# Supplementary material for: Simultaneous testing of rule- and model-based approaches for runs of homozygosity detection opens up a window into genomic footprints of selection in pigs
Source: BMC Genomics. 2022 Aug 6;23:564. doi: 10.1186/s12864-022-08801-4 (PMC9357325; doi:10.1186/s12864-022-08801-4)
Supplement: Supplementary file 4 — Additional file 4: Table S4. Number of ROHs detected using PLINK parameters defining a ROH segment. [file 12864_2022_8801_MOESM4_ESM.xlsx]

## Sheet: Tabelle1
Table S4. Number of ROHs detected using PLINK parameters defining a ROH segment. In the first test setting, all parameters were iterated for a varying minimum ROH length (homozyg-snp) and in the second test setting for a varying maximum density (homozyg-density). For both test settings, the maximum internal gap (homozyg-gap) was also iterated and all parameter combinations were tested with defaul…
homozyg-snp [SNPs]	homozyg-kb [kb]	homozyg-density [kb/SNP]	homozyg-gap [kb]	homozyg-window-snp [SNPs]	homozyg-window-threshold	number of ROHs	total ROH lengths [kb]	average ROH length [kb]	min ROH length [kb]	max ROH length [kb]	test setting	parameter set
20	1.6	0.08	50	120	0.04	429101	10379700	24.3693	1.6	1149.13	min ROH length	custom
20	1.6	0.08	100	120	0.04	429042	10378900	24.3714	1.6	1149.13	min ROH length	custom
20	1.6	0.08	250	120	0.04	429021	10378500	24.3719	1.6	1149.13	min ROH length	custom
20	1.6	0.08	500	120	0.04	429021	10378500	24.3719	1.6	1149.13	min ROH length	custom
20	1.6	0.08	1000	120	0.04	429021	10378500	24.3719	1.6	1149.13	min ROH length	custom
30	2.4	0.08	50	120	0.04	428723	10378900	24.3894	2.4	1149.13	min ROH length	custom
30	2.4	0.08	100	120	0.04	428665	10378100	24.3915	2.4	1149.13	min ROH length	custom
30	2.4	0.08	250	120	0.04	428645	10377700	24.392	2.4	1149.13	min ROH length	custom
30	2.4	0.08	500	120	0.04	428645	10377700	24.392	2.4	1149.13	min ROH length	custom
30	2.4	0.08	1000	120	0.04	428645	10377700	24.392	2.4	1149.13	min ROH length	custom
40	3.2	0.08	50	120	0.04	426511	10372500	24.49	3.2	1149.13	min ROH length	custom
40	3.2	0.08	100	120	0.04	426453	10371700	24.4921	3.2	1149.13	min ROH length	custom
40	3.2	0.08	250	120	0.04	426433	10371300	24.4926	3.2	1149.13	min ROH length	custom
40	3.2	0.08	500	120	0.04	426433	10371300	24.4926	3.2	1149.13	min ROH length	custom
40	3.2	0.08	1000	120	0.04	426433	10371300	24.4926	3.2	1149.13	min ROH length	custom
50	4	0.08	50	120	0.04	418934	10344700	24.823	4	1149.13	min ROH length	custom
50	4	0.08	100	120	0.04	418876	10343900	24.8252	4	1149.13	min ROH length	custom
50	4	0.08	250	120	0.04	418856	10343500	24.8257	4	1149.13	min ROH length	custom
50	4	0.08	500	120	0.04	418856	10343500	24.8257	4	1149.13	min ROH length	custom
50	4	0.08	1000	120	0.04	418856	10343500	24.8257	4	1149.13	min ROH length	custom
60	4.8	0.08	50	120	0.04	404615	10281345	25.4536	4.8	1149.13	min ROH length	custom
60	4.8	0.08	100	120	0.04	404558	10280500	25.4559	4.8	1149.13	min ROH length	custom
60	4.8	0.08	250	120	0.04	404539	10280100	25.4564	4.8	1149.13	min ROH length	custom
60	4.8	0.08	500	120	0.04	404539	10280100	25.4564	4.8	1149.13	min ROH length	custom
60	4.8	0.08	1000	120	0.04	404539	10280100	25.4564	4.8	1149.13	min ROH length	custom
70	5.6	0.08	50	120	0.04	385107	10179700	26.358	5.6	1149.13	min ROH length	custom
70	5.6	0.08	100	120	0.04	385050	10178800	26.3605	5.6	1149.13	min ROH length	custom
70	5.6	0.08	250	120	0.04	385032	10178500	26.361	5.6	1149.13	min ROH length	custom
70	5.6	0.08	500	120	0.04	385032	10178500	26.361	5.6	1149.13	min ROH length	custom
70	5.6	0.08	1000	120	0.04	385032	10178500	26.361	5.6	1149.13	min ROH length	custom
80	6.4	0.08	50	120	0.04	363096	10047500	27.4586	6.4	1149.13	min ROH length	custom
80	6.4	0.08	100	120	0.04	363041	10046700	27.4612	6.4	1149.13	min ROH length	custom
80	6.4	0.08	250	120	0.04	363023	10046300	27.4617	6.4	1149.13	min ROH length	custom
80	6.4	0.08	500	120	0.04	363023	10046300	27.4617	6.4	1149.13	min ROH length	custom
80	6.4	0.08	1000	120	0.04	363023	10046300	27.4617	6.4	1149.13	min ROH length	custom
90	7.2	0.08	50	120	0.04	340135	9891400	28.7081	7.2	1149.13	min ROH length	custom
90	7.2	0.08	100	120	0.04	340080	9890570	28.711	7.2	1149.13	min ROH length	custom
90	7.2	0.08	250	120	0.04	340064	9890220	28.7116	7.2	1149.13	min ROH length	custom
90	7.2	0.08	500	120	0.04	340064	9890220	28.7116	7.2	1149.13	min ROH length	custom
90	7.2	0.08	1000	120	0.04	340064	9890220	28.7116	7.2	1149.13	min ROH length	custom
100	8	0.08	50	120	0.04	317506	9719464	30.0698	8	1149.13	min ROH length	custom
100	8	0.08	100	120	0.04	317453	9718656	30.073	8	1149.13	min ROH length	custom
100	8	0.08	250	120	0.04	317437	9718306	30.0737	8	1149.13	min ROH length	custom
100	8	0.08	500	120	0.04	317437	9718306	30.0737	8	1149.13	min ROH length	custom
100	8	0.08	1000	120	0.04	317437	9718306	30.0737	8	1149.13	min ROH length	custom
110	8.8	0.08	50	120	0.04	295712	9536460	31.525	8.8	1149.13	min ROH length	custom
110	8.8	0.08	100	120	0.04	295660	9535660	31.5285	8.8	1149.13	min ROH length	custom
110	8.8	0.08	250	120	0.04	295645	9535320	31.5293	8.8	1149.13	min ROH length	custom
110	8.8	0.08	500	120	0.04	295645	9535320	31.5293	8.8	1149.13	min ROH length	custom
110	8.8	0.08	1000	120	0.04	295645	9535320	31.5293	8.8	1149.13	min ROH length	custom
120	9.6	0.08	50	120	0.04	275230	9348120	33.0498	9.6	1149.13	min ROH length	custom
120	9.6	0.08	100	120	0.04	275179	9347330	33.0538	9.6	1149.13	min ROH length	custom
120	9.6	0.08	250	120	0.04	275164	9346990	33.0546	9.6	1149.13	min ROH length	custom
120	9.6	0.08	500	120	0.04	275164	9346990	33.0546	9.6	1149.13	min ROH length	custom
120	9.6	0.08	1000	120	0.04	275164	9346990	33.0546	9.6	1149.13	min ROH length	custom
130	10.4	0.08	50	120	0.04	257114	9167120	34.5512	10.4	1149.13	min ROH length	custom
130	10.4	0.08	100	120	0.04	257064	9166340	34.5557	10.4	1149.13	min ROH length	custom
130	10.4	0.08	250	120	0.04	257049	9166000	34.5567	10.4	1149.13	min ROH length	custom
130	10.4	0.08	500	120	0.04	257049	9166000	34.5567	10.4	1149.13	min ROH length	custom
130	10.4	0.08	1000	120	0.04	257049	9166000	34.5567	10.4	1149.13	min ROH length	custom
140	11.2	0.08	50	120	0.04	241175	8995100	36.0107	11.2	1149.13	min ROH length	custom
140	11.2	0.08	100	120	0.04	241125	8994310	36.0157	11.2	1149.13	min ROH length	custom
140	11.2	0.08	250	120	0.04	241110	8993970	36.0169	11.2	1149.13	min ROH length	custom
140	11.2	0.08	500	120	0.04	241110	8993970	36.0169	11.2	1149.13	min ROH length	custom
140	11.2	0.08	1000	120	0.04	241110	8993970	36.0169	11.2	1149.13	min ROH length	custom
150	12	0.08	50	120	0.04	227138	8832370	37.4339	12	1149.13	min ROH length	custom
150	12	0.08	100	120	0.04	227088	8831590	37.4395	12	1149.13	min ROH length	custom
150	12	0.08	250	120	0.04	227073	8831250	37.4408	12	1149.13	min ROH length	custom
150	12	0.08	500	120	0.04	227073	8831250	37.4408	12	1149.13	min ROH length	custom
150	12	0.08	1000	120	0.04	227073	8831250	37.4408	12	1149.13	min ROH length	custom
20	1.6	0.08	50	50	0.05	753540	12890901	18.2107	1.6	1192.49	min ROH length	default
20	1.6	0.08	100	50	0.05	753466	12889802	18.2115	1.6	1192.49	min ROH length	default
20	1.6	0.08	250	50	0.05	753440	12889306	18.2116	1.6	1192.49	min ROH length	default
20	1.6	0.08	500	50	0.05	753440	12889306	18.2116	1.6	1192.49	min ROH length	default
20	1.6	0.08	1000	50	0.05	753440	12889306	18.2116	1.6	1192.49	min ROH length	default
30	2.4	0.08	50	50	0.05	682297	12746261	19.6716	2.4	1192.49	min ROH length	default
30	2.4	0.08	100	50	0.05	682225	12745176	19.6725	2.4	1192.49	min ROH length	default
30	2.4	0.08	250	50	0.05	682201	12744674	19.6726	2.4	1192.49	min ROH length	default
30	2.4	0.08	500	50	0.05	682201	12744674	19.6726	2.4	1192.49	min ROH length	default
30	2.4	0.08	1000	50	0.05	682201	12744674	19.6726	2.4	1192.49	min ROH length	default
40	3.2	0.08	50	50	0.05	600027	12516214	21.6819	3.2	1192.49	min ROH length	default
40	3.2	0.08	100	50	0.05	599956	12515129	21.6832	3.2	1192.49	min ROH length	default
40	3.2	0.08	250	50	0.05	599932	12514630	21.6834	3.2	1192.49	min ROH length	default
40	3.2	0.08	500	50	0.05	599932	12514630	21.6834	3.2	1192.49	min ROH length	default
40	3.2	0.08	1000	50	0.05	599932	12514630	21.6834	3.2	1192.49	min ROH length	default
50	4	0.08	50	50	0.05	526186	12251349	23.9025	4	1192.49	min ROH length	default
50	4	0.08	100	50	0.05	526116	12250263	23.9042	4	1192.49	min ROH length	default
50	4	0.08	250	50	0.05	526092	12249769	23.9046	4	1192.49	min ROH length	default
50	4	0.08	500	50	0.05	526092	12249769	23.9046	4	1192.49	min ROH length	default
50	4	0.08	1000	50	0.05	526092	12249769	23.9046	4	1192.49	min ROH length	default
60	4.8	0.08	50	50	0.05	468839	12000254	26.0002	4.8	1192.49	min ROH length	default
60	4.8	0.08	100	50	0.05	468769	11999165	26.0025	4.8	1192.49	min ROH length	default
60	4.8	0.08	250	50	0.05	468747	11998679	26.0029	4.8	1192.49	min ROH length	default
60	4.8	0.08	500	50	0.05	468747	11998679	26.0029	4.8	1192.49	min ROH length	default
60	4.8	0.08	1000	50	0.05	468747	11998679	26.0029	4.8	1192.49	min ROH length	default
70	5.6	0.08	50	50	0.05	424674	11771300	27.9082	5.6	1192.49	min ROH length	default
70	5.6	0.08	100	50	0.05	424606	11770200	27.9108	5.6	1192.49	min ROH length	default
70	5.6	0.08	250	50	0.05	424584	11769700	27.9114	5.6	1192.49	min ROH length	default
70	5.6	0.08	500	50	0.05	424584	11769700	27.9114	5.6	1192.49	min ROH length	default
70	5.6	0.08	1000	50	0.05	424584	11769700	27.9114	5.6	1192.49	min ROH length	default
80	6.4	0.08	50	50	0.05	388854	11556900	29.7144	6.4	1192.49	min ROH length	default
80	6.4	0.08	100	50	0.05	388794	11555800	29.7171	6.4	1192.49	min ROH length	default
80	6.4	0.08	250	50	0.05	388772	11555300	29.7178	6.4	1192.49	min ROH length	default
80	6.4	0.08	500	50	0.05	388772	11555300	29.7178	6.4	1192.49	min ROH length	default
80	6.4	0.08	1000	50	0.05	388772	11555300	29.7178	6.4	1192.49	min ROH length	default
90	7.2	0.08	50	50	0.05	358796	11352800	31.4366	7.2	1192.49	min ROH length	default
90	7.2	0.08	100	50	0.05	358736	11351800	31.4398	7.2	1192.49	min ROH length	default
90	7.2	0.08	250	50	0.05	358714	11351300	31.4406	7.2	1192.49	min ROH length	default
90	7.2	0.08	500	50	0.05	358714	11351300	31.4406	7.2	1192.49	min ROH length	default
90	7.2	0.08	1000	50	0.05	358714	11351300	31.4406	7.2	1192.49	min ROH length	default
100	8	0.08	50	50	0.05	333507	11160800	33.0698	8	1192.49	min ROH length	default
100	8	0.08	100	50	0.05	333448	11159800	33.0733	8	1192.49	min ROH length	default
100	8	0.08	250	50	0.05	333426	11159300	33.0743	8	1192.49	min ROH length	default
100	8	0.08	500	50	0.05	333426	11159300	33.0743	8	1192.49	min ROH length	default
100	8	0.08	1000	50	0.05	333426	11159300	33.0743	8	1192.49	min ROH length	default
110	8.8	0.08	50	50	0.05	311473	10976000	34.6571	8.8	1192.49	min ROH length	default
110	8.8	0.08	100	50	0.05	311415	10975000	34.661	8.8	1192.49	min ROH length	default
110	8.8	0.08	250	50	0.05	311393	10974500	34.6621	8.8	1192.49	min ROH length	default
110	8.8	0.08	500	50	0.05	311393	10974500	34.6621	8.8	1192.49	min ROH length	default
110	8.8	0.08	1000	50	0.05	311393	10974500	34.6621	8.8	1192.49	min ROH length	default
120	9.6	0.08	50	50	0.05	292030	10797300	36.2059	9.6	1192.49	min ROH length	default
120	9.6	0.08	100	50	0.05	291974	10796300	36.2103	9.6	1192.49	min ROH length	default
120	9.6	0.08	250	50	0.05	291953	10795800	36.2115	9.6	1192.49	min ROH length	default
120	9.6	0.08	500	50	0.05	291953	10795800	36.2115	9.6	1192.49	min ROH length	default
120	9.6	0.08	1000	50	0.05	291953	10795800	36.2115	9.6	1192.49	min ROH length	default
130	10.4	0.08	50	50	0.05	274706	10624200	37.7278	10.4	1192.49	min ROH length	default
130	10.4	0.08	100	50	0.05	274651	10623200	37.7325	10.4	1192.49	min ROH length	default
130	10.4	0.08	250	50	0.05	274630	10622700	37.734	10.4	1192.49	min ROH length	default
130	10.4	0.08	500	50	0.05	274630	10622700	37.734	10.4	1192.49	min ROH length	default
130	10.4	0.08	1000	50	0.05	274630	10622700	37.734	10.4	1192.49	min ROH length	default
140	11.2	0.08	50	50	0.05	259207	10456900	39.2146	11.2	1192.49	min ROH length	default
140	11.2	0.08	100	50	0.05	259152	10455900	39.2199	11.2	1192.49	min ROH length	default
140	11.2	0.08	250	50	0.05	259131	10455400	39.2216	11.2	1192.49	min ROH length	default
140	11.2	0.08	500	50	0.05	259131	10455400	39.2216	11.2	1192.49	min ROH length	default
140	11.2	0.08	1000	50	0.05	259131	10455400	39.2216	11.2	1192.49	min ROH length	default
150	12	0.08	50	50	0.05	245397	10296800	40.6687	12	1192.49	min ROH length	default
150	12	0.08	100	50	0.05	245342	10295800	40.6745	12	1192.49	min ROH length	default
150	12	0.08	250	50	0.05	245321	10295300	40.6764	12	1192.49	min ROH length	default
150	12	0.08	500	50	0.05	245321	10295300	40.6764	12	1192.49	min ROH length	default
150	12	0.08	1000	50	0.05	245321	10295300	40.6764	12	1192.49	min ROH length	default
120	4.8	0.04	50	120	0.04	96156	1548670	16.3214	4.8	832.781	max density	custom
120	4.8	0.04	100	120	0.04	96146	1548060	16.3175	4.8	832.781	max density	custom
120	4.8	0.04	250	120	0.04	96141	1548010	16.3178	4.8	832.781	max density	custom
120	4.8	0.04	500	120	0.04	96141	1548010	16.3178	4.8	832.781	max density	custom
120	4.8	0.04	1000	120	0.04	96141	1548010	16.3178	4.8	832.781	max density	custom
120	9.6	0.08	50	120	0.04	275230	9348120	33.0498	9.6	1149.13	max density	custom
120	9.6	0.08	100	120	0.04	275179	9347330	33.0538	9.6	1149.13	max density	custom
120	9.6	0.08	250	120	0.04	275164	9346990	33.0546	9.6	1149.13	max density	custom
120	9.6	0.08	500	120	0.04	275164	9346990	33.0546	9.6	1149.13	max density	custom
120	9.6	0.08	1000	120	0.04	275164	9346990	33.0546	9.6	1149.13	max density	custom
120	14.4	0.12	50	120	0.04	271200	12782300	45.2362	14.4	1181.9	max density	custom
120	14.4	0.12	100	120	0.04	271133	12781000	45.2433	14.4	1181.9	max density	custom
120	14.4	0.12	250	120	0.04	271114	12780300	45.2446	14.4	1181.9	max density	custom
120	14.4	0.12	500	120	0.04	271114	12780300	45.2446	14.4	1181.9	max density	custom
120	14.4	0.12	1000	120	0.04	271114	12780300	45.2446	14.4	1181.9	max density	custom
120	19.2	0.16	50	120	0.04	239767	13907900	55.3044	19.2	1362.49	max density	custom
120	19.2	0.16	100	120	0.04	239709	13908900	55.3215	19.2	1362.49	max density	custom
120	19.2	0.16	250	120	0.04	239698	13909100	55.3248	19.2	1362.49	max density	custom
120	19.2	0.16	500	120	0.04	239698	13909100	55.3248	19.2	1362.49	max density	custom
120	19.2	0.16	1000	120	0.04	239698	13909100	55.3248	19.2	1362.49	max density	custom
120	24	0.2	50	120	0.04	207632	13926900	63.6495	24	1694.24	max density	custom
120	24	0.2	100	120	0.04	207591	13930300	63.6763	24	1694.24	max density	custom
120	24	0.2	250	120	0.04	207579	13930200	63.6802	24	1694.24	max density	custom
120	24	0.2	500	120	0.04	207579	13930200	63.6802	24	1694.24	max density	custom
120	24	0.2	1000	120	0.04	207579	13930200	63.6802	24	1694.24	max density	custom
120	4.8	0.04	50	50	0.05	97615	1707560	17.9971	4.8	1083.13	max density	default
120	4.8	0.04	100	50	0.05	97605	1706960	17.9932	4.8	1083.13	max density	default
120	4.8	0.04	250	50	0.05	97599	1706870	17.9933	4.8	1083.13	max density	default
120	4.8	0.04	500	50	0.05	97599	1706870	17.9933	4.8	1083.13	max density	default
120	4.8	0.04	1000	50	0.05	97599	1706870	17.9933	4.8	1083.13	max density	default
120	9.6	0.08	50	50	0.05	292030	10797300	36.2059	9.6	1192.49	max density	default
120	9.6	0.08	100	50	0.05	291974	10796300	36.2103	9.6	1192.49	max density	default
120	9.6	0.08	250	50	0.05	291953	10795800	36.2115	9.6	1192.49	max density	default
120	9.6	0.08	500	50	0.05	291953	10795800	36.2115	9.6	1192.49	max density	default
120	9.6	0.08	1000	50	0.05	291953	10795800	36.2115	9.6	1192.49	max density	default
120	14.4	0.12	50	50	0.05	294801	15006500	49.0706	14.4	1192.49	max density	default
120	14.4	0.12	100	50	0.05	294725	15005500	49.0801	14.4	1192.49	max density	default
120	14.4	0.12	250	50	0.05	294698	15004500	49.082	14.4	1192.49	max density	default
120	14.4	0.12	500	50	0.05	294698	15004500	49.082	14.4	1192.49	max density	default
120	14.4	0.12	1000	50	0.05	294698	15004500	49.082	14.4	1192.49	max density	default
120	19.2	0.16	50	50	0.05	263665	16485900	59.8401	19.2	1362.77	max density	default
120	19.2	0.16	100	50	0.05	263594	16487200	59.8596	19.2	1362.77	max density	default
120	19.2	0.16	250	50	0.05	263579	16487300	59.8635	19.2	1362.77	max density	default
120	19.2	0.16	500	50	0.05	263579	16487300	59.8635	19.2	1362.77	max density	default
120	19.2	0.16	1000	50	0.05	263579	16487300	59.8635	19.2	1362.77	max density	default
120	24	0.2	50	50	0.05	229476	16597100	69.0423	24	1694.41	max density	default
120	24	0.2	100	50	0.05	229422	16600800	69.0719	24	1694.41	max density	default
120	24	0.2	250	50	0.05	229405	16600700	69.0766	24	1694.41	max density	default
120	24	0.2	500	50	0.05	229405	16600700	69.0766	24	1694.41	max density	default
120	24	0.2	1000	50	0.05	229405	16600700	69.0766	24	1694.41	max density	default
