# Supplementary material for: Simultaneous testing of rule- and model-based approaches for runs of homozygosity detection opens up a window into genomic footprints of selection in pigs
Source: BMC Genomics. 2022 Aug 6;23:564. doi: 10.1186/s12864-022-08801-4 (PMC9357325; doi:10.1186/s12864-022-08801-4)
Supplement: Supplementary file 6 — Additional file 6: Table S6. Number of ROHs overlapping between RZooRoH, PLINK_A and PLINK_B. [file 12864_2022_8801_MOESM6_ESM.xlsx]

## Sheet: PLINK, set a || PLINK, set b
Table S6. Number of ROHs overlapping between RZooRoH, PLINK_A and PLINK_B. For each tool, parameterset and breed/population the number of non-overlapping ("no") and overlapping ("yes") ROHs are summarized and assigned to the size categories "0-20 kb","20-50 kb","50-250 kb","250-500 kb" and "> 500 kb" respectively.
Abbreviation	Breed/Population	Tool	Parameterset	Overlap	Size [kb]	Number of ROHs
All	all breeds/populations	PLINK	PLINK_A	No	>500	0
All	all breeds/populations	PLINK	PLINK_A	No	0-20	814912
All	all breeds/populations	PLINK	PLINK_A	No	20-50	19560
All	all breeds/populations	PLINK	PLINK_A	No	250-500	4
All	all breeds/populations	PLINK	PLINK_A	No	50-250	1236
All	all breeds/populations	PLINK	PLINK_A	Yes	>500	959
All	all breeds/populations	PLINK	PLINK_A	Yes	0-20	33887
All	all breeds/populations	PLINK	PLINK_A	Yes	20-50	68876
All	all breeds/populations	PLINK	PLINK_A	Yes	250-500	4399
All	all breeds/populations	PLINK	PLINK_A	Yes	50-250	57593
ASxMA	Angeln SaddlebackxMangalitza	PLINK	PLINK_A	No	>500	0
ASxMA	Angeln SaddlebackxMangalitza	PLINK	PLINK_A	No	0-20	35229
ASxMA	Angeln SaddlebackxMangalitza	PLINK	PLINK_A	No	20-50	944
ASxMA	Angeln SaddlebackxMangalitza	PLINK	PLINK_A	No	250-500	0
ASxMA	Angeln SaddlebackxMangalitza	PLINK	PLINK_A	No	50-250	47
ASxMA	Angeln SaddlebackxMangalitza	PLINK	PLINK_A	Yes	>500	23
ASxMA	Angeln SaddlebackxMangalitza	PLINK	PLINK_A	Yes	0-20	2390
ASxMA	Angeln SaddlebackxMangalitza	PLINK	PLINK_A	Yes	20-50	4718
ASxMA	Angeln SaddlebackxMangalitza	PLINK	PLINK_A	Yes	250-500	163
ASxMA	Angeln SaddlebackxMangalitza	PLINK	PLINK_A	Yes	50-250	3161
BP	Bentheim Black Pied	PLINK	PLINK_A	No	>500	0
BP	Bentheim Black Pied	PLINK	PLINK_A	No	0-20	40817
BP	Bentheim Black Pied	PLINK	PLINK_A	No	20-50	1605
BP	Bentheim Black Pied	PLINK	PLINK_A	No	250-500	0
BP	Bentheim Black Pied	PLINK	PLINK_A	No	50-250	93
BP	Bentheim Black Pied	PLINK	PLINK_A	Yes	>500	22
BP	Bentheim Black Pied	PLINK	PLINK_A	Yes	0-20	1852
BP	Bentheim Black Pied	PLINK	PLINK_A	Yes	20-50	4204
BP	Bentheim Black Pied	PLINK	PLINK_A	Yes	250-500	157
BP	Bentheim Black Pied	PLINK	PLINK_A	Yes	50-250	2943
DU	Duroc	PLINK	PLINK_A	No	>500	0
DU	Duroc	PLINK	PLINK_A	No	0-20	30686
DU	Duroc	PLINK	PLINK_A	No	20-50	1328
DU	Duroc	PLINK	PLINK_A	No	250-500	0
DU	Duroc	PLINK	PLINK_A	No	50-250	95
DU	Duroc	PLINK	PLINK_A	Yes	>500	55
DU	Duroc	PLINK	PLINK_A	Yes	0-20	1676
DU	Duroc	PLINK	PLINK_A	Yes	20-50	4063
DU	Duroc	PLINK	PLINK_A	Yes	250-500	326
DU	Duroc	PLINK	PLINK_A	Yes	50-250	3802
GMN	Goettingen Minipig	PLINK	PLINK_A	No	>500	0
GMN	Goettingen Minipig	PLINK	PLINK_A	No	0-20	57325
GMN	Goettingen Minipig	PLINK	PLINK_A	No	20-50	819
GMN	Goettingen Minipig	PLINK	PLINK_A	No	250-500	1
GMN	Goettingen Minipig	PLINK	PLINK_A	No	50-250	40
GMN	Goettingen Minipig	PLINK	PLINK_A	Yes	>500	5
GMN	Goettingen Minipig	PLINK	PLINK_A	Yes	0-20	1796
GMN	Goettingen Minipig	PLINK	PLINK_A	Yes	20-50	3089
GMN	Goettingen Minipig	PLINK	PLINK_A	Yes	250-500	48
GMN	Goettingen Minipig	PLINK	PLINK_A	Yes	50-250	1804
GO	Gloucester Old Spot	PLINK	PLINK_A	No	>500	0
GO	Gloucester Old Spot	PLINK	PLINK_A	No	0-20	26858
GO	Gloucester Old Spot	PLINK	PLINK_A	No	20-50	703
GO	Gloucester Old Spot	PLINK	PLINK_A	No	250-500	0
GO	Gloucester Old Spot	PLINK	PLINK_A	No	50-250	36
GO	Gloucester Old Spot	PLINK	PLINK_A	Yes	>500	126
GO	Gloucester Old Spot	PLINK	PLINK_A	Yes	0-20	1580
GO	Gloucester Old Spot	PLINK	PLINK_A	Yes	20-50	3521
GO	Gloucester Old Spot	PLINK	PLINK_A	Yes	250-500	381
GO	Gloucester Old Spot	PLINK	PLINK_A	Yes	50-250	3491
HR	Husum Red Pied	PLINK	PLINK_A	No	>500	0
HR	Husum Red Pied	PLINK	PLINK_A	No	0-20	31756
HR	Husum Red Pied	PLINK	PLINK_A	No	20-50	746
HR	Husum Red Pied	PLINK	PLINK_A	No	250-500	0
HR	Husum Red Pied	PLINK	PLINK_A	No	50-250	42
HR	Husum Red Pied	PLINK	PLINK_A	Yes	>500	62
HR	Husum Red Pied	PLINK	PLINK_A	Yes	0-20	1819
HR	Husum Red Pied	PLINK	PLINK_A	Yes	20-50	3845
HR	Husum Red Pied	PLINK	PLINK_A	Yes	250-500	304
HR	Husum Red Pied	PLINK	PLINK_A	Yes	50-250	3402
HRxAS	Husum Red PiedxAngeln Saddleback	PLINK	PLINK_A	No	>500	0
HRxAS	Husum Red PiedxAngeln Saddleback	PLINK	PLINK_A	No	0-20	40318
HRxAS	Husum Red PiedxAngeln Saddleback	PLINK	PLINK_A	No	20-50	956
HRxAS	Husum Red PiedxAngeln Saddleback	PLINK	PLINK_A	No	250-500	0
HRxAS	Husum Red PiedxAngeln Saddleback	PLINK	PLINK_A	No	50-250	47
HRxAS	Husum Red PiedxAngeln Saddleback	PLINK	PLINK_A	Yes	>500	10
HRxAS	Husum Red PiedxAngeln Saddleback	PLINK	PLINK_A	Yes	0-20	2161
HRxAS	Husum Red PiedxAngeln Saddleback	PLINK	PLINK_A	Yes	20-50	4293
HRxAS	Husum Red PiedxAngeln Saddleback	PLINK	PLINK_A	Yes	250-500	86
HRxAS	Husum Red PiedxAngeln Saddleback	PLINK	PLINK_A	Yes	50-250	2720
IB	Iberian	PLINK	PLINK_A	No	>500	0
IB	Iberian	PLINK	PLINK_A	No	0-20	17817
IB	Iberian	PLINK	PLINK_A	No	20-50	907
IB	Iberian	PLINK	PLINK_A	No	250-500	1
IB	Iberian	PLINK	PLINK_A	No	50-250	69
IB	Iberian	PLINK	PLINK_A	Yes	>500	198
IB	Iberian	PLINK	PLINK_A	Yes	0-20	1855
IB	Iberian	PLINK	PLINK_A	Yes	20-50	4177
IB	Iberian	PLINK	PLINK_A	Yes	250-500	558
IB	Iberian	PLINK	PLINK_A	Yes	50-250	4161
KK	Kune Kune	PLINK	PLINK_A	No	>500	0
KK	Kune Kune	PLINK	PLINK_A	No	0-20	32498
KK	Kune Kune	PLINK	PLINK_A	No	20-50	689
KK	Kune Kune	PLINK	PLINK_A	No	250-500	0
KK	Kune Kune	PLINK	PLINK_A	No	50-250	40
KK	Kune Kune	PLINK	PLINK_A	Yes	>500	47
KK	Kune Kune	PLINK	PLINK_A	Yes	0-20	2000
KK	Kune Kune	PLINK	PLINK_A	Yes	20-50	3839
KK	Kune Kune	PLINK	PLINK_A	Yes	250-500	254
KK	Kune Kune	PLINK	PLINK_A	Yes	50-250	3382
LRxYSxPI	LandracexYorkshirexPietrain	PLINK	PLINK_A	No	>500	0
LRxYSxPI	LandracexYorkshirexPietrain	PLINK	PLINK_A	No	0-20	40783
LRxYSxPI	LandracexYorkshirexPietrain	PLINK	PLINK_A	No	20-50	793
LRxYSxPI	LandracexYorkshirexPietrain	PLINK	PLINK_A	No	250-500	0
LRxYSxPI	LandracexYorkshirexPietrain	PLINK	PLINK_A	No	50-250	39
LRxYSxPI	LandracexYorkshirexPietrain	PLINK	PLINK_A	Yes	>500	5
LRxYSxPI	LandracexYorkshirexPietrain	PLINK	PLINK_A	Yes	0-20	2128
LRxYSxPI	LandracexYorkshirexPietrain	PLINK	PLINK_A	Yes	20-50	3971
LRxYSxPI	LandracexYorkshirexPietrain	PLINK	PLINK_A	Yes	250-500	87
LRxYSxPI	LandracexYorkshirexPietrain	PLINK	PLINK_A	Yes	50-250	2672
MA	Mangalitza	PLINK	PLINK_A	No	>500	0
MA	Mangalitza	PLINK	PLINK_A	No	0-20	25869
MA	Mangalitza	PLINK	PLINK_A	No	20-50	918
MA	Mangalitza	PLINK	PLINK_A	No	50-250	52
MA	Mangalitza	PLINK	PLINK_A	Yes	>500	119
MA	Mangalitza	PLINK	PLINK_A	Yes	0-20	2257
MA	Mangalitza	PLINK	PLINK_A	Yes	20-50	4458
MA	Mangalitza	PLINK	PLINK_A	Yes	250-500	398
MA	Mangalitza	PLINK	PLINK_A	Yes	250-500	398
MA	Mangalitza	PLINK	PLINK_A	Yes	50-250	3726
MH	Meishan	PLINK	PLINK_A	No	>500	0
MH	Meishan	PLINK	PLINK_A	No	0-20	54421
MH	Meishan	PLINK	PLINK_A	No	20-50	322
MH	Meishan	PLINK	PLINK_A	No	250-500	1
MH	Meishan	PLINK	PLINK_A	No	50-250	15
MH	Meishan	PLINK	PLINK_A	Yes	>500	7
MH	Meishan	PLINK	PLINK_A	Yes	0-20	1950
MH	Meishan	PLINK	PLINK_A	Yes	20-50	2837
MH	Meishan	PLINK	PLINK_A	Yes	250-500	55
MH	Meishan	PLINK	PLINK_A	Yes	50-250	1646
ML	Mini-Lewe	PLINK	PLINK_A	No	>500	0
ML	Mini-Lewe	PLINK	PLINK_A	No	0-20	28720
ML	Mini-Lewe	PLINK	PLINK_A	No	20-50	148
ML	Mini-Lewe	PLINK	PLINK_A	No	250-500	0
ML	Mini-Lewe	PLINK	PLINK_A	No	50-250	14
ML	Mini-Lewe	PLINK	PLINK_A	Yes	>500	84
ML	Mini-Lewe	PLINK	PLINK_A	Yes	0-20	1275
ML	Mini-Lewe	PLINK	PLINK_A	Yes	20-50	2309
ML	Mini-Lewe	PLINK	PLINK_A	Yes	250-500	450
ML	Mini-Lewe	PLINK	PLINK_A	Yes	50-250	3448
MN	Minipig	PLINK	PLINK_A	No	>500	0
MN	Minipig	PLINK	PLINK_A	No	0-20	36325
MN	Minipig	PLINK	PLINK_A	No	20-50	125
MN	Minipig	PLINK	PLINK_A	No	250-500	0
MN	Minipig	PLINK	PLINK_A	No	50-250	23
MN	Minipig	PLINK	PLINK_A	Yes	>500	32
MN	Minipig	PLINK	PLINK_A	Yes	0-20	1581
MN	Minipig	PLINK	PLINK_A	Yes	20-50	2671
MN	Minipig	PLINK	PLINK_A	Yes	250-500	261
MN	Minipig	PLINK	PLINK_A	Yes	50-250	3134
MNxMG	MinipigxMangalitza	PLINK	PLINK_A	No	>500	0
MNxMG	MinipigxMangalitza	PLINK	PLINK_A	No	0-20	51575
MNxMG	MinipigxMangalitza	PLINK	PLINK_A	No	20-50	302
MNxMG	MinipigxMangalitza	PLINK	PLINK_A	No	250-500	0
MNxMG	MinipigxMangalitza	PLINK	PLINK_A	No	50-250	9
MNxMG	MinipigxMangalitza	PLINK	PLINK_A	Yes	>500	0
MNxMG	MinipigxMangalitza	PLINK	PLINK_A	Yes	0-20	710
MNxMG	MinipigxMangalitza	PLINK	PLINK_A	Yes	20-50	1128
MNxMG	MinipigxMangalitza	PLINK	PLINK_A	Yes	250-500	13
MNxMG	MinipigxMangalitza	PLINK	PLINK_A	Yes	50-250	623
PI	Pietrain	PLINK	PLINK_A	No	>500	0
PI	Pietrain	PLINK	PLINK_A	No	0-20	45680
PI	Pietrain	PLINK	PLINK_A	No	20-50	1756
PI	Pietrain	PLINK	PLINK_A	No	250-500	0
PI	Pietrain	PLINK	PLINK_A	No	50-250	104
PI	Pietrain	PLINK	PLINK_A	Yes	>500	12
PI	Pietrain	PLINK	PLINK_A	Yes	0-20	1698
PI	Pietrain	PLINK	PLINK_A	Yes	20-50	3902
PI	Pietrain	PLINK	PLINK_A	Yes	250-500	105
PI	Pietrain	PLINK	PLINK_A	Yes	50-250	2521
TP	Turopolje	PLINK	PLINK_A	No	>500	0
TP	Turopolje	PLINK	PLINK_A	No	0-20	29240
TP	Turopolje	PLINK	PLINK_A	No	20-50	829
TP	Turopolje	PLINK	PLINK_A	No	250-500	0
TP	Turopolje	PLINK	PLINK_A	No	50-250	38
TP	Turopolje	PLINK	PLINK_A	Yes	>500	101
TP	Turopolje	PLINK	PLINK_A	Yes	0-20	2092
TP	Turopolje	PLINK	PLINK_A	Yes	20-50	4159
TP	Turopolje	PLINK	PLINK_A	Yes	250-500	325
TP	Turopolje	PLINK	PLINK_A	Yes	50-250	3450
WMN	Wuzhishan minipig	PLINK	PLINK_A	No	>500	0
WMN	Wuzhishan minipig	PLINK	PLINK_A	No	0-20	27282
WMN	Wuzhishan minipig	PLINK	PLINK_A	No	20-50	372
WMN	Wuzhishan minipig	PLINK	PLINK_A	No	250-500	0
WMN	Wuzhishan minipig	PLINK	PLINK_A	No	50-250	35
WMN	Wuzhishan minipig	PLINK	PLINK_A	Yes	>500	39
WMN	Wuzhishan minipig	PLINK	PLINK_A	Yes	0-20	1730
WMN	Wuzhishan minipig	PLINK	PLINK_A	Yes	20-50	4158
WMN	Wuzhishan minipig	PLINK	PLINK_A	Yes	250-500	328
WMN	Wuzhishan minipig	PLINK	PLINK_A	Yes	50-250	4819
YMN	Yucatan minature pig	PLINK	PLINK_A	No	>500	0
YMN	Yucatan minature pig	PLINK	PLINK_A	No	0-20	54826
YMN	Yucatan minature pig	PLINK	PLINK_A	No	20-50	4124
YMN	Yucatan minature pig	PLINK	PLINK_A	No	250-500	0
YMN	Yucatan minature pig	PLINK	PLINK_A	No	50-250	360
YMN	Yucatan minature pig	PLINK	PLINK_A	Yes	>500	12
YMN	Yucatan minature pig	PLINK	PLINK_A	Yes	0-20	1184
YMN	Yucatan minature pig	PLINK	PLINK_A	Yes	20-50	3284
YMN	Yucatan minature pig	PLINK	PLINK_A	Yes	250-500	100
YMN	Yucatan minature pig	PLINK	PLINK_A	Yes	50-250	2641
YS	Yorkshire	PLINK	PLINK_A	No	>500	0
YS	Yorkshire	PLINK	PLINK_A	No	0-20	106887
YS	Yorkshire	PLINK	PLINK_A	No	20-50	1174
YS	Yorkshire	PLINK	PLINK_A	No	250-500	0
YS	Yorkshire	PLINK	PLINK_A	No	50-250	38
YS	Yorkshire	PLINK	PLINK_A	Yes	>500	0
YS	Yorkshire	PLINK	PLINK_A	Yes	0-20	153
YS	Yorkshire	PLINK	PLINK_A	Yes	20-50	250
YS	Yorkshire	PLINK	PLINK_A	Yes	250-500	0
YS	Yorkshire	PLINK	PLINK_A	Yes	50-250	47
all	all breeds/populations	PLINK	PLINK_B	No	>500	3
all	all breeds/populations	PLINK	PLINK_B	No	0-20	10326
all	all breeds/populations	PLINK	PLINK_B	No	20-50	6812
all	all breeds/populations	PLINK	PLINK_B	No	250-500	61
all	all breeds/populations	PLINK	PLINK_B	No	50-250	2814
all	all breeds/populations	PLINK	PLINK_B	Yes	>500	126
all	all breeds/populations	PLINK	PLINK_B	Yes	0-20	117021
all	all breeds/populations	PLINK	PLINK_B	Yes	20-50	87233
all	all breeds/populations	PLINK	PLINK_B	Yes	250-500	1383
all	all breeds/populations	PLINK	PLINK_B	Yes	50-250	41105
ASxMA	Angeln SaddlebackxMangalitza	PLINK	PLINK_B	No	>500	0
ASxMA	Angeln SaddlebackxMangalitza	PLINK	PLINK_B	No	0-20	521
ASxMA	Angeln SaddlebackxMangalitza	PLINK	PLINK_B	No	20-50	312
ASxMA	Angeln SaddlebackxMangalitza	PLINK	PLINK_B	No	250-500	3
ASxMA	Angeln SaddlebackxMangalitza	PLINK	PLINK_B	No	50-250	127
ASxMA	Angeln SaddlebackxMangalitza	PLINK	PLINK_B	Yes	>500	1
ASxMA	Angeln SaddlebackxMangalitza	PLINK	PLINK_B	Yes	0-20	6903
ASxMA	Angeln SaddlebackxMangalitza	PLINK	PLINK_B	Yes	20-50	4966
ASxMA	Angeln SaddlebackxMangalitza	PLINK	PLINK_B	Yes	250-500	53
ASxMA	Angeln SaddlebackxMangalitza	PLINK	PLINK_B	Yes	50-250	2039
BP	Bentheim Black Pied	PLINK	PLINK_B	No	>500	0
BP	Bentheim Black Pied	PLINK	PLINK_B	No	0-20	775
BP	Bentheim Black Pied	PLINK	PLINK_B	No	20-50	453
BP	Bentheim Black Pied	PLINK	PLINK_B	No	250-500	0
BP	Bentheim Black Pied	PLINK	PLINK_B	No	50-250	155
BP	Bentheim Black Pied	PLINK	PLINK_B	Yes	>500	0
BP	Bentheim Black Pied	PLINK	PLINK_B	Yes	0-20	8087
BP	Bentheim Black Pied	PLINK	PLINK_B	Yes	20-50	4752
BP	Bentheim Black Pied	PLINK	PLINK_B	Yes	250-500	9
BP	Bentheim Black Pied	PLINK	PLINK_B	Yes	50-250	1336
DU	Duroc	PLINK	PLINK_B	No	>500	0
DU	Duroc	PLINK	PLINK_B	No	0-20	1188
DU	Duroc	PLINK	PLINK_B	No	20-50	942
DU	Duroc	PLINK	PLINK_B	No	250-500	2
DU	Duroc	PLINK	PLINK_B	No	50-250	268
DU	Duroc	PLINK	PLINK_B	Yes	>500	0
DU	Duroc	PLINK	PLINK_B	Yes	0-20	10561
DU	Duroc	PLINK	PLINK_B	Yes	20-50	6870
DU	Duroc	PLINK	PLINK_B	Yes	250-500	3
DU	Duroc	PLINK	PLINK_B	Yes	50-250	1562
GMN	Goettingen Minipig	PLINK	PLINK_B	No	>500	0
GMN	Goettingen Minipig	PLINK	PLINK_B	No	0-20	427
GMN	Goettingen Minipig	PLINK	PLINK_B	No	20-50	246
GMN	Goettingen Minipig	PLINK	PLINK_B	No	250-500	0
GMN	Goettingen Minipig	PLINK	PLINK_B	No	50-250	71
GMN	Goettingen Minipig	PLINK	PLINK_B	Yes	>500	0
GMN	Goettingen Minipig	PLINK	PLINK_B	Yes	0-20	5137
GMN	Goettingen Minipig	PLINK	PLINK_B	Yes	20-50	3116
GMN	Goettingen Minipig	PLINK	PLINK_B	Yes	250-500	4
GMN	Goettingen Minipig	PLINK	PLINK_B	Yes	50-250	964
GO	Gloucester Old Spot	PLINK	PLINK_B	No	>500	1
GO	Gloucester Old Spot	PLINK	PLINK_B	No	0-20	490
GO	Gloucester Old Spot	PLINK	PLINK_B	No	20-50	415
GO	Gloucester Old Spot	PLINK	PLINK_B	No	250-500	14
GO	Gloucester Old Spot	PLINK	PLINK_B	No	50-250	290
GO	Gloucester Old Spot	PLINK	PLINK_B	Yes	>500	4
GO	Gloucester Old Spot	PLINK	PLINK_B	Yes	0-20	6132
GO	Gloucester Old Spot	PLINK	PLINK_B	Yes	20-50	5571
GO	Gloucester Old Spot	PLINK	PLINK_B	Yes	250-500	94
GO	Gloucester Old Spot	PLINK	PLINK_B	Yes	50-250	3199
HR	Husum Red Pied	PLINK	PLINK_B	No	>500	0
HR	Husum Red Pied	PLINK	PLINK_B	No	0-20	433
HR	Husum Red Pied	PLINK	PLINK_B	No	20-50	260
HR	Husum Red Pied	PLINK	PLINK_B	No	250-500	4
HR	Husum Red Pied	PLINK	PLINK_B	No	50-250	135
HR	Husum Red Pied	PLINK	PLINK_B	Yes	>500	10
HR	Husum Red Pied	PLINK	PLINK_B	Yes	0-20	5278
HR	Husum Red Pied	PLINK	PLINK_B	Yes	20-50	4463
HR	Husum Red Pied	PLINK	PLINK_B	Yes	250-500	159
HR	Husum Red Pied	PLINK	PLINK_B	Yes	50-250	2960
HRxAS	Husum Red PiedxAngeln Saddleback	PLINK	PLINK_B	No	>500	0
HRxAS	Husum Red PiedxAngeln Saddleback	PLINK	PLINK_B	No	0-20	569
HRxAS	Husum Red PiedxAngeln Saddleback	PLINK	PLINK_B	No	20-50	323
HRxAS	Husum Red PiedxAngeln Saddleback	PLINK	PLINK_B	No	250-500	0
HRxAS	Husum Red PiedxAngeln Saddleback	PLINK	PLINK_B	No	50-250	106
HRxAS	Husum Red PiedxAngeln Saddleback	PLINK	PLINK_B	Yes	>500	1
HRxAS	Husum Red PiedxAngeln Saddleback	PLINK	PLINK_B	Yes	0-20	6330
HRxAS	Husum Red PiedxAngeln Saddleback	PLINK	PLINK_B	Yes	20-50	4341
HRxAS	Husum Red PiedxAngeln Saddleback	PLINK	PLINK_B	Yes	250-500	24
HRxAS	Husum Red PiedxAngeln Saddleback	PLINK	PLINK_B	Yes	50-250	1624
IB	Iberian	PLINK	PLINK_B	No	>500	0
IB	Iberian	PLINK	PLINK_B	No	0-20	681
IB	Iberian	PLINK	PLINK_B	No	20-50	499
IB	Iberian	PLINK	PLINK_B	No	250-500	10
IB	Iberian	PLINK	PLINK_B	No	50-250	318
IB	Iberian	PLINK	PLINK_B	Yes	>500	5
IB	Iberian	PLINK	PLINK_B	Yes	0-20	7814
IB	Iberian	PLINK	PLINK_B	Yes	20-50	6957
IB	Iberian	PLINK	PLINK_B	Yes	250-500	132
IB	Iberian	PLINK	PLINK_B	Yes	50-250	4295
KK	Kune Kune	PLINK	PLINK_B	No	>500	1
KK	Kune Kune	PLINK	PLINK_B	No	0-20	419
KK	Kune Kune	PLINK	PLINK_B	No	20-50	279
KK	Kune Kune	PLINK	PLINK_B	No	250-500	2
KK	Kune Kune	PLINK	PLINK_B	No	50-250	138
KK	Kune Kune	PLINK	PLINK_B	Yes	>500	8
KK	Kune Kune	PLINK	PLINK_B	Yes	0-20	5521
KK	Kune Kune	PLINK	PLINK_B	Yes	20-50	4541
KK	Kune Kune	PLINK	PLINK_B	Yes	250-500	121
KK	Kune Kune	PLINK	PLINK_B	Yes	50-250	2780
LRxYSxPI	LandracexYorkshirexPietrain	PLINK	PLINK_B	No	>500	0
LRxYSxPI	LandracexYorkshirexPietrain	PLINK	PLINK_B	No	0-20	486
LRxYSxPI	LandracexYorkshirexPietrain	PLINK	PLINK_B	No	20-50	248
LRxYSxPI	LandracexYorkshirexPietrain	PLINK	PLINK_B	No	250-500	0
LRxYSxPI	LandracexYorkshirexPietrain	PLINK	PLINK_B	No	50-250	92
LRxYSxPI	LandracexYorkshirexPietrain	PLINK	PLINK_B	Yes	>500	0
LRxYSxPI	LandracexYorkshirexPietrain	PLINK	PLINK_B	Yes	0-20	5909
LRxYSxPI	LandracexYorkshirexPietrain	PLINK	PLINK_B	Yes	20-50	4194
LRxYSxPI	LandracexYorkshirexPietrain	PLINK	PLINK_B	Yes	250-500	25
LRxYSxPI	LandracexYorkshirexPietrain	PLINK	PLINK_B	Yes	50-250	1620
MA	Mangalitza	PLINK	PLINK_B	No	>500	0
MA	Mangalitza	PLINK	PLINK_B	No	0-20	544
MA	Mangalitza	PLINK	PLINK_B	No	20-50	314
MA	Mangalitza	PLINK	PLINK_B	No	50-250	157
MA	Mangalitza	PLINK	PLINK_B	Yes	>500	31
MA	Mangalitza	PLINK	PLINK_B	Yes	0-20	6363
MA	Mangalitza	PLINK	PLINK_B	Yes	20-50	4863
MA	Mangalitza	PLINK	PLINK_B	Yes	250-500	249
MA	Mangalitza	PLINK	PLINK_B	Yes	250-500	249
MA	Mangalitza	PLINK	PLINK_B	Yes	50-250	3220
MH	Meishan	PLINK	PLINK_B	No	>500	0
MH	Meishan	PLINK	PLINK_B	No	0-20	370
MH	Meishan	PLINK	PLINK_B	No	20-50	300
MH	Meishan	PLINK	PLINK_B	No	250-500	0
MH	Meishan	PLINK	PLINK_B	No	50-250	87
MH	Meishan	PLINK	PLINK_B	Yes	>500	1
MH	Meishan	PLINK	PLINK_B	Yes	0-20	4208
MH	Meishan	PLINK	PLINK_B	Yes	20-50	3238
MH	Meishan	PLINK	PLINK_B	Yes	250-500	6
MH	Meishan	PLINK	PLINK_B	Yes	50-250	1026
ML	Mini-Lewe	PLINK	PLINK_B	No	>500	0
ML	Mini-Lewe	PLINK	PLINK_B	No	0-20	145
ML	Mini-Lewe	PLINK	PLINK_B	No	20-50	179
ML	Mini-Lewe	PLINK	PLINK_B	No	250-500	7
ML	Mini-Lewe	PLINK	PLINK_B	No	50-250	138
ML	Mini-Lewe	PLINK	PLINK_B	Yes	>500	20
ML	Mini-Lewe	PLINK	PLINK_B	Yes	0-20	2825
ML	Mini-Lewe	PLINK	PLINK_B	Yes	20-50	3812
ML	Mini-Lewe	PLINK	PLINK_B	Yes	250-500	199
ML	Mini-Lewe	PLINK	PLINK_B	Yes	50-250	3953
MN	Minipig	PLINK	PLINK_B	No	>500	0
MN	Minipig	PLINK	PLINK_B	No	0-20	237
MN	Minipig	PLINK	PLINK_B	No	20-50	180
MN	Minipig	PLINK	PLINK_B	No	250-500	7
MN	Minipig	PLINK	PLINK_B	No	50-250	129
MN	Minipig	PLINK	PLINK_B	Yes	>500	5
MN	Minipig	PLINK	PLINK_B	Yes	0-20	3145
MN	Minipig	PLINK	PLINK_B	Yes	20-50	4004
MN	Minipig	PLINK	PLINK_B	Yes	250-500	75
MN	Minipig	PLINK	PLINK_B	Yes	50-250	3241
MNxMG	MinipigxMangalitza	PLINK	PLINK_B	No	>500	0
MNxMG	MinipigxMangalitza	PLINK	PLINK_B	No	0-20	119
MNxMG	MinipigxMangalitza	PLINK	PLINK_B	No	20-50	60
MNxMG	MinipigxMangalitza	PLINK	PLINK_B	No	250-500	0
MNxMG	MinipigxMangalitza	PLINK	PLINK_B	No	50-250	21
MNxMG	MinipigxMangalitza	PLINK	PLINK_B	Yes	>500	0
MNxMG	MinipigxMangalitza	PLINK	PLINK_B	Yes	0-20	1671
MNxMG	MinipigxMangalitza	PLINK	PLINK_B	Yes	20-50	1074
MNxMG	MinipigxMangalitza	PLINK	PLINK_B	Yes	250-500	2
MNxMG	MinipigxMangalitza	PLINK	PLINK_B	Yes	50-250	364
PI	Pietrain	PLINK	PLINK_B	No	>500	0
PI	Pietrain	PLINK	PLINK_B	No	0-20	769
PI	Pietrain	PLINK	PLINK_B	No	20-50	441
PI	Pietrain	PLINK	PLINK_B	No	20-50	441
PI	Pietrain	PLINK	PLINK_B	No	250-500	0
PI	Pietrain	PLINK	PLINK_B	Yes	>500	0
PI	Pietrain	PLINK	PLINK_B	Yes	0-20	7684
PI	Pietrain	PLINK	PLINK_B	Yes	20-50	3978
PI	Pietrain	PLINK	PLINK_B	Yes	20-50	3978
PI	Pietrain	PLINK	PLINK_B	Yes	250-500	0
TP	Turopolje	PLINK	PLINK_B	No	>500	1
TP	Turopolje	PLINK	PLINK_B	No	0-20	522
TP	Turopolje	PLINK	PLINK_B	No	20-50	305
TP	Turopolje	PLINK	PLINK_B	No	250-500	4
TP	Turopolje	PLINK	PLINK_B	No	50-250	142
TP	Turopolje	PLINK	PLINK_B	Yes	>500	39
TP	Turopolje	PLINK	PLINK_B	Yes	0-20	6009
TP	Turopolje	PLINK	PLINK_B	Yes	20-50	4534
TP	Turopolje	PLINK	PLINK_B	Yes	250-500	207
TP	Turopolje	PLINK	PLINK_B	Yes	50-250	2821
WMN	Wuzhishan minipig	PLINK	PLINK_B	No	>500	0
WMN	Wuzhishan minipig	PLINK	PLINK_B	No	0-20	572
WMN	Wuzhishan minipig	PLINK	PLINK_B	No	20-50	584
WMN	Wuzhishan minipig	PLINK	PLINK_B	No	250-500	2
WMN	Wuzhishan minipig	PLINK	PLINK_B	No	50-250	262
WMN	Wuzhishan minipig	PLINK	PLINK_B	Yes	>500	1
WMN	Wuzhishan minipig	PLINK	PLINK_B	Yes	0-20	9040
WMN	Wuzhishan minipig	PLINK	PLINK_B	Yes	20-50	8735
WMN	Wuzhishan minipig	PLINK	PLINK_B	Yes	250-500	21
WMN	Wuzhishan minipig	PLINK	PLINK_B	Yes	50-250	2862
YMN	Yucatan minature pig	PLINK	PLINK_B	No	>500	0
YMN	Yucatan minature pig	PLINK	PLINK_B	No	0-20	1021
YMN	Yucatan minature pig	PLINK	PLINK_B	No	20-50	470
YMN	Yucatan minature pig	PLINK	PLINK_B	No	250-500	0
YMN	Yucatan minature pig	PLINK	PLINK_B	No	50-250	70
YMN	Yucatan minature pig	PLINK	PLINK_B	Yes	>500	0
YMN	Yucatan minature pig	PLINK	PLINK_B	Yes	0-20	7948
YMN	Yucatan minature pig	PLINK	PLINK_B	Yes	20-50	3195
YMN	Yucatan minature pig	PLINK	PLINK_B	Yes	250-500	0
YMN	Yucatan minature pig	PLINK	PLINK_B	Yes	50-250	410
YS	Yorkshire	PLINK	PLINK_B	No	>500	0
YS	Yorkshire	PLINK	PLINK_B	No	0-20	38
YS	Yorkshire	PLINK	PLINK_B	No	20-50	2
YS	Yorkshire	PLINK	PLINK_B	No	250-500	0
YS	Yorkshire	PLINK	PLINK_B	No	50-250	0
YS	Yorkshire	PLINK	PLINK_B	Yes	>500	0
YS	Yorkshire	PLINK	PLINK_B	Yes	0-20	456
YS	Yorkshire	PLINK	PLINK_B	Yes	20-50	29
YS	Yorkshire	PLINK	PLINK_B	Yes	250-500	0
YS	Yorkshire	PLINK	PLINK_B	Yes	50-250	0

## Sheet: RZooRoH || PLINK, set a
Abbreviation	Breed/Population	Tool	Parameterset	Overlap	Size [kb]	Number of ROHs
All	all breeds/populations	PLINK	PLINK_A	No	>500	0
All	all breeds/populations	PLINK	PLINK_A	No	0-20	418744
All	all breeds/populations	PLINK	PLINK_A	No	20-50	697
All	all breeds/populations	PLINK	PLINK_A	No	250-500	0
All	all breeds/populations	PLINK	PLINK_A	No	50-250	8
All	all breeds/populations	PLINK	PLINK_A	Yes	>500	959
All	all breeds/populations	PLINK	PLINK_A	Yes	0-20	430055
All	all breeds/populations	PLINK	PLINK_A	Yes	20-50	87739
All	all breeds/populations	PLINK	PLINK_A	Yes	250-500	4403
All	all breeds/populations	PLINK	PLINK_A	Yes	50-250	58821
ASxMA	Angeln SaddlebackxMangalitza	PLINK	PLINK_A	No	>500	0
ASxMA	Angeln SaddlebackxMangalitza	PLINK	PLINK_A	No	0-20	22451
ASxMA	Angeln SaddlebackxMangalitza	PLINK	PLINK_A	No	20-50	46
ASxMA	Angeln SaddlebackxMangalitza	PLINK	PLINK_A	No	250-500	0
ASxMA	Angeln SaddlebackxMangalitza	PLINK	PLINK_A	No	50-250	1
ASxMA	Angeln SaddlebackxMangalitza	PLINK	PLINK_A	Yes	>500	23
ASxMA	Angeln SaddlebackxMangalitza	PLINK	PLINK_A	Yes	0-20	15168
ASxMA	Angeln SaddlebackxMangalitza	PLINK	PLINK_A	Yes	20-50	5616
ASxMA	Angeln SaddlebackxMangalitza	PLINK	PLINK_A	Yes	250-500	163
ASxMA	Angeln SaddlebackxMangalitza	PLINK	PLINK_A	Yes	50-250	3207
BP	Bentheim Black Pied	PLINK	PLINK_A	No	>500	0
BP	Bentheim Black Pied	PLINK	PLINK_A	No	0-20	22965
BP	Bentheim Black Pied	PLINK	PLINK_A	No	20-50	54
BP	Bentheim Black Pied	PLINK	PLINK_A	No	250-500	0
BP	Bentheim Black Pied	PLINK	PLINK_A	No	50-250	2
BP	Bentheim Black Pied	PLINK	PLINK_A	Yes	>500	22
BP	Bentheim Black Pied	PLINK	PLINK_A	Yes	0-20	19704
BP	Bentheim Black Pied	PLINK	PLINK_A	Yes	20-50	5755
BP	Bentheim Black Pied	PLINK	PLINK_A	Yes	250-500	157
BP	Bentheim Black Pied	PLINK	PLINK_A	Yes	50-250	3034
DU	Duroc	PLINK	PLINK_A	No	>500	0
DU	Duroc	PLINK	PLINK_A	No	0-20	15462
DU	Duroc	PLINK	PLINK_A	No	20-50	33
DU	Duroc	PLINK	PLINK_A	No	250-500	0
DU	Duroc	PLINK	PLINK_A	No	50-250	0
DU	Duroc	PLINK	PLINK_A	Yes	>500	55
DU	Duroc	PLINK	PLINK_A	Yes	0-20	16900
DU	Duroc	PLINK	PLINK_A	Yes	20-50	5358
DU	Duroc	PLINK	PLINK_A	Yes	250-500	326
DU	Duroc	PLINK	PLINK_A	Yes	50-250	3897
GMN	Goettingen Minipig	PLINK	PLINK_A	No	>500	0
GMN	Goettingen Minipig	PLINK	PLINK_A	No	0-20	20545
GMN	Goettingen Minipig	PLINK	PLINK_A	No	20-50	16
GMN	Goettingen Minipig	PLINK	PLINK_A	No	250-500	0
GMN	Goettingen Minipig	PLINK	PLINK_A	No	50-250	0
GMN	Goettingen Minipig	PLINK	PLINK_A	Yes	>500	5
GMN	Goettingen Minipig	PLINK	PLINK_A	Yes	0-20	38576
GMN	Goettingen Minipig	PLINK	PLINK_A	Yes	20-50	3892
GMN	Goettingen Minipig	PLINK	PLINK_A	Yes	250-500	49
GMN	Goettingen Minipig	PLINK	PLINK_A	Yes	50-250	1844
GO	Gloucester Old Spot	PLINK	PLINK_A	No	>500	0
GO	Gloucester Old Spot	PLINK	PLINK_A	No	0-20	17795
GO	Gloucester Old Spot	PLINK	PLINK_A	No	20-50	51
GO	Gloucester Old Spot	PLINK	PLINK_A	No	250-500	0
GO	Gloucester Old Spot	PLINK	PLINK_A	No	50-250	0
GO	Gloucester Old Spot	PLINK	PLINK_A	Yes	>500	126
GO	Gloucester Old Spot	PLINK	PLINK_A	Yes	0-20	10643
GO	Gloucester Old Spot	PLINK	PLINK_A	Yes	20-50	4173
GO	Gloucester Old Spot	PLINK	PLINK_A	Yes	250-500	381
GO	Gloucester Old Spot	PLINK	PLINK_A	Yes	50-250	3527
HR	Husum Red Pied	PLINK	PLINK_A	No	>500	0
HR	Husum Red Pied	PLINK	PLINK_A	No	0-20	21803
HR	Husum Red Pied	PLINK	PLINK_A	No	20-50	48
HR	Husum Red Pied	PLINK	PLINK_A	No	250-500	0
HR	Husum Red Pied	PLINK	PLINK_A	No	50-250	0
HR	Husum Red Pied	PLINK	PLINK_A	Yes	>500	62
HR	Husum Red Pied	PLINK	PLINK_A	Yes	0-20	11772
HR	Husum Red Pied	PLINK	PLINK_A	Yes	20-50	4543
HR	Husum Red Pied	PLINK	PLINK_A	Yes	250-500	304
HR	Husum Red Pied	PLINK	PLINK_A	Yes	50-250	3444
HRxAS	Husum Red PiedxAngeln Saddleback	PLINK	PLINK_A	No	>500	0
HRxAS	Husum Red PiedxAngeln Saddleback	PLINK	PLINK_A	No	0-20	27794
HRxAS	Husum Red PiedxAngeln Saddleback	PLINK	PLINK_A	No	20-50	71
HRxAS	Husum Red PiedxAngeln Saddleback	PLINK	PLINK_A	No	250-500	0
HRxAS	Husum Red PiedxAngeln Saddleback	PLINK	PLINK_A	No	50-250	0
HRxAS	Husum Red PiedxAngeln Saddleback	PLINK	PLINK_A	Yes	>500	10
HRxAS	Husum Red PiedxAngeln Saddleback	PLINK	PLINK_A	Yes	0-20	14685
HRxAS	Husum Red PiedxAngeln Saddleback	PLINK	PLINK_A	Yes	20-50	5178
HRxAS	Husum Red PiedxAngeln Saddleback	PLINK	PLINK_A	Yes	250-500	86
HRxAS	Husum Red PiedxAngeln Saddleback	PLINK	PLINK_A	Yes	50-250	2767
IB	Iberian	PLINK	PLINK_A	No	>500	0
IB	Iberian	PLINK	PLINK_A	No	0-20	8968
IB	Iberian	PLINK	PLINK_A	No	20-50	34
IB	Iberian	PLINK	PLINK_A	No	250-500	0
IB	Iberian	PLINK	PLINK_A	No	50-250	1
IB	Iberian	PLINK	PLINK_A	Yes	>500	198
IB	Iberian	PLINK	PLINK_A	Yes	0-20	10704
IB	Iberian	PLINK	PLINK_A	Yes	20-50	5050
IB	Iberian	PLINK	PLINK_A	Yes	250-500	559
IB	Iberian	PLINK	PLINK_A	Yes	50-250	4229
KK	Kune Kune	PLINK	PLINK_A	No	>500	0
KK	Kune Kune	PLINK	PLINK_A	No	0-20	21820
KK	Kune Kune	PLINK	PLINK_A	No	20-50	34
KK	Kune Kune	PLINK	PLINK_A	No	250-500	0
KK	Kune Kune	PLINK	PLINK_A	No	50-250	2
KK	Kune Kune	PLINK	PLINK_A	Yes	>500	47
KK	Kune Kune	PLINK	PLINK_A	Yes	0-20	12678
KK	Kune Kune	PLINK	PLINK_A	Yes	20-50	4494
KK	Kune Kune	PLINK	PLINK_A	Yes	250-500	254
KK	Kune Kune	PLINK	PLINK_A	Yes	50-250	3420
LRxYSxPI	LandracexYorkshirexPietrain	PLINK	PLINK_A	No	>500	0
LRxYSxPI	LandracexYorkshirexPietrain	PLINK	PLINK_A	No	0-20	28595
LRxYSxPI	LandracexYorkshirexPietrain	PLINK	PLINK_A	No	20-50	59
LRxYSxPI	LandracexYorkshirexPietrain	PLINK	PLINK_A	No	250-500	0
LRxYSxPI	LandracexYorkshirexPietrain	PLINK	PLINK_A	No	50-250	2
LRxYSxPI	LandracexYorkshirexPietrain	PLINK	PLINK_A	Yes	>500	5
LRxYSxPI	LandracexYorkshirexPietrain	PLINK	PLINK_A	Yes	0-20	14316
LRxYSxPI	LandracexYorkshirexPietrain	PLINK	PLINK_A	Yes	20-50	4705
LRxYSxPI	LandracexYorkshirexPietrain	PLINK	PLINK_A	Yes	250-500	87
LRxYSxPI	LandracexYorkshirexPietrain	PLINK	PLINK_A	Yes	50-250	2709
MA	Mangalitza	PLINK	PLINK_A	No	>500	0
MA	Mangalitza	PLINK	PLINK_A	No	0-20	15225
MA	Mangalitza	PLINK	PLINK_A	No	20-50	47
MA	Mangalitza	PLINK	PLINK_A	No	50-250	0
MA	Mangalitza	PLINK	PLINK_A	Yes	>500	119
MA	Mangalitza	PLINK	PLINK_A	Yes	0-20	12901
MA	Mangalitza	PLINK	PLINK_A	Yes	20-50	5329
MA	Mangalitza	PLINK	PLINK_A	Yes	250-500	399
MA	Mangalitza	PLINK	PLINK_A	Yes	250-500	399
MA	Mangalitza	PLINK	PLINK_A	Yes	50-250	3778
MH	Meishan	PLINK	PLINK_A	No	>500	0
MH	Meishan	PLINK	PLINK_A	No	0-20	23345
MH	Meishan	PLINK	PLINK_A	No	20-50	3
MH	Meishan	PLINK	PLINK_A	No	250-500	0
MH	Meishan	PLINK	PLINK_A	No	50-250	0
MH	Meishan	PLINK	PLINK_A	Yes	>500	7
MH	Meishan	PLINK	PLINK_A	Yes	0-20	33026
MH	Meishan	PLINK	PLINK_A	Yes	20-50	3156
MH	Meishan	PLINK	PLINK_A	Yes	250-500	56
MH	Meishan	PLINK	PLINK_A	Yes	50-250	1661
ML	Mini-Lewe	PLINK	PLINK_A	No	>500	0
ML	Mini-Lewe	PLINK	PLINK_A	No	0-20	17367
ML	Mini-Lewe	PLINK	PLINK_A	No	20-50	11
ML	Mini-Lewe	PLINK	PLINK_A	No	250-500	0
ML	Mini-Lewe	PLINK	PLINK_A	No	50-250	0
ML	Mini-Lewe	PLINK	PLINK_A	Yes	>500	84
ML	Mini-Lewe	PLINK	PLINK_A	Yes	0-20	12628
ML	Mini-Lewe	PLINK	PLINK_A	Yes	20-50	2446
ML	Mini-Lewe	PLINK	PLINK_A	Yes	250-500	450
ML	Mini-Lewe	PLINK	PLINK_A	Yes	50-250	3462
MN	Minipig	PLINK	PLINK_A	No	>500	0
MN	Minipig	PLINK	PLINK_A	No	0-20	19622
MN	Minipig	PLINK	PLINK_A	No	20-50	9
MN	Minipig	PLINK	PLINK_A	No	250-500	0
MN	Minipig	PLINK	PLINK_A	No	50-250	0
MN	Minipig	PLINK	PLINK_A	Yes	>500	32
MN	Minipig	PLINK	PLINK_A	Yes	0-20	18284
MN	Minipig	PLINK	PLINK_A	Yes	20-50	2787
MN	Minipig	PLINK	PLINK_A	Yes	250-500	261
MN	Minipig	PLINK	PLINK_A	Yes	50-250	3157
MNxMG	MinipigxMangalitza	PLINK	PLINK_A	No	>500	0
MNxMG	MinipigxMangalitza	PLINK	PLINK_A	No	0-20	41481
MNxMG	MinipigxMangalitza	PLINK	PLINK_A	No	20-50	54
MNxMG	MinipigxMangalitza	PLINK	PLINK_A	No	250-500	0
MNxMG	MinipigxMangalitza	PLINK	PLINK_A	No	50-250	0
MNxMG	MinipigxMangalitza	PLINK	PLINK_A	Yes	>500	0
MNxMG	MinipigxMangalitza	PLINK	PLINK_A	Yes	0-20	10804
MNxMG	MinipigxMangalitza	PLINK	PLINK_A	Yes	20-50	1376
MNxMG	MinipigxMangalitza	PLINK	PLINK_A	Yes	250-500	13
MNxMG	MinipigxMangalitza	PLINK	PLINK_A	Yes	50-250	632
PI	Pietrain	PLINK	PLINK_A	No	>500	0
PI	Pietrain	PLINK	PLINK_A	No	0-20	25627
PI	Pietrain	PLINK	PLINK_A	No	20-50	44
PI	Pietrain	PLINK	PLINK_A	No	250-500	0
PI	Pietrain	PLINK	PLINK_A	No	50-250	0
PI	Pietrain	PLINK	PLINK_A	Yes	>500	12
PI	Pietrain	PLINK	PLINK_A	Yes	0-20	21751
PI	Pietrain	PLINK	PLINK_A	Yes	20-50	5614
PI	Pietrain	PLINK	PLINK_A	Yes	250-500	105
PI	Pietrain	PLINK	PLINK_A	Yes	50-250	2625
TP	Turopolje	PLINK	PLINK_A	No	>500	0
TP	Turopolje	PLINK	PLINK_A	No	0-20	18430
TP	Turopolje	PLINK	PLINK_A	No	20-50	42
TP	Turopolje	PLINK	PLINK_A	No	250-500	0
TP	Turopolje	PLINK	PLINK_A	No	50-250	0
TP	Turopolje	PLINK	PLINK_A	Yes	>500	101
TP	Turopolje	PLINK	PLINK_A	Yes	0-20	12902
TP	Turopolje	PLINK	PLINK_A	Yes	20-50	4946
TP	Turopolje	PLINK	PLINK_A	Yes	250-500	325
TP	Turopolje	PLINK	PLINK_A	Yes	50-250	3488
WMN	Wuzhishan minipig	PLINK	PLINK_A	No	>500	0
WMN	Wuzhishan minipig	PLINK	PLINK_A	No	0-20	12245
WMN	Wuzhishan minipig	PLINK	PLINK_A	No	20-50	10
WMN	Wuzhishan minipig	PLINK	PLINK_A	No	250-500	0
WMN	Wuzhishan minipig	PLINK	PLINK_A	No	50-250	0
WMN	Wuzhishan minipig	PLINK	PLINK_A	Yes	>500	39
WMN	Wuzhishan minipig	PLINK	PLINK_A	Yes	0-20	16767
WMN	Wuzhishan minipig	PLINK	PLINK_A	Yes	20-50	4520
WMN	Wuzhishan minipig	PLINK	PLINK_A	Yes	250-500	328
WMN	Wuzhishan minipig	PLINK	PLINK_A	Yes	50-250	4854
YMN	Yucatan minature pig	PLINK	PLINK_A	No	>500	0
YMN	Yucatan minature pig	PLINK	PLINK_A	No	0-20	15675
YMN	Yucatan minature pig	PLINK	PLINK_A	No	20-50	27
YMN	Yucatan minature pig	PLINK	PLINK_A	No	250-500	0
YMN	Yucatan minature pig	PLINK	PLINK_A	No	50-250	0
YMN	Yucatan minature pig	PLINK	PLINK_A	Yes	>500	12
YMN	Yucatan minature pig	PLINK	PLINK_A	Yes	0-20	40335
YMN	Yucatan minature pig	PLINK	PLINK_A	Yes	20-50	7381
YMN	Yucatan minature pig	PLINK	PLINK_A	Yes	250-500	100
YMN	Yucatan minature pig	PLINK	PLINK_A	Yes	50-250	3001
YS	Yorkshire	PLINK	PLINK_A	No	>500	0
YS	Yorkshire	PLINK	PLINK_A	No	0-20	21529
YS	Yorkshire	PLINK	PLINK_A	No	20-50	4
YS	Yorkshire	PLINK	PLINK_A	No	250-500	0
YS	Yorkshire	PLINK	PLINK_A	No	50-250	0
YS	Yorkshire	PLINK	PLINK_A	Yes	>500	0
YS	Yorkshire	PLINK	PLINK_A	Yes	0-20	85511
YS	Yorkshire	PLINK	PLINK_A	Yes	20-50	1420
YS	Yorkshire	PLINK	PLINK_A	Yes	250-500	0
YS	Yorkshire	PLINK	PLINK_A	Yes	50-250	85
all	all breeds/populations	RZooRoH		No	>500	2234
all	all breeds/populations	RZooRoH		No	0-20	124281
all	all breeds/populations	RZooRoH		No	20-50	32256
all	all breeds/populations	RZooRoH		No	250-500	3909
all	all breeds/populations	RZooRoH		No	50-250	30867
all	all breeds/populations	RZooRoH		Yes	>500	5515
all	all breeds/populations	RZooRoH		Yes	0-20	246209
all	all breeds/populations	RZooRoH		Yes	20-50	63595
all	all breeds/populations	RZooRoH		Yes	250-500	5512
all	all breeds/populations	RZooRoH		Yes	50-250	48934
ASxMA	Angeln SaddlebackxMangalitza	RZooRoH		No	>500	86
ASxMA	Angeln SaddlebackxMangalitza	RZooRoH		No	0-20	5055
ASxMA	Angeln SaddlebackxMangalitza	RZooRoH		No	20-50	2249
ASxMA	Angeln SaddlebackxMangalitza	RZooRoH		No	250-500	182
ASxMA	Angeln SaddlebackxMangalitza	RZooRoH		No	50-250	2076
ASxMA	Angeln SaddlebackxMangalitza	RZooRoH		Yes	>500	71
ASxMA	Angeln SaddlebackxMangalitza	RZooRoH		Yes	0-20	15071
ASxMA	Angeln SaddlebackxMangalitza	RZooRoH		Yes	20-50	4901
ASxMA	Angeln SaddlebackxMangalitza	RZooRoH		Yes	250-500	156
ASxMA	Angeln SaddlebackxMangalitza	RZooRoH		Yes	50-250	2967
BP	Bentheim Black Pied	RZooRoH		No	>500	102
BP	Bentheim Black Pied	RZooRoH		No	0-20	4401
BP	Bentheim Black Pied	RZooRoH		No	20-50	1762
BP	Bentheim Black Pied	RZooRoH		No	250-500	180
BP	Bentheim Black Pied	RZooRoH		No	50-250	1468
BP	Bentheim Black Pied	RZooRoH		Yes	>500	276
BP	Bentheim Black Pied	RZooRoH		Yes	0-20	10924
BP	Bentheim Black Pied	RZooRoH		Yes	20-50	3532
BP	Bentheim Black Pied	RZooRoH		Yes	250-500	250
BP	Bentheim Black Pied	RZooRoH		Yes	50-250	2579
DU	Duroc	RZooRoH		No	>500	152
DU	Duroc	RZooRoH		No	0-20	2522
DU	Duroc	RZooRoH		No	20-50	1013
DU	Duroc	RZooRoH		No	250-500	142
DU	Duroc	RZooRoH		No	50-250	832
DU	Duroc	RZooRoH		Yes	>500	552
DU	Duroc	RZooRoH		Yes	0-20	7917
DU	Duroc	RZooRoH		Yes	20-50	2556
DU	Duroc	RZooRoH		Yes	250-500	292
DU	Duroc	RZooRoH		Yes	50-250	1822
GMN	Goettingen Minipig	RZooRoH		No	>500	67
GMN	Goettingen Minipig	RZooRoH		No	0-20	9963
GMN	Goettingen Minipig	RZooRoH		No	20-50	839
GMN	Goettingen Minipig	RZooRoH		No	250-500	134
GMN	Goettingen Minipig	RZooRoH		No	50-250	789
GMN	Goettingen Minipig	RZooRoH		Yes	>500	469
GMN	Goettingen Minipig	RZooRoH		Yes	0-20	12774
GMN	Goettingen Minipig	RZooRoH		Yes	20-50	1369
GMN	Goettingen Minipig	RZooRoH		Yes	250-500	365
GMN	Goettingen Minipig	RZooRoH		Yes	50-250	1488
GO	Gloucester Old Spot	RZooRoH		No	>500	179
GO	Gloucester Old Spot	RZooRoH		No	0-20	3682
GO	Gloucester Old Spot	RZooRoH		No	20-50	1604
GO	Gloucester Old Spot	RZooRoH		No	250-500	230
GO	Gloucester Old Spot	RZooRoH		No	50-250	1407
GO	Gloucester Old Spot	RZooRoH		Yes	>500	414
GO	Gloucester Old Spot	RZooRoH		Yes	0-20	9389
GO	Gloucester Old Spot	RZooRoH		Yes	20-50	3028
GO	Gloucester Old Spot	RZooRoH		Yes	250-500	305
GO	Gloucester Old Spot	RZooRoH		Yes	50-250	2335
HR	Husum Red Pied	RZooRoH		No	>500	96
HR	Husum Red Pied	RZooRoH		No	0-20	4875
HR	Husum Red Pied	RZooRoH		No	20-50	2061
HR	Husum Red Pied	RZooRoH		No	250-500	253
HR	Husum Red Pied	RZooRoH		No	50-250	1972
HR	Husum Red Pied	RZooRoH		Yes	>500	159
HR	Husum Red Pied	RZooRoH		Yes	0-20	11942
HR	Husum Red Pied	RZooRoH		Yes	20-50	3860
HR	Husum Red Pied	RZooRoH		Yes	250-500	275
HR	Husum Red Pied	RZooRoH		Yes	50-250	2993
HRxAS	Husum Red PiedxAngeln Saddleback	RZooRoH		No	>500	51
HRxAS	Husum Red PiedxAngeln Saddleback	RZooRoH		No	0-20	5894
HRxAS	Husum Red PiedxAngeln Saddleback	RZooRoH		No	20-50	2407
HRxAS	Husum Red PiedxAngeln Saddleback	RZooRoH		No	250-500	167
HRxAS	Husum Red PiedxAngeln Saddleback	RZooRoH		No	50-250	2024
HRxAS	Husum Red PiedxAngeln Saddleback	RZooRoH		Yes	>500	33
HRxAS	Husum Red PiedxAngeln Saddleback	RZooRoH		Yes	0-20	14779
HRxAS	Husum Red PiedxAngeln Saddleback	RZooRoH		Yes	20-50	4454
HRxAS	Husum Red PiedxAngeln Saddleback	RZooRoH		Yes	250-500	97
HRxAS	Husum Red PiedxAngeln Saddleback	RZooRoH		Yes	50-250	2604
IB	Iberian	RZooRoH		No	>500	231
IB	Iberian	RZooRoH		No	0-20	3612
IB	Iberian	RZooRoH		No	20-50	2056
IB	Iberian	RZooRoH		No	250-500	267
IB	Iberian	RZooRoH		No	50-250	2028
IB	Iberian	RZooRoH		Yes	>500	489
IB	Iberian	RZooRoH		Yes	0-20	9142
IB	Iberian	RZooRoH		Yes	20-50	3793
IB	Iberian	RZooRoH		Yes	250-500	337
IB	Iberian	RZooRoH		Yes	50-250	3026
KK	Kune Kune	RZooRoH		No	>500	129
KK	Kune Kune	RZooRoH		No	0-20	5116
KK	Kune Kune	RZooRoH		No	20-50	2098
KK	Kune Kune	RZooRoH		No	250-500	292
KK	Kune Kune	RZooRoH		No	50-250	2271
KK	Kune Kune	RZooRoH		Yes	>500	130
KK	Kune Kune	RZooRoH		Yes	0-20	12456
KK	Kune Kune	RZooRoH		Yes	20-50	3833
KK	Kune Kune	RZooRoH		Yes	250-500	260
KK	Kune Kune	RZooRoH		Yes	50-250	3079
LRxYSxPI	LandracexYorkshirexPietrain	RZooRoH		No	>500	44
LRxYSxPI	LandracexYorkshirexPietrain	RZooRoH		No	0-20	5367
LRxYSxPI	LandracexYorkshirexPietrain	RZooRoH		No	20-50	2151
LRxYSxPI	LandracexYorkshirexPietrain	RZooRoH		No	250-500	134
LRxYSxPI	LandracexYorkshirexPietrain	RZooRoH		No	50-250	1834
LRxYSxPI	LandracexYorkshirexPietrain	RZooRoH		Yes	>500	23
LRxYSxPI	LandracexYorkshirexPietrain	RZooRoH		Yes	0-20	14402
LRxYSxPI	LandracexYorkshirexPietrain	RZooRoH		Yes	20-50	4124
LRxYSxPI	LandracexYorkshirexPietrain	RZooRoH		Yes	250-500	92
LRxYSxPI	LandracexYorkshirexPietrain	RZooRoH		Yes	50-250	2560
MA	Mangalitza	RZooRoH		No	>500	183
MA	Mangalitza	RZooRoH		No	0-20	4624
MA	Mangalitza	RZooRoH		No	20-50	2291
MA	Mangalitza	RZooRoH		No	50-250	2437
MA	Mangalitza	RZooRoH		Yes	>500	231
MA	Mangalitza	RZooRoH		Yes	0-20	12968
MA	Mangalitza	RZooRoH		Yes	20-50	4698
MA	Mangalitza	RZooRoH		Yes	250-500	323
MA	Mangalitza	RZooRoH		Yes	250-500	323
MA	Mangalitza	RZooRoH		Yes	50-250	3328
MH	Meishan	RZooRoH		No	>500	111
MH	Meishan	RZooRoH		No	0-20	21293
MH	Meishan	RZooRoH		No	20-50	1425
MH	Meishan	RZooRoH		No	250-500	143
MH	Meishan	RZooRoH		No	50-250	1302
MH	Meishan	RZooRoH		Yes	>500	133
MH	Meishan	RZooRoH		Yes	0-20	26828
MH	Meishan	RZooRoH		Yes	20-50	2609
MH	Meishan	RZooRoH		Yes	250-500	151
MH	Meishan	RZooRoH		Yes	50-250	1674
ML	Mini-Lewe	RZooRoH		No	>500	171
ML	Mini-Lewe	RZooRoH		No	0-20	8025
ML	Mini-Lewe	RZooRoH		No	20-50	1273
ML	Mini-Lewe	RZooRoH		No	250-500	345
ML	Mini-Lewe	RZooRoH		No	50-250	2017
ML	Mini-Lewe	RZooRoH		Yes	>500	286
ML	Mini-Lewe	RZooRoH		Yes	0-20	10954
ML	Mini-Lewe	RZooRoH		Yes	20-50	1848
ML	Mini-Lewe	RZooRoH		Yes	250-500	469
ML	Mini-Lewe	RZooRoH		Yes	50-250	2692
MN	Minipig	RZooRoH		No	>500	104
MN	Minipig	RZooRoH		No	0-20	12642
MN	Minipig	RZooRoH		No	20-50	1625
MN	Minipig	RZooRoH		No	250-500	255
MN	Minipig	RZooRoH		No	50-250	2331
MN	Minipig	RZooRoH		Yes	>500	150
MN	Minipig	RZooRoH		Yes	0-20	16045
MN	Minipig	RZooRoH		Yes	20-50	2304
MN	Minipig	RZooRoH		Yes	250-500	347
MN	Minipig	RZooRoH		Yes	50-250	2731
MNxMG	MinipigxMangalitza	RZooRoH		No	>500	12
MNxMG	MinipigxMangalitza	RZooRoH		No	0-20	4620
MNxMG	MinipigxMangalitza	RZooRoH		No	20-50	716
MNxMG	MinipigxMangalitza	RZooRoH		No	250-500	43
MNxMG	MinipigxMangalitza	RZooRoH		No	50-250	479
MNxMG	MinipigxMangalitza	RZooRoH		Yes	>500	5
MNxMG	MinipigxMangalitza	RZooRoH		Yes	0-20	10211
MNxMG	MinipigxMangalitza	RZooRoH		Yes	20-50	1191
MNxMG	MinipigxMangalitza	RZooRoH		Yes	250-500	16
MNxMG	MinipigxMangalitza	RZooRoH		Yes	50-250	634
PI	Pietrain	RZooRoH		No	>500	103
PI	Pietrain	RZooRoH		No	0-20	3850
PI	Pietrain	RZooRoH		No	20-50	1520
PI	Pietrain	RZooRoH		No	20-50	1520
PI	Pietrain	RZooRoH		No	250-500	136
PI	Pietrain	RZooRoH		Yes	>500	244
PI	Pietrain	RZooRoH		Yes	0-20	10641
PI	Pietrain	RZooRoH		Yes	20-50	3276
PI	Pietrain	RZooRoH		Yes	20-50	3276
PI	Pietrain	RZooRoH		Yes	250-500	228
TP	Turopolje	RZooRoH		No	>500	129
TP	Turopolje	RZooRoH		No	0-20	5277
TP	Turopolje	RZooRoH		No	20-50	2488
TP	Turopolje	RZooRoH		No	250-500	267
TP	Turopolje	RZooRoH		No	50-250	2284
TP	Turopolje	RZooRoH		Yes	>500	189
TP	Turopolje	RZooRoH		Yes	0-20	13005
TP	Turopolje	RZooRoH		Yes	20-50	4282
TP	Turopolje	RZooRoH		Yes	250-500	256
TP	Turopolje	RZooRoH		Yes	50-250	3171
WMN	Wuzhishan minipig	RZooRoH		No	>500	159
WMN	Wuzhishan minipig	RZooRoH		No	0-20	8127
WMN	Wuzhishan minipig	RZooRoH		No	20-50	713
WMN	Wuzhishan minipig	RZooRoH		No	250-500	232
WMN	Wuzhishan minipig	RZooRoH		No	50-250	938
WMN	Wuzhishan minipig	RZooRoH		Yes	>500	759
WMN	Wuzhishan minipig	RZooRoH		Yes	0-20	10105
WMN	Wuzhishan minipig	RZooRoH		Yes	20-50	1154
WMN	Wuzhishan minipig	RZooRoH		Yes	250-500	556
WMN	Wuzhishan minipig	RZooRoH		Yes	50-250	1551
YMN	Yucatan minature pig	RZooRoH		No	>500	118
YMN	Yucatan minature pig	RZooRoH		No	0-20	2958
YMN	Yucatan minature pig	RZooRoH		No	20-50	1273
YMN	Yucatan minature pig	RZooRoH		No	250-500	130
YMN	Yucatan minature pig	RZooRoH		No	50-250	984
YMN	Yucatan minature pig	RZooRoH		Yes	>500	553
YMN	Yucatan minature pig	RZooRoH		Yes	0-20	8315
YMN	Yucatan minature pig	RZooRoH		Yes	20-50	3192
YMN	Yucatan minature pig	RZooRoH		Yes	250-500	367
YMN	Yucatan minature pig	RZooRoH		Yes	50-250	2369
YS	Yorkshire	RZooRoH		No	>500	7
YS	Yorkshire	RZooRoH		No	0-20	2378
YS	Yorkshire	RZooRoH		No	20-50	692
YS	Yorkshire	RZooRoH		No	250-500	13
YS	Yorkshire	RZooRoH		No	50-250	303
YS	Yorkshire	RZooRoH		Yes	>500	349
YS	Yorkshire	RZooRoH		Yes	0-20	8341
YS	Yorkshire	RZooRoH		Yes	20-50	3591
YS	Yorkshire	RZooRoH		Yes	250-500	370
YS	Yorkshire	RZooRoH		Yes	50-250	2990

## Sheet: RZooRoH || PLINK, set b
Abbreviation	Breed/Population	Tool	Parameterset	Overlap	Size [kb]	Number of ROHs
All	all breeds/populations	PLINK	PLINK_B	No	>500	0
All	all breeds/populations	PLINK	PLINK_B	No	0-20	311
All	all breeds/populations	PLINK	PLINK_B	No	20-50	1
All	all breeds/populations	PLINK	PLINK_B	No	250-500	0
All	all breeds/populations	PLINK	PLINK_B	No	50-250	0
All	all breeds/populations	PLINK	PLINK_B	Yes	>500	129
All	all breeds/populations	PLINK	PLINK_B	Yes	0-20	127036
All	all breeds/populations	PLINK	PLINK_B	Yes	20-50	94044
All	all breeds/populations	PLINK	PLINK_B	Yes	250-500	1444
All	all breeds/populations	PLINK	PLINK_B	Yes	50-250	43919
ASxMA	Angeln SaddlebackxMangalitza	PLINK	PLINK_B	No	>500	0
ASxMA	Angeln SaddlebackxMangalitza	PLINK	PLINK_B	No	0-20	29
ASxMA	Angeln SaddlebackxMangalitza	PLINK	PLINK_B	No	20-50	0
ASxMA	Angeln SaddlebackxMangalitza	PLINK	PLINK_B	No	250-500	0
ASxMA	Angeln SaddlebackxMangalitza	PLINK	PLINK_B	No	50-250	0
ASxMA	Angeln SaddlebackxMangalitza	PLINK	PLINK_B	Yes	>500	1
ASxMA	Angeln SaddlebackxMangalitza	PLINK	PLINK_B	Yes	0-20	7395
ASxMA	Angeln SaddlebackxMangalitza	PLINK	PLINK_B	Yes	20-50	5278
ASxMA	Angeln SaddlebackxMangalitza	PLINK	PLINK_B	Yes	250-500	56
ASxMA	Angeln SaddlebackxMangalitza	PLINK	PLINK_B	Yes	50-250	2166
BP	Bentheim Black Pied	PLINK	PLINK_B	No	>500	0
BP	Bentheim Black Pied	PLINK	PLINK_B	No	0-20	25
BP	Bentheim Black Pied	PLINK	PLINK_B	No	20-50	0
BP	Bentheim Black Pied	PLINK	PLINK_B	No	250-500	0
BP	Bentheim Black Pied	PLINK	PLINK_B	No	50-250	0
BP	Bentheim Black Pied	PLINK	PLINK_B	Yes	>500	0
BP	Bentheim Black Pied	PLINK	PLINK_B	Yes	0-20	8837
BP	Bentheim Black Pied	PLINK	PLINK_B	Yes	20-50	5205
BP	Bentheim Black Pied	PLINK	PLINK_B	Yes	250-500	9
BP	Bentheim Black Pied	PLINK	PLINK_B	Yes	50-250	1491
DU	Duroc	PLINK	PLINK_B	No	>500	0
DU	Duroc	PLINK	PLINK_B	No	0-20	13
DU	Duroc	PLINK	PLINK_B	No	20-50	0
DU	Duroc	PLINK	PLINK_B	No	250-500	0
DU	Duroc	PLINK	PLINK_B	No	50-250	0
DU	Duroc	PLINK	PLINK_B	Yes	>500	0
DU	Duroc	PLINK	PLINK_B	Yes	0-20	11736
DU	Duroc	PLINK	PLINK_B	Yes	20-50	7812
DU	Duroc	PLINK	PLINK_B	Yes	250-500	5
DU	Duroc	PLINK	PLINK_B	Yes	50-250	1830
GMN	Goettingen Minipig	PLINK	PLINK_B	No	>500	0
GMN	Goettingen Minipig	PLINK	PLINK_B	No	0-20	7
GMN	Goettingen Minipig	PLINK	PLINK_B	No	20-50	0
GMN	Goettingen Minipig	PLINK	PLINK_B	No	250-500	0
GMN	Goettingen Minipig	PLINK	PLINK_B	No	50-250	0
GMN	Goettingen Minipig	PLINK	PLINK_B	Yes	>500	0
GMN	Goettingen Minipig	PLINK	PLINK_B	Yes	0-20	5557
GMN	Goettingen Minipig	PLINK	PLINK_B	Yes	20-50	3362
GMN	Goettingen Minipig	PLINK	PLINK_B	Yes	250-500	4
GMN	Goettingen Minipig	PLINK	PLINK_B	Yes	50-250	1035
GO	Gloucester Old Spot	PLINK	PLINK_B	No	>500	0
GO	Gloucester Old Spot	PLINK	PLINK_B	No	0-20	20
GO	Gloucester Old Spot	PLINK	PLINK_B	No	20-50	0
GO	Gloucester Old Spot	PLINK	PLINK_B	No	250-500	0
GO	Gloucester Old Spot	PLINK	PLINK_B	No	50-250	0
GO	Gloucester Old Spot	PLINK	PLINK_B	Yes	>500	5
GO	Gloucester Old Spot	PLINK	PLINK_B	Yes	0-20	6602
GO	Gloucester Old Spot	PLINK	PLINK_B	Yes	20-50	5986
GO	Gloucester Old Spot	PLINK	PLINK_B	Yes	250-500	108
GO	Gloucester Old Spot	PLINK	PLINK_B	Yes	50-250	3489
HR	Husum Red Pied	PLINK	PLINK_B	No	>500	0
HR	Husum Red Pied	PLINK	PLINK_B	No	0-20	24
HR	Husum Red Pied	PLINK	PLINK_B	No	20-50	0
HR	Husum Red Pied	PLINK	PLINK_B	No	250-500	0
HR	Husum Red Pied	PLINK	PLINK_B	No	50-250	0
HR	Husum Red Pied	PLINK	PLINK_B	Yes	>500	10
HR	Husum Red Pied	PLINK	PLINK_B	Yes	0-20	5687
HR	Husum Red Pied	PLINK	PLINK_B	Yes	20-50	4723
HR	Husum Red Pied	PLINK	PLINK_B	Yes	250-500	163
HR	Husum Red Pied	PLINK	PLINK_B	Yes	50-250	3095
HRxAS	Husum Red PiedxAngeln Saddleback	PLINK	PLINK_B	No	>500	0
HRxAS	Husum Red PiedxAngeln Saddleback	PLINK	PLINK_B	No	0-20	36
HRxAS	Husum Red PiedxAngeln Saddleback	PLINK	PLINK_B	No	20-50	0
HRxAS	Husum Red PiedxAngeln Saddleback	PLINK	PLINK_B	No	250-500	0
HRxAS	Husum Red PiedxAngeln Saddleback	PLINK	PLINK_B	No	50-250	0
HRxAS	Husum Red PiedxAngeln Saddleback	PLINK	PLINK_B	Yes	>500	1
HRxAS	Husum Red PiedxAngeln Saddleback	PLINK	PLINK_B	Yes	0-20	6863
HRxAS	Husum Red PiedxAngeln Saddleback	PLINK	PLINK_B	Yes	20-50	4664
HRxAS	Husum Red PiedxAngeln Saddleback	PLINK	PLINK_B	Yes	250-500	24
HRxAS	Husum Red PiedxAngeln Saddleback	PLINK	PLINK_B	Yes	50-250	1730
IB	Iberian	PLINK	PLINK_B	No	>500	0
IB	Iberian	PLINK	PLINK_B	No	0-20	13
IB	Iberian	PLINK	PLINK_B	No	20-50	0
IB	Iberian	PLINK	PLINK_B	No	250-500	0
IB	Iberian	PLINK	PLINK_B	No	50-250	0
IB	Iberian	PLINK	PLINK_B	Yes	>500	5
IB	Iberian	PLINK	PLINK_B	Yes	0-20	8482
IB	Iberian	PLINK	PLINK_B	Yes	20-50	7456
IB	Iberian	PLINK	PLINK_B	Yes	250-500	142
IB	Iberian	PLINK	PLINK_B	Yes	50-250	4613
KK	Kune Kune	PLINK	PLINK_B	No	>500	0
KK	Kune Kune	PLINK	PLINK_B	No	0-20	20
KK	Kune Kune	PLINK	PLINK_B	No	20-50	0
KK	Kune Kune	PLINK	PLINK_B	No	250-500	0
KK	Kune Kune	PLINK	PLINK_B	No	50-250	0
KK	Kune Kune	PLINK	PLINK_B	Yes	>500	9
KK	Kune Kune	PLINK	PLINK_B	Yes	0-20	5920
KK	Kune Kune	PLINK	PLINK_B	Yes	20-50	4820
KK	Kune Kune	PLINK	PLINK_B	Yes	250-500	123
KK	Kune Kune	PLINK	PLINK_B	Yes	50-250	2918
LRxYSxPI	LandracexYorkshirexPietrain	PLINK	PLINK_B	No	>500	0
LRxYSxPI	LandracexYorkshirexPietrain	PLINK	PLINK_B	No	0-20	33
LRxYSxPI	LandracexYorkshirexPietrain	PLINK	PLINK_B	No	20-50	1
LRxYSxPI	LandracexYorkshirexPietrain	PLINK	PLINK_B	No	250-500	0
LRxYSxPI	LandracexYorkshirexPietrain	PLINK	PLINK_B	No	50-250	0
LRxYSxPI	LandracexYorkshirexPietrain	PLINK	PLINK_B	Yes	>500	0
LRxYSxPI	LandracexYorkshirexPietrain	PLINK	PLINK_B	Yes	0-20	6362
LRxYSxPI	LandracexYorkshirexPietrain	PLINK	PLINK_B	Yes	20-50	4441
LRxYSxPI	LandracexYorkshirexPietrain	PLINK	PLINK_B	Yes	250-500	25
LRxYSxPI	LandracexYorkshirexPietrain	PLINK	PLINK_B	Yes	50-250	1712
MA	Mangalitza	PLINK	PLINK_B	No	>500	0
MA	Mangalitza	PLINK	PLINK_B	No	0-20	22
MA	Mangalitza	PLINK	PLINK_B	No	20-50	0
MA	Mangalitza	PLINK	PLINK_B	No	50-250	0
MA	Mangalitza	PLINK	PLINK_B	Yes	>500	31
MA	Mangalitza	PLINK	PLINK_B	Yes	0-20	6885
MA	Mangalitza	PLINK	PLINK_B	Yes	20-50	5177
MA	Mangalitza	PLINK	PLINK_B	Yes	250-500	255
MA	Mangalitza	PLINK	PLINK_B	Yes	250-500	255
MA	Mangalitza	PLINK	PLINK_B	Yes	50-250	3377
MH	Meishan	PLINK	PLINK_B	No	>500	0
MH	Meishan	PLINK	PLINK_B	No	0-20	0
MH	Meishan	PLINK	PLINK_B	No	20-50	0
MH	Meishan	PLINK	PLINK_B	No	250-500	0
MH	Meishan	PLINK	PLINK_B	No	50-250	0
MH	Meishan	PLINK	PLINK_B	Yes	>500	1
MH	Meishan	PLINK	PLINK_B	Yes	0-20	4578
MH	Meishan	PLINK	PLINK_B	Yes	20-50	3538
MH	Meishan	PLINK	PLINK_B	Yes	250-500	6
MH	Meishan	PLINK	PLINK_B	Yes	50-250	1113
ML	Mini-Lewe	PLINK	PLINK_B	No	>500	0
ML	Mini-Lewe	PLINK	PLINK_B	No	0-20	5
ML	Mini-Lewe	PLINK	PLINK_B	No	20-50	0
ML	Mini-Lewe	PLINK	PLINK_B	No	250-500	0
ML	Mini-Lewe	PLINK	PLINK_B	No	50-250	0
ML	Mini-Lewe	PLINK	PLINK_B	Yes	>500	20
ML	Mini-Lewe	PLINK	PLINK_B	Yes	0-20	2965
ML	Mini-Lewe	PLINK	PLINK_B	Yes	20-50	3991
ML	Mini-Lewe	PLINK	PLINK_B	Yes	250-500	206
ML	Mini-Lewe	PLINK	PLINK_B	Yes	50-250	4091
MN	Minipig	PLINK	PLINK_B	No	>500	0
MN	Minipig	PLINK	PLINK_B	No	0-20	4
MN	Minipig	PLINK	PLINK_B	No	20-50	0
MN	Minipig	PLINK	PLINK_B	No	250-500	0
MN	Minipig	PLINK	PLINK_B	No	50-250	0
MN	Minipig	PLINK	PLINK_B	Yes	>500	5
MN	Minipig	PLINK	PLINK_B	Yes	0-20	3378
MN	Minipig	PLINK	PLINK_B	Yes	20-50	4184
MN	Minipig	PLINK	PLINK_B	Yes	250-500	82
MN	Minipig	PLINK	PLINK_B	Yes	50-250	3370
MNxMG	MinipigxMangalitza	PLINK	PLINK_B	No	>500	0
MNxMG	MinipigxMangalitza	PLINK	PLINK_B	No	0-20	20
MNxMG	MinipigxMangalitza	PLINK	PLINK_B	No	20-50	0
MNxMG	MinipigxMangalitza	PLINK	PLINK_B	No	250-500	0
MNxMG	MinipigxMangalitza	PLINK	PLINK_B	No	50-250	0
MNxMG	MinipigxMangalitza	PLINK	PLINK_B	Yes	>500	0
MNxMG	MinipigxMangalitza	PLINK	PLINK_B	Yes	0-20	1770
MNxMG	MinipigxMangalitza	PLINK	PLINK_B	Yes	20-50	1134
MNxMG	MinipigxMangalitza	PLINK	PLINK_B	Yes	250-500	2
MNxMG	MinipigxMangalitza	PLINK	PLINK_B	Yes	50-250	385
PI	Pietrain	PLINK	PLINK_B	No	>500	0
PI	Pietrain	PLINK	PLINK_B	No	0-20	13
PI	Pietrain	PLINK	PLINK_B	No	20-50	0
PI	Pietrain	PLINK	PLINK_B	No	250-500	0
PI	Pietrain	PLINK	PLINK_B	No	50-250	0
PI	Pietrain	PLINK	PLINK_B	Yes	>500	0
PI	Pietrain	PLINK	PLINK_B	Yes	0-20	8440
PI	Pietrain	PLINK	PLINK_B	Yes	20-50	4419
PI	Pietrain	PLINK	PLINK_B	Yes	250-500	0
PI	Pietrain	PLINK	PLINK_B	Yes	50-250	937
TP	Turopolje	PLINK	PLINK_B	No	>500	0
TP	Turopolje	PLINK	PLINK_B	No	0-20	18
TP	Turopolje	PLINK	PLINK_B	No	20-50	0
TP	Turopolje	PLINK	PLINK_B	No	250-500	0
TP	Turopolje	PLINK	PLINK_B	No	50-250	0
TP	Turopolje	PLINK	PLINK_B	Yes	>500	40
TP	Turopolje	PLINK	PLINK_B	Yes	0-20	6513
TP	Turopolje	PLINK	PLINK_B	Yes	20-50	4839
TP	Turopolje	PLINK	PLINK_B	Yes	250-500	211
TP	Turopolje	PLINK	PLINK_B	Yes	50-250	2963
WMN	Wuzhishan minipig	PLINK	PLINK_B	No	>500	0
WMN	Wuzhishan minipig	PLINK	PLINK_B	No	0-20	0
WMN	Wuzhishan minipig	PLINK	PLINK_B	No	20-50	0
WMN	Wuzhishan minipig	PLINK	PLINK_B	No	250-500	0
WMN	Wuzhishan minipig	PLINK	PLINK_B	No	50-250	0
WMN	Wuzhishan minipig	PLINK	PLINK_B	Yes	>500	1
WMN	Wuzhishan minipig	PLINK	PLINK_B	Yes	0-20	9612
WMN	Wuzhishan minipig	PLINK	PLINK_B	Yes	20-50	9319
WMN	Wuzhishan minipig	PLINK	PLINK_B	Yes	250-500	23
WMN	Wuzhishan minipig	PLINK	PLINK_B	Yes	50-250	3124
YMN	Yucatan minature pig	PLINK	PLINK_B	No	>500	0
YMN	Yucatan minature pig	PLINK	PLINK_B	No	0-20	9
YMN	Yucatan minature pig	PLINK	PLINK_B	No	20-50	0
YMN	Yucatan minature pig	PLINK	PLINK_B	No	250-500	0
YMN	Yucatan minature pig	PLINK	PLINK_B	No	50-250	0
YMN	Yucatan minature pig	PLINK	PLINK_B	Yes	>500	0
YMN	Yucatan minature pig	PLINK	PLINK_B	Yes	0-20	8960
YMN	Yucatan minature pig	PLINK	PLINK_B	Yes	20-50	3665
YMN	Yucatan minature pig	PLINK	PLINK_B	Yes	250-500	0
YMN	Yucatan minature pig	PLINK	PLINK_B	Yes	50-250	480
YS	Yorkshire	PLINK	PLINK_B	No	>500	0
YS	Yorkshire	PLINK	PLINK_B	No	0-20	0
YS	Yorkshire	PLINK	PLINK_B	No	20-50	0
YS	Yorkshire	PLINK	PLINK_B	No	250-500	0
YS	Yorkshire	PLINK	PLINK_B	No	50-250	0
YS	Yorkshire	PLINK	PLINK_B	Yes	>500	0
YS	Yorkshire	PLINK	PLINK_B	Yes	0-20	494
YS	Yorkshire	PLINK	PLINK_B	Yes	20-50	31
YS	Yorkshire	PLINK	PLINK_B	Yes	250-500	0
YS	Yorkshire	PLINK	PLINK_B	Yes	50-250	0
all	all breeds/populations	RZooRoH		No	>500	1984
all	all breeds/populations	RZooRoH		No	0-20	340222
all	all breeds/populations	RZooRoH		No	20-50	46174
all	all breeds/populations	RZooRoH		No	250-500	3609
all	all breeds/populations	RZooRoH		No	50-250	32294
all	all breeds/populations	RZooRoH		Yes	>500	5765
all	all breeds/populations	RZooRoH		Yes	0-20	30268
all	all breeds/populations	RZooRoH		Yes	20-50	49677
all	all breeds/populations	RZooRoH		Yes	250-500	5812
all	all breeds/populations	RZooRoH		Yes	50-250	47507
ASxMA	Angeln SaddlebackxMangalitza	RZooRoH		No	>500	67
ASxMA	Angeln SaddlebackxMangalitza	RZooRoH		No	0-20	17204
ASxMA	Angeln SaddlebackxMangalitza	RZooRoH		No	20-50	2732
ASxMA	Angeln SaddlebackxMangalitza	RZooRoH		No	250-500	145
ASxMA	Angeln SaddlebackxMangalitza	RZooRoH		No	50-250	1808
ASxMA	Angeln SaddlebackxMangalitza	RZooRoH		Yes	>500	90
ASxMA	Angeln SaddlebackxMangalitza	RZooRoH		Yes	0-20	2922
ASxMA	Angeln SaddlebackxMangalitza	RZooRoH		Yes	20-50	4418
ASxMA	Angeln SaddlebackxMangalitza	RZooRoH		Yes	250-500	193
ASxMA	Angeln SaddlebackxMangalitza	RZooRoH		Yes	50-250	3235
BP	Bentheim Black Pied	RZooRoH		No	>500	74
BP	Bentheim Black Pied	RZooRoH		No	0-20	14051
BP	Bentheim Black Pied	RZooRoH		No	20-50	2783
BP	Bentheim Black Pied	RZooRoH		No	250-500	132
BP	Bentheim Black Pied	RZooRoH		No	50-250	1455
BP	Bentheim Black Pied	RZooRoH		Yes	>500	304
BP	Bentheim Black Pied	RZooRoH		Yes	0-20	1274
BP	Bentheim Black Pied	RZooRoH		Yes	20-50	2511
BP	Bentheim Black Pied	RZooRoH		Yes	250-500	298
BP	Bentheim Black Pied	RZooRoH		Yes	50-250	2592
DU	Duroc	RZooRoH		No	>500	91
DU	Duroc	RZooRoH		No	0-20	9594
DU	Duroc	RZooRoH		No	20-50	1803
DU	Duroc	RZooRoH		No	250-500	101
DU	Duroc	RZooRoH		No	50-250	803
DU	Duroc	RZooRoH		Yes	>500	613
DU	Duroc	RZooRoH		Yes	0-20	845
DU	Duroc	RZooRoH		Yes	20-50	1766
DU	Duroc	RZooRoH		Yes	250-500	333
DU	Duroc	RZooRoH		Yes	50-250	1851
GMN	Goettingen Minipig	RZooRoH		No	>500	95
GMN	Goettingen Minipig	RZooRoH		No	0-20	22398
GMN	Goettingen Minipig	RZooRoH		No	20-50	1531
GMN	Goettingen Minipig	RZooRoH		No	250-500	175
GMN	Goettingen Minipig	RZooRoH		No	50-250	1147
GMN	Goettingen Minipig	RZooRoH		Yes	>500	441
GMN	Goettingen Minipig	RZooRoH		Yes	0-20	339
GMN	Goettingen Minipig	RZooRoH		Yes	20-50	677
GMN	Goettingen Minipig	RZooRoH		Yes	250-500	324
GMN	Goettingen Minipig	RZooRoH		Yes	50-250	1130
GO	Gloucester Old Spot	RZooRoH		No	>500	110
GO	Gloucester Old Spot	RZooRoH		No	0-20	11486
GO	Gloucester Old Spot	RZooRoH		No	20-50	1934
GO	Gloucester Old Spot	RZooRoH		No	250-500	178
GO	Gloucester Old Spot	RZooRoH		No	50-250	1267
GO	Gloucester Old Spot	RZooRoH		Yes	>500	483
GO	Gloucester Old Spot	RZooRoH		Yes	0-20	1585
GO	Gloucester Old Spot	RZooRoH		Yes	20-50	2698
GO	Gloucester Old Spot	RZooRoH		Yes	250-500	357
GO	Gloucester Old Spot	RZooRoH		Yes	50-250	2475
HR	Husum Red Pied	RZooRoH		No	>500	72
HR	Husum Red Pied	RZooRoH		No	0-20	14520
HR	Husum Red Pied	RZooRoH		No	20-50	2368
HR	Husum Red Pied	RZooRoH		No	250-500	206
HR	Husum Red Pied	RZooRoH		No	50-250	1732
HR	Husum Red Pied	RZooRoH		Yes	>500	183
HR	Husum Red Pied	RZooRoH		Yes	0-20	2297
HR	Husum Red Pied	RZooRoH		Yes	20-50	3553
HR	Husum Red Pied	RZooRoH		Yes	250-500	322
HR	Husum Red Pied	RZooRoH		Yes	50-250	3233
HRxAS	Husum Red PiedxAngeln Saddleback	RZooRoH		No	>500	42
HRxAS	Husum Red PiedxAngeln Saddleback	RZooRoH		No	0-20	17968
HRxAS	Husum Red PiedxAngeln Saddleback	RZooRoH		No	20-50	2767
HRxAS	Husum Red PiedxAngeln Saddleback	RZooRoH		No	250-500	130
HRxAS	Husum Red PiedxAngeln Saddleback	RZooRoH		No	50-250	1721
HRxAS	Husum Red PiedxAngeln Saddleback	RZooRoH		Yes	>500	42
HRxAS	Husum Red PiedxAngeln Saddleback	RZooRoH		Yes	0-20	2705
HRxAS	Husum Red PiedxAngeln Saddleback	RZooRoH		Yes	20-50	4094
HRxAS	Husum Red PiedxAngeln Saddleback	RZooRoH		Yes	250-500	134
HRxAS	Husum Red PiedxAngeln Saddleback	RZooRoH		Yes	50-250	2907
IB	Iberian	RZooRoH		No	>500	146
IB	Iberian	RZooRoH		No	0-20	10927
IB	Iberian	RZooRoH		No	20-50	2556
IB	Iberian	RZooRoH		No	250-500	207
IB	Iberian	RZooRoH		No	50-250	1769
IB	Iberian	RZooRoH		Yes	>500	574
IB	Iberian	RZooRoH		Yes	0-20	1827
IB	Iberian	RZooRoH		Yes	20-50	3293
IB	Iberian	RZooRoH		Yes	250-500	397
IB	Iberian	RZooRoH		Yes	50-250	3285
KK	Kune Kune	RZooRoH		No	>500	104
KK	Kune Kune	RZooRoH		No	0-20	15250
KK	Kune Kune	RZooRoH		No	20-50	2381
KK	Kune Kune	RZooRoH		No	250-500	232
KK	Kune Kune	RZooRoH		No	50-250	2062
KK	Kune Kune	RZooRoH		Yes	>500	155
KK	Kune Kune	RZooRoH		Yes	0-20	2322
KK	Kune Kune	RZooRoH		Yes	20-50	3550
KK	Kune Kune	RZooRoH		Yes	250-500	320
KK	Kune Kune	RZooRoH		Yes	50-250	3288
LRxYSxPI	LandracexYorkshirexPietrain	RZooRoH		No	>500	30
LRxYSxPI	LandracexYorkshirexPietrain	RZooRoH		No	0-20	17160
LRxYSxPI	LandracexYorkshirexPietrain	RZooRoH		No	20-50	2462
LRxYSxPI	LandracexYorkshirexPietrain	RZooRoH		No	250-500	106
LRxYSxPI	LandracexYorkshirexPietrain	RZooRoH		No	50-250	1589
LRxYSxPI	LandracexYorkshirexPietrain	RZooRoH		Yes	>500	37
LRxYSxPI	LandracexYorkshirexPietrain	RZooRoH		Yes	0-20	2609
LRxYSxPI	LandracexYorkshirexPietrain	RZooRoH		Yes	20-50	3813
LRxYSxPI	LandracexYorkshirexPietrain	RZooRoH		Yes	250-500	120
LRxYSxPI	LandracexYorkshirexPietrain	RZooRoH		Yes	50-250	2805
MA	Mangalitza	RZooRoH		No	>500	149
MA	Mangalitza	RZooRoH		No	0-20	14842
MA	Mangalitza	RZooRoH		No	20-50	2703
MA	Mangalitza	RZooRoH		No	50-250	2167
MA	Mangalitza	RZooRoH		Yes	>500	265
MA	Mangalitza	RZooRoH		Yes	0-20	2750
MA	Mangalitza	RZooRoH		Yes	20-50	4286
MA	Mangalitza	RZooRoH		Yes	250-500	376
MA	Mangalitza	RZooRoH		Yes	250-500	376
MA	Mangalitza	RZooRoH		Yes	50-250	3598
MH	Meishan	RZooRoH		No	>500	92
MH	Meishan	RZooRoH		No	0-20	46842
MH	Meishan	RZooRoH		No	20-50	1944
MH	Meishan	RZooRoH		No	250-500	127
MH	Meishan	RZooRoH		No	50-250	1273
MH	Meishan	RZooRoH		Yes	>500	152
MH	Meishan	RZooRoH		Yes	0-20	1279
MH	Meishan	RZooRoH		Yes	20-50	2090
MH	Meishan	RZooRoH		Yes	250-500	167
MH	Meishan	RZooRoH		Yes	50-250	1703
ML	Mini-Lewe	RZooRoH		No	>500	138
ML	Mini-Lewe	RZooRoH		No	0-20	17967
ML	Mini-Lewe	RZooRoH		No	20-50	1412
ML	Mini-Lewe	RZooRoH		No	250-500	294
ML	Mini-Lewe	RZooRoH		No	50-250	1936
ML	Mini-Lewe	RZooRoH		Yes	>500	319
ML	Mini-Lewe	RZooRoH		Yes	0-20	1012
ML	Mini-Lewe	RZooRoH		Yes	20-50	1709
ML	Mini-Lewe	RZooRoH		Yes	250-500	520
ML	Mini-Lewe	RZooRoH		Yes	50-250	2773
MN	Minipig	RZooRoH		No	>500	80
MN	Minipig	RZooRoH		No	0-20	27419
MN	Minipig	RZooRoH		No	20-50	1766
MN	Minipig	RZooRoH		No	250-500	215
MN	Minipig	RZooRoH		No	50-250	2205
MN	Minipig	RZooRoH		Yes	>500	174
MN	Minipig	RZooRoH		Yes	0-20	1268
MN	Minipig	RZooRoH		Yes	20-50	2163
MN	Minipig	RZooRoH		Yes	250-500	387
MN	Minipig	RZooRoH		Yes	50-250	2857
MNxMG	MinipigxMangalitza	RZooRoH		No	>500	9
MNxMG	MinipigxMangalitza	RZooRoH		No	0-20	14014
MNxMG	MinipigxMangalitza	RZooRoH		No	20-50	858
MNxMG	MinipigxMangalitza	RZooRoH		No	250-500	39
MNxMG	MinipigxMangalitza	RZooRoH		No	50-250	437
MNxMG	MinipigxMangalitza	RZooRoH		Yes	>500	8
MNxMG	MinipigxMangalitza	RZooRoH		Yes	0-20	817
MNxMG	MinipigxMangalitza	RZooRoH		Yes	20-50	1049
MNxMG	MinipigxMangalitza	RZooRoH		Yes	250-500	20
MNxMG	MinipigxMangalitza	RZooRoH		Yes	50-250	676
PI	Pietrain	RZooRoH		No	>500	70
PI	Pietrain	RZooRoH		No	0-20	13539
PI	Pietrain	RZooRoH		No	20-50	2779
PI	Pietrain	RZooRoH		No	20-50	2779
PI	Pietrain	RZooRoH		No	250-500	104
PI	Pietrain	RZooRoH		Yes	>500	277
PI	Pietrain	RZooRoH		Yes	0-20	952
PI	Pietrain	RZooRoH		Yes	20-50	2017
PI	Pietrain	RZooRoH		Yes	20-50	2017
PI	Pietrain	RZooRoH		Yes	250-500	260
TP	Turopolje	RZooRoH		No	>500	95
TP	Turopolje	RZooRoH		No	0-20	15666
TP	Turopolje	RZooRoH		No	20-50	2829
TP	Turopolje	RZooRoH		No	250-500	226
TP	Turopolje	RZooRoH		No	50-250	2020
TP	Turopolje	RZooRoH		Yes	>500	223
TP	Turopolje	RZooRoH		Yes	0-20	2616
TP	Turopolje	RZooRoH		Yes	20-50	3941
TP	Turopolje	RZooRoH		Yes	250-500	297
TP	Turopolje	RZooRoH		Yes	50-250	3435
WMN	Wuzhishan minipig	RZooRoH		No	>500	116
WMN	Wuzhishan minipig	RZooRoH		No	0-20	17819
WMN	Wuzhishan minipig	RZooRoH		No	20-50	954
WMN	Wuzhishan minipig	RZooRoH		No	250-500	197
WMN	Wuzhishan minipig	RZooRoH		No	50-250	905
WMN	Wuzhishan minipig	RZooRoH		Yes	>500	802
WMN	Wuzhishan minipig	RZooRoH		Yes	0-20	413
WMN	Wuzhishan minipig	RZooRoH		Yes	20-50	913
WMN	Wuzhishan minipig	RZooRoH		Yes	250-500	591
WMN	Wuzhishan minipig	RZooRoH		Yes	50-250	1584
YMN	Yucatan minature pig	RZooRoH		No	>500	121
YMN	Yucatan minature pig	RZooRoH		No	0-20	10852
YMN	Yucatan minature pig	RZooRoH		No	20-50	3377
YMN	Yucatan minature pig	RZooRoH		No	250-500	137
YMN	Yucatan minature pig	RZooRoH		No	50-250	1715
YMN	Yucatan minature pig	RZooRoH		Yes	>500	550
YMN	Yucatan minature pig	RZooRoH		Yes	0-20	421
YMN	Yucatan minature pig	RZooRoH		Yes	20-50	1088
YMN	Yucatan minature pig	RZooRoH		Yes	250-500	360
YMN	Yucatan minature pig	RZooRoH		Yes	50-250	1638
YS	Yorkshire	RZooRoH		No	>500	283
YS	Yorkshire	RZooRoH		No	0-20	10704
YS	Yorkshire	RZooRoH		No	20-50	4235
YS	Yorkshire	RZooRoH		No	250-500	347
YS	Yorkshire	RZooRoH		No	50-250	3137
YS	Yorkshire	RZooRoH		Yes	>500	73
YS	Yorkshire	RZooRoH		Yes	0-20	15
YS	Yorkshire	RZooRoH		Yes	20-50	48
YS	Yorkshire	RZooRoH		Yes	250-500	36
YS	Yorkshire	RZooRoH		Yes	50-250	156
