# Supplementary material for: Simultaneous testing of rule- and model-based approaches for runs of homozygosity detection opens up a window into genomic footprints of selection in pigs
Source: BMC Genomics. 2022 Aug 6;23:564. doi: 10.1186/s12864-022-08801-4 (PMC9357325; doi:10.1186/s12864-022-08801-4)
Supplement: Supplementary file 7 — Additional file 7: Table S7. Overlap of ROHs between RZooRoH, PLINK_A and PLINK_B datasets in base pairs (bp). [file 12864_2022_8801_MOESM7_ESM.xlsx]

## Sheet: RZooRoH || PLINK_A
Table S7. Overlap of ROHs between RZooRoH, PLINK_A and PLINK_B datasets in base pairs (bp). The total sum of lengths in base pairs of all detected ROH and the number of overlapping base pairs in-between RZooRoH and PLINK_A and PLINK_B (ROH overlap RZooRoH, PLINK_A and PLINK_B) is displayed per animal. The proportion of overlapping base pairs is given for each intersected dataset, either RZooRoH, …
Abbreviation	Population/Breed	Total sum of ROH lengths for RZooRoH [bp]	Total sum of ROH lengths for PLINK_A [bp]	ROH overlap for RZooRoH - PLINK_A [bp]	Proportion overlap RZooRoH [%]	Proportion overlap PLINK_A [%]
ASxMA	Angeln SaddlebackxMangalitza	1248100203	745500664	624617248	42.8581	76.8475
BP	Bentheim Black Pied	1224223390	761410997	651294508	11.1488	80.9059
DU	Duroc	1642585919	882635670	807014093	4.9751	88.2187
GMN	Goettingen Minipig	1451479254	852269360	763872792	22.4019	84.9661
GO	Gloucester Old Spot	1099167798	574848432	506604573	2.47849	87.8966
HR	Husum Red Pied	1201529791	804292975	694717747	45.5071	80.8629
HRxAS	Husum Red PiedxAngeln Saddleback	983282188	663996342	526219629	47.6911	72.4895
IB	Iberian	1808674445	1067602528	1001976089	22.2576	88.8921
KK	Kune Kune	1259320823	770437769	665129002	42.5885	80.733
LRxYSxPI	LandracexYorkshirexPietrain	922248252	636404739	501138163	48.7151	72.173
MA	Mangalitza	1539488314	935340085	840382038	43.8912	84.1464
MH	Meishan	973987873	502711186	420617784	20.6839	83.0927
ML	Mini-Lewe	1362614106	794538575	733965628	33.8491	90.927
MN	Minipig	1196882381	681099998	612588060	36.3015	88.7952
MNxMG	MinipigxMangalitza	275519780	291958524	150528938	48.9998	50.1338
PI	Pietrain	1113610555	701330572	585337346	8.0981	79.6482
TP	Turopolje	1370617398	862436800	760407041	44.5804	82.0332
WMN	Wuzhishan minipig	1604526312	918051950	875623236	8.80989	95.174
YS	Yorkshire	1121816173	482910582	407834130	0.87291	84.0536
YMN	Yucatan minature pig	1593830326	869404742	791645801	2.11732	88.4694

## Sheet: RZooRoH || PLINK_B
Abbreviation	Population/Breed	Total sum of ROH lengths for RZooRoH [bp]	Total sum of ROH lengths for PLINK_B [bp]	ROH overlap for RZooRoH - PLINK_B [bp]	Proportion overlap for RZooRoH [%]	Proportion overlap PLINK_B [%]
ASxMA	Angeln SaddlebackxMangalitza	1248100203	473927852	469664067	23.3355	99.0781
BP	Bentheim Black Pied	1224223390	403184264	400738023	6.2306	99.3933
DU	Duroc	1642585919	536851503	535428270	1.82394	99.7349
GMN	Goettingen Minipig	1451479254	638203395	635457210	8.79245	99.5697
GO	Gloucester Old Spot	1099167798	264131221	263805837	3.91562	99.8768
HR	Husum Red Pied	1201529791	582510242	578706363	25.3232	99.3181
HRxAS	Husum Red PiedxAngeln Saddleback	983282188	390809702	386455158	26.4211	98.8215
IB	Iberian	1808674445	832011532	829125463	7.71612	99.648
KK	Kune Kune	1259320823	551017288	547764817	24.9245	99.3562
LRxYSxPI	LandracexYorkshirexPietrain	922248252	375950727	371750062	27.4894	98.8637
MA	Mangalitza	1539488314	699357873	695271519	25.0521	99.3308
MH	Meishan	973987873	264419082	263815658	9.4519	99.7718
ML	Mini-Lewe	1362614106	662644547	661792268	19.8253	99.8714
MN	Minipig	1196882381	531240405	530347218	21.8283	99.8158
MNxMG	MinipigxMangalitza	275519780	91154979	89896884	24.7012	98.6198
PI	Pietrain	1113610555	317917891	316282742	4.36068	99.4756
TP	Turopolje	1370617398	629151889	625131008	25.2884	99.3368
WMN	Wuzhishan minipig	1604526312	681067127	680745153	4.01977	99.9527
YS	Yorkshire	1121816173	6904631	6884890	0.507123	99.7141
YMN	Yucatan minature pig	1593830326	261121557	260452392	1.846	99.7274

## Sheet: PLINK_A || PLINK_B
Abbreviation	Population/Breed	Total sum of ROH lengths for PLINK_A [bp]	Total sum of ROH lengths for PLINK_B [bp]	ROH overlap for PLINK_A - PLINK_B [bp]	Proportion overlap PLINK_A [%]	Proportion overlap PLINK_B [%]
ASxMA	Angeln SaddlebackxMangalitza	636404739	375950727	354827375	37.0561	94.3814
BP	Bentheim Black Pied	663996342	390809702	363860472	35.9858	93.1043
DU	Duroc	770437769	551017288	521457974	40.6623	94.6355
GMN	Gloucester Old Spot	804292975	582510242	554102274	39.7005	95.1232
GO	Goettingen Minipig	745500664	473927852	445188278	37.2914	93.9359
HR	Husum Red Pied	862436800	629151889	597899345	41.2441	95.0326
HRxAS	Husum Red PiedxAngeln Saddleback	291958524	91154979	85972959	24.2175	94.3152
IB	Iberian	935340085	699357873	665060469	41.3169	95.0959
KK	Kune Kune	681099998	531240405	507655651	44.0571	95.5604
LRxYSxPI	LandracexYorkshirexPietrain	794538575	662644547	638968087	43.5848	96.427
MA	Mangalitza	761410997	403184264	366242825	23.8992	90.8376
MH	Meishan	882635670	536851503	470649409	17.6534	87.6685
ML	Mini-Lewe	852269360	638203395	585586316	27.6151	91.7554
MN	Minipig	574848432	264131221	245133154	28.0367	92.8073
MNxMG	MinipigxMangalitza	1067602528	832011532	774108688	24.1393	93.0406
PI	Pietrain	502711186	264419082	242885173	32.0899	91.8561
TP	Turopolje	701330572	317917891	285977355	22.3326	89.9532
WMN	Wuzhishan minipig	918051950	681067127	634545076	25.4322	93.1692
YS	Yorkshire	869404742	261121557	228703630	14.8995	87.5851
YMN	Yucatan minature pig	482910582	6904631	6360906	1.3108	92.1252
