# Supplementary material for: Simultaneous testing of rule- and model-based approaches for runs of homozygosity detection opens up a window into genomic footprints of selection in pigs
Source: BMC Genomics. 2022 Aug 6;23:564. doi: 10.1186/s12864-022-08801-4 (PMC9357325; doi:10.1186/s12864-022-08801-4)
Supplement: Supplementary file 8 — Additional file 8: Table S8. ROH regions identified for heritage pigs using PLINK_A and PLINK_B and RZooRoH. [file 12864_2022_8801_MOESM8_ESM.xlsx]

## Sheet: Sheet1
Table S8. ROH regions identified for heritage pigs using PLINK_A, PLINK_B and RZooRoH. For each tool and parameter set, the detected ROHRs defined by chromosome, genomic start, and end coordinates, the total number of SNPs and lengths in base pairs as well as overlapping candidate genes are shown.
Chromosome	Start	End	Number of SNPs	Length [BPs]	Ensembl Gene Id	Strand	Tool	Parameter set
1	409651	411054	18	1404	NA	NA	PLINK	A
1	413692	415446	26	1755	NA	NA	PLINK	A
1	899615	900610	16	996	NA	NA	PLINK	A
1	915842	918133	50	2292	NA	NA	PLINK	A
1	918354	921927	102	3574	ENSSSCG00000035661	-	PLINK	A
1	922359	923138	16	780	ENSSSCG00000035661	-	PLINK	A
1	925286	927020	40	1735	NA	NA	PLINK	A
1	970960	970960	1	1	NA	NA	PLINK	A
1	971067	981813	195	10747	NA	NA	PLINK	A
1	1198987	1202021	66	3035	ENSSSCG00000004013	-	PLINK	A
1	1203250	1207023	88	3774	ENSSSCG00000004013	-	PLINK	A
1	1208230	1210219	37	1990	ENSSSCG00000004013	-	PLINK	A
1	1210262	1210615	14	354	ENSSSCG00000004013	-	PLINK	A
1	1210653	1216147	120	5495	ENSSSCG00000004013	-	PLINK	A
1	1288116	1289723	41	1608	ENSSSCG00000004013	-	PLINK	A
1	1295632	1297233	34	1602	ENSSSCG00000004013	-	PLINK	A
1	1338851	1345830	155	6980	NA	NA	PLINK	A
1	1371109	1372135	12	1027	ENSSSCG00000043714	-	PLINK	A
1	1372482	1376456	51	3975	ENSSSCG00000043714	-	PLINK	A
1	1376664	1379420	41	2757	NA	NA	PLINK	A
1	1404151	1405815	20	1665	NA	NA	PLINK	A
1	1485433	1487283	41	1851	NA	NA	PLINK	A
1	1720111	1721817	42	1707	NA	NA	PLINK	A
1	1793687	1794298	27	612	NA	NA	PLINK	A
1	1794383	1795632	31	1250	NA	NA	PLINK	A
1	1931629	1933749	65	2121	ENSSSCG00000027404	+	PLINK	A
1	1933784	1935999	64	2216	ENSSSCG00000027404	+	PLINK	A
1	2458872	2460444	63	1573	ENSSSCG00000004022	+	PLINK	A
1	2515434	2517486	46	2053	ENSSSCG00000004022	+	PLINK	A
1	2520832	2521739	18	908	ENSSSCG00000004022	+	PLINK	A
1	2522361	2523211	12	851	ENSSSCG00000004022	+	PLINK	A
1	2527051	2527952	23	902	NA	NA	PLINK	A
1	2528623	2528658	2	36	ENSSSCG00000048885	-	PLINK	A
1	2573454	2575417	73	1964	NA	NA	PLINK	A
1	2619850	2621492	76	1643	NA	NA	PLINK	A
1	2622541	2623917	35	1377	NA	NA	PLINK	A
1	2699669	2699884	7	216	NA	NA	PLINK	A
1	2699902	2700256	13	355	NA	NA	PLINK	A
1	2700298	2701578	28	1281	NA	NA	PLINK	A
1	2701594	2703091	40	1498	NA	NA	PLINK	A
1	2703182	2703546	17	365	NA	NA	PLINK	A
1	2703567	2703732	6	166	NA	NA	PLINK	A
1	2703779	2705163	27	1385	NA	NA	PLINK	A
1	2713189	2715304	31	2116	NA	NA	PLINK	A
1	2723308	2724606	36	1299	ENSSSCG00000036609	+	PLINK	A
1	2724643	2724904	8	262	ENSSSCG00000036609	+	PLINK	A
1	2724981	2725728	10	748	NA	NA	PLINK	A
1	2735995	2736760	17	766	NA	NA	PLINK	A
1	2737184	2738842	23	1659	NA	NA	PLINK	A
1	2739559	2743328	49	3770	NA	NA	PLINK	A
1	2746050	2747714	25	1665	NA	NA	PLINK	A
1	2763887	2765347	25	1461	NA	NA	PLINK	A
1	2767219	2768551	17	1333	NA	NA	PLINK	A
1	2768602	2771406	52	2805	NA	NA	PLINK	A
1	2796020	2799510	93	3491	NA	NA	PLINK	A
1	2820810	2822831	45	2022	ENSSSCG00000042499	-	PLINK	A
1	2825011	2825839	24	829	NA	NA	PLINK	A
1	2827263	2827294	3	32	NA	NA	PLINK	A
1	2832986	2833139	5	154	ENSSSCG00000049704	+	PLINK	A
1	2833552	2837480	88	3929	ENSSSCG00000049704	+	PLINK	A
1	2854248	2859214	118	4967	ENSSSCG00000051209	-	PLINK	A
1	2854248	2859214	118	4967	ENSSSCG00000049704	+	PLINK	A
1	2859280	2863366	84	4087	ENSSSCG00000051209	-	PLINK	A
1	2859280	2863366	84	4087	ENSSSCG00000049704	+	PLINK	A
1	3489215	3490868	31	1654	NA	NA	PLINK	A
1	3510425	3512099	31	1675	NA	NA	PLINK	A
1	3514774	3516420	36	1647	NA	NA	PLINK	A
1	3521311	3523406	67	2096	NA	NA	PLINK	A
1	3553500	3555722	31	2223	NA	NA	PLINK	A
1	3566577	3568358	62	1782	NA	NA	PLINK	A
1	3568423	3572041	109	3619	NA	NA	PLINK	A
1	3572303	3576901	106	4599	NA	NA	PLINK	A
1	3577642	3579717	56	2076	NA	NA	PLINK	A
1	3580077	3581977	56	1901	NA	NA	PLINK	A
1	3582250	3584000	43	1751	NA	NA	PLINK	A
1	3585897	3587212	14	1316	NA	NA	PLINK	A
1	3595379	3597182	49	1804	NA	NA	PLINK	A
1	3612744	3613159	5	416	NA	NA	PLINK	A
1	3614137	3614273	5	137	NA	NA	PLINK	A
1	3614552	3615332	24	781	NA	NA	PLINK	A
1	3615349	3615655	18	307	NA	NA	PLINK	A
1	3708279	3708886	17	608	NA	NA	PLINK	A
1	3713682	3715376	29	1695	NA	NA	PLINK	A
1	3726207	3732311	121	6105	NA	NA	PLINK	A
1	3766066	3768186	34	2121	NA	NA	PLINK	A
1	3828924	3829305	5	382	NA	NA	PLINK	A
1	3830104	3832074	53	1971	NA	NA	PLINK	A
1	3859769	3861882	39	2114	NA	NA	PLINK	A
1	3883674	3884173	10	500	NA	NA	PLINK	A
1	3992055	3993708	26	1654	NA	NA	PLINK	A
1	4017704	4019243	38	1540	NA	NA	PLINK	A
1	4068992	4071170	37	2179	NA	NA	PLINK	A
1	4072769	4073607	11	839	NA	NA	PLINK	A
1	4074930	4074931	2	2	NA	NA	PLINK	A
1	4081488	4083470	43	1983	NA	NA	PLINK	A
1	4088727	4090488	54	1762	NA	NA	PLINK	A
1	4093212	4095132	46	1921	NA	NA	PLINK	A
1	4096113	4096997	17	885	NA	NA	PLINK	A
1	4109421	4110793	34	1373	NA	NA	PLINK	A
1	4157803	4162504	58	4702	NA	NA	PLINK	A
1	4162671	4163013	10	343	NA	NA	PLINK	A
1	4163328	4166725	55	3398	NA	NA	PLINK	A
1	4230062	4232859	42	2798	NA	NA	PLINK	A
1	4233376	4235907	58	2532	NA	NA	PLINK	A
1	4238239	4240322	43	2084	NA	NA	PLINK	A
1	4242531	4246456	122	3926	NA	NA	PLINK	A
1	4260863	4262827	27	1965	ENSSSCG00000050396	+	PLINK	A
1	4277898	4285020	103	7123	NA	NA	PLINK	A
1	4285549	4288205	58	2657	NA	NA	PLINK	A
1	4288948	4292718	66	3771	NA	NA	PLINK	A
1	4295012	4300832	103	5821	NA	NA	PLINK	A
1	4301758	4305134	67	3377	NA	NA	PLINK	A
1	4337158	4338315	21	1158	NA	NA	PLINK	A
1	4386817	4388045	21	1229	ENSSSCG00000042992	+	PLINK	A
1	4468054	4470602	23	2549	NA	NA	PLINK	A
1	4470626	4471800	18	1175	NA	NA	PLINK	A
1	4471876	4472303	13	428	NA	NA	PLINK	A
1	4642786	4644006	16	1221	NA	NA	PLINK	A
1	4958472	4959159	20	688	NA	NA	PLINK	A
1	4959938	4960454	8	517	NA	NA	PLINK	A
1	5326577	5328495	46	1919	ENSSSCG00000038153	-	PLINK	A
1	5599795	5601742	32	1948	ENSSSCG00000004032	+	PLINK	A
1	5806796	5808896	39	2101	ENSSSCG00000004032	+	PLINK	A
1	5868294	5869274	26	981	ENSSSCG00000004032	+	PLINK	A
1	5917208	5918815	52	1608	ENSSSCG00000004032	+	PLINK	A
1	5944779	5945931	24	1153	ENSSSCG00000004032	+	PLINK	A
1	5946606	5947509	20	904	ENSSSCG00000004032	+	PLINK	A
1	5973800	5975886	51	2087	ENSSSCG00000004032	+	PLINK	A
1	5977114	5977295	5	182	ENSSSCG00000004032	+	PLINK	A
1	5989656	5990641	20	986	ENSSSCG00000004032	+	PLINK	A
1	5991073	5991364	6	292	ENSSSCG00000004032	+	PLINK	A
1	5991417	5991440	3	24	ENSSSCG00000004032	+	PLINK	A
1	5997462	5999436	62	1975	ENSSSCG00000004032	+	PLINK	A
1	5999756	6001951	62	2196	ENSSSCG00000004032	+	PLINK	A
1	6003591	6005822	36	2232	ENSSSCG00000004032	+	PLINK	A
1	6007358	6009928	63	2571	ENSSSCG00000004032	+	PLINK	A
1	6009945	6011305	28	1361	ENSSSCG00000004032	+	PLINK	A
1	6167565	6168592	25	1028	ENSSSCG00000004032	+	PLINK	A
1	6174275	6178034	108	3760	ENSSSCG00000004032	+	PLINK	A
1	6179243	6180871	51	1629	ENSSSCG00000004032	+	PLINK	A
1	6181033	6182848	62	1816	ENSSSCG00000004032	+	PLINK	A
1	6185431	6187116	32	1686	ENSSSCG00000004032	+	PLINK	A
1	6187809	6191247	123	3439	ENSSSCG00000004032	+	PLINK	A
1	6208064	6208819	25	756	ENSSSCG00000004032	+	PLINK	A
1	6224079	6228900	95	4822	ENSSSCG00000004032	+	PLINK	A
1	6229565	6232673	75	3109	ENSSSCG00000004032	+	PLINK	A
1	6232879	6235826	68	2948	ENSSSCG00000004032	+	PLINK	A
1	6243342	6244188	7	847	ENSSSCG00000004032	+	PLINK	A
1	6292811	6293705	21	895	ENSSSCG00000004032	+	PLINK	A
1	6294049	6295042	41	994	ENSSSCG00000004032	+	PLINK	A
1	6311780	6313661	60	1882	ENSSSCG00000004032	+	PLINK	A
1	6417107	6418356	14	1250	ENSSSCG00000004032	+	PLINK	A
1	6491999	6492142	8	144	ENSSSCG00000004032	+	PLINK	A
1	6512449	6515543	53	3095	ENSSSCG00000004032	+	PLINK	A
1	6515749	6516010	4	262	ENSSSCG00000004032	+	PLINK	A
1	6550817	6552021	28	1205	ENSSSCG00000004032	+	PLINK	A
1	6552148	6553683	28	1536	ENSSSCG00000004032	+	PLINK	A
1	6559531	6561546	33	2016	ENSSSCG00000004032	+	PLINK	A
1	6597698	6599496	37	1799	ENSSSCG00000004032	+	PLINK	A
1	6600327	6603661	78	3335	ENSSSCG00000004032	+	PLINK	A
1	6604616	6608274	111	3659	ENSSSCG00000004032	+	PLINK	A
1	6610595	6610968	6	374	ENSSSCG00000004032	+	PLINK	A
1	6636132	6637781	45	1650	ENSSSCG00000004032	+	PLINK	A
1	6666309	6666871	19	563	ENSSSCG00000004032	+	PLINK	A
1	6666903	6667983	25	1081	ENSSSCG00000004032	+	PLINK	A
1	6924526	6924852	7	327	ENSSSCG00000004037	-	PLINK	A
1	6925695	6926486	18	792	ENSSSCG00000004037	-	PLINK	A
1	6951353	6952442	10	1090	ENSSSCG00000004037	-	PLINK	A
1	6975445	6976506	17	1062	ENSSSCG00000004037	-	PLINK	A
1	6985355	6985627	3	273	ENSSSCG00000004037	-	PLINK	A
1	7169579	7171435	26	1857	ENSSSCG00000004039	-	PLINK	A
1	7295362	7298455	71	3094	ENSSSCG00000004040	+	PLINK	A
1	7301457	7302257	13	801	ENSSSCG00000004040	+	PLINK	A
1	7348183	7350226	35	2044	ENSSSCG00000004041	-	PLINK	A
1	7368435	7369905	25	1471	ENSSSCG00000004044	-	PLINK	A
1	7369916	7373414	112	3499	ENSSSCG00000004044	-	PLINK	A
1	7374073	7375215	29	1143	ENSSSCG00000004044	-	PLINK	A
1	7397188	7398953	35	1766	ENSSSCG00000004044	-	PLINK	A
1	7411607	7415468	91	3862	ENSSSCG00000004044	-	PLINK	A
1	7415504	7416187	7	684	ENSSSCG00000004044	-	PLINK	A
1	7474942	7478724	67	3783	NA	NA	PLINK	A
1	7479703	7481703	52	2001	NA	NA	PLINK	A
1	7486442	7489098	54	2657	NA	NA	PLINK	A
1	7496625	7496768	8	144	NA	NA	PLINK	A
1	7496813	7498049	30	1237	NA	NA	PLINK	A
1	7502766	7503124	10	359	NA	NA	PLINK	A
1	7599996	7600844	13	849	ENSSSCG00000004048	+	PLINK	A
1	7599996	7600844	13	849	ENSSSCG00000004049	-	PLINK	A
1	7814487	7816565	52	2079	NA	NA	PLINK	A
1	7841701	7841755	2	55	NA	NA	PLINK	A
1	7854786	7857167	82	2382	ENSSSCG00000048737	+	PLINK	A
1	7874617	7876780	30	2164	NA	NA	PLINK	A
1	7932895	7934977	44	2083	NA	NA	PLINK	A
1	7948269	7949061	23	793	NA	NA	PLINK	A
1	8061441	8063522	67	2082	ENSSSCG00000004052	-	PLINK	A
1	8065702	8068884	106	3183	ENSSSCG00000004052	-	PLINK	A
1	8068896	8075486	174	6591	ENSSSCG00000004052	-	PLINK	A
1	8075961	8078637	64	2677	ENSSSCG00000004052	-	PLINK	A
1	8079359	8093923	321	14565	ENSSSCG00000004052	-	PLINK	A
1	8093990	8101282	203	7293	NA	NA	PLINK	A
1	8101454	8106011	58	4558	NA	NA	PLINK	A
1	8106294	8107965	13	1672	NA	NA	PLINK	A
1	8169215	8170820	34	1606	ENSSSCG00000035342	-	PLINK	A
1	8169215	8170820	34	1606	ENSSSCG00000047337	+	PLINK	A
1	8217332	8217504	3	173	ENSSSCG00000004053	+	PLINK	A
1	8250470	8252126	53	1657	ENSSSCG00000004055	+	PLINK	A
1	8252587	8255140	70	2554	ENSSSCG00000004055	+	PLINK	A
1	8257695	8260366	59	2672	ENSSSCG00000004055	+	PLINK	A
1	8260767	8264726	73	3960	ENSSSCG00000004055	+	PLINK	A
1	8265093	8268473	57	3381	ENSSSCG00000004055	+	PLINK	A
1	8268675	8271318	56	2644	NA	NA	PLINK	A
1	8271973	8274567	49	2595	NA	NA	PLINK	A
1	8286213	8292640	132	6428	NA	NA	PLINK	A
1	8292683	8292798	3	116	NA	NA	PLINK	A
1	8293640	8297273	82	3634	NA	NA	PLINK	A
1	8297880	8300305	66	2426	NA	NA	PLINK	A
1	8302980	8305674	65	2695	NA	NA	PLINK	A
1	8308381	8310762	46	2382	NA	NA	PLINK	A
1	8316650	8319137	61	2488	NA	NA	PLINK	A
1	8319322	8319624	5	303	NA	NA	PLINK	A
1	8319641	8320343	16	703	NA	NA	PLINK	A
1	8341291	8341291	1	1	NA	NA	PLINK	A
1	8408006	8409221	30	1216	ENSSSCG00000004058	+	PLINK	A
1	8412521	8412641	5	121	ENSSSCG00000004058	+	PLINK	A
1	8439174	8444887	103	5714	ENSSSCG00000004058	+	PLINK	A
1	8444933	8448565	75	3633	ENSSSCG00000004058	+	PLINK	A
1	8453486	8456976	60	3491	ENSSSCG00000004057	-	PLINK	A
1	8457338	8459175	40	1838	ENSSSCG00000004057	-	PLINK	A
1	8469605	8470471	23	867	ENSSSCG00000004057	-	PLINK	A
1	8500093	8500577	17	485	ENSSSCG00000004057	-	PLINK	A
1	8502933	8504318	32	1386	ENSSSCG00000004057	-	PLINK	A
1	8588441	8588956	23	516	ENSSSCG00000024876	-	PLINK	A
1	8589011	8590944	66	1934	ENSSSCG00000024876	-	PLINK	A
1	8591020	8593489	66	2470	ENSSSCG00000024876	-	PLINK	A
1	8606156	8607739	79	1584	ENSSSCG00000024876	-	PLINK	A
1	8607922	8608413	13	492	ENSSSCG00000024876	-	PLINK	A
1	8623148	8629030	100	5883	ENSSSCG00000024876	-	PLINK	A
1	8629458	8630602	31	1145	ENSSSCG00000024876	-	PLINK	A
1	8632651	8635032	45	2382	ENSSSCG00000024876	-	PLINK	A
1	8636200	8645084	200	8885	NA	NA	PLINK	A
1	8674543	8681450	142	6908	ENSSSCG00000047460	+	PLINK	A
1	8674543	8681450	142	6908	ENSSSCG00000031776	-	PLINK	A
1	8684128	8686080	34	1953	ENSSSCG00000031776	-	PLINK	A
1	8686268	8700511	350	14244	ENSSSCG00000031776	-	PLINK	A
1	8700820	8707217	114	6398	ENSSSCG00000031776	-	PLINK	A
1	8707236	8710234	42	2999	ENSSSCG00000031776	-	PLINK	A
1	8713606	8716015	41	2410	ENSSSCG00000031776	-	PLINK	A
1	8716206	8718625	44	2420	ENSSSCG00000031776	-	PLINK	A
1	8723897	8728036	87	4140	ENSSSCG00000031776	-	PLINK	A
1	8730772	8733553	36	2782	ENSSSCG00000031776	-	PLINK	A
1	8734250	8738789	109	4540	ENSSSCG00000031776	-	PLINK	A
1	8739003	8742392	81	3390	ENSSSCG00000031776	-	PLINK	A
1	8744468	8748101	54	3634	ENSSSCG00000031776	-	PLINK	A
1	8744468	8748101	54	3634	ENSSSCG00000043930	-	PLINK	A
1	8748462	8749898	23	1437	ENSSSCG00000031776	-	PLINK	A
1	8748462	8749898	23	1437	ENSSSCG00000043930	-	PLINK	A
1	8752271	8756565	58	4295	ENSSSCG00000031776	-	PLINK	A
1	8752271	8756565	58	4295	ENSSSCG00000043930	-	PLINK	A
1	8756780	8759979	86	3200	ENSSSCG00000031776	-	PLINK	A
1	8756780	8759979	86	3200	ENSSSCG00000043930	-	PLINK	A
1	8760129	8763574	76	3446	ENSSSCG00000031776	-	PLINK	A
1	8760129	8763574	76	3446	ENSSSCG00000043930	-	PLINK	A
1	8763926	8766538	65	2613	ENSSSCG00000031776	-	PLINK	A
1	8763926	8766538	65	2613	ENSSSCG00000043930	-	PLINK	A
1	8767731	8772210	107	4480	ENSSSCG00000031776	-	PLINK	A
1	8767731	8772210	107	4480	ENSSSCG00000043930	-	PLINK	A
1	8772949	8775456	46	2508	ENSSSCG00000031776	-	PLINK	A
1	8772949	8775456	46	2508	ENSSSCG00000043930	-	PLINK	A
1	8789344	8795495	135	6152	ENSSSCG00000031776	-	PLINK	A
1	8789344	8795495	135	6152	ENSSSCG00000043930	-	PLINK	A
1	8810986	8816652	111	5667	ENSSSCG00000031776	-	PLINK	A
1	8810986	8816652	111	5667	ENSSSCG00000043930	-	PLINK	A
1	8818598	8821087	34	2490	ENSSSCG00000031776	-	PLINK	A
1	8818598	8821087	34	2490	ENSSSCG00000043930	-	PLINK	A
1	8821201	8824499	42	3299	ENSSSCG00000031776	-	PLINK	A
1	8821201	8824499	42	3299	ENSSSCG00000043930	-	PLINK	A
1	8824839	8829485	74	4647	ENSSSCG00000043930	-	PLINK	A
1	8830040	8834678	72	4639	ENSSSCG00000043930	-	PLINK	A
1	8836738	8838583	32	1846	ENSSSCG00000043930	-	PLINK	A
1	8843896	8846330	32	2435	ENSSSCG00000043930	-	PLINK	A
1	8846396	8847843	26	1448	ENSSSCG00000043930	-	PLINK	A
1	8848182	8849628	29	1447	ENSSSCG00000043930	-	PLINK	A
1	8851050	8862012	221	10963	ENSSSCG00000043930	-	PLINK	A
1	8862739	8870949	157	8211	ENSSSCG00000043930	-	PLINK	A
1	8872109	8878184	104	6076	ENSSSCG00000043930	-	PLINK	A
1	8878538	8884113	165	5576	ENSSSCG00000043930	-	PLINK	A
1	8914261	8918611	97	4351	ENSSSCG00000024019	-	PLINK	A
1	8918741	8921843	74	3103	ENSSSCG00000024019	-	PLINK	A
1	8923100	8926436	69	3337	ENSSSCG00000024019	-	PLINK	A
1	8979350	8980892	22	1543	ENSSSCG00000012314	+	PLINK	A
1	9010403	9010608	4	206	NA	NA	PLINK	A
1	9011622	9013509	45	1888	NA	NA	PLINK	A
1	9013600	9013600	1	1	NA	NA	PLINK	A
1	9013992	9015941	37	1950	ENSSSCG00000012315	-	PLINK	A
1	9030160	9032077	62	1918	ENSSSCG00000012315	-	PLINK	A
1	9073982	9078648	144	4667	ENSSSCG00000012315	-	PLINK	A
1	9170479	9173941	69	3463	ENSSSCG00000030535	-	PLINK	A
1	9192604	9193812	16	1209	ENSSSCG00000030535	-	PLINK	A
1	9525545	9525996	13	452	ENSSSCG00000035027	-	PLINK	A
1	9526026	9527100	31	1075	ENSSSCG00000035027	-	PLINK	A
1	9529621	9531469	43	1849	ENSSSCG00000035027	-	PLINK	A
1	9583267	9583267	1	1	ENSSSCG00000035027	-	PLINK	A
1	9622158	9624326	57	2169	ENSSSCG00000038527	+	PLINK	A
1	9636421	9639935	64	3515	NA	NA	PLINK	A
1	9640406	9643823	68	3418	NA	NA	PLINK	A
1	9644241	9646979	67	2739	NA	NA	PLINK	A
1	9647144	9648502	31	1359	NA	NA	PLINK	A
1	9648752	9650151	23	1400	NA	NA	PLINK	A
1	9741894	9744500	69	2607	NA	NA	PLINK	A
1	9839908	9841186	21	1279	ENSSSCG00000004064	-	PLINK	A
1	9841325	9841480	7	156	ENSSSCG00000004064	-	PLINK	A
1	9883654	9885815	37	2162	ENSSSCG00000004064	-	PLINK	A
1	10011484	10012537	32	1054	ENSSSCG00000004064	-	PLINK	A
1	10013477	10015446	28	1970	ENSSSCG00000051789	+	PLINK	A
1	10013477	10015446	28	1970	ENSSSCG00000004064	-	PLINK	A
1	10031563	10033438	28	1876	ENSSSCG00000004064	-	PLINK	A
1	10035005	10036978	39	1974	ENSSSCG00000004064	-	PLINK	A
1	10037337	10039376	28	2040	ENSSSCG00000004064	-	PLINK	A
1	10049507	10051958	36	2452	ENSSSCG00000004064	-	PLINK	A
1	10051990	10053154	21	1165	ENSSSCG00000004064	-	PLINK	A
1	10121576	10124432	39	2857	ENSSSCG00000004064	-	PLINK	A
1	10142182	10145500	43	3319	ENSSSCG00000004064	-	PLINK	A
1	10151813	10153458	22	1646	ENSSSCG00000004064	-	PLINK	A
1	10252321	10252985	13	665	NA	NA	PLINK	A
1	10354098	10354171	2	74	NA	NA	PLINK	A
1	10371737	10373540	26	1804	NA	NA	PLINK	A
1	10389544	10391100	23	1557	NA	NA	PLINK	A
1	10421267	10425575	118	4309	NA	NA	PLINK	A
1	10433290	10435462	40	2173	NA	NA	PLINK	A
1	10438204	10439174	19	971	NA	NA	PLINK	A
1	10495660	10497557	29	1898	NA	NA	PLINK	A
1	10503240	10505369	32	2130	NA	NA	PLINK	A
1	10606404	10608030	44	1627	NA	NA	PLINK	A
1	10832081	10834070	27	1990	NA	NA	PLINK	A
1	10840603	10842984	41	2382	NA	NA	PLINK	A
1	10957466	10958631	16	1166	NA	NA	PLINK	A
1	11080237	11080473	5	237	NA	NA	PLINK	A
1	11220641	11221083	4	443	NA	NA	PLINK	A
1	11277000	11279295	38	2296	NA	NA	PLINK	A
1	11295710	11296828	20	1119	NA	NA	PLINK	A
1	11317314	11319233	34	1920	NA	NA	PLINK	A
1	11333277	11336735	62	3459	NA	NA	PLINK	A
1	11378508	11378508	1	1	NA	NA	PLINK	A
1	11379376	11379376	1	1	NA	NA	PLINK	A
1	11680177	11681968	61	1792	ENSSSCG00000004065	-	PLINK	A
1	11800141	11800636	10	496	ENSSSCG00000004070	-	PLINK	A
1	11800674	11806884	134	6211	ENSSSCG00000004070	-	PLINK	A
1	11807185	11807873	20	689	ENSSSCG00000004070	-	PLINK	A
1	11860753	11861969	25	1217	ENSSSCG00000004070	-	PLINK	A
1	11871726	11874232	66	2507	ENSSSCG00000004070	-	PLINK	A
1	11876426	11876598	3	173	ENSSSCG00000004070	-	PLINK	A
1	11887519	11889193	21	1675	ENSSSCG00000004070	-	PLINK	A
1	11906659	11907724	41	1066	ENSSSCG00000004070	-	PLINK	A
1	11926590	11927027	22	438	ENSSSCG00000004070	-	PLINK	A
1	11927974	11937480	198	9507	ENSSSCG00000004070	-	PLINK	A
1	11937490	11940913	70	3424	ENSSSCG00000004070	-	PLINK	A
1	12021284	12023274	36	1991	ENSSSCG00000004070	-	PLINK	A
1	12026095	12028142	74	2048	ENSSSCG00000004070	-	PLINK	A
1	12034157	12037254	60	3098	ENSSSCG00000004070	-	PLINK	A
1	12181538	12181818	11	281	NA	NA	PLINK	A
1	12193081	12194768	54	1688	NA	NA	PLINK	A
1	12207782	12208663	33	882	NA	NA	PLINK	A
1	12208842	12209760	13	919	NA	NA	PLINK	A
1	12210518	12211705	28	1188	NA	NA	PLINK	A
1	12235052	12237467	79	2416	NA	NA	PLINK	A
1	12238323	12239988	31	1666	NA	NA	PLINK	A
1	12404217	12405517	20	1301	NA	NA	PLINK	A
1	12443642	12445793	46	2152	NA	NA	PLINK	A
1	12752346	12754190	24	1845	NA	NA	PLINK	A
1	12785807	12787869	34	2063	NA	NA	PLINK	A
1	12802800	12804141	15	1342	NA	NA	PLINK	A
1	12804281	12804686	5	406	NA	NA	PLINK	A
1	13395939	13396976	43	1038	ENSSSCG00000004075	+	PLINK	A
1	13397869	13398939	21	1071	ENSSSCG00000004075	+	PLINK	A
1	13406218	13408077	43	1860	ENSSSCG00000004075	+	PLINK	A
1	13408180	13408478	5	299	ENSSSCG00000004075	+	PLINK	A
1	13418217	13419396	22	1180	ENSSSCG00000004075	+	PLINK	A
1	13717901	13721652	80	3752	ENSSSCG00000004081	+	PLINK	A
1	13760623	13761235	22	613	ENSSSCG00000004081	+	PLINK	A
1	13761806	13763600	29	1795	ENSSSCG00000004081	+	PLINK	A
1	14347248	14348472	12	1225	ENSSSCG00000025777	-	PLINK	A
1	14385280	14387803	37	2524	ENSSSCG00000025777	-	PLINK	A
1	14482099	14486238	81	4140	ENSSSCG00000025777	-	PLINK	A
1	14565338	14565541	6	204	ENSSSCG00000004087	-	PLINK	A
1	14718461	14722551	92	4091	ENSSSCG00000004087	-	PLINK	A
1	14731805	14731831	2	27	ENSSSCG00000004087	-	PLINK	A
1	14776920	14778999	22	2080	ENSSSCG00000004088	-	PLINK	A
1	14779358	14783019	85	3662	ENSSSCG00000004088	-	PLINK	A
1	14787752	14787762	4	11	ENSSSCG00000004088	-	PLINK	A
1	14789806	14790761	24	956	ENSSSCG00000004088	-	PLINK	A
1	14795708	14797420	45	1713	ENSSSCG00000004089	+	PLINK	A
1	14798850	14799084	8	235	ENSSSCG00000004089	+	PLINK	A
1	14799369	14801141	36	1773	ENSSSCG00000004089	+	PLINK	A
1	15082772	15082798	2	27	NA	NA	PLINK	A
1	15101961	15102804	35	844	NA	NA	PLINK	A
1	15125009	15125452	11	444	NA	NA	PLINK	A
1	15298275	15303037	99	4763	ENSSSCG00000004092	-	PLINK	A
1	15303041	15305416	91	2376	ENSSSCG00000004092	-	PLINK	A
1	15305611	15306858	30	1248	ENSSSCG00000004092	-	PLINK	A
1	15306873	15307331	10	459	ENSSSCG00000004092	-	PLINK	A
1	15343722	15345399	25	1678	ENSSSCG00000032778	-	PLINK	A
1	15384537	15384545	2	9	ENSSSCG00000032778	-	PLINK	A
1	15397538	15398590	22	1053	ENSSSCG00000032778	-	PLINK	A
1	15462592	15462701	4	110	ENSSSCG00000032778	-	PLINK	A
1	15462712	15462779	3	68	ENSSSCG00000032778	-	PLINK	A
1	15462893	15467023	85	4131	ENSSSCG00000032778	-	PLINK	A
1	15490191	15490726	17	536	ENSSSCG00000032778	-	PLINK	A
1	15503741	15505220	27	1480	ENSSSCG00000032778	-	PLINK	A
1	15506452	15508276	28	1825	ENSSSCG00000032778	-	PLINK	A
1	15508673	15513804	96	5132	ENSSSCG00000032778	-	PLINK	A
1	15556006	15558317	70	2312	ENSSSCG00000032778	-	PLINK	A
1	15662349	15665027	42	2679	NA	NA	PLINK	A
1	15665619	15666750	26	1132	NA	NA	PLINK	A
1	15679505	15684875	117	5371	ENSSSCG00000051560	+	PLINK	A
1	15684906	15687533	50	2628	ENSSSCG00000051560	+	PLINK	A
1	15687740	15690191	33	2452	ENSSSCG00000051560	+	PLINK	A
1	15704778	15706779	62	2002	NA	NA	PLINK	A
1	15780716	15782382	27	1667	NA	NA	PLINK	A
1	15814700	15816574	40	1875	NA	NA	PLINK	A
1	15900418	15908263	162	7846	ENSSSCG00000004094	-	PLINK	A
1	15909667	15910664	23	998	ENSSSCG00000004094	-	PLINK	A
1	15912627	15913049	8	423	ENSSSCG00000004094	-	PLINK	A
1	15915271	15917009	62	1739	ENSSSCG00000004094	-	PLINK	A
1	15927539	15928084	14	546	ENSSSCG00000004094	-	PLINK	A
1	15929197	15931406	46	2210	ENSSSCG00000004094	-	PLINK	A
1	15932228	15936113	55	3886	ENSSSCG00000004094	-	PLINK	A
1	15963327	15965185	30	1859	NA	NA	PLINK	A
1	15986892	15991000	75	4109	NA	NA	PLINK	A
1	15998165	15998798	13	634	NA	NA	PLINK	A
1	16103028	16104748	44	1721	NA	NA	PLINK	A
1	16326693	16327500	15	808	ENSSSCG00000004104	+	PLINK	A
1	16327579	16329002	36	1424	ENSSSCG00000004104	+	PLINK	A
1	16355934	16357616	27	1683	ENSSSCG00000004104	+	PLINK	A
1	16735593	16737318	54	1726	NA	NA	PLINK	A
1	16945360	16945360	1	1	ENSSSCG00000028974	-	PLINK	A
1	17340882	17341859	11	978	ENSSSCG00000033175	-	PLINK	A
1	17350099	17351368	20	1270	ENSSSCG00000033175	-	PLINK	A
1	17355179	17356094	26	916	ENSSSCG00000033175	-	PLINK	A
1	17404263	17405445	39	1183	ENSSSCG00000033175	-	PLINK	A
1	17480616	17484514	51	3899	ENSSSCG00000033175	-	PLINK	A
1	17536524	17538775	67	2252	ENSSSCG00000033175	-	PLINK	A
1	17678694	17678708	2	15	NA	NA	PLINK	A
1	17679375	17682067	37	2693	NA	NA	PLINK	A
1	17965888	17967317	7	1430	NA	NA	PLINK	A
1	17967524	17969259	30	1736	NA	NA	PLINK	A
1	18214268	18215370	13	1103	NA	NA	PLINK	A
1	18223212	18223642	3	431	NA	NA	PLINK	A
1	18818871	18819016	5	146	NA	NA	PLINK	A
1	19015689	19017824	33	2136	ENSSSCG00000004114	-	PLINK	A
1	19292553	19292553	1	1	ENSSSCG00000004119	-	PLINK	A
1	19680926	19682713	29	1788	ENSSSCG00000004120	+	PLINK	A
1	19689182	19689729	6	548	ENSSSCG00000004120	+	PLINK	A
1	19710532	19713581	63	3050	NA	NA	PLINK	A
1	19716827	19718498	37	1672	ENSSSCG00000047176	-	PLINK	A
1	19720465	19720593	3	129	ENSSSCG00000047176	-	PLINK	A
1	19724468	19725162	18	695	ENSSSCG00000047176	-	PLINK	A
1	19725938	19728765	46	2828	ENSSSCG00000047176	-	PLINK	A
1	19776767	19780000	44	3234	ENSSSCG00000004121	+	PLINK	A
1	19780904	19782784	56	1881	ENSSSCG00000004121	+	PLINK	A
1	19783704	19785450	34	1747	ENSSSCG00000004121	+	PLINK	A
1	19819198	19820202	31	1005	ENSSSCG00000004121	+	PLINK	A
1	20007578	20009261	57	1684	ENSSSCG00000004121	+	PLINK	A
1	20009630	20011530	50	1901	ENSSSCG00000004121	+	PLINK	A
1	20032576	20034006	23	1431	NA	NA	PLINK	A
1	20080528	20083169	61	2642	NA	NA	PLINK	A
1	20170755	20173263	32	2509	NA	NA	PLINK	A
1	20248594	20249228	16	635	NA	NA	PLINK	A
1	20249399	20249509	6	111	NA	NA	PLINK	A
1	20259606	20261351	30	1746	NA	NA	PLINK	A
1	20263177	20266226	60	3050	NA	NA	PLINK	A
1	20268223	20269160	14	938	NA	NA	PLINK	A
1	20269561	20269963	8	403	NA	NA	PLINK	A
1	20270094	20270214	3	121	NA	NA	PLINK	A
1	20293561	20295957	46	2397	NA	NA	PLINK	A
1	20296844	20298508	33	1665	NA	NA	PLINK	A
1	20443915	20444676	13	762	ENSSSCG00000051757	-	PLINK	A
1	20546286	20547475	23	1190	ENSSSCG00000004123	-	PLINK	A
1	20556084	20557004	27	921	ENSSSCG00000004123	-	PLINK	A
1	20557343	20557785	6	443	ENSSSCG00000004123	-	PLINK	A
1	20673239	20678178	60	4940	ENSSSCG00000004123	-	PLINK	A
1	20678307	20678804	12	498	ENSSSCG00000004123	-	PLINK	A
1	20832221	20832577	10	357	ENSSSCG00000004123	-	PLINK	A
1	20832597	20833964	36	1368	ENSSSCG00000004123	-	PLINK	A
1	20839524	20839820	11	297	ENSSSCG00000004123	-	PLINK	A
1	20840069	20842831	74	2763	ENSSSCG00000004123	-	PLINK	A
1	20906063	20906743	31	681	ENSSSCG00000004123	-	PLINK	A
1	20920378	20922034	35	1657	ENSSSCG00000004123	-	PLINK	A
1	20922318	20922800	20	483	ENSSSCG00000004123	-	PLINK	A
1	20931859	20933998	33	2140	ENSSSCG00000004123	-	PLINK	A
1	20982852	20983145	5	294	ENSSSCG00000004123	-	PLINK	A
1	21068212	21070009	27	1798	NA	NA	PLINK	A
1	21167932	21169263	19	1332	NA	NA	PLINK	A
1	21182919	21185573	51	2655	NA	NA	PLINK	A
1	21187814	21190466	54	2653	NA	NA	PLINK	A
1	21192576	21193168	12	593	NA	NA	PLINK	A
1	21194434	21197095	49	2662	NA	NA	PLINK	A
1	21199257	21199447	4	191	NA	NA	PLINK	A
1	21458692	21460514	56	1823	ENSSSCG00000004132	-	PLINK	A
1	21482336	21484701	55	2366	ENSSSCG00000004132	-	PLINK	A
1	21485357	21485975	8	619	ENSSSCG00000004132	-	PLINK	A
1	21492687	21494587	39	1901	ENSSSCG00000004132	-	PLINK	A
1	21527612	21529098	32	1487	ENSSSCG00000004132	-	PLINK	A
1	21540049	21542358	39	2310	ENSSSCG00000004132	-	PLINK	A
1	21547902	21551403	84	3502	ENSSSCG00000004132	-	PLINK	A
1	21554521	21557826	54	3306	ENSSSCG00000004132	-	PLINK	A
1	21572401	21574564	28	2164	ENSSSCG00000004132	-	PLINK	A
1	21584046	21585672	28	1627	ENSSSCG00000004132	-	PLINK	A
1	21599941	21600017	2	77	ENSSSCG00000004132	-	PLINK	A
1	21622427	21625642	53	3216	ENSSSCG00000004132	-	PLINK	A
1	21626446	21626479	2	34	ENSSSCG00000004132	-	PLINK	A
1	21645654	21646924	18	1271	ENSSSCG00000004132	-	PLINK	A
1	21650510	21653843	61	3334	ENSSSCG00000004132	-	PLINK	A
1	21655086	21664617	186	9532	ENSSSCG00000004132	-	PLINK	A
1	21664880	21666678	44	1799	ENSSSCG00000004132	-	PLINK	A
1	21667521	21672652	75	5132	ENSSSCG00000004132	-	PLINK	A
1	21673025	21678949	115	5925	ENSSSCG00000004132	-	PLINK	A
1	21681964	21683791	61	1828	ENSSSCG00000004132	-	PLINK	A
1	21684060	21687083	55	3024	ENSSSCG00000004132	-	PLINK	A
1	21687251	21687369	3	119	ENSSSCG00000004132	-	PLINK	A
1	21687711	21691741	70	4031	ENSSSCG00000004132	-	PLINK	A
1	21692281	21695255	58	2975	ENSSSCG00000004132	-	PLINK	A
1	21739172	21739767	14	596	NA	NA	PLINK	A
1	21740763	21741540	12	778	NA	NA	PLINK	A
1	21751701	21753668	46	1968	ENSSSCG00000004133	+	PLINK	A
1	21751701	21753668	46	1968	ENSSSCG00000004134	-	PLINK	A
1	21780607	21782425	24	1819	ENSSSCG00000004134	-	PLINK	A
1	21784177	21787617	83	3441	ENSSSCG00000004134	-	PLINK	A
1	21788318	21790397	34	2080	ENSSSCG00000004134	-	PLINK	A
1	21794466	21797527	64	3062	ENSSSCG00000004134	-	PLINK	A
1	21801165	21803206	36	2042	ENSSSCG00000039598	+	PLINK	A
1	21801165	21803206	36	2042	ENSSSCG00000004134	-	PLINK	A
1	21803259	21807093	67	3835	ENSSSCG00000039598	+	PLINK	A
1	21839998	21844924	66	4927	ENSSSCG00000048780	+	PLINK	A
1	21850707	21856088	78	5382	ENSSSCG00000048780	+	PLINK	A
1	21856121	21860318	66	4198	ENSSSCG00000048780	+	PLINK	A
1	21860554	21863603	34	3050	ENSSSCG00000048780	+	PLINK	A
1	21878899	21879879	15	981	ENSSSCG00000048780	+	PLINK	A
1	21879960	21880510	25	551	ENSSSCG00000048780	+	PLINK	A
1	21888581	21890062	36	1482	ENSSSCG00000048780	+	PLINK	A
1	21973562	21975713	38	2152	ENSSSCG00000004136	-	PLINK	A
1	22081804	22082385	12	582	ENSSSCG00000004136	-	PLINK	A
1	22134020	22136337	40	2318	ENSSSCG00000004136	-	PLINK	A
1	22145358	22147210	44	1853	ENSSSCG00000004136	-	PLINK	A
1	22471633	22471889	3	257	NA	NA	PLINK	A
1	22539978	22542675	61	2698	NA	NA	PLINK	A
1	22602834	22604396	38	1563	NA	NA	PLINK	A
1	22608514	22610159	26	1646	NA	NA	PLINK	A
1	22610224	22611693	15	1470	NA	NA	PLINK	A
1	22612503	22613447	12	945	NA	NA	PLINK	A
1	22632800	22633448	11	649	NA	NA	PLINK	A
1	22638644	22640499	36	1856	NA	NA	PLINK	A
1	22655331	22655617	7	287	NA	NA	PLINK	A
1	22681835	22683198	20	1364	ENSSSCG00000004139	-	PLINK	A
1	23041929	23044534	47	2606	NA	NA	PLINK	A
1	23151519	23153237	39	1719	NA	NA	PLINK	A
1	25849057	25850320	34	1264	ENSSSCG00000004149	+	PLINK	A
1	25857728	25857748	3	21	ENSSSCG00000004149	+	PLINK	A
1	25857776	25859367	49	1592	ENSSSCG00000004149	+	PLINK	A
1	25906565	25908707	48	2143	ENSSSCG00000004149	+	PLINK	A
1	25917989	25919716	22	1728	ENSSSCG00000004149	+	PLINK	A
1	26087854	26089617	65	1764	ENSSSCG00000022968	-	PLINK	A
1	26125516	26126381	18	866	ENSSSCG00000022968	-	PLINK	A
1	26175818	26176687	18	870	ENSSSCG00000022968	-	PLINK	A
1	26239172	26242522	76	3351	ENSSSCG00000022968	-	PLINK	A
1	26249171	26251759	49	2589	ENSSSCG00000022968	-	PLINK	A
1	26261956	26264614	45	2659	NA	NA	PLINK	A
1	26323141	26325174	38	2034	NA	NA	PLINK	A
1	26400965	26401321	5	357	NA	NA	PLINK	A
1	26449437	26453917	68	4481	NA	NA	PLINK	A
1	26523846	26525407	34	1562	ENSSSCG00000041354	+	PLINK	A
1	26523846	26525407	34	1562	ENSSSCG00000045966	-	PLINK	A
1	26567681	26569878	33	2198	NA	NA	PLINK	A
1	26635666	26637269	21	1604	ENSSSCG00000043500	+	PLINK	A
1	26638984	26641257	42	2274	ENSSSCG00000043500	+	PLINK	A
1	26642365	26647405	70	5041	ENSSSCG00000043500	+	PLINK	A
1	26655072	26659041	71	3970	ENSSSCG00000043500	+	PLINK	A
1	26662244	26665224	40	2981	ENSSSCG00000043500	+	PLINK	A
1	26696930	26700136	55	3207	NA	NA	PLINK	A
1	26704415	26705006	6	592	NA	NA	PLINK	A
1	26721761	26724957	66	3197	NA	NA	PLINK	A
1	26725255	26728762	135	3508	NA	NA	PLINK	A
1	26730691	26733089	57	2399	NA	NA	PLINK	A
1	26735225	26740479	97	5255	NA	NA	PLINK	A
1	26740760	26743156	33	2397	NA	NA	PLINK	A
1	26743744	26747640	84	3897	NA	NA	PLINK	A
1	26795833	26797678	27	1846	NA	NA	PLINK	A
1	26880554	26881940	19	1387	NA	NA	PLINK	A
1	27008375	27009211	12	837	NA	NA	PLINK	A
1	27011037	27013147	45	2111	NA	NA	PLINK	A
1	27013288	27013599	6	312	NA	NA	PLINK	A
1	27017497	27019630	39	2134	NA	NA	PLINK	A
1	27045894	27052617	114	6724	ENSSSCG00000004156	+	PLINK	A
1	27054727	27054727	1	1	ENSSSCG00000004156	+	PLINK	A
1	27055200	27056726	25	1527	ENSSSCG00000004156	+	PLINK	A
1	27058281	27062991	68	4711	ENSSSCG00000004156	+	PLINK	A
1	27072886	27075697	36	2812	ENSSSCG00000004158	+	PLINK	A
1	27106473	27108425	41	1953	NA	NA	PLINK	A
1	27108794	27110066	34	1273	NA	NA	PLINK	A
1	27114162	27117525	102	3364	NA	NA	PLINK	A
1	27118085	27120337	76	2253	NA	NA	PLINK	A
1	27120393	27122004	45	1612	NA	NA	PLINK	A
1	27123812	27125616	52	1805	NA	NA	PLINK	A
1	27131130	27135947	119	4818	NA	NA	PLINK	A
1	27139456	27141089	36	1634	ENSSSCG00000004157	+	PLINK	A
1	27143590	27145721	60	2132	ENSSSCG00000004157	+	PLINK	A
1	27209039	27210747	54	1709	NA	NA	PLINK	A
1	27330375	27332777	45	2403	ENSSSCG00000004160	-	PLINK	A
1	27344194	27345232	8	1039	ENSSSCG00000004160	-	PLINK	A
1	27372009	27372477	11	469	ENSSSCG00000050757	+	PLINK	A
1	27622598	27624158	32	1561	ENSSSCG00000039049	+	PLINK	A
1	27833977	27835087	30	1111	NA	NA	PLINK	A
1	29055022	29055022	1	1	ENSSSCG00000042887	-	PLINK	A
1	29055298	29056869	21	1572	ENSSSCG00000042887	-	PLINK	A
1	29120726	29123213	74	2488	NA	NA	PLINK	A
1	29146664	29148805	49	2142	NA	NA	PLINK	A
1	29148883	29149520	7	638	NA	NA	PLINK	A
1	29193013	29194915	36	1903	ENSSSCG00000049766	+	PLINK	A
1	29198591	29198993	8	403	ENSSSCG00000049766	+	PLINK	A
1	29228727	29230421	22	1695	ENSSSCG00000049766	+	PLINK	A
1	29230495	29230596	3	102	ENSSSCG00000049766	+	PLINK	A
1	29232459	29232529	5	71	ENSSSCG00000049766	+	PLINK	A
1	29232866	29234449	25	1584	ENSSSCG00000049766	+	PLINK	A
1	29253314	29255308	37	1995	ENSSSCG00000049766	+	PLINK	A
1	29258979	29260748	24	1770	ENSSSCG00000049766	+	PLINK	A
1	29260814	29263197	32	2384	ENSSSCG00000049766	+	PLINK	A
1	29263748	29265401	25	1654	ENSSSCG00000049766	+	PLINK	A
1	29265939	29266794	17	856	ENSSSCG00000049766	+	PLINK	A
1	29325155	29326109	32	955	ENSSSCG00000049766	+	PLINK	A
1	29326244	29327580	26	1337	ENSSSCG00000049766	+	PLINK	A
1	29360051	29362449	50	2399	NA	NA	PLINK	A
1	29492496	29493120	23	625	ENSSSCG00000051001	+	PLINK	A
1	29567759	29570280	62	2522	NA	NA	PLINK	A
1	29577901	29578587	24	687	NA	NA	PLINK	A
1	29580102	29581730	38	1629	NA	NA	PLINK	A
1	29581741	29581955	11	215	NA	NA	PLINK	A
1	29687910	29688759	13	850	ENSSSCG00000021443	+	PLINK	A
1	29760945	29762677	26	1733	NA	NA	PLINK	A
1	29785660	29787363	47	1704	NA	NA	PLINK	A
1	29792850	29795944	57	3095	NA	NA	PLINK	A
1	29805200	29806968	39	1769	NA	NA	PLINK	A
1	29913026	29915470	68	2445	ENSSSCG00000051738	+	PLINK	A
1	29913026	29915470	68	2445	ENSSSCG00000022387	-	PLINK	A
1	29948235	29950027	45	1793	NA	NA	PLINK	A
1	29950473	29952420	73	1948	NA	NA	PLINK	A
1	30258451	30260274	28	1824	NA	NA	PLINK	A
1	30302296	30304873	41	2578	ENSSSCG00000034139	-	PLINK	A
1	30491255	30492645	24	1391	ENSSSCG00000034139	-	PLINK	A
1	30587886	30588383	8	498	NA	NA	PLINK	A
1	30678809	30679897	11	1089	NA	NA	PLINK	A
1	30694225	30695877	36	1653	NA	NA	PLINK	A
1	30806344	30808163	37	1820	NA	NA	PLINK	A
1	30822987	30824976	28	1990	NA	NA	PLINK	A
1	30960259	30961727	26	1469	ENSSSCG00000004179	+	PLINK	A
1	30978736	30982287	98	3552	ENSSSCG00000004180	+	PLINK	A
1	30991250	30992259	32	1010	ENSSSCG00000004180	+	PLINK	A
1	30992304	30993310	37	1007	ENSSSCG00000004180	+	PLINK	A
1	31096020	31097713	30	1694	ENSSSCG00000004184	+	PLINK	A
1	31200533	31202146	22	1614	ENSSSCG00000004190	+	PLINK	A
1	31251738	31254802	39	3065	NA	NA	PLINK	A
1	31267392	31269083	33	1692	NA	NA	PLINK	A
1	31285076	31288774	71	3699	ENSSSCG00000004191	+	PLINK	A
1	31289055	31290814	43	1760	ENSSSCG00000004191	+	PLINK	A
1	31292110	31295204	63	3095	ENSSSCG00000004191	+	PLINK	A
1	31313403	31315050	36	1648	ENSSSCG00000004191	+	PLINK	A
1	31330636	31332662	31	2027	ENSSSCG00000004191	+	PLINK	A
1	31363538	31367056	56	3519	ENSSSCG00000004191	+	PLINK	A
1	31498220	31500918	42	2699	NA	NA	PLINK	A
1	31566844	31567626	5	783	NA	NA	PLINK	A
1	31567638	31569511	37	1874	NA	NA	PLINK	A
1	31577145	31580149	51	3005	NA	NA	PLINK	A
1	31611089	31613033	33	1945	NA	NA	PLINK	A
1	31651173	31653270	37	2098	NA	NA	PLINK	A
1	31661126	31664930	48	3805	NA	NA	PLINK	A
1	31666451	31668760	31	2310	NA	NA	PLINK	A
1	31765853	31767566	34	1714	ENSSSCG00000004193	-	PLINK	A
1	31770783	31770834	3	52	ENSSSCG00000004193	-	PLINK	A
1	31770910	31773438	31	2529	ENSSSCG00000004193	-	PLINK	A
1	32002797	32005233	42	2437	NA	NA	PLINK	A
1	32006659	32008446	45	1788	ENSSSCG00000004195	-	PLINK	A
1	32029721	32031500	38	1780	NA	NA	PLINK	A
1	32042332	32043044	11	713	ENSSSCG00000043973	-	PLINK	A
1	32044002	32045146	29	1145	ENSSSCG00000043973	-	PLINK	A
1	32209801	32211828	45	2028	ENSSSCG00000048750	-	PLINK	A
1	32288403	32290238	41	1836	ENSSSCG00000036790	-	PLINK	A
1	32322126	32322238	4	113	ENSSSCG00000036790	-	PLINK	A
1	32323411	32323815	9	405	ENSSSCG00000036790	-	PLINK	A
1	32356697	32357358	23	662	ENSSSCG00000036790	-	PLINK	A
1	32392076	32392869	14	794	NA	NA	PLINK	A
1	32641869	32641948	3	80	ENSSSCG00000033538	-	PLINK	A
1	32827445	32829457	48	2013	NA	NA	PLINK	A
1	32839152	32841194	37	2043	NA	NA	PLINK	A
1	32992576	32993273	19	698	ENSSSCG00000004201	-	PLINK	A
1	33217976	33217976	1	1	ENSSSCG00000004203	-	PLINK	A
1	33224137	33224876	13	740	ENSSSCG00000004203	-	PLINK	A
1	33344567	33349409	111	4843	NA	NA	PLINK	A
1	33354636	33357127	48	2492	NA	NA	PLINK	A
1	33358285	33360356	41	2072	NA	NA	PLINK	A
1	33364548	33366505	33	1958	NA	NA	PLINK	A
1	33376474	33377856	29	1383	NA	NA	PLINK	A
1	33388401	33391174	51	2774	NA	NA	PLINK	A
1	33391340	33391395	4	56	NA	NA	PLINK	A
1	33391693	33392914	18	1222	NA	NA	PLINK	A
1	33416436	33418838	41	2403	NA	NA	PLINK	A
1	33419670	33421534	30	1865	NA	NA	PLINK	A
1	33423180	33425162	50	1983	NA	NA	PLINK	A
1	33439892	33449887	145	9996	NA	NA	PLINK	A
1	33458235	33464815	110	6581	NA	NA	PLINK	A
1	33478690	33480526	41	1837	ENSSSCG00000004204	+	PLINK	A
1	33496589	33501014	90	4426	NA	NA	PLINK	A
1	33501500	33501703	8	204	NA	NA	PLINK	A
1	33502340	33506999	116	4660	NA	NA	PLINK	A
1	33535936	33536446	12	511	ENSSSCG00000004205	+	PLINK	A
1	33536847	33537740	5	894	ENSSSCG00000004205	+	PLINK	A
1	33539326	33540943	49	1618	ENSSSCG00000004205	+	PLINK	A
1	33623480	33624901	24	1422	ENSSSCG00000004205	+	PLINK	A
1	33726842	33727828	19	987	NA	NA	PLINK	A
1	34478228	34479167	30	940	NA	NA	PLINK	A
1	34480168	34480785	10	618	NA	NA	PLINK	A
1	35456404	35457177	9	774	ENSSSCG00000024392	+	PLINK	A
1	37588017	37589819	25	1803	NA	NA	PLINK	A
1	43006198	43006778	13	581	ENSSSCG00000004245	+	PLINK	A
1	43068540	43070961	45	2422	ENSSSCG00000004245	+	PLINK	A
1	48411594	48413261	23	1668	NA	NA	PLINK	A
1	51056235	51057197	7	963	NA	NA	PLINK	A
1	51065612	51070612	73	5001	NA	NA	PLINK	A
1	51071381	51071789	7	409	NA	NA	PLINK	A
1	51150876	51153223	32	2348	NA	NA	PLINK	A
1	51345706	51345891	2	186	ENSSSCG00000048869	-	PLINK	A
1	51346193	51347598	35	1406	ENSSSCG00000048869	-	PLINK	A
1	51697613	51699253	43	1641	NA	NA	PLINK	A
1	52170945	52171972	16	1028	ENSSSCG00000004280	+	PLINK	A
1	52172006	52174046	24	2041	ENSSSCG00000004280	+	PLINK	A
1	52185385	52187266	29	1882	ENSSSCG00000004280	+	PLINK	A
1	52200597	52202330	26	1734	ENSSSCG00000004280	+	PLINK	A
1	52309630	52313381	54	3752	NA	NA	PLINK	A
1	53057286	53059472	46	2187	NA	NA	PLINK	A
1	53061606	53063287	33	1682	NA	NA	PLINK	A
1	53071277	53072978	34	1702	NA	NA	PLINK	A
1	53112786	53114616	59	1831	ENSSSCG00000022994	+	PLINK	A
1	53146455	53148241	29	1787	ENSSSCG00000022994	+	PLINK	A
1	53151034	53154407	61	3374	ENSSSCG00000022994	+	PLINK	A
1	53190625	53192224	27	1600	ENSSSCG00000022994	+	PLINK	A
1	53316312	53318323	28	2012	ENSSSCG00000026943	+	PLINK	A
1	53349643	53350740	28	1098	ENSSSCG00000004289	-	PLINK	A
1	53351347	53351965	10	619	ENSSSCG00000004289	-	PLINK	A
1	53354724	53357035	47	2312	ENSSSCG00000004289	-	PLINK	A
1	53390870	53391668	9	799	ENSSSCG00000004289	-	PLINK	A
1	54962882	54965279	70	2398	NA	NA	PLINK	A
1	54965351	54965575	8	225	NA	NA	PLINK	A
1	54966157	54967643	27	1487	NA	NA	PLINK	A
1	57228851	57229883	19	1033	ENSSSCG00000024249	-	PLINK	A
1	57232620	57236545	72	3926	ENSSSCG00000024249	-	PLINK	A
1	57270693	57270842	3	150	ENSSSCG00000024249	-	PLINK	A
1	57281800	57283702	45	1903	ENSSSCG00000024249	-	PLINK	A
1	66773146	66773700	13	555	NA	NA	PLINK	A
1	71459089	71463534	69	4446	NA	NA	PLINK	A
1	71472454	71476506	54	4053	NA	NA	PLINK	A
1	72822616	72824429	33	1814	ENSSSCG00000004374	+	PLINK	A
1	72822616	72824429	33	1814	ENSSSCG00000004371	+	PLINK	A
1	93197846	93199803	40	1958	NA	NA	PLINK	A
1	93207749	93209404	45	1656	NA	NA	PLINK	A
1	93209984	93211967	47	1984	NA	NA	PLINK	A
1	93220225	93221744	35	1520	NA	NA	PLINK	A
1	93310671	93312316	38	1646	NA	NA	PLINK	A
1	93341829	93343940	69	2112	NA	NA	PLINK	A
1	93346916	93348687	77	1772	NA	NA	PLINK	A
1	93437298	93438427	25	1130	NA	NA	PLINK	A
1	93438666	93438993	9	328	NA	NA	PLINK	A
1	93439655	93442428	79	2774	NA	NA	PLINK	A
1	96669804	96671853	33	2050	ENSSSCG00000005771	-	PLINK	A
1	96669804	96671853	33	2050	ENSSSCG00000022643	+	PLINK	A
1	96735120	96736832	55	1713	NA	NA	PLINK	A
1	96745616	96746422	17	807	ENSSSCG00000005768	-	PLINK	A
1	97025318	97026782	25	1465	NA	NA	PLINK	A
1	97354686	97355231	9	546	NA	NA	PLINK	A
1	97357932	97359606	35	1675	NA	NA	PLINK	A
1	99509630	99509955	16	326	ENSSSCG00000004511	-	PLINK	A
1	99510062	99511384	16	1323	ENSSSCG00000004511	-	PLINK	A
1	99511695	99511915	7	221	ENSSSCG00000004511	-	PLINK	A
1	99512112	99512463	12	352	ENSSSCG00000004511	-	PLINK	A
1	99512689	99515181	35	2493	ENSSSCG00000004511	-	PLINK	A
1	99520696	99520696	1	1	ENSSSCG00000004511	-	PLINK	A
1	99522067	99523172	17	1106	ENSSSCG00000004511	-	PLINK	A
1	99542794	99543020	5	227	ENSSSCG00000004511	-	PLINK	A
1	99543070	99544609	26	1540	ENSSSCG00000004511	-	PLINK	A
1	99549537	99549818	13	282	ENSSSCG00000004511	-	PLINK	A
1	100334519	100335545	29	1027	NA	NA	PLINK	A
1	100335688	100336979	9	1292	NA	NA	PLINK	A
1	100363075	100366512	43	3438	ENSSSCG00000004521	-	PLINK	A
1	100367451	100371051	64	3601	ENSSSCG00000004521	-	PLINK	A
1	101666133	101667971	33	1839	NA	NA	PLINK	A
1	101668064	101669732	30	1669	NA	NA	PLINK	A
1	101677392	101679229	24	1838	NA	NA	PLINK	A
1	102991577	102991997	11	421	ENSSSCG00000040836	+	PLINK	A
1	103178503	103181704	54	3202	NA	NA	PLINK	A
1	109755961	109755968	2	8	NA	NA	PLINK	A
1	109774997	109776524	19	1528	NA	NA	PLINK	A
1	109780145	109781365	22	1221	NA	NA	PLINK	A
1	109808209	109809950	31	1742	NA	NA	PLINK	A
1	109832249	109832710	8	462	NA	NA	PLINK	A
1	116835482	116837441	28	1960	ENSSSCG00000049821	+	PLINK	A
1	117045395	117046766	19	1372	NA	NA	PLINK	A
1	117050843	117051832	25	990	NA	NA	PLINK	A
1	140966901	140968149	21	1249	NA	NA	PLINK	A
1	141018424	141020013	27	1590	NA	NA	PLINK	A
1	141044398	141045011	12	614	NA	NA	PLINK	A
1	141112464	141112464	1	1	NA	NA	PLINK	A
1	141112502	141114898	36	2397	NA	NA	PLINK	A
1	141118739	141132072	208	13334	NA	NA	PLINK	A
1	141137297	141139862	42	2566	NA	NA	PLINK	A
1	141141747	141145285	84	3539	NA	NA	PLINK	A
1	141145575	141146793	22	1219	NA	NA	PLINK	A
1	141146834	141147781	25	948	NA	NA	PLINK	A
1	141148488	141152984	80	4497	NA	NA	PLINK	A
1	141157965	141161736	57	3772	NA	NA	PLINK	A
1	141162899	141164549	30	1651	NA	NA	PLINK	A
1	141172598	141177521	81	4924	NA	NA	PLINK	A
1	145596602	145597965	17	1364	ENSSSCG00000005785	+	PLINK	A
1	145607091	145610145	63	3055	ENSSSCG00000005785	+	PLINK	A
1	145612666	145613766	15	1101	ENSSSCG00000005785	+	PLINK	A
1	145613840	145614270	12	431	ENSSSCG00000005785	+	PLINK	A
1	145614375	145614737	8	363	ENSSSCG00000005785	+	PLINK	A
1	145615696	145618185	42	2490	ENSSSCG00000005785	+	PLINK	A
1	145630627	145631880	19	1254	ENSSSCG00000005785	+	PLINK	A
1	145632206	145632262	3	57	ENSSSCG00000005785	+	PLINK	A
1	145632389	145634614	28	2226	ENSSSCG00000005785	+	PLINK	A
1	145634953	145637995	40	3043	ENSSSCG00000005785	+	PLINK	A
1	145643746	145645949	48	2204	ENSSSCG00000005785	+	PLINK	A
1	146366260	146380267	227	14008	NA	NA	PLINK	A
1	147312069	147313550	28	1482	NA	NA	PLINK	A
1	147337654	147338629	26	976	NA	NA	PLINK	A
1	147346803	147346803	1	1	NA	NA	PLINK	A
1	147346828	147348555	32	1728	NA	NA	PLINK	A
1	147348589	147349462	11	874	NA	NA	PLINK	A
1	147353045	147354327	47	1283	NA	NA	PLINK	A
1	147354778	147356793	29	2016	NA	NA	PLINK	A
1	147358051	147360934	46	2884	NA	NA	PLINK	A
1	147363959	147367698	57	3740	NA	NA	PLINK	A
1	147390331	147392587	82	2257	NA	NA	PLINK	A
1	147394326	147394516	3	191	NA	NA	PLINK	A
1	147396415	147397148	10	734	NA	NA	PLINK	A
1	147402153	147404713	38	2561	NA	NA	PLINK	A
1	147431486	147432563	19	1078	NA	NA	PLINK	A
1	147433088	147433432	10	345	NA	NA	PLINK	A
1	147439154	147439921	17	768	NA	NA	PLINK	A
1	164022349	164022349	1	1	ENSSSCG00000004939	-	PLINK	A
1	164022731	164029835	139	7105	ENSSSCG00000031095	-	PLINK	A
1	164022731	164029835	139	7105	ENSSSCG00000004939	-	PLINK	A
1	164051203	164055734	59	4532	ENSSSCG00000004939	-	PLINK	A
1	164055802	164056090	4	289	ENSSSCG00000004939	-	PLINK	A
1	174121422	174123366	68	1945	NA	NA	PLINK	A
1	174123600	174123757	5	158	NA	NA	PLINK	A
1	205275420	205276266	12	847	ENSSSCG00000005177	-	PLINK	A
1	220908392	220910148	36	1757	ENSSSCG00000005236	-	PLINK	A
1	220971037	220972731	35	1695	NA	NA	PLINK	A
1	220973760	220978529	54	4770	NA	NA	PLINK	A
1	220978968	220980800	38	1833	NA	NA	PLINK	A
1	221608392	221609623	35	1232	NA	NA	PLINK	A
1	221616165	221621795	87	5631	NA	NA	PLINK	A
1	221860419	221863531	42	3113	NA	NA	PLINK	A
1	221944999	221945964	33	966	NA	NA	PLINK	A
1	222319023	222321225	38	2203	ENSSSCG00000027161	+	PLINK	A
1	222340665	222342882	40	2218	ENSSSCG00000027161	+	PLINK	A
1	222342971	222345197	41	2227	ENSSSCG00000027161	+	PLINK	A
1	222367654	222369961	35	2308	ENSSSCG00000027161	+	PLINK	A
1	222371143	222371178	3	36	ENSSSCG00000027161	+	PLINK	A
1	222422885	222424953	43	2069	ENSSSCG00000032999	+	PLINK	A
1	222504960	222507298	40	2339	ENSSSCG00000005247	+	PLINK	A
1	222508848	222510900	39	2053	ENSSSCG00000005247	+	PLINK	A
1	222510987	222515281	66	4295	ENSSSCG00000005247	+	PLINK	A
1	222515472	222522817	101	7346	ENSSSCG00000005247	+	PLINK	A
1	222526757	222528412	37	1656	ENSSSCG00000005247	+	PLINK	A
1	222530904	222537123	121	6220	ENSSSCG00000005247	+	PLINK	A
1	222541487	222543680	43	2194	ENSSSCG00000005247	+	PLINK	A
1	222543991	222547122	90	3132	ENSSSCG00000005247	+	PLINK	A
1	222547179	222550000	65	2822	ENSSSCG00000005247	+	PLINK	A
1	222551390	222553972	50	2583	ENSSSCG00000005247	+	PLINK	A
1	222555753	222560710	69	4958	ENSSSCG00000005247	+	PLINK	A
1	222568008	222569910	39	1903	ENSSSCG00000005247	+	PLINK	A
1	222570534	222573934	63	3401	ENSSSCG00000005247	+	PLINK	A
1	222574855	222579616	115	4762	ENSSSCG00000005247	+	PLINK	A
1	222592539	222596057	52	3519	ENSSSCG00000005247	+	PLINK	A
1	222599554	222609806	147	10253	ENSSSCG00000005247	+	PLINK	A
1	222610724	222617703	128	6980	ENSSSCG00000005247	+	PLINK	A
1	231070972	231073449	50	2478	NA	NA	PLINK	A
1	231074428	231080189	125	5762	NA	NA	PLINK	A
1	231092002	231093448	21	1447	ENSSSCG00000005286	+	PLINK	A
1	231093454	231094074	19	621	ENSSSCG00000005286	+	PLINK	A
1	231114825	231116530	27	1706	ENSSSCG00000005286	+	PLINK	A
1	231120554	231121340	13	787	NA	NA	PLINK	A
1	231154226	231154947	14	722	ENSSSCG00000005287	+	PLINK	A
1	231156635	231165380	133	8746	ENSSSCG00000005287	+	PLINK	A
1	231183357	231186847	64	3491	NA	NA	PLINK	A
1	231190283	231199492	118	9210	NA	NA	PLINK	A
1	231199587	231206131	98	6545	NA	NA	PLINK	A
1	231206202	231216075	132	9874	NA	NA	PLINK	A
1	236648680	236648767	6	88	ENSSSCG00000005325	+	PLINK	A
1	236692397	236694728	41	2332	ENSSSCG00000005325	+	PLINK	A
1	236731957	236733946	28	1990	NA	NA	PLINK	A
1	236736105	236736187	3	83	NA	NA	PLINK	A
1	236737517	236742033	86	4517	ENSSSCG00000043725	-	PLINK	A
1	236791170	236791876	17	707	NA	NA	PLINK	A
1	236795358	236797332	38	1975	NA	NA	PLINK	A
1	236797546	236797714	7	169	NA	NA	PLINK	A
1	236935023	236936260	14	1238	ENSSSCG00000031236	+	PLINK	A
1	237012829	237015845	35	3017	ENSSSCG00000037468	-	PLINK	A
1	237017032	237019261	54	2230	ENSSSCG00000037468	-	PLINK	A
1	237019711	237021940	67	2230	ENSSSCG00000037468	-	PLINK	A
1	237022387	237026453	138	4067	ENSSSCG00000037468	-	PLINK	A
1	237035702	237037375	35	1674	ENSSSCG00000037468	-	PLINK	A
1	237037625	237039330	38	1706	ENSSSCG00000037468	-	PLINK	A
1	237090427	237091779	34	1353	NA	NA	PLINK	A
1	237092376	237094301	30	1926	NA	NA	PLINK	A
1	237287283	237288374	24	1092	NA	NA	PLINK	A
1	237299013	237301031	43	2019	NA	NA	PLINK	A
1	237311449	237313034	42	1586	NA	NA	PLINK	A
1	237313116	237314832	50	1717	NA	NA	PLINK	A
1	237316603	237318023	27	1421	ENSSSCG00000005344	+	PLINK	A
1	237318157	237319101	14	945	ENSSSCG00000005344	+	PLINK	A
1	239288245	239288571	7	327	ENSSSCG00000045508	+	PLINK	A
1	239288577	239290036	19	1460	ENSSSCG00000045508	+	PLINK	A
1	239751497	239753108	25	1612	NA	NA	PLINK	A
1	239753633	239754687	16	1055	NA	NA	PLINK	A
1	240013087	240014911	40	1825	ENSSSCG00000005376	-	PLINK	A
1	240015235	240015268	2	34	ENSSSCG00000005376	-	PLINK	A
1	240015379	240018290	42	2912	ENSSSCG00000005376	-	PLINK	A
1	240048185	240049956	32	1772	ENSSSCG00000005376	-	PLINK	A
1	240051583	240052882	18	1300	NA	NA	PLINK	A
1	240199784	240201197	17	1414	ENSSSCG00000027558	-	PLINK	A
1	240201287	240201570	9	284	ENSSSCG00000027558	-	PLINK	A
1	240208827	240212942	70	4116	ENSSSCG00000027558	-	PLINK	A
1	240216172	240220515	77	4344	ENSSSCG00000027558	-	PLINK	A
1	240270296	240272426	30	2131	ENSSSCG00000027558	-	PLINK	A
1	240392823	240394552	32	1730	ENSSSCG00000027558	-	PLINK	A
1	240412707	240413572	19	866	ENSSSCG00000027558	-	PLINK	A
1	240462169	240462395	8	227	ENSSSCG00000027558	-	PLINK	A
1	240465138	240465138	1	1	ENSSSCG00000027558	-	PLINK	A
1	240530276	240532418	38	2143	ENSSSCG00000005378	-	PLINK	A
1	240536081	240536845	23	765	ENSSSCG00000005378	-	PLINK	A
1	240538310	240538766	5	457	ENSSSCG00000005378	-	PLINK	A
1	242839708	242842470	44	2763	ENSSSCG00000005393	+	PLINK	A
1	243812667	243815361	78	2695	NA	NA	PLINK	A
1	243818227	243820459	75	2233	NA	NA	PLINK	A
1	243824702	243826967	57	2266	NA	NA	PLINK	A
1	243839585	243840213	7	629	NA	NA	PLINK	A
1	243892699	243894480	32	1782	NA	NA	PLINK	A
1	243909141	243910655	23	1515	NA	NA	PLINK	A
1	243916003	243916759	17	757	NA	NA	PLINK	A
1	243950774	243952838	48	2065	NA	NA	PLINK	A
1	243966294	243968296	35	2003	NA	NA	PLINK	A
1	243983564	243985944	44	2381	NA	NA	PLINK	A
1	243985980	243989139	54	3160	NA	NA	PLINK	A
1	244051602	244053317	29	1716	NA	NA	PLINK	A
1	244408090	244408987	26	898	NA	NA	PLINK	A
1	244411043	244413151	38	2109	NA	NA	PLINK	A
1	244450902	244452719	37	1818	NA	NA	PLINK	A
1	244524596	244526942	38	2347	NA	NA	PLINK	A
1	244527196	244531194	81	3999	NA	NA	PLINK	A
1	244976733	244977881	28	1149	NA	NA	PLINK	A
1	245165959	245168169	61	2211	NA	NA	PLINK	A
1	245761229	245767667	95	6439	NA	NA	PLINK	A
1	245768316	245771832	124	3517	NA	NA	PLINK	A
1	245772855	245773628	39	774	NA	NA	PLINK	A
1	245773945	245775224	23	1280	NA	NA	PLINK	A
1	245787678	245788300	16	623	NA	NA	PLINK	A
1	245788307	245790681	38	2375	NA	NA	PLINK	A
1	245792974	245795010	32	2037	NA	NA	PLINK	A
1	245801822	245803792	40	1971	NA	NA	PLINK	A
1	245805435	245808605	41	3171	NA	NA	PLINK	A
1	245811712	245814492	61	2781	NA	NA	PLINK	A
1	245842983	245844311	35	1329	NA	NA	PLINK	A
1	245844851	245846411	37	1561	NA	NA	PLINK	A
1	245848326	245850522	50	2197	NA	NA	PLINK	A
1	245864565	245866726	49	2162	NA	NA	PLINK	A
1	245868152	245870198	57	2047	NA	NA	PLINK	A
1	245870292	245871870	42	1579	NA	NA	PLINK	A
1	245879263	245879734	18	472	NA	NA	PLINK	A
1	245881681	245882732	16	1052	NA	NA	PLINK	A
1	245883805	245887725	53	3921	NA	NA	PLINK	A
1	245888663	245892835	83	4173	NA	NA	PLINK	A
1	245898090	245899708	25	1619	ENSSSCG00000026865	-	PLINK	A
1	245901299	245903225	48	1927	NA	NA	PLINK	A
1	245907732	245909612	47	1881	NA	NA	PLINK	A
1	245965725	245966662	15	938	NA	NA	PLINK	A
1	245967170	245967686	10	517	NA	NA	PLINK	A
1	245967829	245969493	35	1665	NA	NA	PLINK	A
1	245975241	245975403	6	163	ENSSSCG00000044110	-	PLINK	A
1	245975457	245978820	40	3364	ENSSSCG00000044110	-	PLINK	A
1	245980001	245980234	4	234	NA	NA	PLINK	A
1	245987318	245989498	34	2181	NA	NA	PLINK	A
1	246010879	246012193	25	1315	ENSSSCG00000035714	-	PLINK	A
1	246019965	246021766	45	1802	NA	NA	PLINK	A
1	246026143	246029376	54	3234	NA	NA	PLINK	A
1	246033898	246035956	46	2059	ENSSSCG00000036043	+	PLINK	A
1	246059549	246062853	56	3305	ENSSSCG00000005419	+	PLINK	A
1	246063750	246065350	26	1601	NA	NA	PLINK	A
1	246066589	246071720	85	5132	NA	NA	PLINK	A
1	249905315	249908218	53	2904	ENSSSCG00000005440	-	PLINK	A
1	249905315	249908218	53	2904	ENSSSCG00000005441	+	PLINK	A
1	249981683	249984585	77	2903	NA	NA	PLINK	A
1	250012852	250015029	41	2178	ENSSSCG00000005444	-	PLINK	A
1	250019323	250019863	4	541	ENSSSCG00000005444	-	PLINK	A
1	250046620	250050142	81	3523	ENSSSCG00000005444	-	PLINK	A
1	250050165	250050371	6	207	ENSSSCG00000005444	-	PLINK	A
1	250052808	250054607	18	1800	ENSSSCG00000005444	-	PLINK	A
1	250174801	250174801	1	1	ENSSSCG00000005444	-	PLINK	A
1	250176166	250178038	29	1873	ENSSSCG00000005444	-	PLINK	A
1	250331994	250334156	41	2163	ENSSSCG00000005446	-	PLINK	A
1	250334874	250337235	35	2362	ENSSSCG00000005446	-	PLINK	A
1	250819402	250822357	55	2956	ENSSSCG00000033120	+	PLINK	A
1	250822374	250824220	27	1847	ENSSSCG00000033120	+	PLINK	A
1	251000940	251002816	53	1877	ENSSSCG00000033120	+	PLINK	A
1	251014779	251017262	82	2484	ENSSSCG00000033120	+	PLINK	A
1	251193737	251196700	81	2964	NA	NA	PLINK	A
1	251214379	251216037	47	1659	ENSSSCG00000005452	-	PLINK	A
1	251267386	251271218	68	3833	ENSSSCG00000036297	+	PLINK	A
1	251267386	251271218	68	3833	ENSSSCG00000005453	-	PLINK	A
1	251387982	251390104	49	2123	ENSSSCG00000005455	-	PLINK	A
1	251464570	251467043	48	2474	ENSSSCG00000005455	-	PLINK	A
1	251471216	251473003	40	1788	ENSSSCG00000005455	-	PLINK	A
1	251475856	251477677	28	1822	ENSSSCG00000005455	-	PLINK	A
1	251556762	251557083	6	322	ENSSSCG00000005455	-	PLINK	A
1	251558607	251559020	10	414	ENSSSCG00000005455	-	PLINK	A
1	251562839	251565447	45	2609	ENSSSCG00000005455	-	PLINK	A
1	251586748	251589937	47	3190	NA	NA	PLINK	A
1	251598915	251601542	42	2628	NA	NA	PLINK	A
1	251654441	251656399	30	1959	ENSSSCG00000005456	+	PLINK	A
1	251662252	251662935	10	684	ENSSSCG00000005456	+	PLINK	A
1	251758579	251760740	70	2162	NA	NA	PLINK	A
1	251892925	251894128	21	1204	ENSSSCG00000005457	-	PLINK	A
1	251894303	251895722	38	1420	ENSSSCG00000005457	-	PLINK	A
1	251896335	251897274	10	940	ENSSSCG00000005457	-	PLINK	A
1	251934316	251937539	51	3224	ENSSSCG00000005457	-	PLINK	A
1	252118231	252120383	57	2153	NA	NA	PLINK	A
1	252140757	252144497	43	3741	NA	NA	PLINK	A
1	252146966	252147884	13	919	NA	NA	PLINK	A
1	252149048	252150379	23	1332	NA	NA	PLINK	A
1	252150666	252150916	3	251	NA	NA	PLINK	A
1	252155956	252157967	64	2012	NA	NA	PLINK	A
1	252273090	252273278	4	189	ENSSSCG00000005459	-	PLINK	A
1	252273732	252275460	28	1729	ENSSSCG00000005459	-	PLINK	A
1	252280932	252281460	12	529	ENSSSCG00000005459	-	PLINK	A
1	252281959	252281959	1	1	ENSSSCG00000005459	-	PLINK	A
1	252304794	252304993	7	200	ENSSSCG00000005459	-	PLINK	A
1	252315603	252317701	30	2099	ENSSSCG00000005459	-	PLINK	A
1	252496224	252497271	19	1048	ENSSSCG00000005463	-	PLINK	A
1	252762307	252763321	20	1015	ENSSSCG00000005465	-	PLINK	A
1	252790235	252791842	40	1608	ENSSSCG00000005465	-	PLINK	A
1	252791886	252792973	24	1088	ENSSSCG00000005465	-	PLINK	A
1	252793047	252794516	30	1470	ENSSSCG00000005465	-	PLINK	A
1	253168255	253168347	3	93	ENSSSCG00000005467	+	PLINK	A
1	253168898	253170565	25	1668	ENSSSCG00000005467	+	PLINK	A
1	253260131	253261367	17	1237	ENSSSCG00000005469	+	PLINK	A
1	253509647	253511052	23	1406	ENSSSCG00000005471	+	PLINK	A
1	253529065	253529222	6	158	ENSSSCG00000005471	+	PLINK	A
1	253529286	253532217	75	2932	ENSSSCG00000005471	+	PLINK	A
1	253533115	253534246	27	1132	ENSSSCG00000005471	+	PLINK	A
1	253534788	253537382	78	2595	ENSSSCG00000005471	+	PLINK	A
1	253537546	253539217	60	1672	ENSSSCG00000005471	+	PLINK	A
1	253539640	253540897	49	1258	ENSSSCG00000005471	+	PLINK	A
1	253540902	253547662	71	6761	ENSSSCG00000005471	+	PLINK	A
1	253560467	253561410	29	944	ENSSSCG00000005472	-	PLINK	A
1	253561427	253562692	28	1266	ENSSSCG00000005472	-	PLINK	A
1	253568155	253569175	18	1021	ENSSSCG00000005472	-	PLINK	A
1	253569315	253570524	12	1210	ENSSSCG00000005472	-	PLINK	A
1	253588712	253592322	82	3611	NA	NA	PLINK	A
1	253592378	253596130	93	3753	NA	NA	PLINK	A
1	253596162	253602838	183	6677	NA	NA	PLINK	A
1	253855624	253857516	34	1893	ENSSSCG00000005477	-	PLINK	A
1	253903710	253903777	3	68	ENSSSCG00000033177	-	PLINK	A
1	254291466	254292721	27	1256	NA	NA	PLINK	A
1	254565287	254567766	52	2480	ENSSSCG00000005484	+	PLINK	A
1	254604598	254606533	37	1936	ENSSSCG00000005484	+	PLINK	A
1	254875601	254876109	18	509	ENSSSCG00000005487	+	PLINK	A
1	255145418	255146672	31	1255	NA	NA	PLINK	A
1	255146776	255148274	39	1499	NA	NA	PLINK	A
1	255148397	255150582	41	2186	NA	NA	PLINK	A
1	255159987	255163361	47	3375	ENSSSCG00000032835	+	PLINK	A
1	255163828	255164269	14	442	ENSSSCG00000032835	+	PLINK	A
1	255164551	255166855	37	2305	ENSSSCG00000032835	+	PLINK	A
1	255171239	255171279	2	41	ENSSSCG00000032835	+	PLINK	A
1	255171804	255176547	68	4744	ENSSSCG00000032835	+	PLINK	A
1	255182199	255184109	30	1911	ENSSSCG00000032835	+	PLINK	A
1	255186544	255188335	40	1792	ENSSSCG00000032835	+	PLINK	A
1	255191916	255193422	30	1507	ENSSSCG00000032835	+	PLINK	A
1	255204144	255204380	11	237	NA	NA	PLINK	A
1	255608397	255613287	58	4891	ENSSSCG00000005494	-	PLINK	A
1	255613448	255625496	221	12049	ENSSSCG00000005494	-	PLINK	A
1	255625639	255632276	107	6638	ENSSSCG00000005494	-	PLINK	A
1	255633191	255634880	48	1690	NA	NA	PLINK	A
1	255634952	255639036	75	4085	NA	NA	PLINK	A
1	255639434	255643813	56	4380	NA	NA	PLINK	A
1	255643831	255644836	24	1006	ENSSSCG00000048522	+	PLINK	A
1	255644883	255647619	46	2737	ENSSSCG00000048522	+	PLINK	A
1	255754602	255756797	51	2196	ENSSSCG00000046112	-	PLINK	A
1	255775157	255777116	37	1960	NA	NA	PLINK	A
1	255777358	255778191	14	834	NA	NA	PLINK	A
1	255778320	255779092	17	773	NA	NA	PLINK	A
1	255807550	255808763	24	1214	NA	NA	PLINK	A
1	255817722	255820282	26	2561	NA	NA	PLINK	A
1	255864058	255871710	132	7653	ENSSSCG00000040472	+	PLINK	A
1	255871793	255874456	35	2664	NA	NA	PLINK	A
1	255889316	255890754	31	1439	ENSSSCG00000047819	-	PLINK	A
1	255893706	255893904	8	199	ENSSSCG00000047819	-	PLINK	A
1	255893991	255897401	60	3411	ENSSSCG00000047819	-	PLINK	A
1	255916840	255918520	34	1681	ENSSSCG00000047819	-	PLINK	A
1	256006369	256007819	9	1451	NA	NA	PLINK	A
1	256031229	256035191	50	3963	NA	NA	PLINK	A
1	256036998	256051728	252	14731	ENSSSCG00000049822	-	PLINK	A
1	256052449	256058556	93	6108	NA	NA	PLINK	A
1	256062626	256067314	98	4689	NA	NA	PLINK	A
1	256068526	256074426	116	5901	NA	NA	PLINK	A
1	256074506	256077248	41	2743	NA	NA	PLINK	A
1	256077479	256078557	18	1079	NA	NA	PLINK	A
1	256078752	256083885	71	5134	NA	NA	PLINK	A
1	256084126	256085109	18	984	NA	NA	PLINK	A
1	256085709	256086281	15	573	NA	NA	PLINK	A
1	256086299	256095814	189	9516	NA	NA	PLINK	A
1	256095880	256095903	3	24	NA	NA	PLINK	A
1	256096004	256099893	60	3890	NA	NA	PLINK	A
1	256100049	256102860	45	2812	NA	NA	PLINK	A
1	256103820	256106104	46	2285	NA	NA	PLINK	A
1	256920623	256921035	3	413	ENSSSCG00000005502	-	PLINK	A
1	256923016	256926970	54	3955	ENSSSCG00000005502	-	PLINK	A
1	256947142	256958752	211	11611	ENSSSCG00000005502	-	PLINK	A
1	256958819	256962525	58	3707	ENSSSCG00000005502	-	PLINK	A
1	256962951	256977530	204	14580	ENSSSCG00000005502	-	PLINK	A
1	256977605	256977947	7	343	ENSSSCG00000005502	-	PLINK	A
1	256978065	256980191	30	2127	ENSSSCG00000005502	-	PLINK	A
1	256980274	256983508	60	3235	ENSSSCG00000005502	-	PLINK	A
1	256988778	256996760	137	7983	ENSSSCG00000005502	-	PLINK	A
1	257011770	257014484	51	2715	ENSSSCG00000005502	-	PLINK	A
1	257019688	257022226	40	2539	ENSSSCG00000005502	-	PLINK	A
1	257022275	257026361	58	4087	ENSSSCG00000005502	-	PLINK	A
1	257026448	257027899	25	1452	ENSSSCG00000005502	-	PLINK	A
1	257027906	257029890	48	1985	ENSSSCG00000005502	-	PLINK	A
1	257041908	257043637	32	1730	ENSSSCG00000005502	-	PLINK	A
1	257046129	257051176	106	5048	ENSSSCG00000005502	-	PLINK	A
1	257087801	257087879	2	79	ENSSSCG00000005502	-	PLINK	A
1	257153140	257154179	6	1040	ENSSSCG00000005502	-	PLINK	A
1	257257666	257259049	23	1384	ENSSSCG00000005502	-	PLINK	A
1	257372742	257375616	60	2875	ENSSSCG00000005502	-	PLINK	A
1	257379868	257381971	55	2104	ENSSSCG00000005502	-	PLINK	A
1	257382192	257382966	32	775	ENSSSCG00000005502	-	PLINK	A
1	257448848	257448863	3	16	ENSSSCG00000005502	-	PLINK	A
1	257807021	257808656	22	1636	NA	NA	PLINK	A
1	257855215	257855456	6	242	NA	NA	PLINK	A
1	257856899	257857634	18	736	NA	NA	PLINK	A
1	257892555	257892834	18	280	NA	NA	PLINK	A
1	257894289	257894515	4	227	NA	NA	PLINK	A
1	257930765	257931909	14	1145	NA	NA	PLINK	A
1	257938920	257940157	31	1238	NA	NA	PLINK	A
1	257940240	257940483	3	244	NA	NA	PLINK	A
1	257940649	257945035	60	4387	NA	NA	PLINK	A
1	257945348	257949768	88	4421	NA	NA	PLINK	A
1	257957849	257959245	21	1397	NA	NA	PLINK	A
1	257959668	257959737	4	70	NA	NA	PLINK	A
1	257968626	257968901	6	276	NA	NA	PLINK	A
1	258058940	258060407	35	1468	ENSSSCG00000005503	+	PLINK	A
1	258060754	258061365	8	612	NA	NA	PLINK	A
1	258064330	258064361	2	32	NA	NA	PLINK	A
1	258073470	258075299	23	1830	NA	NA	PLINK	A
1	258343760	258344180	9	421	NA	NA	PLINK	A
1	258398604	258399820	24	1217	NA	NA	PLINK	A
1	258626592	258629253	43	2662	NA	NA	PLINK	A
1	258997167	258998319	29	1153	NA	NA	PLINK	A
1	259474609	259477424	62	2816	ENSSSCG00000005504	-	PLINK	A
1	259672294	259672294	1	1	NA	NA	PLINK	A
1	259858348	259858967	19	620	NA	NA	PLINK	A
1	259859255	259861365	34	2111	NA	NA	PLINK	A
1	259892320	259894066	40	1747	ENSSSCG00000045158	+	PLINK	A
1	259951489	259954215	53	2727	ENSSSCG00000041789	-	PLINK	A
1	259956244	259958408	62	2165	ENSSSCG00000041789	-	PLINK	A
1	259958741	259960020	27	1280	ENSSSCG00000041789	-	PLINK	A
1	259962305	259963667	17	1363	ENSSSCG00000041789	-	PLINK	A
1	259988361	260002717	238	14357	ENSSSCG00000041789	-	PLINK	A
1	260102125	260102508	6	384	ENSSSCG00000041789	-	PLINK	A
1	260102527	260109607	101	7081	ENSSSCG00000041789	-	PLINK	A
1	260110243	260111457	21	1215	ENSSSCG00000041789	-	PLINK	A
1	260143647	260144744	32	1098	NA	NA	PLINK	A
1	260158912	260160553	46	1642	NA	NA	PLINK	A
1	260166620	260172049	84	5430	NA	NA	PLINK	A
1	260173370	260175970	48	2601	NA	NA	PLINK	A
1	260194619	260195680	8	1062	NA	NA	PLINK	A
1	260195709	260196715	18	1007	NA	NA	PLINK	A
1	260225474	260227095	27	1622	NA	NA	PLINK	A
1	260235128	260238302	36	3175	NA	NA	PLINK	A
1	260283180	260283792	15	613	NA	NA	PLINK	A
1	260288968	260289420	12	453	NA	NA	PLINK	A
1	260311405	260314899	50	3495	ENSSSCG00000045686	+	PLINK	A
1	260315656	260317333	25	1678	ENSSSCG00000045686	+	PLINK	A
1	260342977	260345694	75	2718	NA	NA	PLINK	A
1	260345737	260345737	1	1	NA	NA	PLINK	A
1	260345783	260351951	107	6169	NA	NA	PLINK	A
1	260399794	260401327	55	1534	NA	NA	PLINK	A
1	260411894	260414971	81	3078	NA	NA	PLINK	A
1	260415734	260420115	124	4382	NA	NA	PLINK	A
1	260422104	260424464	54	2361	NA	NA	PLINK	A
1	260457829	260459259	40	1431	ENSSSCG00000041355	-	PLINK	A
1	260479823	260480067	8	245	ENSSSCG00000028117	-	PLINK	A
1	260480307	260481737	26	1431	ENSSSCG00000028117	-	PLINK	A
1	260483357	260487814	96	4458	ENSSSCG00000028117	-	PLINK	A
1	260491241	260491437	7	197	ENSSSCG00000028117	-	PLINK	A
1	260516798	260520196	68	3399	ENSSSCG00000028117	-	PLINK	A
1	260520254	260521768	32	1515	ENSSSCG00000028117	-	PLINK	A
1	260521883	260522668	18	786	ENSSSCG00000028117	-	PLINK	A
1	260522694	260523285	16	592	ENSSSCG00000028117	-	PLINK	A
1	260527078	260529104	57	2027	ENSSSCG00000028117	-	PLINK	A
1	260548606	260548847	8	242	ENSSSCG00000028117	-	PLINK	A
1	260548953	260551063	41	2111	ENSSSCG00000028117	-	PLINK	A
1	260561749	260563926	33	2178	ENSSSCG00000028117	-	PLINK	A
1	260573683	260573814	8	132	ENSSSCG00000028117	-	PLINK	A
1	260574697	260575844	16	1148	ENSSSCG00000028117	-	PLINK	A
1	260683505	260686406	62	2902	ENSSSCG00000005506	-	PLINK	A
1	260767531	260770216	46	2686	NA	NA	PLINK	A
1	260772200	260777353	131	5154	NA	NA	PLINK	A
1	260778454	260781654	62	3201	NA	NA	PLINK	A
1	260781747	260783875	29	2129	NA	NA	PLINK	A
1	260842271	260846422	52	4152	NA	NA	PLINK	A
1	260847618	260853709	83	6092	ENSSSCG00000005507	-	PLINK	A
1	260854030	260860241	98	6212	ENSSSCG00000005507	-	PLINK	A
1	260860407	260862567	56	2161	ENSSSCG00000005507	-	PLINK	A
1	260863567	260865461	43	1895	ENSSSCG00000005507	-	PLINK	A
1	260928381	260929062	11	682	NA	NA	PLINK	A
1	260929139	260930076	18	938	NA	NA	PLINK	A
1	260940693	260942824	34	2132	NA	NA	PLINK	A
1	261042142	261044265	40	2124	ENSSSCG00000005512	-	PLINK	A
1	261061685	261063572	38	1888	ENSSSCG00000005512	-	PLINK	A
1	261072147	261073306	29	1160	ENSSSCG00000005512	-	PLINK	A
1	261096030	261097802	33	1773	ENSSSCG00000005512	-	PLINK	A
1	261097853	261100637	56	2785	ENSSSCG00000005512	-	PLINK	A
1	261101622	261103852	38	2231	ENSSSCG00000005512	-	PLINK	A
1	261105285	261106972	36	1688	ENSSSCG00000005512	-	PLINK	A
1	261283320	261285147	23	1828	NA	NA	PLINK	A
1	261287489	261289355	40	1867	NA	NA	PLINK	A
1	261291767	261293588	33	1822	NA	NA	PLINK	A
1	261294135	261297273	68	3139	ENSSSCG00000037508	+	PLINK	A
1	261432553	261433539	34	987	NA	NA	PLINK	A
1	261651569	261653452	54	1884	NA	NA	PLINK	A
1	261786343	261788048	30	1706	ENSSSCG00000005524	+	PLINK	A
1	261792057	261793754	28	1698	ENSSSCG00000005524	+	PLINK	A
1	261902899	261903864	8	966	ENSSSCG00000038036	-	PLINK	A
1	262097483	262101188	56	3706	ENSSSCG00000038036	-	PLINK	A
1	262101256	262114634	283	13379	ENSSSCG00000038036	-	PLINK	A
1	262118575	262118580	2	6	ENSSSCG00000038036	-	PLINK	A
1	263066812	263068417	45	1606	NA	NA	PLINK	A
1	263281033	263281690	28	658	NA	NA	PLINK	A
1	263386192	263386379	6	188	NA	NA	PLINK	A
1	263387190	263388206	36	1017	NA	NA	PLINK	A
1	263395249	263397008	63	1760	NA	NA	PLINK	A
1	263400313	263401593	43	1281	NA	NA	PLINK	A
1	263401625	263402478	22	854	NA	NA	PLINK	A
1	263402540	263404390	46	1851	NA	NA	PLINK	A
1	263411600	263412394	22	795	NA	NA	PLINK	A
1	263425631	263425841	8	211	NA	NA	PLINK	A
1	263425996	263427445	59	1450	NA	NA	PLINK	A
1	263427656	263427730	4	75	NA	NA	PLINK	A
1	263428137	263429892	82	1756	NA	NA	PLINK	A
1	263429952	263430560	20	609	NA	NA	PLINK	A
1	263440051	263440157	11	107	ENSSSCG00000034582	-	PLINK	A
1	263440173	263440445	31	273	ENSSSCG00000034582	-	PLINK	A
1	263441236	263442077	24	842	NA	NA	PLINK	A
1	263468231	263469503	26	1273	NA	NA	PLINK	A
1	263609495	263610580	38	1086	NA	NA	PLINK	A
1	265048174	265052286	67	4113	NA	NA	PLINK	A
1	265052616	265056865	69	4250	NA	NA	PLINK	A
1	265057057	265058764	44	1708	NA	NA	PLINK	A
1	265061869	265062832	23	964	NA	NA	PLINK	A
1	265062922	265065124	36	2203	NA	NA	PLINK	A
1	265065336	265068845	75	3510	NA	NA	PLINK	A
1	265144638	265144899	10	262	ENSSSCG00000005587	+	PLINK	A
1	265145225	265147411	53	2187	ENSSSCG00000005587	+	PLINK	A
1	265669729	265671687	41	1959	ENSSSCG00000005597	-	PLINK	A
1	265674087	265675729	33	1643	ENSSSCG00000005597	-	PLINK	A
1	265716987	265718792	35	1806	ENSSSCG00000005598	-	PLINK	A
1	265726059	265727794	42	1736	ENSSSCG00000005598	-	PLINK	A
1	265727961	265730084	39	2124	ENSSSCG00000005598	-	PLINK	A
1	265730244	265734563	82	4320	ENSSSCG00000005598	-	PLINK	A
1	265735489	265737742	38	2254	ENSSSCG00000005598	-	PLINK	A
1	265738712	265740415	35	1704	ENSSSCG00000005598	-	PLINK	A
1	265740969	265743313	44	2345	ENSSSCG00000005598	-	PLINK	A
1	265748988	265751314	44	2327	ENSSSCG00000005598	-	PLINK	A
1	265782926	265785464	51	2539	ENSSSCG00000005598	-	PLINK	A
1	265836516	265838376	42	1861	ENSSSCG00000005598	-	PLINK	A
1	265844835	265847795	47	2961	ENSSSCG00000005598	-	PLINK	A
1	265848283	265852856	105	4574	ENSSSCG00000005598	-	PLINK	A
1	265855114	265857851	54	2738	ENSSSCG00000005598	-	PLINK	A
1	265884384	265885502	12	1119	ENSSSCG00000005600	-	PLINK	A
1	265886099	265895651	130	9553	ENSSSCG00000005600	-	PLINK	A
1	265895830	265900909	90	5080	ENSSSCG00000005600	-	PLINK	A
1	265902176	265906329	68	4154	ENSSSCG00000005599	+	PLINK	A
1	265906674	265908767	44	2094	ENSSSCG00000005599	+	PLINK	A
1	265909087	265915631	158	6545	ENSSSCG00000005599	+	PLINK	A
1	265916417	265920707	99	4291	ENSSSCG00000005599	+	PLINK	A
1	266621848	266627607	130	5760	NA	NA	PLINK	A
1	266632942	266634982	58	2041	NA	NA	PLINK	A
1	266635347	266635486	5	140	NA	NA	PLINK	A
1	266635761	266637247	42	1487	NA	NA	PLINK	A
1	266637396	266641660	92	4265	NA	NA	PLINK	A
1	266641794	266641794	1	1	NA	NA	PLINK	A
1	266641816	266645925	107	4110	NA	NA	PLINK	A
1	266646325	266649955	94	3631	NA	NA	PLINK	A
1	266652510	266658580	84	6071	NA	NA	PLINK	A
1	266658865	266659910	35	1046	NA	NA	PLINK	A
1	266660586	266662557	41	1972	NA	NA	PLINK	A
1	266662579	266666737	98	4159	NA	NA	PLINK	A
1	266671083	266673546	45	2464	NA	NA	PLINK	A
1	266674615	266674615	1	1	NA	NA	PLINK	A
1	266674957	266675538	25	582	NA	NA	PLINK	A
1	266676645	266682042	149	5398	NA	NA	PLINK	A
1	266682549	266686750	120	4202	NA	NA	PLINK	A
1	266693977	266696330	41	2354	ENSSSCG00000048498	-	PLINK	A
1	266723900	266729134	107	5235	NA	NA	PLINK	A
1	266779813	266785974	116	6162	NA	NA	PLINK	A
1	266788263	266792726	78	4464	NA	NA	PLINK	A
1	266792795	266797209	57	4415	NA	NA	PLINK	A
1	266797279	266801632	96	4354	NA	NA	PLINK	A
1	266810009	266813139	90	3131	NA	NA	PLINK	A
1	266813262	266818588	98	5327	NA	NA	PLINK	A
1	266818659	266833669	313	15011	NA	NA	PLINK	A
1	266834504	266840377	111	5874	NA	NA	PLINK	A
1	266840777	266861820	406	21044	NA	NA	PLINK	A
1	266863621	266867823	140	4203	NA	NA	PLINK	A
1	266870628	266872906	23	2279	NA	NA	PLINK	A
1	266873674	266876186	44	2513	NA	NA	PLINK	A
1	266881318	266884019	68	2702	NA	NA	PLINK	A
1	266884090	266889113	84	5024	NA	NA	PLINK	A
1	266889642	266895115	119	5474	NA	NA	PLINK	A
1	266896889	266897395	13	507	NA	NA	PLINK	A
1	266911711	266922103	258	10393	NA	NA	PLINK	A
1	266927441	266929208	33	1768	NA	NA	PLINK	A
1	266931847	266932606	10	760	NA	NA	PLINK	A
1	266954542	266955008	7	467	ENSSSCG00000036926	+	PLINK	A
1	266955743	266958902	70	3160	ENSSSCG00000036926	+	PLINK	A
1	266960607	266964123	52	3517	ENSSSCG00000036926	+	PLINK	A
1	267004510	267006224	37	1715	ENSSSCG00000036926	+	PLINK	A
1	267008007	267008027	2	21	ENSSSCG00000036926	+	PLINK	A
1	267029807	267029807	1	1	ENSSSCG00000036926	+	PLINK	A
1	267030646	267032240	36	1595	ENSSSCG00000036926	+	PLINK	A
1	267053162	267053613	5	452	ENSSSCG00000036926	+	PLINK	A
1	267053827	267056506	47	2680	ENSSSCG00000036926	+	PLINK	A
1	267080522	267082681	37	2160	ENSSSCG00000036926	+	PLINK	A
1	267107308	267107499	4	192	NA	NA	PLINK	A
1	267178200	267179588	33	1389	NA	NA	PLINK	A
1	267228615	267231028	60	2414	ENSSSCG00000035968	+	PLINK	A
1	267319994	267321260	21	1267	NA	NA	PLINK	A
1	267321656	267321844	9	189	NA	NA	PLINK	A
1	267339183	267340332	36	1150	NA	NA	PLINK	A
1	267545113	267547394	44	2282	ENSSSCG00000005607	+	PLINK	A
1	267555500	267556736	27	1237	ENSSSCG00000005607	+	PLINK	A
1	267570198	267574953	90	4756	ENSSSCG00000005607	+	PLINK	A
1	267579938	267582368	58	2431	ENSSSCG00000005607	+	PLINK	A
1	267582520	267582715	8	196	ENSSSCG00000005607	+	PLINK	A
1	267593175	267593322	5	148	ENSSSCG00000005607	+	PLINK	A
1	267611129	267613022	42	1894	ENSSSCG00000005607	+	PLINK	A
1	267640017	267641675	33	1659	ENSSSCG00000005607	+	PLINK	A
1	267640017	267641675	33	1659	ENSSSCG00000005608	-	PLINK	A
1	267685571	267691758	106	6188	ENSSSCG00000005607	+	PLINK	A
1	267714826	267714873	2	48	ENSSSCG00000005607	+	PLINK	A
1	267715197	267716984	26	1788	ENSSSCG00000005607	+	PLINK	A
1	267732162	267733871	26	1710	ENSSSCG00000005607	+	PLINK	A
1	267734362	267736087	32	1726	ENSSSCG00000005607	+	PLINK	A
1	267736102	267737103	38	1002	ENSSSCG00000005607	+	PLINK	A
1	267737153	267740436	79	3284	ENSSSCG00000005607	+	PLINK	A
1	267740595	267741435	31	841	ENSSSCG00000005607	+	PLINK	A
1	267754386	267754981	11	596	ENSSSCG00000005607	+	PLINK	A
1	268008643	268008699	3	57	ENSSSCG00000005613	+	PLINK	A
1	268218287	268218546	4	260	ENSSSCG00000005616	+	PLINK	A
1	268218806	268220581	26	1776	ENSSSCG00000005616	+	PLINK	A
1	268380482	268383226	41	2745	ENSSSCG00000005623	-	PLINK	A
1	268458053	268459420	24	1368	ENSSSCG00000022295	+	PLINK	A
1	268458053	268459420	24	1368	ENSSSCG00000005631	-	PLINK	A
1	268762017	268762243	5	227	ENSSSCG00000005648	+	PLINK	A
1	268762017	268762243	5	227	ENSSSCG00000005646	+	PLINK	A
1	268930304	268930714	9	411	NA	NA	PLINK	A
1	269010625	269012463	27	1839	ENSSSCG00000005655	-	PLINK	A
1	269044310	269045041	15	732	NA	NA	PLINK	A
1	269053768	269053876	2	109	ENSSSCG00000005656	+	PLINK	A
1	269624895	269624948	2	54	ENSSSCG00000049013	-	PLINK	A
1	269624895	269624948	2	54	ENSSSCG00000043118	+	PLINK	A
1	269674092	269677042	40	2951	ENSSSCG00000043118	+	PLINK	A
1	271129212	271137100	276	7889	ENSSSCG00000005711	+	PLINK	A
1	271137187	271139830	82	2644	ENSSSCG00000005711	+	PLINK	A
1	271140849	271142484	62	1636	ENSSSCG00000005711	+	PLINK	A
1	271145905	271148539	68	2635	ENSSSCG00000005711	+	PLINK	A
1	271148579	271150962	43	2384	ENSSSCG00000005711	+	PLINK	A
1	271152315	271154038	71	1724	ENSSSCG00000005711	+	PLINK	A
1	271154127	271154184	3	58	ENSSSCG00000005711	+	PLINK	A
1	271155069	271157701	52	2633	ENSSSCG00000005711	+	PLINK	A
1	271157716	271159922	55	2207	ENSSSCG00000005711	+	PLINK	A
1	271160015	271167071	92	7057	ENSSSCG00000005711	+	PLINK	A
1	271167893	271170517	36	2625	ENSSSCG00000005711	+	PLINK	A
1	271174704	271175738	19	1035	ENSSSCG00000005711	+	PLINK	A
1	271176113	271176218	3	106	ENSSSCG00000005711	+	PLINK	A
1	271601390	271604072	32	2683	NA	NA	PLINK	A
1	271604254	271607676	48	3423	NA	NA	PLINK	A
1	272060025	272060411	3	387	ENSSSCG00000005723	+	PLINK	A
1	272376210	272377197	19	988	ENSSSCG00000005730	+	PLINK	A
1	272385967	272385967	1	1	ENSSSCG00000005729	-	PLINK	A
1	272386138	272387201	18	1064	ENSSSCG00000005729	-	PLINK	A
1	272728569	272730874	57	2306	NA	NA	PLINK	A
1	272744933	272749443	113	4511	ENSSSCG00000032110	+	PLINK	A
1	272824867	272825496	9	630	ENSSSCG00000035904	+	PLINK	A
1	272831713	272833806	45	2094	ENSSSCG00000031532	-	PLINK	A
1	272831713	272833806	45	2094	ENSSSCG00000035904	+	PLINK	A
1	272867593	272869149	13	1557	ENSSSCG00000043049	+	PLINK	A
1	272867593	272869149	13	1557	ENSSSCG00000035904	+	PLINK	A
1	272874815	272875859	30	1045	ENSSSCG00000043049	+	PLINK	A
1	272874815	272875859	30	1045	ENSSSCG00000035904	+	PLINK	A
1	272876233	272877354	30	1122	ENSSSCG00000043049	+	PLINK	A
1	272876233	272877354	30	1122	ENSSSCG00000035904	+	PLINK	A
1	272878414	272880846	49	2433	ENSSSCG00000043049	+	PLINK	A
1	272878414	272880846	49	2433	ENSSSCG00000035904	+	PLINK	A
1	272886498	272887204	14	707	ENSSSCG00000035964	+	PLINK	A
1	272886498	272887204	14	707	ENSSSCG00000043049	+	PLINK	A
1	272886498	272887204	14	707	ENSSSCG00000035904	+	PLINK	A
1	272899433	272901055	33	1623	ENSSSCG00000035904	+	PLINK	A
1	272937541	272937932	2	392	ENSSSCG00000035904	+	PLINK	A
1	272938787	272940353	43	1567	ENSSSCG00000035904	+	PLINK	A
1	272950717	272950720	2	4	ENSSSCG00000032106	-	PLINK	A
1	272950717	272950720	2	4	ENSSSCG00000035904	+	PLINK	A
1	272951133	272952774	30	1642	ENSSSCG00000032106	-	PLINK	A
1	272951133	272952774	30	1642	ENSSSCG00000035904	+	PLINK	A
1	272952855	272953980	25	1126	ENSSSCG00000032106	-	PLINK	A
1	272952855	272953980	25	1126	ENSSSCG00000035904	+	PLINK	A
1	272954326	272965257	205	10932	ENSSSCG00000032106	-	PLINK	A
1	272954326	272965257	205	10932	ENSSSCG00000038923	+	PLINK	A
1	272954326	272965257	205	10932	ENSSSCG00000038338	+	PLINK	A
1	272954326	272965257	205	10932	ENSSSCG00000045090	+	PLINK	A
1	272954326	272965257	205	10932	ENSSSCG00000037405	+	PLINK	A
1	272954326	272965257	205	10932	ENSSSCG00000035031	+	PLINK	A
1	272954326	272965257	205	10932	ENSSSCG00000043356	-	PLINK	A
1	272954326	272965257	205	10932	ENSSSCG00000031941	-	PLINK	A
1	272954326	272965257	205	10932	ENSSSCG00000035904	+	PLINK	A
1	272965974	272966873	22	900	ENSSSCG00000035727	-	PLINK	A
1	272967197	272971391	71	4195	ENSSSCG00000035727	-	PLINK	A
1	272967197	272971391	71	4195	ENSSSCG00000038459	+	PLINK	A
1	273013335	273015871	67	2537	ENSSSCG00000023173	-	PLINK	A
1	273016933	273017061	4	129	ENSSSCG00000023173	-	PLINK	A
1	273017274	273019537	52	2264	ENSSSCG00000023173	-	PLINK	A
1	273055938	273056592	13	655	ENSSSCG00000040709	+	PLINK	A
1	273055938	273056592	13	655	ENSSSCG00000021241	+	PLINK	A
1	273057103	273058463	50	1361	ENSSSCG00000040709	+	PLINK	A
1	273089849	273091751	34	1903	NA	NA	PLINK	A
1	273113650	273113650	1	1	NA	NA	PLINK	A
1	273113787	273117733	69	3947	NA	NA	PLINK	A
1	273117827	273117863	2	37	NA	NA	PLINK	A
1	273121383	273123313	48	1931	ENSSSCG00000026425	+	PLINK	A
1	273196568	273198885	57	2318	NA	NA	PLINK	A
1	273305006	273309112	130	4107	ENSSSCG00000005743	-	PLINK	A
1	273346342	273347552	47	1211	ENSSSCG00000005743	-	PLINK	A
1	273357137	273358175	27	1039	ENSSSCG00000005743	-	PLINK	A
1	273359232	273360251	29	1020	ENSSSCG00000005743	-	PLINK	A
1	273360603	273361859	17	1257	ENSSSCG00000005743	-	PLINK	A
1	273420522	273423885	97	3364	ENSSSCG00000005743	-	PLINK	A
1	273424638	273426315	42	1678	ENSSSCG00000005743	-	PLINK	A
1	273430869	273431681	36	813	ENSSSCG00000005743	-	PLINK	A
1	273433551	273439368	186	5818	ENSSSCG00000005743	-	PLINK	A
1	273439536	273443125	122	3590	ENSSSCG00000005743	-	PLINK	A
1	273443260	273445156	65	1897	ENSSSCG00000005743	-	PLINK	A
1	273445528	273446138	18	611	ENSSSCG00000005743	-	PLINK	A
1	273451391	273454328	54	2938	ENSSSCG00000005743	-	PLINK	A
1	273455878	273456344	7	467	ENSSSCG00000005743	-	PLINK	A
1	273456404	273462974	138	6571	ENSSSCG00000005743	-	PLINK	A
1	273464047	273465085	57	1039	ENSSSCG00000005743	-	PLINK	A
1	273465503	273467750	99	2248	ENSSSCG00000005743	-	PLINK	A
1	273467970	273467970	1	1	ENSSSCG00000005743	-	PLINK	A
1	273471056	273472385	18	1330	ENSSSCG00000005743	-	PLINK	A
1	273509403	273511202	46	1800	ENSSSCG00000005749	-	PLINK	A
1	273637330	273645503	176	8174	ENSSSCG00000044746	+	PLINK	A
1	273646873	273659430	269	12558	ENSSSCG00000050374	-	PLINK	A
1	273646873	273659430	269	12558	ENSSSCG00000044746	+	PLINK	A
1	273659672	273662779	69	3108	NA	NA	PLINK	A
1	273663075	273664047	21	973	NA	NA	PLINK	A
1	273665637	273667416	40	1780	ENSSSCG00000049305	+	PLINK	A
1	273672197	273673494	63	1298	ENSSSCG00000049305	+	PLINK	A
1	273673751	273674269	15	519	ENSSSCG00000049305	+	PLINK	A
1	273733249	273734898	39	1650	ENSSSCG00000038220	+	PLINK	A
1	273735088	273736773	31	1686	ENSSSCG00000038220	+	PLINK	A
1	273736903	273737483	18	581	ENSSSCG00000038220	+	PLINK	A
1	273737521	273739485	40	1965	ENSSSCG00000038220	+	PLINK	A
1	273741864	273746217	111	4354	ENSSSCG00000038220	+	PLINK	A
1	273746669	273748664	46	1996	ENSSSCG00000038220	+	PLINK	A
1	273748819	273749325	17	507	ENSSSCG00000038220	+	PLINK	A
1	273759738	273761744	30	2007	ENSSSCG00000038220	+	PLINK	A
1	273761918	273762225	6	308	ENSSSCG00000038220	+	PLINK	A
1	273771350	273771577	3	228	ENSSSCG00000038220	+	PLINK	A
1	273841248	273844986	119	3739	NA	NA	PLINK	A
1	273845447	273851181	164	5735	NA	NA	PLINK	A
1	273871926	273871984	3	59	NA	NA	PLINK	A
1	273872430	273874921	46	2492	NA	NA	PLINK	A
1	273891211	273893061	59	1851	NA	NA	PLINK	A
1	273924427	273928084	96	3658	NA	NA	PLINK	A
1	273929640	273931640	47	2001	NA	NA	PLINK	A
1	273946241	273946519	10	279	NA	NA	PLINK	A
1	273946637	273948004	46	1368	NA	NA	PLINK	A
1	273948815	273951556	72	2742	NA	NA	PLINK	A
1	273956453	273957625	25	1173	NA	NA	PLINK	A
1	273968049	273970251	57	2203	NA	NA	PLINK	A
1	274028642	274030235	32	1594	ENSSSCG00000005751	+	PLINK	A
1	274031143	274033193	36	2051	ENSSSCG00000005751	+	PLINK	A
1	274033211	274039980	199	6770	ENSSSCG00000005751	+	PLINK	A
1	274040040	274042167	21	2128	ENSSSCG00000005751	+	PLINK	A
1	274056648	274057211	8	564	ENSSSCG00000005751	+	PLINK	A
1	274088599	274089357	18	759	NA	NA	PLINK	A
1	274089382	274091323	41	1942	NA	NA	PLINK	A
1	274118680	274121403	72	2724	NA	NA	PLINK	A
1	274198359	274200015	56	1657	NA	NA	PLINK	A
1	274201390	274203009	41	1620	NA	NA	PLINK	A
1	274203171	274203226	4	56	NA	NA	PLINK	A
1	274203855	274208406	84	4552	NA	NA	PLINK	A
1	274209246	274209460	5	215	NA	NA	PLINK	A
1	274212425	274214999	91	2575	NA	NA	PLINK	A
1	274244933	274247469	39	2537	ENSSSCG00000029715	+	PLINK	A
1	274247949	274249545	27	1597	ENSSSCG00000029715	+	PLINK	A
1	274249599	274251651	37	2053	ENSSSCG00000029715	+	PLINK	A
1	274261504	274262296	25	793	NA	NA	PLINK	A
1	274263031	274268960	205	5930	NA	NA	PLINK	A
1	274269712	274276368	226	6657	NA	NA	PLINK	A
1	274276776	274279103	88	2328	ENSSSCG00000041239	+	PLINK	A
1	274298056	274301882	96	3827	NA	NA	PLINK	A
2	1086267	1088544	33	2278	ENSSSCG00000048217	-	PLINK	A
2	1086267	1088544	33	2278	ENSSSCG00000031903	+	PLINK	A
2	1099654	1101440	35	1787	ENSSSCG00000031903	+	PLINK	A
2	1101588	1101997	21	410	ENSSSCG00000031903	+	PLINK	A
2	1167645	1170925	43	3281	ENSSSCG00000033809	-	PLINK	A
2	1167645	1170925	43	3281	ENSSSCG00000031903	+	PLINK	A
2	1573770	1574618	30	849	ENSSSCG00000039243	+	PLINK	A
2	1708717	1710392	33	1676	ENSSSCG00000039556	+	PLINK	A
2	1775365	1776103	19	739	ENSSSCG00000039556	+	PLINK	A
2	1778758	1779465	13	708	ENSSSCG00000039556	+	PLINK	A
2	1848684	1849118	15	435	ENSSSCG00000039556	+	PLINK	A
2	1930690	1932684	33	1995	ENSSSCG00000039556	+	PLINK	A
2	1936313	1937835	25	1523	ENSSSCG00000039556	+	PLINK	A
2	2350898	2351956	16	1059	ENSSSCG00000012859	-	PLINK	A
2	2426169	2427928	24	1760	ENSSSCG00000049374	+	PLINK	A
2	2659733	2661567	31	1835	ENSSSCG00000033043	+	PLINK	A
2	2698970	2699001	2	32	ENSSSCG00000033043	+	PLINK	A
2	2724815	2726412	31	1598	ENSSSCG00000033043	+	PLINK	A
2	2765252	2765597	9	346	ENSSSCG00000033043	+	PLINK	A
2	2766095	2766974	23	880	ENSSSCG00000033043	+	PLINK	A
2	2766976	2769055	42	2080	ENSSSCG00000033043	+	PLINK	A
2	2853568	2855144	55	1577	ENSSSCG00000033043	+	PLINK	A
2	2855262	2855412	6	151	ENSSSCG00000033043	+	PLINK	A
2	2961956	2962670	21	715	ENSSSCG00000033043	+	PLINK	A
2	2963669	2966305	58	2637	ENSSSCG00000033043	+	PLINK	A
2	2969306	2970537	24	1232	ENSSSCG00000033043	+	PLINK	A
2	3035428	3035790	5	363	ENSSSCG00000031769	-	PLINK	A
2	3036479	3037505	15	1027	ENSSSCG00000031769	-	PLINK	A
2	3038198	3040122	53	1925	ENSSSCG00000031769	-	PLINK	A
2	3042835	3045736	64	2902	ENSSSCG00000031769	-	PLINK	A
2	3047495	3049181	44	1687	ENSSSCG00000031769	-	PLINK	A
2	3103196	3104548	11	1353	ENSSSCG00000037451	-	PLINK	A
2	3172296	3175490	97	3195	NA	NA	PLINK	A
2	3250807	3252660	25	1854	ENSSSCG00000024158	-	PLINK	A
2	3259806	3262090	36	2285	ENSSSCG00000024158	-	PLINK	A
2	3262866	3262959	5	94	ENSSSCG00000024158	-	PLINK	A
2	3512685	3512697	2	13	NA	NA	PLINK	A
2	3513296	3516863	51	3568	NA	NA	PLINK	A
2	3520014	3520291	14	278	NA	NA	PLINK	A
2	3550310	3552797	73	2488	NA	NA	PLINK	A
2	3605440	3606972	46	1533	NA	NA	PLINK	A
2	3607377	3607509	8	133	NA	NA	PLINK	A
2	3712187	3713165	17	979	NA	NA	PLINK	A
2	3714259	3715029	37	771	NA	NA	PLINK	A
2	3715046	3715785	11	740	NA	NA	PLINK	A
2	3715803	3716694	20	892	NA	NA	PLINK	A
2	3794907	3796494	23	1588	NA	NA	PLINK	A
2	3837323	3837535	7	213	NA	NA	PLINK	A
2	3837749	3839199	20	1451	NA	NA	PLINK	A
2	3927604	3929898	34	2295	ENSSSCG00000046954	-	PLINK	A
2	3930587	3934475	58	3889	ENSSSCG00000046954	-	PLINK	A
2	3934499	3939319	105	4821	ENSSSCG00000046954	-	PLINK	A
2	3939459	3940068	5	610	ENSSSCG00000046954	-	PLINK	A
2	4053653	4055067	13	1415	NA	NA	PLINK	A
2	4055435	4055655	9	221	NA	NA	PLINK	A
2	4063843	4064147	7	305	NA	NA	PLINK	A
2	4291900	4291900	1	1	ENSSSCG00000012880	+	PLINK	A
2	4348084	4348332	6	249	NA	NA	PLINK	A
2	4361638	4362028	8	391	NA	NA	PLINK	A
2	4441036	4442926	40	1891	ENSSSCG00000012884	-	PLINK	A
2	4450835	4451750	28	916	ENSSSCG00000012884	-	PLINK	A
2	4451841	4452059	9	219	ENSSSCG00000012884	-	PLINK	A
2	4452514	4453621	21	1108	ENSSSCG00000012884	-	PLINK	A
2	4576839	4577134	10	296	ENSSSCG00000012885	-	PLINK	A
2	4577199	4584214	117	7016	ENSSSCG00000012885	-	PLINK	A
2	4584530	4595707	271	11178	ENSSSCG00000012885	-	PLINK	A
2	4595979	4598798	68	2820	ENSSSCG00000012885	-	PLINK	A
2	4602138	4604790	64	2653	ENSSSCG00000012885	-	PLINK	A
2	4605668	4609421	83	3754	ENSSSCG00000012885	-	PLINK	A
2	4609444	4611027	32	1584	ENSSSCG00000012885	-	PLINK	A
2	4612111	4622223	233	10113	ENSSSCG00000012885	-	PLINK	A
2	4628967	4630703	44	1737	ENSSSCG00000012885	-	PLINK	A
2	4643737	4646173	55	2437	ENSSSCG00000012885	-	PLINK	A
2	4646217	4648390	64	2174	ENSSSCG00000012885	-	PLINK	A
2	4655327	4656217	18	891	ENSSSCG00000045506	-	PLINK	A
2	4656436	4656962	13	527	ENSSSCG00000045506	-	PLINK	A
2	4659129	4661279	37	2151	ENSSSCG00000045506	-	PLINK	A
2	4661310	4665681	85	4372	ENSSSCG00000045506	-	PLINK	A
2	4665715	4665777	3	63	ENSSSCG00000045506	-	PLINK	A
2	4667868	4668467	12	600	ENSSSCG00000045506	-	PLINK	A
2	4668573	4669327	21	755	ENSSSCG00000045506	-	PLINK	A
2	4669672	4670483	37	812	ENSSSCG00000045506	-	PLINK	A
2	4670680	4672988	59	2309	ENSSSCG00000042777	-	PLINK	A
2	4670680	4672988	59	2309	ENSSSCG00000045506	-	PLINK	A
2	4677625	4678860	21	1236	ENSSSCG00000042777	-	PLINK	A
2	4677625	4678860	21	1236	ENSSSCG00000045506	-	PLINK	A
2	4679174	4681964	88	2791	ENSSSCG00000042777	-	PLINK	A
2	4679174	4681964	88	2791	ENSSSCG00000045506	-	PLINK	A
2	4681994	4683627	15	1634	ENSSSCG00000042777	-	PLINK	A
2	4681994	4683627	15	1634	ENSSSCG00000012886	+	PLINK	A
2	4691496	4693494	31	1999	ENSSSCG00000012886	+	PLINK	A
2	4761942	4765263	42	3322	ENSSSCG00000031459	+	PLINK	A
2	4770335	4773005	34	2671	NA	NA	PLINK	A
2	4778927	4786973	163	8047	ENSSSCG00000043589	+	PLINK	A
2	4937015	4938194	39	1180	NA	NA	PLINK	A
2	4975542	4976236	28	695	ENSSSCG00000032003	-	PLINK	A
2	4988211	4988942	25	732	ENSSSCG00000032003	-	PLINK	A
2	5055348	5056206	17	859	NA	NA	PLINK	A
2	5108332	5110619	32	2288	ENSSSCG00000012911	-	PLINK	A
2	5181828	5183104	34	1277	NA	NA	PLINK	A
2	5183249	5185678	70	2430	ENSSSCG00000027956	-	PLINK	A
2	5183249	5185678	70	2430	ENSSSCG00000012917	-	PLINK	A
2	5198164	5199868	29	1705	ENSSSCG00000012917	-	PLINK	A
2	5390941	5391082	3	142	NA	NA	PLINK	A
2	5391870	5392497	15	628	NA	NA	PLINK	A
2	5686210	5688145	31	1936	ENSSSCG00000029902	-	PLINK	A
2	6215765	6216915	19	1151	ENSSSCG00000048633	+	PLINK	A
2	6217053	6217703	15	651	ENSSSCG00000048633	+	PLINK	A
2	6217734	6219509	38	1776	ENSSSCG00000048633	+	PLINK	A
2	6361581	6362975	24	1395	ENSSSCG00000012963	-	PLINK	A
2	6363613	6364695	33	1083	ENSSSCG00000012963	-	PLINK	A
2	6503968	6507839	56	3872	ENSSSCG00000044730	+	PLINK	A
2	6508855	6515318	110	6464	ENSSSCG00000044730	+	PLINK	A
2	6508855	6515318	110	6464	ENSSSCG00000051214	-	PLINK	A
2	6515852	6518686	61	2835	ENSSSCG00000051214	-	PLINK	A
2	6558462	6559498	18	1037	NA	NA	PLINK	A
2	6559773	6567526	101	7754	ENSSSCG00000012979	+	PLINK	A
2	6559773	6567526	101	7754	ENSSSCG00000012980	-	PLINK	A
2	6570286	6572875	24	2590	ENSSSCG00000012980	-	PLINK	A
2	6572950	6573224	14	275	NA	NA	PLINK	A
2	6636659	6637979	30	1321	ENSSSCG00000012983	-	PLINK	A
2	6728579	6732080	60	3502	ENSSSCG00000012984	-	PLINK	A
2	6732422	6735379	44	2958	ENSSSCG00000047551	-	PLINK	A
2	6732422	6735379	44	2958	ENSSSCG00000012984	-	PLINK	A
2	6737592	6738438	31	847	ENSSSCG00000047551	-	PLINK	A
2	6738461	6739245	20	785	ENSSSCG00000047551	-	PLINK	A
2	6760754	6761467	16	714	ENSSSCG00000041050	+	PLINK	A
2	6761716	6762099	6	384	ENSSSCG00000041050	+	PLINK	A
2	6788116	6788669	9	554	ENSSSCG00000041050	+	PLINK	A
2	6799062	6800804	37	1743	ENSSSCG00000044913	-	PLINK	A
2	6820779	6822486	48	1708	NA	NA	PLINK	A
2	6841686	6841709	2	24	ENSSSCG00000012992	-	PLINK	A
2	6900196	6905663	142	5468	ENSSSCG00000012996	-	PLINK	A
2	6906088	6909577	72	3490	NA	NA	PLINK	A
2	6996934	6999176	49	2243	ENSSSCG00000012999	-	PLINK	A
2	6999977	7002790	63	2814	ENSSSCG00000012999	-	PLINK	A
2	7002897	7005306	64	2410	ENSSSCG00000012999	-	PLINK	A
2	7005468	7007261	55	1794	ENSSSCG00000012999	-	PLINK	A
2	7011279	7011714	19	436	ENSSSCG00000030977	+	PLINK	A
2	7011279	7011714	19	436	ENSSSCG00000012999	-	PLINK	A
2	7011758	7014520	72	2763	ENSSSCG00000030977	+	PLINK	A
2	7011758	7014520	72	2763	ENSSSCG00000012999	-	PLINK	A
2	7089651	7092319	58	2669	ENSSSCG00000013005	-	PLINK	A
2	7092469	7093951	29	1483	ENSSSCG00000013005	-	PLINK	A
2	7094319	7111665	297	17347	ENSSSCG00000013007	-	PLINK	A
2	7094319	7111665	297	17347	ENSSSCG00000047012	+	PLINK	A
2	7094319	7111665	297	17347	ENSSSCG00000013005	-	PLINK	A
2	7094319	7111665	297	17347	ENSSSCG00000013008	+	PLINK	A
2	7111668	7113624	25	1957	ENSSSCG00000013008	+	PLINK	A
2	7142388	7145342	44	2955	ENSSSCG00000013012	-	PLINK	A
2	7164810	7166510	43	1701	ENSSSCG00000034387	-	PLINK	A
2	7216003	7217179	21	1177	ENSSSCG00000040674	+	PLINK	A
2	7231223	7233898	52	2676	ENSSSCG00000040674	+	PLINK	A
2	7243511	7249135	103	5625	ENSSSCG00000013015	+	PLINK	A
2	7243511	7249135	103	5625	ENSSSCG00000013016	-	PLINK	A
2	7243511	7249135	103	5625	ENSSSCG00000040674	+	PLINK	A
2	7289024	7290500	36	1477	ENSSSCG00000046741	-	PLINK	A
2	7289024	7290500	36	1477	ENSSSCG00000045555	+	PLINK	A
2	7290764	7293822	87	3059	NA	NA	PLINK	A
2	7293918	7296561	47	2644	NA	NA	PLINK	A
2	7296894	7299037	46	2144	ENSSSCG00000013017	+	PLINK	A
2	7321258	7334689	285	13432	ENSSSCG00000013017	+	PLINK	A
2	7321258	7334689	285	13432	ENSSSCG00000013018	+	PLINK	A
2	7334822	7336625	28	1804	ENSSSCG00000013018	+	PLINK	A
2	7338135	7340461	34	2327	ENSSSCG00000013018	+	PLINK	A
2	7457689	7466075	226	8387	NA	NA	PLINK	A
2	7467174	7467455	9	282	NA	NA	PLINK	A
2	7477477	7478059	6	583	NA	NA	PLINK	A
2	7494271	7495840	32	1570	ENSSSCG00000033229	+	PLINK	A
2	7495963	7496933	18	971	ENSSSCG00000051519	-	PLINK	A
2	7495963	7496933	18	971	ENSSSCG00000033229	+	PLINK	A
2	7506358	7508117	35	1760	ENSSSCG00000033229	+	PLINK	A
2	7514547	7515577	18	1031	ENSSSCG00000033229	+	PLINK	A
2	7548574	7549142	10	569	ENSSSCG00000013024	+	PLINK	A
2	7551520	7552643	14	1124	ENSSSCG00000013024	+	PLINK	A
2	7554427	7559873	85	5447	ENSSSCG00000013025	-	PLINK	A
2	7592624	7595673	97	3050	ENSSSCG00000020831	-	PLINK	A
2	7600802	7601866	33	1065	ENSSSCG00000020831	-	PLINK	A
2	7694225	7695891	36	1667	ENSSSCG00000050721	+	PLINK	A
2	7694225	7695891	36	1667	ENSSSCG00000044804	-	PLINK	A
2	7715118	7716642	32	1525	NA	NA	PLINK	A
2	7716983	7721557	149	4575	NA	NA	PLINK	A
2	7722117	7729310	161	7194	NA	NA	PLINK	A
2	7731857	7731955	8	99	NA	NA	PLINK	A
2	7778200	7781029	61	2830	ENSSSCG00000013042	-	PLINK	A
2	7784894	7786786	25	1893	NA	NA	PLINK	A
2	8064133	8065170	25	1038	ENSSSCG00000013043	+	PLINK	A
2	8105935	8106977	33	1043	NA	NA	PLINK	A
2	8255612	8256032	6	421	NA	NA	PLINK	A
2	8256529	8256888	12	360	NA	NA	PLINK	A
2	8375536	8375888	9	353	ENSSSCG00000013054	+	PLINK	A
2	8376219	8377065	19	847	ENSSSCG00000013054	+	PLINK	A
2	8377656	8379270	38	1615	ENSSSCG00000013054	+	PLINK	A
2	8392971	8393695	18	725	ENSSSCG00000013054	+	PLINK	A
2	8399333	8399794	12	462	ENSSSCG00000013054	+	PLINK	A
2	8592266	8592553	4	288	ENSSSCG00000028537	-	PLINK	A
2	8592757	8594511	48	1755	ENSSSCG00000028537	-	PLINK	A
2	8772950	8775041	31	2092	ENSSSCG00000038346	+	PLINK	A
2	8802905	8803622	19	718	ENSSSCG00000029516	+	PLINK	A
2	8802905	8803622	19	718	ENSSSCG00000023571	+	PLINK	A
2	8830445	8832169	28	1725	NA	NA	PLINK	A
2	9648378	9650093	51	1716	ENSSSCG00000013072	-	PLINK	A
2	9732340	9733980	24	1641	NA	NA	PLINK	A
2	9742447	9745613	68	3167	ENSSSCG00000024015	+	PLINK	A
2	9940875	9942094	16	1220	ENSSSCG00000051140	-	PLINK	A
2	9942176	9946205	80	4030	NA	NA	PLINK	A
2	9946669	9947051	4	383	NA	NA	PLINK	A
2	9949216	9950846	28	1631	ENSSSCG00000021906	+	PLINK	A
2	9953732	9958598	77	4867	ENSSSCG00000021906	+	PLINK	A
2	9959031	9959864	21	834	ENSSSCG00000021906	+	PLINK	A
2	9961245	9963521	32	2277	ENSSSCG00000021906	+	PLINK	A
2	9967425	9968384	23	960	ENSSSCG00000021906	+	PLINK	A
2	10123438	10123438	1	1	NA	NA	PLINK	A
2	10123660	10125493	50	1834	NA	NA	PLINK	A
2	10129225	10131739	51	2515	ENSSSCG00000037843	-	PLINK	A
2	10134427	10137126	34	2700	ENSSSCG00000037843	-	PLINK	A
2	11039514	11041610	33	2097	ENSSSCG00000050927	-	PLINK	A
2	11137953	11141034	42	3082	NA	NA	PLINK	A
2	11144082	11145920	27	1839	ENSSSCG00000032893	-	PLINK	A
2	11150251	11153765	70	3515	ENSSSCG00000032893	-	PLINK	A
2	11434757	11436292	41	1536	NA	NA	PLINK	A
2	11819591	11820311	14	721	NA	NA	PLINK	A
2	12343784	12343926	9	143	NA	NA	PLINK	A
2	12344446	12344774	4	329	NA	NA	PLINK	A
2	12413124	12414399	27	1276	ENSSSCG00000040088	+	PLINK	A
2	12595455	12596205	16	751	NA	NA	PLINK	A
2	12610219	12612085	39	1867	NA	NA	PLINK	A
2	14137231	14139364	68	2134	ENSSSCG00000045014	+	PLINK	A
2	14139547	14139880	14	334	ENSSSCG00000045014	+	PLINK	A
2	14140251	14141405	35	1155	ENSSSCG00000045014	+	PLINK	A
2	14162009	14164328	101	2320	NA	NA	PLINK	A
2	14165152	14168512	76	3361	NA	NA	PLINK	A
2	14171719	14172288	13	570	NA	NA	PLINK	A
2	14172528	14174234	35	1707	NA	NA	PLINK	A
2	14511946	14513054	15	1109	ENSSSCG00000031436	+	PLINK	A
2	14540528	14542020	29	1493	NA	NA	PLINK	A
2	14547710	14549940	33	2231	ENSSSCG00000023709	-	PLINK	A
2	14550258	14553466	54	3209	ENSSSCG00000023709	-	PLINK	A
2	14554117	14556945	63	2829	ENSSSCG00000023709	-	PLINK	A
2	14557025	14559861	59	2837	ENSSSCG00000023709	-	PLINK	A
2	14562877	14564499	32	1623	ENSSSCG00000023709	-	PLINK	A
2	14565735	14566499	19	765	ENSSSCG00000023709	-	PLINK	A
2	14567265	14567979	16	715	ENSSSCG00000023709	-	PLINK	A
2	14589992	14590821	14	830	ENSSSCG00000023709	-	PLINK	A
2	14648620	14650461	24	1842	ENSSSCG00000023709	-	PLINK	A
2	14651052	14654446	70	3395	ENSSSCG00000023709	-	PLINK	A
2	14655907	14656954	10	1048	ENSSSCG00000023709	-	PLINK	A
2	14679827	14681732	34	1906	ENSSSCG00000023709	-	PLINK	A
2	14695843	14696979	16	1137	ENSSSCG00000023709	-	PLINK	A
2	14697556	14697606	3	51	ENSSSCG00000023709	-	PLINK	A
2	14701047	14703064	45	2018	ENSSSCG00000023709	-	PLINK	A
2	14774906	14777501	57	2596	NA	NA	PLINK	A
2	14785517	14787021	44	1505	NA	NA	PLINK	A
2	14789806	14791124	41	1319	NA	NA	PLINK	A
2	14791217	14792882	19	1666	ENSSSCG00000044905	-	PLINK	A
2	14793213	14793967	16	755	ENSSSCG00000044905	-	PLINK	A
2	14794084	14795574	27	1491	ENSSSCG00000051000	-	PLINK	A
2	14794084	14795574	27	1491	ENSSSCG00000044905	-	PLINK	A
2	14811287	14816397	90	5111	ENSSSCG00000041814	+	PLINK	A
2	14818623	14820895	37	2273	ENSSSCG00000041814	+	PLINK	A
2	14820926	14822062	39	1137	NA	NA	PLINK	A
2	14822839	14825605	45	2767	NA	NA	PLINK	A
2	14827759	14830127	41	2369	NA	NA	PLINK	A
2	14831072	14834735	99	3664	NA	NA	PLINK	A
2	14835010	14841433	112	6424	ENSSSCG00000013223	+	PLINK	A
2	16274194	16276207	60	2014	ENSSSCG00000047366	+	PLINK	A
2	16274194	16276207	60	2014	ENSSSCG00000042612	+	PLINK	A
2	16291901	16293005	17	1105	ENSSSCG00000042612	+	PLINK	A
2	16293473	16294598	34	1126	ENSSSCG00000042612	+	PLINK	A
2	16296063	16296791	13	729	ENSSSCG00000042612	+	PLINK	A
2	16297048	16298777	30	1730	ENSSSCG00000042612	+	PLINK	A
2	16301502	16303108	49	1607	ENSSSCG00000042612	+	PLINK	A
2	16307873	16309820	28	1948	ENSSSCG00000042612	+	PLINK	A
2	16575566	16577669	34	2104	ENSSSCG00000013269	-	PLINK	A
2	16584893	16585266	7	374	NA	NA	PLINK	A
2	16759718	16764646	105	4929	NA	NA	PLINK	A
2	16794431	16795364	24	934	NA	NA	PLINK	A
2	17117771	17118119	4	349	NA	NA	PLINK	A
2	17431789	17434127	59	2339	NA	NA	PLINK	A
2	17457444	17459850	63	2407	ENSSSCG00000031819	+	PLINK	A
2	17588034	17589199	54	1166	ENSSSCG00000013278	-	PLINK	A
2	17630242	17633017	78	2776	ENSSSCG00000013278	-	PLINK	A
2	17633658	17635412	65	1755	ENSSSCG00000013278	-	PLINK	A
2	17666105	17668039	25	1935	ENSSSCG00000013278	-	PLINK	A
2	17668207	17670523	31	2317	ENSSSCG00000013278	-	PLINK	A
2	17685861	17687740	66	1880	NA	NA	PLINK	A
2	17794454	17796053	36	1600	ENSSSCG00000029521	-	PLINK	A
2	17829069	17830035	26	967	NA	NA	PLINK	A
2	17861437	17863951	53	2515	NA	NA	PLINK	A
2	17864709	17867972	104	3264	NA	NA	PLINK	A
2	17868049	17868155	6	107	NA	NA	PLINK	A
2	17868348	17871821	81	3474	NA	NA	PLINK	A
2	17891743	17893213	25	1471	NA	NA	PLINK	A
2	17993839	17996096	39	2258	NA	NA	PLINK	A
2	18015633	18015751	3	119	NA	NA	PLINK	A
2	18031339	18032382	12	1044	NA	NA	PLINK	A
2	18071938	18073790	42	1853	ENSSSCG00000040329	+	PLINK	A
2	18138003	18138751	7	749	ENSSSCG00000013282	-	PLINK	A
2	18138003	18138751	7	749	ENSSSCG00000013281	-	PLINK	A
2	18172682	18173176	13	495	ENSSSCG00000013282	-	PLINK	A
2	18172682	18173176	13	495	ENSSSCG00000013281	-	PLINK	A
2	18373916	18374265	5	350	ENSSSCG00000040937	-	PLINK	A
2	18481091	18483997	45	2907	ENSSSCG00000021739	-	PLINK	A
2	18623224	18624355	24	1132	ENSSSCG00000038924	-	PLINK	A
2	18779469	18779469	1	1	NA	NA	PLINK	A
2	19053239	19054636	20	1398	NA	NA	PLINK	A
2	19055128	19056189	31	1062	NA	NA	PLINK	A
2	19359431	19361313	33	1883	NA	NA	PLINK	A
2	19362172	19365790	81	3619	NA	NA	PLINK	A
2	19406348	19408971	64	2624	NA	NA	PLINK	A
2	19408979	19408985	2	7	NA	NA	PLINK	A
2	19413086	19414773	25	1688	NA	NA	PLINK	A
2	20144420	20146733	67	2314	NA	NA	PLINK	A
2	20149249	20150041	16	793	NA	NA	PLINK	A
2	20150154	20151914	35	1761	NA	NA	PLINK	A
2	20373894	20375291	30	1398	NA	NA	PLINK	A
2	20455574	20455942	8	369	NA	NA	PLINK	A
2	20545234	20546762	35	1529	NA	NA	PLINK	A
2	20609903	20610632	7	730	NA	NA	PLINK	A
2	20687321	20689053	23	1733	NA	NA	PLINK	A
2	20691991	20693970	40	1980	NA	NA	PLINK	A
2	20696111	20697311	36	1201	NA	NA	PLINK	A
2	20771768	20773199	27	1432	NA	NA	PLINK	A
2	21384710	21386454	28	1745	NA	NA	PLINK	A
2	22161307	22161994	20	688	NA	NA	PLINK	A
2	23770740	23770740	1	1	NA	NA	PLINK	A
2	23770861	23772831	31	1971	NA	NA	PLINK	A
2	24924245	24925975	36	1731	ENSSSCG00000013294	-	PLINK	A
2	25879608	25879917	6	310	ENSSSCG00000013297	-	PLINK	A
2	25880661	25881492	17	832	ENSSSCG00000013297	-	PLINK	A
2	26072693	26073729	17	1037	ENSSSCG00000013298	-	PLINK	A
2	26559165	26559617	10	453	ENSSSCG00000013302	-	PLINK	A
2	26559165	26559617	10	453	ENSSSCG00000013303	+	PLINK	A
2	26631517	26633676	38	2160	ENSSSCG00000013303	+	PLINK	A
2	26696597	26697888	28	1292	ENSSSCG00000013303	+	PLINK	A
2	26760446	26767346	163	6901	ENSSSCG00000013303	+	PLINK	A
2	26781458	26785682	47	4225	ENSSSCG00000013303	+	PLINK	A
2	26822070	26824817	37	2748	ENSSSCG00000013304	-	PLINK	A
2	26856875	26859074	29	2200	ENSSSCG00000013305	-	PLINK	A
2	26859339	26859548	13	210	ENSSSCG00000013305	-	PLINK	A
2	26862693	26863452	12	760	ENSSSCG00000013305	-	PLINK	A
2	26904332	26906011	37	1680	NA	NA	PLINK	A
2	26906542	26912793	125	6252	NA	NA	PLINK	A
2	26914246	26916122	38	1877	NA	NA	PLINK	A
2	26916969	26919675	70	2707	NA	NA	PLINK	A
2	26996864	26996991	3	128	ENSSSCG00000051171	-	PLINK	A
2	27001294	27003370	35	2077	NA	NA	PLINK	A
2	27015321	27015489	4	169	NA	NA	PLINK	A
2	27017344	27019357	31	2014	NA	NA	PLINK	A
2	27097581	27099156	37	1576	NA	NA	PLINK	A
2	27099253	27099948	25	696	NA	NA	PLINK	A
2	27140237	27142856	79	2620	NA	NA	PLINK	A
2	27143358	27150346	136	6989	ENSSSCG00000013308	+	PLINK	A
2	27150426	27153829	64	3404	ENSSSCG00000013308	+	PLINK	A
2	27164703	27167005	85	2303	ENSSSCG00000013308	+	PLINK	A
2	27181010	27183101	30	2092	ENSSSCG00000013308	+	PLINK	A
2	27183949	27186156	45	2208	ENSSSCG00000013308	+	PLINK	A
2	27190279	27192043	50	1765	ENSSSCG00000024791	+	PLINK	A
2	27193736	27195569	50	1834	ENSSSCG00000024791	+	PLINK	A
2	27207094	27209340	63	2247	ENSSSCG00000024791	+	PLINK	A
2	27212058	27214403	32	2346	ENSSSCG00000013310	+	PLINK	A
2	27214620	27214701	3	82	ENSSSCG00000013310	+	PLINK	A
2	27214860	27218843	109	3984	ENSSSCG00000013310	+	PLINK	A
2	27234487	27235527	30	1041	NA	NA	PLINK	A
2	27235651	27237410	40	1760	NA	NA	PLINK	A
2	27249132	27250059	22	928	ENSSSCG00000013311	-	PLINK	A
2	27253563	27253837	7	275	ENSSSCG00000013311	-	PLINK	A
2	27272865	27274102	19	1238	ENSSSCG00000013311	-	PLINK	A
2	27336517	27339892	78	3376	ENSSSCG00000013311	-	PLINK	A
2	27339936	27348250	167	8315	ENSSSCG00000013311	-	PLINK	A
2	27348958	27351031	50	2074	ENSSSCG00000013311	-	PLINK	A
2	27351135	27353986	62	2852	ENSSSCG00000013311	-	PLINK	A
2	27356145	27360472	60	4328	ENSSSCG00000013311	-	PLINK	A
2	27360730	27375002	206	14273	ENSSSCG00000013311	-	PLINK	A
2	27375081	27378559	76	3479	ENSSSCG00000013311	-	PLINK	A
2	27382222	27386758	44	4537	ENSSSCG00000013311	-	PLINK	A
2	27386987	27388924	39	1938	ENSSSCG00000013311	-	PLINK	A
2	27395364	27402049	179	6686	ENSSSCG00000013311	-	PLINK	A
2	27460468	27463805	70	3338	ENSSSCG00000013311	-	PLINK	A
2	27470380	27472953	90	2574	ENSSSCG00000013311	-	PLINK	A
2	27472970	27480336	162	7367	ENSSSCG00000013311	-	PLINK	A
2	27481799	27484355	48	2557	ENSSSCG00000013311	-	PLINK	A
2	27485102	27487154	36	2053	ENSSSCG00000013311	-	PLINK	A
2	27487162	27487217	4	56	ENSSSCG00000013311	-	PLINK	A
2	27488451	27490868	81	2418	ENSSSCG00000013311	-	PLINK	A
2	27491985	27495778	80	3794	ENSSSCG00000013311	-	PLINK	A
2	27496418	27499277	116	2860	ENSSSCG00000013311	-	PLINK	A
2	27499700	27504479	146	4780	ENSSSCG00000013311	-	PLINK	A
2	27505226	27507319	72	2094	ENSSSCG00000013311	-	PLINK	A
2	27507381	27512397	135	5017	ENSSSCG00000013311	-	PLINK	A
2	27512415	27526424	239	14010	ENSSSCG00000013311	-	PLINK	A
2	27528600	27535261	116	6662	ENSSSCG00000013311	-	PLINK	A
2	27535268	27537352	69	2085	ENSSSCG00000013311	-	PLINK	A
2	27537741	27537977	5	237	ENSSSCG00000013311	-	PLINK	A
2	27538050	27540649	51	2600	ENSSSCG00000013311	-	PLINK	A
2	27542509	27547336	75	4828	ENSSSCG00000013311	-	PLINK	A
2	27548892	27550763	44	1872	ENSSSCG00000013311	-	PLINK	A
2	27550774	27558262	133	7489	ENSSSCG00000013311	-	PLINK	A
2	27560749	27566372	101	5624	NA	NA	PLINK	A
2	27570007	27570645	8	639	NA	NA	PLINK	A
2	27570677	27574919	68	4243	NA	NA	PLINK	A
2	27590167	27591409	37	1243	ENSSSCG00000013312	-	PLINK	A
2	27591703	27592753	16	1051	ENSSSCG00000013312	-	PLINK	A
2	27595552	27600209	66	4658	ENSSSCG00000013312	-	PLINK	A
2	27600492	27607337	86	6846	ENSSSCG00000013312	-	PLINK	A
2	27609858	27613495	79	3638	ENSSSCG00000013312	-	PLINK	A
2	27617211	27617487	17	277	ENSSSCG00000013312	-	PLINK	A
2	27617518	27619724	36	2207	ENSSSCG00000013312	-	PLINK	A
2	27621861	27623706	26	1846	ENSSSCG00000013312	-	PLINK	A
2	27629954	27632381	42	2428	ENSSSCG00000013312	-	PLINK	A
2	27634274	27637005	42	2732	ENSSSCG00000013312	-	PLINK	A
2	27651959	27653291	35	1333	ENSSSCG00000013312	-	PLINK	A
2	27695675	27696877	39	1203	NA	NA	PLINK	A
2	28310064	28310437	11	374	ENSSSCG00000013315	-	PLINK	A
2	28318535	28319751	27	1217	ENSSSCG00000013315	-	PLINK	A
2	28527493	28527578	3	86	ENSSSCG00000024950	+	PLINK	A
2	28527762	28529133	42	1372	ENSSSCG00000024950	+	PLINK	A
2	28550207	28553705	85	3499	ENSSSCG00000024950	+	PLINK	A
2	28572039	28573541	56	1503	ENSSSCG00000024950	+	PLINK	A
2	28581191	28583249	35	2059	ENSSSCG00000024950	+	PLINK	A
2	28588630	28590403	32	1774	ENSSSCG00000024950	+	PLINK	A
2	28615560	28619488	63	3929	ENSSSCG00000024950	+	PLINK	A
2	28696246	28696379	9	134	ENSSSCG00000024950	+	PLINK	A
2	28696393	28696758	14	366	ENSSSCG00000024950	+	PLINK	A
2	28696393	28696758	14	366	ENSSSCG00000013318	-	PLINK	A
2	28776248	28777451	18	1204	ENSSSCG00000024950	+	PLINK	A
2	28777731	28778480	21	750	ENSSSCG00000024950	+	PLINK	A
2	28778739	28782711	46	3973	ENSSSCG00000024950	+	PLINK	A
2	28786397	28788517	33	2121	ENSSSCG00000024950	+	PLINK	A
2	30156322	30156750	10	429	ENSSSCG00000013327	+	PLINK	A
2	30182841	30184803	28	1963	ENSSSCG00000013327	+	PLINK	A
2	30208691	30208716	2	26	ENSSSCG00000013327	+	PLINK	A
2	30208734	30210485	32	1752	ENSSSCG00000013327	+	PLINK	A
2	30223014	30228963	123	5950	ENSSSCG00000013327	+	PLINK	A
2	30312288	30320419	140	8132	NA	NA	PLINK	A
2	30329434	30331097	32	1664	NA	NA	PLINK	A
2	30332114	30334730	53	2617	NA	NA	PLINK	A
2	30336043	30337838	60	1796	NA	NA	PLINK	A
2	30339609	30342216	39	2608	NA	NA	PLINK	A
2	30346905	30350819	60	3915	NA	NA	PLINK	A
2	30354512	30356165	25	1654	NA	NA	PLINK	A
2	30357210	30360317	42	3108	NA	NA	PLINK	A
2	30361027	30364356	50	3330	NA	NA	PLINK	A
2	30383064	30386500	80	3437	NA	NA	PLINK	A
2	30389065	30392879	75	3815	NA	NA	PLINK	A
2	30394914	30396078	22	1165	ENSSSCG00000013328	-	PLINK	A
2	30400199	30401851	35	1653	NA	NA	PLINK	A
2	33712579	33714951	31	2373	ENSSSCG00000013339	-	PLINK	A
2	34271485	34274841	43	3357	NA	NA	PLINK	A
2	34275272	34277386	31	2115	NA	NA	PLINK	A
2	36653452	36654802	29	1351	NA	NA	PLINK	A
2	37457996	37458820	12	825	NA	NA	PLINK	A
2	37488228	37490169	35	1942	NA	NA	PLINK	A
2	37493520	37495990	48	2471	NA	NA	PLINK	A
2	38247670	38248360	13	691	ENSSSCG00000039940	-	PLINK	A
2	38316984	38317156	6	173	ENSSSCG00000039940	-	PLINK	A
2	38323275	38324304	12	1030	ENSSSCG00000039940	-	PLINK	A
2	38331238	38331871	11	634	ENSSSCG00000039940	-	PLINK	A
2	38400942	38401992	24	1051	ENSSSCG00000039940	-	PLINK	A
2	38406553	38406597	2	45	ENSSSCG00000039940	-	PLINK	A
2	38417033	38418636	29	1604	ENSSSCG00000039940	-	PLINK	A
2	38685698	38685998	4	301	ENSSSCG00000039940	-	PLINK	A
2	38717656	38720195	46	2540	ENSSSCG00000039940	-	PLINK	A
2	38722059	38723896	30	1838	ENSSSCG00000039940	-	PLINK	A
2	39102998	39104933	43	1936	ENSSSCG00000013349	-	PLINK	A
2	39106154	39106283	3	130	ENSSSCG00000013349	-	PLINK	A
2	39386301	39386986	14	686	ENSSSCG00000013351	-	PLINK	A
2	39580454	39581571	24	1118	ENSSSCG00000013351	-	PLINK	A
2	39596659	39599808	63	3150	ENSSSCG00000013351	-	PLINK	A
2	39609578	39611122	30	1545	ENSSSCG00000013351	-	PLINK	A
2	39661346	39663534	30	2189	ENSSSCG00000013351	-	PLINK	A
2	39744151	39744901	15	751	ENSSSCG00000013351	-	PLINK	A
2	39813043	39816706	79	3664	ENSSSCG00000013351	-	PLINK	A
2	39930910	39932529	24	1620	ENSSSCG00000013351	-	PLINK	A
2	40033343	40034867	35	1525	ENSSSCG00000013351	-	PLINK	A
2	40370535	40370788	4	254	NA	NA	PLINK	A
2	40505610	40507453	45	1844	ENSSSCG00000013358	+	PLINK	A
[truncated: 38,430 more rows]
