# Supplementary material for: Simultaneous testing of rule- and model-based approaches for runs of homozygosity detection opens up a window into genomic footprints of selection in pigs
Source: BMC Genomics. 2022 Aug 6;23:564. doi: 10.1186/s12864-022-08801-4 (PMC9357325; doi:10.1186/s12864-022-08801-4)
Supplement: Supplementary file 9 — Additional file 9: Table S9. Functional PANTHER gene enrichment analysis for annotated pig genes identified in ROHRs. [file 12864_2022_8801_MOESM9_ESM.xlsx]

## Sheet: Panther
Table S9. Functional PANTHER gene enrichment analysis for annotated pig genes identified in ROHRs. PANTHER overrepresentation test (released 20210224) was applied using Fisher's Exact Test, false discovery rate and datasets GO Biological Processes (BP) and GO Molecular Functions (MF) for Sus scrofa pig genes overlapping with ROHRs detected for each phenotype, tool and parameter set.
GO Term	Number of genes (reference list)	Number of genes (uploaded list)	Expected value	over-/underrepresented (+/-)	Fold Enrichment	raw P value	FDR	Dataset	Phenotype	Tool	Parameterset
regulation of platelet activation (GO:0010543)	33	15	4.1	+	3.66	0.000134	0.0304	BP	heritage breed	PLINK	A
homophilic cell adhesion via plasma membrane adhesion molecules (GO:0007156)	105	30	13.04	+	2.3	0.000159	0.0355	BP	heritage breed	PLINK	A
sensory perception of sound (GO:0007605)	111	31	13.79	+	2.25	0.000214	0.0439	BP	heritage breed	PLINK	A
sensory perception of mechanical stimulus (GO:0050954)	122	34	15.15	+	2.24	9.33e-05	0.0234	BP	heritage breed	PLINK	A
cell-substrate adhesion (GO:0031589)	138	38	17.14	+	2.22	4.98e-05	0.0137	BP	heritage breed	PLINK	A
regulation of protein polymerization (GO:0032271)	197	47	24.47	+	1.92	0.00013	0.03	BP	heritage breed	PLINK	A
regulation of GTPase activity (GO:0043087)	268	62	33.28	+	1.86	2.76e-05	0.00841	BP	heritage breed	PLINK	A
regulation of neuron projection development (GO:0010975)	270	59	33.53	+	1.76	0.000179	0.0388	BP	heritage breed	PLINK	A
cell morphogenesis involved in differentiation (GO:0000904)	407	86	50.55	+	1.7	1.67e-05	0.00582	BP	heritage breed	PLINK	A
regulation of supramolecular fiber organization (GO:1902903)	311	65	38.62	+	1.68	0.000245	0.0481	BP	heritage breed	PLINK	A
cell morphogenesis (GO:0000902)	537	112	66.69	+	1.68	1.66e-06	0.000793	BP	heritage breed	PLINK	A
cell projection morphogenesis (GO:0048858)	346	71	42.97	+	1.65	0.0002	0.0422	BP	heritage breed	PLINK	A
plasma membrane bounded cell projection morphogenesis (GO:0120039)	343	70	42.6	+	1.64	0.000256	0.0495	BP	heritage breed	PLINK	A
biological adhesion (GO:0022610)	594	121	73.77	+	1.64	1.55e-06	0.000765	BP	heritage breed	PLINK	A
cell adhesion (GO:0007155)	590	120	73.27	+	1.64	1.91e-06	0.000855	BP	heritage breed	PLINK	A
actin filament-based process (GO:0030029)	479	97	59.49	+	1.63	2.73e-05	0.00849	BP	heritage breed	PLINK	A
actin cytoskeleton organization (GO:0030036)	442	89	54.89	+	1.62	6.08e-05	0.0161	BP	heritage breed	PLINK	A
plasma membrane bounded cell projection organization (GO:0120036)	819	162	101.71	+	1.59	1.33e-07	9.1e-05	BP	heritage breed	PLINK	A
regulation of cell projection organization (GO:0031344)	415	82	51.54	+	1.59	0.000212	0.0439	BP	heritage breed	PLINK	A
cellular component morphogenesis (GO:0032989)	426	84	52.91	+	1.59	0.000191	0.0408	BP	heritage breed	PLINK	A
cell projection organization (GO:0030030)	843	166	104.69	+	1.59	1.14e-07	8.15e-05	BP	heritage breed	PLINK	A
neuron projection development (GO:0031175)	488	96	60.61	+	1.58	7.42e-05	0.0193	BP	heritage breed	PLINK	A
regulation of cell migration (GO:0030334)	682	131	84.7	+	1.55	8.4e-06	0.00334	BP	heritage breed	PLINK	A
regulation of cellular component movement (GO:0051270)	767	147	95.25	+	1.54	2.63e-06	0.00114	BP	heritage breed	PLINK	A
regulation of locomotion (GO:0040012)	754	143	93.64	+	1.53	6.12e-06	0.0025	BP	heritage breed	PLINK	A
regulation of cell motility (GO:2000145)	721	136	89.54	+	1.52	1.4e-05	0.00513	BP	heritage breed	PLINK	A
cytoskeleton organization (GO:0007010)	956	177	118.73	+	1.49	1.81e-06	0.000836	BP	heritage breed	PLINK	A
movement of cell or subcellular component (GO:0006928)	1140	210	141.58	+	1.48	2.03e-07	0.000132	BP	heritage breed	PLINK	A
transmembrane transport (GO:0055085)	1110	201	137.85	+	1.46	1.17e-06	0.000599	BP	heritage breed	PLINK	A
ion transmembrane transport (GO:0034220)	767	138	95.25	+	1.45	9.5e-05	0.0235	BP	heritage breed	PLINK	A
locomotion (GO:0040011)	940	169	116.74	+	1.45	1.22e-05	0.00461	BP	heritage breed	PLINK	A
ion transport (GO:0006811)	1031	183	128.04	+	1.43	1.19e-05	0.00459	BP	heritage breed	PLINK	A
nervous system development (GO:0007399)	1446	252	179.58	+	1.4	7.47e-07	0.000396	BP	heritage breed	PLINK	A
neurogenesis (GO:0022008)	1012	176	125.68	+	1.4	4.34e-05	0.0127	BP	heritage breed	PLINK	A
vesicle-mediated transport (GO:0016192)	1016	174	126.18	+	1.38	9.86e-05	0.0239	BP	heritage breed	PLINK	A
generation of neurons (GO:0048699)	917	157	113.88	+	1.38	0.000225	0.0447	BP	heritage breed	PLINK	A
cell development (GO:0048468)	1240	212	154	+	1.38	1.85e-05	0.00601	BP	heritage breed	PLINK	A
transport (GO:0006810)	3082	514	382.76	+	1.34	7e-11	8.35e-08	BP	heritage breed	PLINK	A
establishment of localization (GO:0051234)	3212	533	398.9	+	1.34	5.58e-11	7.26e-08	BP	heritage breed	PLINK	A
regulation of localization (GO:0032879)	2007	333	249.25	+	1.34	5.69e-07	0.000313	BP	heritage breed	PLINK	A
localization (GO:0051179)	4213	699	523.22	+	1.34	1.07e-14	1.53e-11	BP	heritage breed	PLINK	A
organic substance transport (GO:0071702)	1450	238	180.08	+	1.32	5.62e-05	0.0152	BP	heritage breed	PLINK	A
anatomical structure morphogenesis (GO:0009653)	1652	271	205.16	+	1.32	1.79e-05	0.00597	BP	heritage breed	PLINK	A
phosphate-containing compound metabolic process (GO:0006796)	1608	262	199.7	+	1.31	3.9e-05	0.0116	BP	heritage breed	PLINK	A
phosphorus metabolic process (GO:0006793)	1632	265	202.68	+	1.31	4.38e-05	0.0123	BP	heritage breed	PLINK	A
system development (GO:0048731)	2932	469	364.13	+	1.29	9.15e-08	6.89e-05	BP	heritage breed	PLINK	A
multicellular organism development (GO:0007275)	3189	508	396.05	+	1.28	3.2e-08	2.55e-05	BP	heritage breed	PLINK	A
anatomical structure development (GO:0048856)	3552	560	441.13	+	1.27	1.86e-08	1.66e-05	BP	heritage breed	PLINK	A
regulation of molecular function (GO:0065009)	2361	370	293.22	+	1.26	1.62e-05	0.00581	BP	heritage breed	PLINK	A
cellular developmental process (GO:0048869)	2448	380	304.02	+	1.25	2.52e-05	0.00801	BP	heritage breed	PLINK	A
cellular component organization (GO:0016043)	4216	653	523.59	+	1.25	8.78e-09	8.38e-06	BP	heritage breed	PLINK	A
cell differentiation (GO:0030154)	2405	372	298.68	+	1.25	4.37e-05	0.0125	BP	heritage breed	PLINK	A
animal organ development (GO:0048513)	2189	338	271.85	+	1.24	0.000115	0.0275	BP	heritage breed	PLINK	A
developmental process (GO:0032502)	3856	591	478.88	+	1.23	2.46e-07	0.000153	BP	heritage breed	PLINK	A
cellular component organization or biogenesis (GO:0071840)	4393	673	545.57	+	1.23	2.25e-08	1.89e-05	BP	heritage breed	PLINK	A
regulation of signaling (GO:0023051)	2455	373	304.89	+	1.22	0.000165	0.0364	BP	heritage breed	PLINK	A
regulation of biological quality (GO:0065008)	2855	428	354.57	+	1.21	0.000127	0.0299	BP	heritage breed	PLINK	A
cellular process (GO:0009987)	14145	1869	1756.69	+	1.06	1.67e-05	0.00569	BP	heritage breed	PLINK	A
biological_process (GO:0008150)	16751	2195	2080.33	+	1.06	4.65e-07	0.000266	BP	heritage breed	PLINK	A
signal transduction (GO:0007165)	4669	492	579.85	-	0.85	7.82e-05	0.02	BP	heritage breed	PLINK	A
Unclassified (UNCLASSIFIED)	5046	512	626.67	-	0.82	4.65e-07	0.000277	BP	heritage breed	PLINK	A
system process (GO:0003008)	2360	216	293.09	-	0.74	2.74e-06	0.00115	BP	heritage breed	PLINK	A
response to chemical (GO:0042221)	3865	349	480	-	0.73	1.01e-10	1.11e-07	BP	heritage breed	PLINK	A
immune response (GO:0006955)	938	77	116.49	-	0.66	0.000223	0.045	BP	heritage breed	PLINK	A
nervous system process (GO:0050877)	1982	152	246.15	-	0.62	2.22e-10	2.27e-07	BP	heritage breed	PLINK	A
sensory perception (GO:0007600)	1649	97	204.79	-	0.47	2.12e-16	3.37e-13	BP	heritage breed	PLINK	A
G protein-coupled receptor signaling pathway (GO:0007186)	1977	97	245.53	-	0.4	1.75e-26	3.13e-23	BP	heritage breed	PLINK	A
detection of stimulus (GO:0051606)	1464	54	181.82	-	0.3	1.26e-27	2.58e-24	BP	heritage breed	PLINK	A
sensory perception of chemical stimulus (GO:0007606)	1384	46	171.88	-	0.27	8.75e-29	2.09e-25	BP	heritage breed	PLINK	A
detection of stimulus involved in sensory perception (GO:0050906)	1390	45	172.63	-	0.26	1.39e-29	3.97e-26	BP	heritage breed	PLINK	A
detection of chemical stimulus (GO:0009593)	1366	40	169.65	-	0.24	1.45e-31	5.18e-28	BP	heritage breed	PLINK	A
detection of chemical stimulus involved in sensory perception (GO:0050907)	1344	36	166.91	-	0.22	3.95e-33	1.88e-29	BP	heritage breed	PLINK	A
sensory perception of smell (GO:0007608)	1332	35	165.42	-	0.21	3.32e-33	2.38e-29	BP	heritage breed	PLINK	A
detection of chemical stimulus involved in sensory perception of smell (GO:0050911)	1316	32	163.44	-	0.2	1.21e-34	1.73e-30	BP	heritage breed	PLINK	A
cadherin binding (GO:0045296)	56	19	6.95	+	2.73	0.000551	0.0445	MF	heritage breed	PLINK	A
ABC-type transporter activity (GO:0140359)	61	20	7.58	+	2.64	0.000484	0.0414	MF	heritage breed	PLINK	A
cell adhesion molecule binding (GO:0050839)	214	59	26.58	+	2.22	4.54e-07	0.000165	MF	heritage breed	PLINK	A
inorganic anion transmembrane transporter activity (GO:0015103)	134	34	16.64	+	2.04	0.000457	0.0399	MF	heritage breed	PLINK	A
guanyl-nucleotide exchange factor activity (GO:0005085)	194	49	24.09	+	2.03	3.04e-05	0.00458	MF	heritage breed	PLINK	A
nucleoside-triphosphatase regulator activity (GO:0060589)	388	95	48.19	+	1.97	2.61e-08	1.89e-05	MF	heritage breed	PLINK	A
GTPase regulator activity (GO:0030695)	388	95	48.19	+	1.97	2.61e-08	1.62e-05	MF	heritage breed	PLINK	A
GTPase activator activity (GO:0005096)	373	91	46.32	+	1.96	5.08e-08	2.77e-05	MF	heritage breed	PLINK	A
actin filament binding (GO:0051015)	193	46	23.97	+	1.92	0.000164	0.0159	MF	heritage breed	PLINK	A
gated channel activity (GO:0022836)	311	67	38.62	+	1.73	9.15e-05	0.0105	MF	heritage breed	PLINK	A
ion channel activity (GO:0005216)	410	86	50.92	+	1.69	2.38e-05	0.00371	MF	heritage breed	PLINK	A
actin binding (GO:0003779)	369	75	45.83	+	1.64	0.000171	0.0162	MF	heritage breed	PLINK	A
metal ion transmembrane transporter activity (GO:0046873)	384	78	47.69	+	1.64	0.000164	0.0162	MF	heritage breed	PLINK	A
cation channel activity (GO:0005261)	311	63	38.62	+	1.63	0.000623	0.0494	MF	heritage breed	PLINK	A
enzyme activator activity (GO:0008047)	555	112	68.93	+	1.62	5.87e-06	0.00116	MF	heritage breed	PLINK	A
ATP-dependent activity (GO:0140657)	473	94	58.74	+	1.6	5.86e-05	0.0071	MF	heritage breed	PLINK	A
passive transmembrane transporter activity (GO:0022803)	450	88	55.89	+	1.57	0.000163	0.0169	MF	heritage breed	PLINK	A
channel activity (GO:0015267)	450	88	55.89	+	1.57	0.000163	0.0165	MF	heritage breed	PLINK	A
calcium ion binding (GO:0005509)	614	120	76.25	+	1.57	1.16e-05	0.00194	MF	heritage breed	PLINK	A
cytoskeletal protein binding (GO:0008092)	806	156	100.1	+	1.56	7.34e-07	0.000246	MF	heritage breed	PLINK	A
inorganic molecular entity transmembrane transporter activity (GO:0015318)	675	126	83.83	+	1.5	4.42e-05	0.00567	MF	heritage breed	PLINK	A
transporter activity (GO:0005215)	1136	212	141.08	+	1.5	7.43e-08	3.24e-05	MF	heritage breed	PLINK	A
transmembrane transporter activity (GO:0022857)	1051	191	130.53	+	1.46	1.99e-06	0.000578	MF	heritage breed	PLINK	A
ion transmembrane transporter activity (GO:0015075)	781	141	96.99	+	1.45	5.69e-05	0.0071	MF	heritage breed	PLINK	A
lipid binding (GO:0008289)	623	111	77.37	+	1.43	0.000631	0.0492	MF	heritage breed	PLINK	A
ATP binding (GO:0005524)	1313	228	163.06	+	1.4	3.02e-06	0.000776	MF	heritage breed	PLINK	A
adenyl ribonucleotide binding (GO:0032559)	1357	235	168.53	+	1.39	2.81e-06	0.000768	MF	heritage breed	PLINK	A
adenyl nucleotide binding (GO:0030554)	1367	235	169.77	+	1.38	4.49e-06	0.000981	MF	heritage breed	PLINK	A
anion binding (GO:0043168)	2095	343	260.18	+	1.32	1.09e-06	0.00034	MF	heritage breed	PLINK	A
nucleotide binding (GO:0000166)	1931	316	239.81	+	1.32	3.6e-06	0.000873	MF	heritage breed	PLINK	A
nucleoside phosphate binding (GO:1901265)	1931	316	239.81	+	1.32	3.6e-06	0.000827	MF	heritage breed	PLINK	A
ribonucleotide binding (GO:0032553)	1708	278	212.12	+	1.31	2.37e-05	0.00384	MF	heritage breed	PLINK	A
purine ribonucleoside triphosphate binding (GO:0035639)	1642	267	203.92	+	1.31	3.34e-05	0.00456	MF	heritage breed	PLINK	A
purine ribonucleotide binding (GO:0032555)	1693	275	210.26	+	1.31	3.06e-05	0.00445	MF	heritage breed	PLINK	A
carbohydrate derivative binding (GO:0097367)	1972	320	244.91	+	1.31	6.13e-06	0.00116	MF	heritage breed	PLINK	A
purine nucleotide binding (GO:0017076)	1710	276	212.37	+	1.3	3.93e-05	0.00519	MF	heritage breed	PLINK	A
small molecule binding (GO:0036094)	2204	351	273.72	+	1.28	8.95e-06	0.00156	MF	heritage breed	PLINK	A
ion binding (GO:0043167)	4720	712	586.18	+	1.21	6.62e-08	3.21e-05	MF	heritage breed	PLINK	A
catalytic activity (GO:0003824)	5515	786	684.92	+	1.15	3.31e-05	0.00466	MF	heritage breed	PLINK	A
protein binding (GO:0005515)	5737	808	712.49	+	1.13	0.000109	0.0116	MF	heritage breed	PLINK	A
binding (GO:0005488)	11050	1498	1372.31	+	1.09	5.42e-06	0.00113	MF	heritage breed	PLINK	A
nucleic acid binding (GO:0003676)	3085	308	383.13	-	0.8	5.96e-05	0.00702	MF	heritage breed	PLINK	A
DNA binding (GO:0003677)	2006	193	249.13	-	0.77	0.000274	0.0249	MF	heritage breed	PLINK	A
transcription cis-regulatory region binding (GO:0000976)	1211	108	150.4	-	0.72	0.000497	0.0417	MF	heritage breed	PLINK	A
transcription regulatory region nucleic acid binding (GO:0001067)	1212	108	150.52	-	0.72	0.000498	0.041	MF	heritage breed	PLINK	A
DNA-binding transcription factor activity (GO:0003700)	1182	104	146.79	-	0.71	0.000357	0.0318	MF	heritage breed	PLINK	A
double-stranded DNA binding (GO:0003690)	1329	116	165.05	-	0.7	9.71e-05	0.0106	MF	heritage breed	PLINK	A
sequence-specific double-stranded DNA binding (GO:1990837)	1265	109	157.1	-	0.69	9.43e-05	0.0106	MF	heritage breed	PLINK	A
sequence-specific DNA binding (GO:0043565)	1387	115	172.25	-	0.67	7.77e-06	0.00141	MF	heritage breed	PLINK	A
signaling receptor activity (GO:0038023)	2294	149	284.9	-	0.52	1.49e-18	1.62e-15	MF	heritage breed	PLINK	A
molecular transducer activity (GO:0060089)	2294	149	284.9	-	0.52	1.49e-18	1.3e-15	MF	heritage breed	PLINK	A
transmembrane signaling receptor activity (GO:0004888)	2127	128	264.16	-	0.48	3.81e-20	5.53e-17	MF	heritage breed	PLINK	A
structural constituent of ribosome (GO:0003735)	252	12	31.3	-	0.38	0.000238	0.0221	MF	heritage breed	PLINK	A
G protein-coupled receptor activity (GO:0004930)	1686	66	209.39	-	0.32	7.61e-30	1.66e-26	MF	heritage breed	PLINK	A
olfactory receptor activity (GO:0004984)	1314	30	163.19	-	0.18	7.88e-36	3.44e-32	MF	heritage breed	PLINK	A
odorant binding (GO:0005549)	231	4	28.69	-	0.14	8.35e-08	3.31e-05	MF	heritage breed	PLINK	A
vesicle-mediated transport in synapse (GO:0099003)	93	24	7.85	+	3.06	9.71e-06	0.00464	BP	disease resistance	PLINK	A
synaptic vesicle cycle (GO:0099504)	86	21	7.26	+	2.89	6.77e-05	0.0242	BP	disease resistance	PLINK	A
regulation of GTPase activity (GO:0043087)	268	44	22.61	+	1.95	0.000111	0.0354	BP	disease resistance	PLINK	A
cell projection morphogenesis (GO:0048858)	346	54	29.19	+	1.85	6.72e-05	0.0247	BP	disease resistance	PLINK	A
plasma membrane bounded cell projection morphogenesis (GO:0120039)	343	53	28.94	+	1.83	0.000131	0.04	BP	disease resistance	PLINK	A
neuron projection morphogenesis (GO:0048812)	340	52	28.69	+	1.81	0.000179	0.0494	BP	disease resistance	PLINK	A
cell morphogenesis (GO:0000902)	537	82	45.31	+	1.81	1.99e-06	0.00124	BP	disease resistance	PLINK	A
cell morphogenesis involved in differentiation (GO:0000904)	407	62	34.34	+	1.81	3.75e-05	0.0149	BP	disease resistance	PLINK	A
cell adhesion (GO:0007155)	590	87	49.78	+	1.75	3.76e-06	0.00225	BP	disease resistance	PLINK	A
regulation of cell projection organization (GO:0031344)	415	61	35.01	+	1.74	0.000125	0.039	BP	disease resistance	PLINK	A
biological adhesion (GO:0022610)	594	87	50.12	+	1.74	4.19e-06	0.0024	BP	disease resistance	PLINK	A
actin filament-based process (GO:0030029)	479	70	40.41	+	1.73	4.82e-05	0.0187	BP	disease resistance	PLINK	A
cellular component morphogenesis (GO:0032989)	426	62	35.94	+	1.73	0.000152	0.0425	BP	disease resistance	PLINK	A
actin cytoskeleton organization (GO:0030036)	442	64	37.29	+	1.72	0.000142	0.0422	BP	disease resistance	PLINK	A
plasma membrane bounded cell projection organization (GO:0120036)	819	115	69.1	+	1.66	7.49e-07	0.000536	BP	disease resistance	PLINK	A
cell projection organization (GO:0030030)	843	118	71.12	+	1.66	7.37e-07	0.000556	BP	disease resistance	PLINK	A
inorganic ion transmembrane transport (GO:0098660)	573	79	48.34	+	1.63	7.9e-05	0.0276	BP	disease resistance	PLINK	A
cytoskeleton organization (GO:0007010)	956	126	80.66	+	1.56	5.25e-06	0.00289	BP	disease resistance	PLINK	A
vesicle-mediated transport (GO:0016192)	1016	130	85.72	+	1.52	1.24e-05	0.00572	BP	disease resistance	PLINK	A
movement of cell or subcellular component (GO:0006928)	1140	141	96.18	+	1.47	2.69e-05	0.0113	BP	disease resistance	PLINK	A
nervous system development (GO:0007399)	1446	173	122	+	1.42	1.45e-05	0.00648	BP	disease resistance	PLINK	A
establishment of localization (GO:0051234)	3212	379	270.99	+	1.4	9.15e-11	1.19e-07	BP	disease resistance	PLINK	A
transport (GO:0006810)	3082	363	260.03	+	1.4	3.35e-10	4e-07	BP	disease resistance	PLINK	A
localization (GO:0051179)	4213	486	355.45	+	1.37	1.45e-12	2.3e-09	BP	disease resistance	PLINK	A
macromolecule localization (GO:0033036)	1732	196	146.13	+	1.34	9.15e-05	0.0312	BP	disease resistance	PLINK	A
system development (GO:0048731)	2932	329	247.37	+	1.33	3.12e-07	0.000298	BP	disease resistance	PLINK	A
cellular localization (GO:0051641)	1827	205	154.14	+	1.33	9.37e-05	0.0312	BP	disease resistance	PLINK	A
animal organ development (GO:0048513)	2189	245	184.68	+	1.33	1.84e-05	0.00799	BP	disease resistance	PLINK	A
regulation of cellular component organization (GO:0051128)	1752	196	147.82	+	1.33	0.000143	0.0419	BP	disease resistance	PLINK	A
regulation of catalytic activity (GO:0050790)	1851	207	156.17	+	1.33	0.000103	0.0335	BP	disease resistance	PLINK	A
regulation of localization (GO:0032879)	2007	223	169.33	+	1.32	6.55e-05	0.0247	BP	disease resistance	PLINK	A
multicellular organism development (GO:0007275)	3189	351	269.05	+	1.3	6.45e-07	0.000544	BP	disease resistance	PLINK	A
regulation of molecular function (GO:0065009)	2361	259	199.2	+	1.3	3.42e-05	0.014	BP	disease resistance	PLINK	A
anatomical structure development (GO:0048856)	3552	387	299.68	+	1.29	3.55e-07	0.000318	BP	disease resistance	PLINK	A
cellular component organization (GO:0016043)	4216	457	355.7	+	1.28	2.75e-08	3.03e-05	BP	disease resistance	PLINK	A
cellular component organization or biogenesis (GO:0071840)	4393	472	370.63	+	1.27	4.39e-08	4.49e-05	BP	disease resistance	PLINK	A
developmental process (GO:0032502)	3856	411	325.33	+	1.26	1.13e-06	0.000735	BP	disease resistance	PLINK	A
cellular process (GO:0009987)	14145	1297	1193.41	+	1.09	9.43e-07	0.000643	BP	disease resistance	PLINK	A
biological_process (GO:0008150)	16751	1496	1413.27	+	1.06	7.14e-06	0.00365	BP	disease resistance	PLINK	A
Unclassified (UNCLASSIFIED)	5046	343	425.73	-	0.81	7.14e-06	0.00353	BP	disease resistance	PLINK	A
response to chemical (GO:0042221)	3865	251	326.09	-	0.77	6.17e-06	0.00327	BP	disease resistance	PLINK	A
system process (GO:0003008)	2360	148	199.11	-	0.74	0.00015	0.043	BP	disease resistance	PLINK	A
nervous system process (GO:0050877)	1982	107	167.22	-	0.64	6.56e-07	0.000522	BP	disease resistance	PLINK	A
sensory perception (GO:0007600)	1649	67	139.13	-	0.48	1.65e-11	2.37e-08	BP	disease resistance	PLINK	A
G protein-coupled receptor signaling pathway (GO:0007186)	1977	75	166.8	-	0.45	1.82e-15	3.26e-12	BP	disease resistance	PLINK	A
detection of stimulus (GO:0051606)	1464	41	123.52	-	0.33	1.78e-17	3.65e-14	BP	disease resistance	PLINK	A
sensory perception of chemical stimulus (GO:0007606)	1384	31	116.77	-	0.27	1.35e-20	3.21e-17	BP	disease resistance	PLINK	A
detection of stimulus involved in sensory perception (GO:0050906)	1390	31	117.27	-	0.26	9.65e-21	2.76e-17	BP	disease resistance	PLINK	A
detection of chemical stimulus (GO:0009593)	1366	28	115.25	-	0.24	8.39e-22	3e-18	BP	disease resistance	PLINK	A
sensory perception of smell (GO:0007608)	1332	26	112.38	-	0.23	4.2e-22	2.01e-18	BP	disease resistance	PLINK	A
detection of chemical stimulus involved in sensory perception (GO:0050907)	1344	25	113.39	-	0.22	4.15e-23	2.97e-19	BP	disease resistance	PLINK	A
detection of chemical stimulus involved in sensory perception of smell (GO:0050911)	1316	23	111.03	-	0.21	1.33e-23	1.91e-19	BP	disease resistance	PLINK	A
cadherin binding (GO:0045296)	56	16	4.72	+	3.39	0.000106	0.0149	MF	disease resistance	PLINK	A
nucleoside-triphosphatase regulator activity (GO:0060589)	388	69	32.74	+	2.11	1.22e-07	7.63e-05	MF	disease resistance	PLINK	A
GTPase regulator activity (GO:0030695)	388	69	32.74	+	2.11	1.22e-07	6.68e-05	MF	disease resistance	PLINK	A
GTPase activator activity (GO:0005096)	373	66	31.47	+	2.1	2.1e-07	0.000102	MF	disease resistance	PLINK	A
GTPase binding (GO:0051020)	226	38	19.07	+	1.99	0.000277	0.0336	MF	disease resistance	PLINK	A
ATP-dependent activity (GO:0140657)	473	75	39.91	+	1.88	1.55e-06	0.000614	MF	disease resistance	PLINK	A
metal ion transmembrane transporter activity (GO:0046873)	384	59	32.4	+	1.82	4.83e-05	0.00916	MF	disease resistance	PLINK	A
gated channel activity (GO:0022836)	311	47	26.24	+	1.79	0.000442	0.0471	MF	disease resistance	PLINK	A
enzyme activator activity (GO:0008047)	555	81	46.83	+	1.73	1.15e-05	0.00279	MF	disease resistance	PLINK	A
calcium ion binding (GO:0005509)	614	87	51.8	+	1.68	1.53e-05	0.00351	MF	disease resistance	PLINK	A
cytoskeletal protein binding (GO:0008092)	806	110	68	+	1.62	5.2e-06	0.00142	MF	disease resistance	PLINK	A
inorganic molecular entity transmembrane transporter activity (GO:0015318)	675	88	56.95	+	1.55	0.000195	0.025	MF	disease resistance	PLINK	A
ion transmembrane transporter activity (GO:0015075)	781	98	65.89	+	1.49	0.00031	0.0365	MF	disease resistance	PLINK	A
adenyl nucleotide binding (GO:0030554)	1367	170	115.33	+	1.47	2.14e-06	0.000777	MF	disease resistance	PLINK	A
ATP binding (GO:0005524)	1313	163	110.78	+	1.47	4.57e-06	0.00133	MF	disease resistance	PLINK	A
adenyl ribonucleotide binding (GO:0032559)	1357	168	114.49	+	1.47	3.19e-06	0.000993	MF	disease resistance	PLINK	A
enzyme regulator activity (GO:0030234)	992	121	83.69	+	1.45	0.000185	0.0245	MF	disease resistance	PLINK	A
transporter activity (GO:0005215)	1136	138	95.84	+	1.44	6.58e-05	0.0103	MF	disease resistance	PLINK	A
transmembrane transporter activity (GO:0022857)	1051	127	88.67	+	1.43	0.000176	0.0241	MF	disease resistance	PLINK	A
purine ribonucleoside triphosphate binding (GO:0035639)	1642	189	138.53	+	1.36	5.08e-05	0.00852	MF	disease resistance	PLINK	A
purine nucleotide binding (GO:0017076)	1710	196	144.27	+	1.36	3.97e-05	0.00825	MF	disease resistance	PLINK	A
purine ribonucleotide binding (GO:0032555)	1693	194	142.84	+	1.36	4.44e-05	0.00881	MF	disease resistance	PLINK	A
ribonucleotide binding (GO:0032553)	1708	195	144.1	+	1.35	5.69e-05	0.00919	MF	disease resistance	PLINK	A
anion binding (GO:0043168)	2095	239	176.75	+	1.35	7.21e-06	0.00185	MF	disease resistance	PLINK	A
carbohydrate derivative binding (GO:0097367)	1972	224	166.38	+	1.35	1.91e-05	0.00416	MF	disease resistance	PLINK	A
nucleotide binding (GO:0000166)	1931	217	162.92	+	1.33	4.84e-05	0.0088	MF	disease resistance	PLINK	A
nucleoside phosphate binding (GO:1901265)	1931	217	162.92	+	1.33	4.84e-05	0.00845	MF	disease resistance	PLINK	A
enzyme binding (GO:0019899)	1557	174	131.36	+	1.32	0.000389	0.0424	MF	disease resistance	PLINK	A
small molecule binding (GO:0036094)	2204	241	185.95	+	1.3	9.09e-05	0.0132	MF	disease resistance	PLINK	A
ion binding (GO:0043167)	4720	503	398.22	+	1.26	3.57e-08	2.6e-05	MF	disease resistance	PLINK	A
metal ion binding (GO:0046872)	3017	312	254.54	+	1.23	0.000319	0.0367	MF	disease resistance	PLINK	A
cation binding (GO:0043169)	3101	319	261.63	+	1.22	0.000373	0.0417	MF	disease resistance	PLINK	A
protein binding (GO:0005515)	5737	578	484.03	+	1.19	3.02e-06	0.00101	MF	disease resistance	PLINK	A
binding (GO:0005488)	11050	1044	932.28	+	1.12	5.52e-07	0.000241	MF	disease resistance	PLINK	A
signaling receptor activity (GO:0038023)	2294	103	193.54	-	0.53	6.27e-13	6.84e-10	MF	disease resistance	PLINK	A
molecular transducer activity (GO:0060089)	2294	103	193.54	-	0.53	6.27e-13	5.47e-10	MF	disease resistance	PLINK	A
transmembrane signaling receptor activity (GO:0004888)	2127	89	179.45	-	0.5	6.34e-14	9.23e-11	MF	disease resistance	PLINK	A
receptor ligand activity (GO:0048018)	442	16	37.29	-	0.43	0.000197	0.0245	MF	disease resistance	PLINK	A
G protein-coupled receptor activity (GO:0004930)	1686	50	142.25	-	0.35	8.63e-19	1.88e-15	MF	disease resistance	PLINK	A
odorant binding (GO:0005549)	231	4	19.49	-	0.21	7.06e-05	0.0106	MF	disease resistance	PLINK	A
olfactory receptor activity (GO:0004984)	1314	22	110.86	-	0.2	3.66e-24	1.59e-20	MF	disease resistance	PLINK	A
cell-substrate adhesion (GO:0031589)	138	43	21.98	+	1.96	0.000294	0.0495	BP	lop ear	PLINK	A
positive regulation of GTPase activity (GO:0043547)	196	59	31.21	+	1.89	4.8e-05	0.0135	BP	lop ear	PLINK	A
regulation of GTPase activity (GO:0043087)	268	77	42.68	+	1.8	1.27e-05	0.00466	BP	lop ear	PLINK	A
cell morphogenesis involved in differentiation (GO:0000904)	407	111	64.81	+	1.71	1.54e-06	0.000734	BP	lop ear	PLINK	A
positive regulation of hydrolase activity (GO:0051345)	411	109	65.45	+	1.67	5.78e-06	0.0023	BP	lop ear	PLINK	A
cell morphogenesis (GO:0000902)	537	141	85.51	+	1.65	3.1e-07	0.000171	BP	lop ear	PLINK	A
cell morphogenesis involved in neuron differentiation (GO:0048667)	313	82	49.84	+	1.65	0.000116	0.0273	BP	lop ear	PLINK	A
cell junction organization (GO:0034330)	340	88	54.14	+	1.63	9.02e-05	0.0231	BP	lop ear	PLINK	A
cell projection morphogenesis (GO:0048858)	346	89	55.1	+	1.62	0.000102	0.0248	BP	lop ear	PLINK	A
plasma membrane bounded cell projection morphogenesis (GO:0120039)	343	88	54.62	+	1.61	0.000127	0.0275	BP	lop ear	PLINK	A
neuron projection morphogenesis (GO:0048812)	340	87	54.14	+	1.61	0.000158	0.0314	BP	lop ear	PLINK	A
cell-cell adhesion (GO:0098609)	329	84	52.39	+	1.6	0.000219	0.0402	BP	lop ear	PLINK	A
cell adhesion (GO:0007155)	590	149	93.95	+	1.59	9.55e-07	0.000488	BP	lop ear	PLINK	A
biological adhesion (GO:0022610)	594	150	94.59	+	1.59	1.01e-06	0.000499	BP	lop ear	PLINK	A
cellular component morphogenesis (GO:0032989)	426	106	67.84	+	1.56	7.33e-05	0.0191	BP	lop ear	PLINK	A
cell part morphogenesis (GO:0032990)	362	90	57.65	+	1.56	0.000244	0.0437	BP	lop ear	PLINK	A
regulation of anatomical structure size (GO:0090066)	401	99	63.86	+	1.55	0.000172	0.0323	BP	lop ear	PLINK	A
plasma membrane bounded cell projection organization (GO:0120036)	819	199	130.42	+	1.53	1.73e-07	0.000112	BP	lop ear	PLINK	A
actin cytoskeleton organization (GO:0030036)	442	107	70.39	+	1.52	0.00016	0.0313	BP	lop ear	PLINK	A
cell projection organization (GO:0030030)	843	204	134.24	+	1.52	1.53e-07	0.000105	BP	lop ear	PLINK	A
regulation of cell projection organization (GO:0031344)	415	100	66.09	+	1.51	0.000282	0.0487	BP	lop ear	PLINK	A
neuron projection development (GO:0031175)	488	117	77.71	+	1.51	0.000123	0.0279	BP	lop ear	PLINK	A
actin filament-based process (GO:0030029)	479	114	76.28	+	1.49	0.000173	0.0322	BP	lop ear	PLINK	A
regulation of cell migration (GO:0030334)	682	158	108.6	+	1.45	3.44e-05	0.0107	BP	lop ear	PLINK	A
neuron development (GO:0048666)	608	138	96.82	+	1.43	0.000232	0.0421	BP	lop ear	PLINK	A
regulation of locomotion (GO:0040012)	754	171	120.07	+	1.42	4.15e-05	0.0121	BP	lop ear	PLINK	A
regulation of hydrolase activity (GO:0051336)	788	177	125.48	+	1.41	4.83e-05	0.0133	BP	lop ear	PLINK	A
regulation of cell motility (GO:2000145)	721	161	114.81	+	1.4	0.000123	0.0276	BP	lop ear	PLINK	A
positive regulation of catalytic activity (GO:0043085)	853	190	135.83	+	1.4	3.43e-05	0.0109	BP	lop ear	PLINK	A
regulation of cellular component movement (GO:0051270)	767	169	122.14	+	1.38	0.000156	0.0315	BP	lop ear	PLINK	A
cell development (GO:0048468)	1240	271	197.46	+	1.37	2.45e-06	0.00106	BP	lop ear	PLINK	A
vesicle-mediated transport (GO:0016192)	1016	220	161.79	+	1.36	3.84e-05	0.0115	BP	lop ear	PLINK	A
nervous system development (GO:0007399)	1446	310	230.26	+	1.35	1.69e-06	0.000755	BP	lop ear	PLINK	A
locomotion (GO:0040011)	940	201	149.69	+	1.34	0.000151	0.031	BP	lop ear	PLINK	A
cytoskeleton organization (GO:0007010)	956	204	152.24	+	1.34	0.000168	0.0322	BP	lop ear	PLINK	A
lipid metabolic process (GO:0006629)	915	195	145.71	+	1.34	0.000249	0.044	BP	lop ear	PLINK	A
ion transport (GO:0006811)	1031	219	164.18	+	1.33	0.000122	0.0282	BP	lop ear	PLINK	A
positive regulation of molecular function (GO:0044093)	1124	238	178.99	+	1.33	7.1e-05	0.0188	BP	lop ear	PLINK	A
regulation of intracellular signal transduction (GO:1902531)	1186	250	188.86	+	1.32	5.52e-05	0.0149	BP	lop ear	PLINK	A
neurogenesis (GO:0022008)	1012	212	161.15	+	1.32	0.000291	0.0496	BP	lop ear	PLINK	A
movement of cell or subcellular component (GO:0006928)	1140	238	181.54	+	1.31	0.000151	0.0314	BP	lop ear	PLINK	A
regulation of catalytic activity (GO:0050790)	1851	384	294.76	+	1.3	1.57e-06	0.000724	BP	lop ear	PLINK	A
regulation of signaling (GO:0023051)	2455	501	390.94	+	1.28	1.39e-07	0.000105	BP	lop ear	PLINK	A
regulation of molecular function (GO:0065009)	2361	481	375.97	+	1.28	3.45e-07	0.000183	BP	lop ear	PLINK	A
phosphorus metabolic process (GO:0006793)	1632	332	259.88	+	1.28	3.55e-05	0.0108	BP	lop ear	PLINK	A
anatomical structure morphogenesis (GO:0009653)	1652	336	263.07	+	1.28	3.38e-05	0.011	BP	lop ear	PLINK	A
phosphate-containing compound metabolic process (GO:0006796)	1608	327	256.06	+	1.28	4.24e-05	0.0121	BP	lop ear	PLINK	A
regulation of cell communication (GO:0010646)	2442	496	388.87	+	1.28	2.78e-07	0.000159	BP	lop ear	PLINK	A
organic substance transport (GO:0071702)	1450	294	230.9	+	1.27	0.000131	0.0279	BP	lop ear	PLINK	A
regulation of signal transduction (GO:0009966)	2160	435	343.96	+	1.26	4.01e-06	0.00164	BP	lop ear	PLINK	A
transport (GO:0006810)	3082	620	490.78	+	1.26	1.97e-08	1.88e-05	BP	lop ear	PLINK	A
localization (GO:0051179)	4213	846	670.89	+	1.26	1.52e-11	1.98e-08	BP	lop ear	PLINK	A
establishment of localization (GO:0051234)	3212	644	511.49	+	1.26	1.4e-08	1.43e-05	BP	lop ear	PLINK	A
system development (GO:0048731)	2932	584	466.9	+	1.25	1.92e-07	0.000119	BP	lop ear	PLINK	A
regulation of localization (GO:0032879)	2007	399	319.6	+	1.25	2.98e-05	0.0102	BP	lop ear	PLINK	A
multicellular organism development (GO:0007275)	3189	630	507.82	+	1.24	1.43e-07	0.000103	BP	lop ear	PLINK	A
cell differentiation (GO:0030154)	2405	475	382.98	+	1.24	8.14e-06	0.00307	BP	lop ear	PLINK	A
anatomical structure development (GO:0048856)	3552	701	565.63	+	1.24	2.48e-08	2.22e-05	BP	lop ear	PLINK	A
cellular developmental process (GO:0048869)	2448	483	389.82	+	1.24	7.31e-06	0.00283	BP	lop ear	PLINK	A
regulation of response to stimulus (GO:0048583)	2862	559	455.75	+	1.23	3.29e-06	0.00139	BP	lop ear	PLINK	A
cellular component organization (GO:0016043)	4216	819	671.36	+	1.22	1.04e-08	1.14e-05	BP	lop ear	PLINK	A
developmental process (GO:0032502)	3856	743	614.04	+	1.21	2.38e-07	0.000142	BP	lop ear	PLINK	A
cellular component organization or biogenesis (GO:0071840)	4393	842	699.55	+	1.2	5.37e-08	4.53e-05	BP	lop ear	PLINK	A
regulation of biological quality (GO:0065008)	2855	539	454.64	+	1.19	0.000126	0.0278	BP	lop ear	PLINK	A
cellular process (GO:0009987)	14145	2378	2252.48	+	1.06	3.05e-05	0.0102	BP	lop ear	PLINK	A
biological_process (GO:0008150)	16751	2780	2667.46	+	1.04	1.9e-05	0.00679	BP	lop ear	PLINK	A
signal transduction (GO:0007165)	4669	647	743.5	-	0.87	0.000165	0.032	BP	lop ear	PLINK	A
Unclassified (UNCLASSIFIED)	5046	691	803.54	-	0.86	1.9e-05	0.00663	BP	lop ear	PLINK	A
regulation of macromolecule biosynthetic process (GO:0010556)	3194	428	508.62	-	0.84	0.000259	0.0453	BP	lop ear	PLINK	A
regulation of RNA metabolic process (GO:0051252)	3053	408	486.17	-	0.84	0.000299	0.0497	BP	lop ear	PLINK	A
regulation of RNA biosynthetic process (GO:2001141)	2819	368	448.9	-	0.82	0.000103	0.0246	BP	lop ear	PLINK	A
regulation of transcription, DNA-templated (GO:0006355)	2815	367	448.27	-	0.82	9.1e-05	0.0229	BP	lop ear	PLINK	A
regulation of nucleic acid-templated transcription (GO:1903506)	2816	367	448.43	-	0.82	9.11e-05	0.0225	BP	lop ear	PLINK	A
regulation of transcription by RNA polymerase II (GO:0006357)	2051	258	326.61	-	0.79	0.00014	0.0294	BP	lop ear	PLINK	A
response to chemical (GO:0042221)	3865	473	615.47	-	0.77	1.14e-09	1.36e-06	BP	lop ear	PLINK	A
system process (GO:0003008)	2360	276	375.81	-	0.73	1.17e-07	9.34e-05	BP	lop ear	PLINK	A
nervous system process (GO:0050877)	1982	198	315.62	-	0.63	5.59e-12	8e-09	BP	lop ear	PLINK	A
sensory perception (GO:0007600)	1649	138	262.59	-	0.53	3.06e-16	4.87e-13	BP	lop ear	PLINK	A
G protein-coupled receptor signaling pathway (GO:0007186)	1977	156	314.82	-	0.5	4.47e-22	7.99e-19	BP	lop ear	PLINK	A
detection of stimulus (GO:0051606)	1464	91	233.13	-	0.39	1.13e-24	2.31e-21	BP	lop ear	PLINK	A
sensory perception of chemical stimulus (GO:0007606)	1384	74	220.39	-	0.34	2.6e-28	6.21e-25	BP	lop ear	PLINK	A
detection of stimulus involved in sensory perception (GO:0050906)	1390	74	221.35	-	0.33	1.36e-28	3.89e-25	BP	lop ear	PLINK	A
detection of chemical stimulus (GO:0009593)	1366	68	217.52	-	0.31	2.35e-30	8.41e-27	BP	lop ear	PLINK	A
detection of chemical stimulus involved in sensory perception (GO:0050907)	1344	63	214.02	-	0.29	9.11e-32	4.35e-28	BP	lop ear	PLINK	A
sensory perception of smell (GO:0007608)	1332	58	212.11	-	0.27	1.05e-33	7.5e-30	BP	lop ear	PLINK	A
detection of chemical stimulus involved in sensory perception of smell (GO:0050911)	1316	55	209.56	-	0.26	1.35e-34	1.93e-30	BP	lop ear	PLINK	A
nucleoside-triphosphatase regulator activity (GO:0060589)	388	126	61.79	+	2.04	3.69e-11	2.68e-08	MF	lop ear	PLINK	A
GTPase regulator activity (GO:0030695)	388	126	61.79	+	2.04	3.69e-11	2.3e-08	MF	lop ear	PLINK	A
GTPase activator activity (GO:0005096)	373	121	59.4	+	2.04	9.44e-11	5.15e-08	MF	lop ear	PLINK	A
lipid transporter activity (GO:0005319)	133	42	21.18	+	1.98	0.000237	0.0259	MF	lop ear	PLINK	A
guanyl-nucleotide exchange factor activity (GO:0005085)	194	59	30.89	+	1.91	3.17e-05	0.00532	MF	lop ear	PLINK	A
cell adhesion molecule binding (GO:0050839)	214	65	34.08	+	1.91	1.49e-05	0.00296	MF	lop ear	PLINK	A
enzyme activator activity (GO:0008047)	555	150	88.38	+	1.7	3.19e-08	1.39e-05	MF	lop ear	PLINK	A
gated channel activity (GO:0022836)	311	79	49.52	+	1.6	0.000349	0.0339	MF	lop ear	PLINK	A
phospholipid binding (GO:0005543)	390	98	62.1	+	1.58	8.52e-05	0.0103	MF	lop ear	PLINK	A
actin binding (GO:0003779)	369	89	58.76	+	1.51	0.000596	0.0473	MF	lop ear	PLINK	A
calcium ion binding (GO:0005509)	614	148	97.77	+	1.51	1.09e-05	0.00249	MF	lop ear	PLINK	A
metal ion transmembrane transporter activity (GO:0046873)	384	92	61.15	+	1.5	0.000589	0.0476	MF	lop ear	PLINK	A
ion channel activity (GO:0005216)	410	98	65.29	+	1.5	0.000423	0.0369	MF	lop ear	PLINK	A
ATP-dependent activity (GO:0140657)	473	111	75.32	+	1.47	0.000321	0.0319	MF	lop ear	PLINK	A
lipid binding (GO:0008289)	623	143	99.21	+	1.44	0.000118	0.014	MF	lop ear	PLINK	A
enzyme regulator activity (GO:0030234)	992	227	157.97	+	1.44	1.09e-06	0.000296	MF	lop ear	PLINK	A
cytoskeletal protein binding (GO:0008092)	806	184	128.35	+	1.43	1.4e-05	0.00304	MF	lop ear	PLINK	A
inorganic molecular entity transmembrane transporter activity (GO:0015318)	675	150	107.49	+	1.4	0.000308	0.0312	MF	lop ear	PLINK	A
phosphotransferase activity, alcohol group as acceptor (GO:0016773)	657	145	104.62	+	1.39	0.000465	0.0398	MF	lop ear	PLINK	A
adenyl ribonucleotide binding (GO:0032559)	1357	297	216.09	+	1.37	6.97e-07	0.000217	MF	lop ear	PLINK	A
transporter activity (GO:0005215)	1136	248	180.9	+	1.37	6.64e-06	0.00161	MF	lop ear	PLINK	A
adenyl nucleotide binding (GO:0030554)	1367	298	217.68	+	1.37	7.67e-07	0.000223	MF	lop ear	PLINK	A
ATP binding (GO:0005524)	1313	286	209.08	+	1.37	1.48e-06	0.00038	MF	lop ear	PLINK	A
kinase activity (GO:0016301)	762	165	121.34	+	1.36	0.00038	0.0353	MF	lop ear	PLINK	A
ion transmembrane transporter activity (GO:0015075)	781	169	124.37	+	1.36	0.000367	0.0348	MF	lop ear	PLINK	A
transmembrane transporter activity (GO:0022857)	1051	221	167.36	+	1.32	0.000166	0.0186	MF	lop ear	PLINK	A
anion binding (GO:0043168)	2095	431	333.61	+	1.29	6.6e-07	0.000221	MF	lop ear	PLINK	A
purine ribonucleotide binding (GO:0032555)	1693	343	269.6	+	1.27	3.55e-05	0.00517	MF	lop ear	PLINK	A
ribonucleotide binding (GO:0032553)	1708	346	271.99	+	1.27	3.3e-05	0.00533	MF	lop ear	PLINK	A
purine nucleotide binding (GO:0017076)	1710	346	272.3	+	1.27	3.35e-05	0.00521	MF	lop ear	PLINK	A
purine ribonucleoside triphosphate binding (GO:0035639)	1642	331	261.48	+	1.27	6.64e-05	0.00828	MF	lop ear	PLINK	A
nucleotide binding (GO:0000166)	1931	388	307.5	+	1.26	1.89e-05	0.00358	MF	lop ear	PLINK	A
nucleoside phosphate binding (GO:1901265)	1931	388	307.5	+	1.26	1.89e-05	0.00343	MF	lop ear	PLINK	A
carbohydrate derivative binding (GO:0097367)	1972	391	314.03	+	1.25	4.45e-05	0.00607	MF	lop ear	PLINK	A
small molecule binding (GO:0036094)	2204	437	350.97	+	1.25	1.46e-05	0.00303	MF	lop ear	PLINK	A
transferase activity (GO:0016740)	2159	418	343.8	+	1.22	0.000158	0.0182	MF	lop ear	PLINK	A
ion binding (GO:0043167)	4720	893	751.62	+	1.19	1.29e-07	5.14e-05	MF	lop ear	PLINK	A
metal ion binding (GO:0046872)	3017	559	480.43	+	1.16	0.000486	0.04	MF	lop ear	PLINK	A
cation binding (GO:0043169)	3101	574	493.81	+	1.16	0.000421	0.0375	MF	lop ear	PLINK	A
catalytic activity (GO:0003824)	5515	1019	878.22	+	1.16	5.41e-07	0.000197	MF	lop ear	PLINK	A
binding (GO:0005488)	11050	1889	1759.63	+	1.07	4.56e-05	0.00602	MF	lop ear	PLINK	A
nucleic acid binding (GO:0003676)	3085	402	491.26	-	0.82	3.54e-05	0.00532	MF	lop ear	PLINK	A
DNA binding (GO:0003677)	2006	245	319.44	-	0.77	2.6e-05	0.00453	MF	lop ear	PLINK	A
sequence-specific DNA binding (GO:0043565)	1387	166	220.87	-	0.75	0.000255	0.0271	MF	lop ear	PLINK	A
signaling receptor regulator activity (GO:0030545)	473	45	75.32	-	0.6	0.000476	0.0399	MF	lop ear	PLINK	A
signaling receptor activity (GO:0038023)	2294	213	365.3	-	0.58	2.45e-17	2.67e-14	MF	lop ear	PLINK	A
molecular transducer activity (GO:0060089)	2294	213	365.3	-	0.58	2.45e-17	2.13e-14	MF	lop ear	PLINK	A
signaling receptor activator activity (GO:0030546)	449	41	71.5	-	0.57	0.000258	0.0268	MF	lop ear	PLINK	A
transmembrane signaling receptor activity (GO:0004888)	2127	188	338.71	-	0.56	2.74e-18	3.99e-15	MF	lop ear	PLINK	A
receptor ligand activity (GO:0048018)	442	37	70.39	-	0.53	5.29e-05	0.00679	MF	lop ear	PLINK	A
G protein-coupled receptor activity (GO:0004930)	1686	112	268.48	-	0.42	1.13e-25	2.47e-22	MF	lop ear	PLINK	A
cytokine receptor binding (GO:0005126)	238	14	37.9	-	0.37	4.35e-05	0.00613	MF	lop ear	PLINK	A
hormone activity (GO:0005179)	122	5	19.43	-	0.26	0.000413	0.0375	MF	lop ear	PLINK	A
olfactory receptor activity (GO:0004984)	1314	53	209.24	-	0.25	1.28e-35	5.6e-32	MF	lop ear	PLINK	A
odorant binding (GO:0005549)	231	4	36.78	-	0.11	1.07e-10	5.19e-08	MF	lop ear	PLINK	A
positive regulation of GTPase activity (GO:0043547)	196	15	4.02	+	3.73	2.59e-05	0.0337	BP	lop ear	PLINK	B
regulation of neuron projection development (GO:0010975)	270	19	5.54	+	3.43	6.94e-06	0.00994	BP	lop ear	PLINK	B
positive regulation of hydrolase activity (GO:0051345)	411	28	8.43	+	3.32	8.92e-08	0.00128	BP	lop ear	PLINK	B
regulation of hydrolase activity (GO:0051336)	788	37	16.16	+	2.29	5.75e-06	0.00915	BP	lop ear	PLINK	B
regulation of localization (GO:0032879)	2007	69	41.16	+	1.68	3.42e-05	0.0409	BP	lop ear	PLINK	B
detection of stimulus (GO:0051606)	1464	8	30.02	-	0.27	2.84e-06	0.00509	BP	lop ear	PLINK	B
detection of chemical stimulus involved in sensory perception of smell (GO:0050911)	1316	5	26.99	-	0.19	4.36e-07	0.000892	BP	lop ear	PLINK	B
sensory perception of smell (GO:0007608)	1332	5	27.32	-	0.18	2.99e-07	0.000712	BP	lop ear	PLINK	B
detection of chemical stimulus involved in sensory perception (GO:0050907)	1344	5	27.56	-	0.18	2.04e-07	0.000585	BP	lop ear	PLINK	B
detection of chemical stimulus (GO:0009593)	1366	5	28.01	-	0.18	1.43e-07	0.000511	BP	lop ear	PLINK	B
sensory perception of chemical stimulus (GO:0007606)	1384	5	28.38	-	0.18	9.91e-08	0.000709	BP	lop ear	PLINK	B
detection of stimulus involved in sensory perception (GO:0050906)	1390	5	28.51	-	0.18	1e-07	0.000479	BP	lop ear	PLINK	B
GTPase activator activity (GO:0005096)	373	22	7.65	+	2.88	1.86e-05	0.0406	MF	lop ear	PLINK	B
nucleoside-triphosphatase regulator activity (GO:0060589)	388	22	7.96	+	2.76	3.28e-05	0.0357	MF	lop ear	PLINK	B
GTPase regulator activity (GO:0030695)	388	22	7.96	+	2.76	3.28e-05	0.0286	MF	lop ear	PLINK	B
G protein-coupled receptor activity (GO:0004930)	1686	13	34.58	-	0.38	2.99e-05	0.0435	MF	lop ear	PLINK	B
olfactory receptor activity (GO:0004984)	1314	4	26.95	-	0.15	7.42e-08	0.000324	MF	lop ear	PLINK	B
lamellipodium organization (GO:0097581)	32	12	1.94	+	6.18	4.47e-06	0.00169	BP	prick ear	PLINK	A
lamellipodium assembly (GO:0030032)	28	10	1.7	+	5.88	3.94e-05	0.0101	BP	prick ear	PLINK	A
homophilic cell adhesion via plasma membrane adhesion molecules (GO:0007156)	105	19	6.37	+	2.98	8.01e-05	0.0179	BP	prick ear	PLINK	A
cell-substrate adhesion (GO:0031589)	138	22	8.38	+	2.63	0.000198	0.0342	BP	prick ear	PLINK	A
peptidyl-serine phosphorylation (GO:0018105)	163	24	9.89	+	2.43	0.000195	0.034	BP	prick ear	PLINK	A
cell-cell adhesion via plasma-membrane adhesion molecules (GO:0098742)	166	24	10.08	+	2.38	0.000242	0.0389	BP	prick ear	PLINK	A
axon guidance (GO:0007411)	180	26	10.93	+	2.38	0.000199	0.0339	BP	prick ear	PLINK	A
neuron projection guidance (GO:0097485)	181	26	10.99	+	2.37	0.000206	0.0343	BP	prick ear	PLINK	A
regulation of GTPase activity (GO:0043087)	268	38	16.27	+	2.34	8.62e-06	0.00294	BP	prick ear	PLINK	A
cell projection morphogenesis (GO:0048858)	346	46	21	+	2.19	4.46e-06	0.00173	BP	prick ear	PLINK	A
axonogenesis (GO:0007409)	259	34	15.72	+	2.16	0.000106	0.0217	BP	prick ear	PLINK	A
plasma membrane bounded cell projection morphogenesis (GO:0120039)	343	45	20.82	+	2.16	7.08e-06	0.00254	BP	prick ear	PLINK	A
cell part morphogenesis (GO:0032990)	362	47	21.97	+	2.14	7.26e-06	0.00254	BP	prick ear	PLINK	A
neuron projection morphogenesis (GO:0048812)	340	44	20.64	+	2.13	1.14e-05	0.00364	BP	prick ear	PLINK	A
plasma membrane bounded cell projection assembly (GO:0120031)	306	39	18.57	+	2.1	5.35e-05	0.0126	BP	prick ear	PLINK	A
cell morphogenesis (GO:0000902)	537	68	32.59	+	2.09	1.06e-07	6.88e-05	BP	prick ear	PLINK	A
cell adhesion (GO:0007155)	590	74	35.81	+	2.07	3.76e-08	3.85e-05	BP	prick ear	PLINK	A
cell projection assembly (GO:0030031)	321	40	19.48	+	2.05	7.84e-05	0.0181	BP	prick ear	PLINK	A
cell morphogenesis involved in neuron differentiation (GO:0048667)	313	39	19	+	2.05	0.000105	0.0217	BP	prick ear	PLINK	A
biological adhesion (GO:0022610)	594	74	36.05	+	2.05	6.32e-08	4.31e-05	BP	prick ear	PLINK	A
actin cytoskeleton organization (GO:0030036)	442	55	26.83	+	2.05	3.14e-06	0.00129	BP	prick ear	PLINK	A
regulation of ion transmembrane transport (GO:0034765)	309	38	18.76	+	2.03	0.000152	0.0279	BP	prick ear	PLINK	A
cellular component morphogenesis (GO:0032989)	426	52	25.86	+	2.01	9.04e-06	0.00301	BP	prick ear	PLINK	A
actin filament-based process (GO:0030029)	479	58	29.07	+	1.99	3.18e-06	0.00127	BP	prick ear	PLINK	A
cell morphogenesis involved in differentiation (GO:0000904)	407	49	24.7	+	1.98	2.32e-05	0.00679	BP	prick ear	PLINK	A
cell-cell adhesion (GO:0098609)	329	39	19.97	+	1.95	0.00024	0.0391	BP	prick ear	PLINK	A
regulation of transmembrane transport (GO:0034762)	369	43	22.4	+	1.92	0.000149	0.0278	BP	prick ear	PLINK	A
cell projection organization (GO:0030030)	843	97	51.17	+	1.9	1.57e-08	1.87e-05	BP	prick ear	PLINK	A
neuron projection development (GO:0031175)	488	56	29.62	+	1.89	2.15e-05	0.0064	BP	prick ear	PLINK	A
regulation of locomotion (GO:0040012)	754	86	45.77	+	1.88	1.95e-07	0.000116	BP	prick ear	PLINK	A
chemotaxis (GO:0006935)	378	43	22.94	+	1.87	0.000268	0.0416	BP	prick ear	PLINK	A
plasma membrane bounded cell projection organization (GO:0120036)	819	93	49.71	+	1.87	5.44e-08	3.9e-05	BP	prick ear	PLINK	A
metal ion transport (GO:0030001)	522	59	31.68	+	1.86	1.81e-05	0.00564	BP	prick ear	PLINK	A
regulation of cell migration (GO:0030334)	682	77	41.39	+	1.86	9.94e-07	0.000527	BP	prick ear	PLINK	A
taxis (GO:0042330)	381	43	23.13	+	1.86	0.000286	0.0441	BP	prick ear	PLINK	A
positive regulation of hydrolase activity (GO:0051345)	411	46	24.95	+	1.84	0.000214	0.0352	BP	prick ear	PLINK	A
inorganic cation transmembrane transport (GO:0098662)	511	57	31.02	+	1.84	4.74e-05	0.0117	BP	prick ear	PLINK	A
inorganic ion transmembrane transport (GO:0098660)	573	63	34.78	+	1.81	2.69e-05	0.00742	BP	prick ear	PLINK	A
regulation of cell motility (GO:2000145)	721	79	43.76	+	1.81	2.68e-06	0.00113	BP	prick ear	PLINK	A
regulation of cellular component movement (GO:0051270)	767	84	46.55	+	1.8	1.17e-06	0.000579	BP	prick ear	PLINK	A
locomotion (GO:0040011)	940	102	57.05	+	1.79	1.13e-07	7.01e-05	BP	prick ear	PLINK	A
cation transmembrane transport (GO:0098655)	581	63	35.26	+	1.79	3.16e-05	0.00822	BP	prick ear	PLINK	A
movement of cell or subcellular component (GO:0006928)	1140	121	69.19	+	1.75	2.18e-08	2.4e-05	BP	prick ear	PLINK	A
neuron development (GO:0048666)	608	63	36.9	+	1.71	0.00013	0.0255	BP	prick ear	PLINK	A
cytoskeleton organization (GO:0007010)	956	99	58.03	+	1.71	1.21e-06	0.000577	BP	prick ear	PLINK	A
cell migration (GO:0016477)	671	68	40.73	+	1.67	0.000104	0.0219	BP	prick ear	PLINK	A
protein phosphorylation (GO:0006468)	636	64	38.6	+	1.66	0.00025	0.0397	BP	prick ear	PLINK	A
localization of cell (GO:0051674)	788	79	47.83	+	1.65	5.07e-05	0.0123	BP	prick ear	PLINK	A
cell motility (GO:0048870)	788	79	47.83	+	1.65	5.07e-05	0.0121	BP	prick ear	PLINK	A
cation transport (GO:0006812)	721	72	43.76	+	1.65	0.000124	0.0246	BP	prick ear	PLINK	A
phosphorylation (GO:0016310)	857	85	52.02	+	1.63	2.97e-05	0.00788	BP	prick ear	PLINK	A
ion transmembrane transport (GO:0034220)	767	76	46.55	+	1.63	8e-05	0.0182	BP	prick ear	PLINK	A
positive regulation of catalytic activity (GO:0043085)	853	81	51.77	+	1.56	0.000175	0.0314	BP	prick ear	PLINK	A
regulation of localization (GO:0032879)	2007	185	121.82	+	1.52	5.37e-08	4.05e-05	BP	prick ear	PLINK	A
ion transport (GO:0006811)	1031	95	62.58	+	1.52	0.000131	0.0249	BP	prick ear	PLINK	A
transmembrane transport (GO:0055085)	1110	101	67.37	+	1.5	0.00013	0.0252	BP	prick ear	PLINK	A
neurogenesis (GO:0022008)	1012	92	61.42	+	1.5	0.000316	0.0482	BP	prick ear	PLINK	A
cell development (GO:0048468)	1240	112	75.26	+	1.49	8.19e-05	0.018	BP	prick ear	PLINK	A
nervous system development (GO:0007399)	1446	130	87.77	+	1.48	2.33e-05	0.00668	BP	prick ear	PLINK	A
establishment of localization in cell (GO:0051649)	1299	115	78.84	+	1.46	0.000118	0.0238	BP	prick ear	PLINK	A
phosphate-containing compound metabolic process (GO:0006796)	1608	141	97.6	+	1.44	2.82e-05	0.00763	BP	prick ear	PLINK	A
phosphorus metabolic process (GO:0006793)	1632	142	99.06	+	1.43	3.98e-05	0.01	BP	prick ear	PLINK	A
localization (GO:0051179)	4213	365	255.71	+	1.43	2.09e-12	3.32e-09	BP	prick ear	PLINK	A
regulation of catalytic activity (GO:0050790)	1851	160	112.35	+	1.42	1.83e-05	0.00557	BP	prick ear	PLINK	A
anatomical structure morphogenesis (GO:0009653)	1652	140	100.27	+	1.4	0.000134	0.0253	BP	prick ear	PLINK	A
establishment of localization (GO:0051234)	3212	271	194.96	+	1.39	5.34e-08	4.25e-05	BP	prick ear	PLINK	A
regulation of molecular function (GO:0065009)	2361	197	143.3	+	1.37	1.14e-05	0.0037	BP	prick ear	PLINK	A
regulation of cellular component organization (GO:0051128)	1752	146	106.34	+	1.37	0.0002	0.0336	BP	prick ear	PLINK	A
cellular component biogenesis (GO:0044085)	1961	163	119.03	+	1.37	0.000103	0.0221	BP	prick ear	PLINK	A
transport (GO:0006810)	3082	256	187.07	+	1.37	4.48e-07	0.000257	BP	prick ear	PLINK	A
system development (GO:0048731)	2932	243	177.96	+	1.37	1.15e-06	0.000587	BP	prick ear	PLINK	A
cellular localization (GO:0051641)	1827	151	110.89	+	1.36	0.000258	0.0407	BP	prick ear	PLINK	A
animal organ development (GO:0048513)	2189	179	132.86	+	1.35	8.56e-05	0.0186	BP	prick ear	PLINK	A
multicellular organism development (GO:0007275)	3189	260	193.56	+	1.34	1.45e-06	0.000672	BP	prick ear	PLINK	A
cellular component organization or biogenesis (GO:0071840)	4393	356	266.64	+	1.34	1.03e-08	1.34e-05	BP	prick ear	PLINK	A
cellular component organization (GO:0016043)	4216	340	255.9	+	1.33	4.77e-08	4.56e-05	BP	prick ear	PLINK	A
anatomical structure development (GO:0048856)	3552	284	215.59	+	1.32	1.89e-06	0.000845	BP	prick ear	PLINK	A
cellular developmental process (GO:0048869)	2448	195	148.58	+	1.31	0.00018	0.0319	BP	prick ear	PLINK	A
developmental process (GO:0032502)	3856	305	234.05	+	1.3	1.9e-06	0.000823	BP	prick ear	PLINK	A
cellular process (GO:0009987)	14145	946	858.55	+	1.1	7.68e-07	0.000423	BP	prick ear	PLINK	A
biological_process (GO:0008150)	16751	1100	1016.73	+	1.08	5.18e-08	4.36e-05	BP	prick ear	PLINK	A
response to chemical (GO:0042221)	3865	176	234.59	-	0.75	2.46e-05	0.00691	BP	prick ear	PLINK	A
Unclassified (UNCLASSIFIED)	5046	223	306.27	-	0.73	5.18e-08	4.64e-05	BP	prick ear	PLINK	A
system process (GO:0003008)	2360	101	143.24	-	0.71	0.000163	0.0295	BP	prick ear	PLINK	A
nervous system process (GO:0050877)	1982	74	120.3	-	0.62	5.57e-06	0.00205	BP	prick ear	PLINK	A
sensory perception (GO:0007600)	1649	44	100.09	-	0.44	3.1e-10	4.44e-07	BP	prick ear	PLINK	A
G protein-coupled receptor signaling pathway (GO:0007186)	1977	37	120	-	0.31	5.23e-19	1.07e-15	BP	prick ear	PLINK	A
detection of stimulus (GO:0051606)	1464	24	88.86	-	0.27	6.22e-16	1.11e-12	BP	prick ear	PLINK	A
detection of stimulus involved in sensory perception (GO:0050906)	1390	16	84.37	-	0.19	1.3e-19	3.11e-16	BP	prick ear	PLINK	A
sensory perception of chemical stimulus (GO:0007606)	1384	15	84	-	0.18	3.27e-20	9.36e-17	BP	prick ear	PLINK	A
detection of chemical stimulus (GO:0009593)	1366	12	82.91	-	0.14	3.95e-22	1.41e-18	BP	prick ear	PLINK	A
sensory perception of smell (GO:0007608)	1332	11	80.85	-	0.14	3.81e-22	1.82e-18	BP	prick ear	PLINK	A
detection of chemical stimulus involved in sensory perception (GO:0050907)	1344	10	81.58	-	0.12	2.36e-23	1.69e-19	BP	prick ear	PLINK	A
detection of chemical stimulus involved in sensory perception of smell (GO:0050911)	1316	8	79.88	-	0.1	1.67e-24	2.39e-20	BP	prick ear	PLINK	A
cadherin binding (GO:0045296)	56	12	3.4	+	3.53	0.000433	0.0371	MF	prick ear	PLINK	A
actin filament binding (GO:0051015)	193	28	11.71	+	2.39	9.83e-05	0.0113	MF	prick ear	PLINK	A
microtubule binding (GO:0008017)	222	32	13.47	+	2.37	2.87e-05	0.00392	MF	prick ear	PLINK	A
actin binding (GO:0003779)	369	53	22.4	+	2.37	1.07e-07	3.35e-05	MF	prick ear	PLINK	A
cell adhesion molecule binding (GO:0050839)	214	30	12.99	+	2.31	7.53e-05	0.00913	MF	prick ear	PLINK	A
GTPase activator activity (GO:0005096)	373	51	22.64	+	2.25	7.01e-07	0.000133	MF	prick ear	PLINK	A
nucleoside-triphosphatase regulator activity (GO:0060589)	388	53	23.55	+	2.25	3.81e-07	8.32e-05	MF	prick ear	PLINK	A
GTPase regulator activity (GO:0030695)	388	53	23.55	+	2.25	3.81e-07	7.92e-05	MF	prick ear	PLINK	A
guanyl-nucleotide exchange factor activity (GO:0005085)	194	26	11.78	+	2.21	0.000603	0.0487	MF	prick ear	PLINK	A
tubulin binding (GO:0015631)	306	41	18.57	+	2.21	1.12e-05	0.00188	MF	prick ear	PLINK	A
cytoskeletal protein binding (GO:0008092)	806	104	48.92	+	2.13	1.54e-11	1.12e-08	MF	prick ear	PLINK	A
gated channel activity (GO:0022836)	311	39	18.88	+	2.07	6.58e-05	0.0082	MF	prick ear	PLINK	A
ATP-dependent activity (GO:0140657)	473	55	28.71	+	1.92	1.67e-05	0.00261	MF	prick ear	PLINK	A
metal ion transmembrane transporter activity (GO:0046873)	384	43	23.31	+	1.84	0.000311	0.0283	MF	prick ear	PLINK	A
enzyme activator activity (GO:0008047)	555	62	33.69	+	1.84	2.02e-05	0.00293	MF	prick ear	PLINK	A
protein serine/threonine kinase activity (GO:0004674)	381	42	23.13	+	1.82	0.00063	0.05	MF	prick ear	PLINK	A
calcium ion binding (GO:0005509)	614	65	37.27	+	1.74	4.95e-05	0.00654	MF	prick ear	PLINK	A
inorganic cation transmembrane transporter activity (GO:0022890)	544	57	33.02	+	1.73	0.000172	0.0171	MF	prick ear	PLINK	A
ATP binding (GO:0005524)	1313	137	79.69	+	1.72	5.58e-09	2.44e-06	MF	prick ear	PLINK	A
adenyl ribonucleotide binding (GO:0032559)	1357	141	82.37	+	1.71	3.44e-09	1.88e-06	MF	prick ear	PLINK	A
adenyl nucleotide binding (GO:0030554)	1367	142	82.97	+	1.71	3.77e-09	1.83e-06	MF	prick ear	PLINK	A
protein kinase activity (GO:0004672)	553	57	33.57	+	1.7	0.000268	0.0249	MF	prick ear	PLINK	A
kinase activity (GO:0016301)	762	78	46.25	+	1.69	2.75e-05	0.00387	MF	prick ear	PLINK	A
phosphotransferase activity, alcohol group as acceptor (GO:0016773)	657	67	39.88	+	1.68	0.000118	0.0123	MF	prick ear	PLINK	A
cation transmembrane transporter activity (GO:0008324)	598	60	36.3	+	1.65	0.000437	0.0367	MF	prick ear	PLINK	A
inorganic molecular entity transmembrane transporter activity (GO:0015318)	675	66	40.97	+	1.61	0.000375	0.0334	MF	prick ear	PLINK	A
ion transmembrane transporter activity (GO:0015075)	781	75	47.4	+	1.58	0.000226	0.0215	MF	prick ear	PLINK	A
purine ribonucleoside triphosphate binding (GO:0035639)	1642	155	99.66	+	1.56	1.93e-07	4.95e-05	MF	prick ear	PLINK	A
transferase activity, transferring phosphorus-containing groups (GO:0016772)	901	85	54.69	+	1.55	0.000147	0.0149	MF	prick ear	PLINK	A
purine nucleotide binding (GO:0017076)	1710	161	103.79	+	1.55	1.36e-07	3.96e-05	MF	prick ear	PLINK	A
purine ribonucleotide binding (GO:0032555)	1693	159	102.76	+	1.55	2.1e-07	5.09e-05	MF	prick ear	PLINK	A
ribonucleotide binding (GO:0032553)	1708	160	103.67	+	1.54	1.82e-07	4.95e-05	MF	prick ear	PLINK	A
enzyme regulator activity (GO:0030234)	992	91	60.21	+	1.51	0.000218	0.0211	MF	prick ear	PLINK	A
anion binding (GO:0043168)	2095	192	127.16	+	1.51	4.28e-08	1.43e-05	MF	prick ear	PLINK	A
transporter activity (GO:0005215)	1136	104	68.95	+	1.51	9.08e-05	0.0107	MF	prick ear	PLINK	A
protein-containing complex binding (GO:0044877)	900	82	54.63	+	1.5	0.00056	0.0461	MF	prick ear	PLINK	A
carbohydrate derivative binding (GO:0097367)	1972	177	119.69	+	1.48	5.92e-07	0.000117	MF	prick ear	PLINK	A
nucleotide binding (GO:0000166)	1931	173	117.2	+	1.48	7.93e-07	0.000144	MF	prick ear	PLINK	A
nucleoside phosphate binding (GO:1901265)	1931	173	117.2	+	1.48	7.93e-07	0.000138	MF	prick ear	PLINK	A
transmembrane transporter activity (GO:0022857)	1051	94	63.79	+	1.47	0.000406	0.0354	MF	prick ear	PLINK	A
small molecule binding (GO:0036094)	2204	196	133.77	+	1.47	2.31e-07	5.29e-05	MF	prick ear	PLINK	A
transferase activity (GO:0016740)	2159	178	131.04	+	1.36	6.3e-05	0.00809	MF	prick ear	PLINK	A
ion binding (GO:0043167)	4720	387	286.49	+	1.35	3.75e-10	2.34e-07	MF	prick ear	PLINK	A
cation binding (GO:0043169)	3101	248	188.22	+	1.32	1.12e-05	0.00181	MF	prick ear	PLINK	A
metal ion binding (GO:0046872)	3017	241	183.12	+	1.32	1.86e-05	0.00279	MF	prick ear	PLINK	A
protein binding (GO:0005515)	5737	444	348.22	+	1.28	1.68e-08	6.1e-06	MF	prick ear	PLINK	A
catalytic activity (GO:0003824)	5515	399	334.74	+	1.19	0.000111	0.0118	MF	prick ear	PLINK	A
binding (GO:0005488)	11050	779	670.7	+	1.16	7.14e-09	2.83e-06	MF	prick ear	PLINK	A
molecular_function (GO:0003674)	15761	1021	956.64	+	1.07	0.000106	0.0116	MF	prick ear	PLINK	A
Unclassified (UNCLASSIFIED)	6036	302	366.36	-	0.82	0.000106	0.0119	MF	prick ear	PLINK	A
signaling receptor activity (GO:0038023)	2294	65	139.24	-	0.47	1.14e-12	1.24e-09	MF	prick ear	PLINK	A
molecular transducer activity (GO:0060089)	2294	65	139.24	-	0.47	1.14e-12	9.91e-10	MF	prick ear	PLINK	A
transmembrane signaling receptor activity (GO:0004888)	2127	57	129.1	-	0.44	7.24e-13	1.05e-09	MF	prick ear	PLINK	A
G protein-coupled receptor activity (GO:0004930)	1686	24	102.33	-	0.23	1.37e-20	2.99e-17	MF	prick ear	PLINK	A
olfactory receptor activity (GO:0004984)	1314	8	79.76	-	0.1	1.65e-24	7.22e-21	MF	prick ear	PLINK	A
cell-substrate adhesion (GO:0031589)	152	35	15.61	+	2.24	6.47e-05	0.0152	BP	disease resistance	RZooRoH	NA
cell-cell junction organization (GO:0045216)	144	32	14.79	+	2.16	0.000216	0.0388	BP	disease resistance	RZooRoH	NA
regulation of transporter activity (GO:0032409)	173	37	17.77	+	2.08	0.000171	0.0326	BP	disease resistance	RZooRoH	NA
regulation of cation transmembrane transport (GO:1904062)	217	44	22.29	+	1.97	0.0001	0.0215	BP	disease resistance	RZooRoH	NA
regulation of actin filament organization (GO:0110053)	221	44	22.7	+	1.94	0.000166	0.0327	BP	disease resistance	RZooRoH	NA
regulation of neuron projection development (GO:0010975)	273	54	28.04	+	1.93	3.19e-05	0.00864	BP	disease resistance	RZooRoH	NA
regulation of ion transmembrane transport (GO:0034765)	318	62	32.66	+	1.9	1.56e-05	0.00499	BP	disease resistance	RZooRoH	NA
kidney development (GO:0001822)	221	43	22.7	+	1.89	0.000267	0.0446	BP	disease resistance	RZooRoH	NA
cell junction organization (GO:0034330)	355	67	36.46	+	1.84	1.41e-05	0.00469	BP	disease resistance	RZooRoH	NA
modulation of chemical synaptic transmission (GO:0050804)	288	54	29.58	+	1.83	0.00011	0.0232	BP	disease resistance	RZooRoH	NA
regulation of trans-synaptic signaling (GO:0099177)	288	54	29.58	+	1.83	0.00011	0.0229	BP	disease resistance	RZooRoH	NA
regulation of actin cytoskeleton organization (GO:0032956)	283	53	29.06	+	1.82	0.000138	0.0275	BP	disease resistance	RZooRoH	NA
regulation of transmembrane transport (GO:0034762)	376	69	38.61	+	1.79	2.37e-05	0.00666	BP	disease resistance	RZooRoH	NA
regulation of ion transport (GO:0043269)	441	80	45.29	+	1.77	8.39e-06	0.00308	BP	disease resistance	RZooRoH	NA
biological adhesion (GO:0022610)	618	110	63.47	+	1.73	3.64e-07	0.000217	BP	disease resistance	RZooRoH	NA
cell adhesion (GO:0007155)	614	109	63.06	+	1.73	4.69e-07	0.000269	BP	disease resistance	RZooRoH	NA
cell-cell adhesion (GO:0098609)	354	62	36.36	+	1.71	0.000227	0.0398	BP	disease resistance	RZooRoH	NA
regulation of plasma membrane bounded cell projection organization (GO:0120035)	420	73	43.13	+	1.69	8.04e-05	0.0177	BP	disease resistance	RZooRoH	NA
regulation of cell projection organization (GO:0031344)	427	74	43.85	+	1.69	6.76e-05	0.0157	BP	disease resistance	RZooRoH	NA
cell morphogenesis involved in differentiation (GO:0000904)	426	72	43.75	+	1.65	0.000171	0.0322	BP	disease resistance	RZooRoH	NA
cell morphogenesis (GO:0000902)	559	92	57.41	+	1.6	5.1e-05	0.0126	BP	disease resistance	RZooRoH	NA
actin filament-based process (GO:0030029)	500	81	51.35	+	1.58	0.000282	0.0459	BP	disease resistance	RZooRoH	NA
plasma membrane bounded cell projection organization (GO:0120036)	852	133	87.5	+	1.52	1.18e-05	0.00401	BP	disease resistance	RZooRoH	NA
phosphorylation (GO:0016310)	912	141	93.66	+	1.51	1.04e-05	0.00374	BP	disease resistance	RZooRoH	NA
cell projection organization (GO:0030030)	875	135	89.86	+	1.5	1.91e-05	0.00596	BP	disease resistance	RZooRoH	NA
positive regulation of catalytic activity (GO:0043085)	877	133	90.07	+	1.48	4.04e-05	0.0104	BP	disease resistance	RZooRoH	NA
animal organ morphogenesis (GO:0009887)	765	115	78.56	+	1.46	0.00019	0.0349	BP	disease resistance	RZooRoH	NA
regulation of hydrolase activity (GO:0051336)	807	120	82.88	+	1.45	0.000216	0.0383	BP	disease resistance	RZooRoH	NA
regulation of transport (GO:0051049)	1207	179	123.96	+	1.44	5.77e-06	0.00218	BP	disease resistance	RZooRoH	NA
neurogenesis (GO:0022008)	1051	153	107.94	+	1.42	6.96e-05	0.0158	BP	disease resistance	RZooRoH	NA
positive regulation of molecular function (GO:0044093)	1172	169	120.36	+	1.4	4.68e-05	0.0118	BP	disease resistance	RZooRoH	NA
nervous system development (GO:0007399)	1487	214	152.71	+	1.4	4.28e-06	0.00176	BP	disease resistance	RZooRoH	NA
generation of neurons (GO:0048699)	952	137	97.77	+	1.4	0.000276	0.0455	BP	disease resistance	RZooRoH	NA
regulation of catalytic activity (GO:0050790)	1856	267	190.61	+	1.4	1.9e-07	0.00013	BP	disease resistance	RZooRoH	NA
regulation of signaling (GO:0023051)	2550	366	261.88	+	1.4	7.17e-10	9.34e-07	BP	disease resistance	RZooRoH	NA
regulation of cell communication (GO:0010646)	2537	362	260.55	+	1.39	1.56e-09	1.86e-06	BP	disease resistance	RZooRoH	NA
phosphorus metabolic process (GO:0006793)	1706	243	175.2	+	1.39	1.55e-06	0.000694	BP	disease resistance	RZooRoH	NA
phosphate-containing compound metabolic process (GO:0006796)	1686	240	173.15	+	1.39	2.03e-06	0.000883	BP	disease resistance	RZooRoH	NA
regulation of molecular function (GO:0065009)	2403	342	246.78	+	1.39	6.65e-09	6.82e-06	BP	disease resistance	RZooRoH	NA
vesicle-mediated transport (GO:0016192)	1034	147	106.19	+	1.38	0.00026	0.0439	BP	disease resistance	RZooRoH	NA
tissue development (GO:0009888)	1242	175	127.55	+	1.37	9.05e-05	0.0197	BP	disease resistance	RZooRoH	NA
cellular protein localization (GO:0034613)	1094	154	112.35	+	1.37	0.000258	0.044	BP	disease resistance	RZooRoH	NA
protein localization (GO:0008104)	1408	198	144.6	+	1.37	3.48e-05	0.00907	BP	disease resistance	RZooRoH	NA
anatomical structure morphogenesis (GO:0009653)	1700	239	174.59	+	1.37	4.84e-06	0.00188	BP	disease resistance	RZooRoH	NA
establishment of localization in cell (GO:0051649)	1384	194	142.13	+	1.36	5.35e-05	0.013	BP	disease resistance	RZooRoH	NA
regulation of localization (GO:0032879)	2067	289	212.28	+	1.36	5.53e-07	0.000283	BP	disease resistance	RZooRoH	NA
regulation of signal transduction (GO:0009966)	2244	313	230.46	+	1.36	2.11e-07	0.000132	BP	disease resistance	RZooRoH	NA
negative regulation of response to stimulus (GO:0048585)	1234	172	126.73	+	1.36	0.000183	0.0341	BP	disease resistance	RZooRoH	NA
regulation of intracellular signal transduction (GO:1902531)	1246	173	127.96	+	1.35	0.000197	0.0358	BP	disease resistance	RZooRoH	NA
regulation of cellular component organization (GO:0051128)	1740	239	178.7	+	1.34	2.19e-05	0.00628	BP	disease resistance	RZooRoH	NA
cellular localization (GO:0051641)	1910	259	196.15	+	1.32	2e-05	0.00599	BP	disease resistance	RZooRoH	NA
macromolecule localization (GO:0033036)	1759	238	180.65	+	1.32	5.69e-05	0.0136	BP	disease resistance	RZooRoH	NA
multicellular organism development (GO:0007275)	3322	444	341.16	+	1.3	3.27e-08	2.6e-05	BP	disease resistance	RZooRoH	NA
system development (GO:0048731)	3058	408	314.05	+	1.3	1.85e-07	0.000132	BP	disease resistance	RZooRoH	NA
regulation of developmental process (GO:0050793)	1830	243	187.94	+	1.29	0.000125	0.0253	BP	disease resistance	RZooRoH	NA
regulation of multicellular organismal process (GO:0051239)	2005	265	205.91	+	1.29	7.87e-05	0.0176	BP	disease resistance	RZooRoH	NA
animal organ development (GO:0048513)	2294	302	235.59	+	1.28	2.86e-05	0.00789	BP	disease resistance	RZooRoH	NA
regulation of response to stimulus (GO:0048583)	3006	395	308.71	+	1.28	1.3e-06	0.0006	BP	disease resistance	RZooRoH	NA
cellular component organization (GO:0016043)	4245	553	435.95	+	1.27	9.27e-09	8.86e-06	BP	disease resistance	RZooRoH	NA
cellular developmental process (GO:0048869)	2580	336	264.96	+	1.27	2.14e-05	0.00627	BP	disease resistance	RZooRoH	NA
establishment of localization (GO:0051234)	3295	429	338.39	+	1.27	9.3e-07	0.00046	BP	disease resistance	RZooRoH	NA
localization (GO:0051179)	4332	564	444.89	+	1.27	6.28e-09	6.93e-06	BP	disease resistance	RZooRoH	NA
anatomical structure development (GO:0048856)	3712	482	381.22	+	1.26	1.96e-07	0.000128	BP	disease resistance	RZooRoH	NA
cell differentiation (GO:0030154)	2536	329	260.44	+	1.26	3.41e-05	0.00905	BP	disease resistance	RZooRoH	NA
cellular component organization or biogenesis (GO:0071840)	4428	573	454.75	+	1.26	1.13e-08	1.01e-05	BP	disease resistance	RZooRoH	NA
transport (GO:0006810)	3162	408	324.73	+	1.26	4.51e-06	0.0018	BP	disease resistance	RZooRoH	NA
developmental process (GO:0032502)	4023	510	413.16	+	1.23	1.09e-06	0.000522	BP	disease resistance	RZooRoH	NA
positive regulation of metabolic process (GO:0009893)	3031	376	311.28	+	1.21	0.000256	0.0442	BP	disease resistance	RZooRoH	NA
positive regulation of cellular process (GO:0048522)	4499	550	462.04	+	1.19	1.95e-05	0.00596	BP	disease resistance	RZooRoH	NA
positive regulation of biological process (GO:0048518)	4918	599	505.07	+	1.19	1.08e-05	0.00379	BP	disease resistance	RZooRoH	NA
cellular metabolic process (GO:0044237)	6385	765	655.73	+	1.17	2.35e-06	0.00099	BP	disease resistance	RZooRoH	NA
metabolic process (GO:0008152)	7242	847	743.74	+	1.14	1.5e-05	0.00487	BP	disease resistance	RZooRoH	NA
primary metabolic process (GO:0044238)	6326	736	649.67	+	1.13	0.000167	0.0323	BP	disease resistance	RZooRoH	NA
organic substance metabolic process (GO:0071704)	6774	786	695.68	+	1.13	0.000114	0.0233	BP	disease resistance	RZooRoH	NA
cellular process (GO:0009987)	14583	1621	1497.65	+	1.08	1.57e-07	0.000119	BP	disease resistance	RZooRoH	NA
biological_process (GO:0008150)	17289	1877	1775.55	+	1.06	5.48e-07	0.000303	BP	disease resistance	RZooRoH	NA
Unclassified (UNCLASSIFIED)	4873	399	500.45	-	0.8	5.48e-07	0.000291	BP	disease resistance	RZooRoH	NA
system process (GO:0003008)	2419	164	248.43	-	0.66	1.15e-08	9.72e-06	BP	disease resistance	RZooRoH	NA
nervous system process (GO:0050877)	2015	115	206.94	-	0.56	5.17e-12	7.42e-09	BP	disease resistance	RZooRoH	NA
G protein-coupled receptor signaling pathway (GO:0007186)	2015	76	206.94	-	0.37	2.91e-25	5.22e-22	BP	disease resistance	RZooRoH	NA
sensory perception (GO:0007600)	1674	60	171.92	-	0.35	2.57e-22	4.09e-19	BP	disease resistance	RZooRoH	NA
detection of stimulus (GO:0051606)	1461	25	150.04	-	0.17	1.46e-35	2.99e-32	BP	disease resistance	RZooRoH	NA
detection of chemical stimulus (GO:0009593)	1366	19	140.29	-	0.14	1.01e-36	2.41e-33	BP	disease resistance	RZooRoH	NA
detection of stimulus involved in sensory perception (GO:0050906)	1390	18	142.75	-	0.13	1.22e-38	8.74e-35	BP	disease resistance	RZooRoH	NA
sensory perception of chemical stimulus (GO:0007606)	1400	18	143.78	-	0.13	5.49e-39	7.88e-35	BP	disease resistance	RZooRoH	NA
sensory perception of smell (GO:0007608)	1333	17	136.9	-	0.12	4.09e-37	1.17e-33	BP	disease resistance	RZooRoH	NA
detection of chemical stimulus involved in sensory perception (GO:0050907)	1344	16	138.03	-	0.12	1.45e-38	6.95e-35	BP	disease resistance	RZooRoH	NA
detection of chemical stimulus involved in sensory perception of smell (GO:0050911)	1316	15	135.15	-	0.11	2.93e-38	1.05e-34	BP	disease resistance	RZooRoH	NA
cadherin binding (GO:0045296)	56	19	5.75	+	3.3	4.18e-05	0.00873	MF	disease resistance	RZooRoH	NA
cell adhesion molecule binding (GO:0050839)	234	48	24.03	+	2	4.58e-05	0.00913	MF	disease resistance	RZooRoH	NA
nucleoside-triphosphatase regulator activity (GO:0060589)	396	72	40.67	+	1.77	2.52e-05	0.00614	MF	disease resistance	RZooRoH	NA
GTPase regulator activity (GO:0030695)	396	72	40.67	+	1.77	2.52e-05	0.00582	MF	disease resistance	RZooRoH	NA
phospholipid binding (GO:0005543)	397	71	40.77	+	1.74	3.79e-05	0.00831	MF	disease resistance	RZooRoH	NA
calcium ion binding (GO:0005509)	630	98	64.7	+	1.51	0.000211	0.0356	MF	disease resistance	RZooRoH	NA
lipid binding (GO:0008289)	639	98	65.62	+	1.49	0.000302	0.0414	MF	disease resistance	RZooRoH	NA
kinase activity (GO:0016301)	780	119	80.1	+	1.49	8.48e-05	0.0155	MF	disease resistance	RZooRoH	NA
transferase activity, transferring phosphorus-containing groups (GO:0016772)	921	134	94.59	+	1.42	0.000221	0.0334	MF	disease resistance	RZooRoH	NA
ATP binding (GO:0005524)	1338	194	137.41	+	1.41	8.13e-06	0.00356	MF	disease resistance	RZooRoH	NA
enzyme regulator activity (GO:0030234)	1039	148	106.7	+	1.39	0.000221	0.0346	MF	disease resistance	RZooRoH	NA
adenyl ribonucleotide binding (GO:0032559)	1384	197	142.13	+	1.39	2.03e-05	0.00556	MF	disease resistance	RZooRoH	NA
adenyl nucleotide binding (GO:0030554)	1394	198	143.16	+	1.38	2.16e-05	0.00557	MF	disease resistance	RZooRoH	NA
identical protein binding (GO:0042802)	1492	207	153.23	+	1.35	4.6e-05	0.00877	MF	disease resistance	RZooRoH	NA
enzyme binding (GO:0019899)	1581	215	162.37	+	1.32	0.000101	0.0178	MF	disease resistance	RZooRoH	NA
anion binding (GO:0043168)	2152	287	221.01	+	1.3	2e-05	0.00625	MF	disease resistance	RZooRoH	NA
transferase activity (GO:0016740)	2196	292	225.53	+	1.29	2.01e-05	0.00587	MF	disease resistance	RZooRoH	NA
purine ribonucleoside triphosphate binding (GO:0035639)	1669	221	171.4	+	1.29	0.000331	0.0427	MF	disease resistance	RZooRoH	NA
carbohydrate derivative binding (GO:0097367)	2019	261	207.35	+	1.26	0.000321	0.0427	MF	disease resistance	RZooRoH	NA
protein binding (GO:0005515)	5911	762	607.05	+	1.26	1.01e-11	7.38e-09	MF	disease resistance	RZooRoH	NA
ion binding (GO:0043167)	4840	622	497.06	+	1.25	5e-09	2.74e-06	MF	disease resistance	RZooRoH	NA
small molecule binding (GO:0036094)	2275	292	233.64	+	1.25	0.000214	0.0348	MF	disease resistance	RZooRoH	NA
metal ion binding (GO:0046872)	3089	395	317.24	+	1.25	1.58e-05	0.00628	MF	disease resistance	RZooRoH	NA
cation binding (GO:0043169)	3177	404	326.27	+	1.24	1.73e-05	0.0063	MF	disease resistance	RZooRoH	NA
catalytic activity (GO:0003824)	5681	679	583.43	+	1.16	1.77e-05	0.00598	MF	disease resistance	RZooRoH	NA
binding (GO:0005488)	11336	1330	1164.19	+	1.14	3.2e-11	2e-08	MF	disease resistance	RZooRoH	NA
molecular_function (GO:0003674)	16145	1738	1658.06	+	1.05	0.000286	0.0417	MF	disease resistance	RZooRoH	NA
Unclassified (UNCLASSIFIED)	6017	538	617.94	-	0.87	0.000286	0.0404	MF	disease resistance	RZooRoH	NA
signaling receptor activity (GO:0038023)	2294	128	235.59	-	0.54	1.82e-14	1.99e-11	MF	disease resistance	RZooRoH	NA
molecular transducer activity (GO:0060089)	2294	128	235.59	-	0.54	1.82e-14	1.59e-11	MF	disease resistance	RZooRoH	NA
transmembrane signaling receptor activity (GO:0004888)	2123	102	218.03	-	0.47	3.02e-18	4.41e-15	MF	disease resistance	RZooRoH	NA
G protein-coupled receptor activity (GO:0004930)	1706	49	175.2	-	0.28	9.22e-29	2.02e-25	MF	disease resistance	RZooRoH	NA
olfactory receptor activity (GO:0004984)	1314	15	134.95	-	0.11	2.81e-38	1.23e-34	MF	disease resistance	RZooRoH	NA
odorant binding (GO:0005549)	231	2	23.72	-	0.08	8.1e-08	3.95e-05	MF	disease resistance	RZooRoH	NA
locomotory behavior (GO:0007626)	156	46	23.12	+	1.99	0.000121	0.016	BP	heritage breed	RZooRoH	NA
axon guidance (GO:0007411)	189	55	28.01	+	1.96	3.03e-05	0.00564	BP	heritage breed	RZooRoH	NA
neuron projection guidance (GO:0097485)	190	55	28.16	+	1.95	3.24e-05	0.00588	BP	heritage breed	RZooRoH	NA
learning or memory (GO:0007611)	164	47	24.31	+	1.93	0.000173	0.0208	BP	heritage breed	RZooRoH	NA
cell-cell adhesion via plasma-membrane adhesion molecules (GO:0098742)	168	48	24.9	+	1.93	0.00014	0.0176	BP	heritage breed	RZooRoH	NA
actin filament organization (GO:0007015)	235	64	34.83	+	1.84	3.92e-05	0.00661	BP	heritage breed	RZooRoH	NA
cognition (GO:0050890)	193	52	28.61	+	1.82	0.00025	0.0289	BP	heritage breed	RZooRoH	NA
actin filament-based process (GO:0030029)	500	132	74.11	+	1.78	1.77e-08	7.68e-06	BP	heritage breed	RZooRoH	NA
modulation of chemical synaptic transmission (GO:0050804)	288	75	42.69	+	1.76	3.58e-05	0.00619	BP	heritage breed	RZooRoH	NA
regulation of trans-synaptic signaling (GO:0099177)	288	75	42.69	+	1.76	3.58e-05	0.00611	BP	heritage breed	RZooRoH	NA
biological adhesion (GO:0022610)	618	158	91.6	+	1.72	3.44e-09	1.9e-06	BP	heritage breed	RZooRoH	NA
actin cytoskeleton organization (GO:0030036)	458	117	67.89	+	1.72	4.14e-07	0.000121	BP	heritage breed	RZooRoH	NA
cell adhesion (GO:0007155)	614	156	91.01	+	1.71	7.87e-09	3.89e-06	BP	heritage breed	RZooRoH	NA
cell morphogenesis involved in differentiation (GO:0000904)	426	108	63.14	+	1.71	1.66e-06	0.000448	BP	heritage breed	RZooRoH	NA
axonogenesis (GO:0007409)	273	69	40.47	+	1.71	0.000168	0.0205	BP	heritage breed	RZooRoH	NA
cell-cell adhesion (GO:0098609)	354	89	52.47	+	1.7	2.17e-05	0.00426	BP	heritage breed	RZooRoH	NA
axon development (GO:0061564)	297	74	44.02	+	1.68	0.000121	0.0163	BP	heritage breed	RZooRoH	NA
cell morphogenesis (GO:0000902)	559	139	82.86	+	1.68	1.58e-07	5.28e-05	BP	heritage breed	RZooRoH	NA
positive regulation of hydrolase activity (GO:0051345)	427	106	63.29	+	1.67	4.4e-06	0.00109	BP	heritage breed	RZooRoH	NA
cell morphogenesis involved in neuron differentiation (GO:0048667)	331	81	49.06	+	1.65	0.000106	0.0145	BP	heritage breed	RZooRoH	NA
regulation of membrane potential (GO:0042391)	316	77	46.84	+	1.64	0.000185	0.0222	BP	heritage breed	RZooRoH	NA
cell junction organization (GO:0034330)	355	86	52.62	+	1.63	7.63e-05	0.0113	BP	heritage breed	RZooRoH	NA
regulation of ion transmembrane transport (GO:0034765)	318	77	47.14	+	1.63	0.000196	0.023	BP	heritage breed	RZooRoH	NA
cell projection morphogenesis (GO:0048858)	364	88	53.95	+	1.63	6.86e-05	0.0105	BP	heritage breed	RZooRoH	NA
cellular component morphogenesis (GO:0032989)	448	108	66.41	+	1.63	1.23e-05	0.00284	BP	heritage breed	RZooRoH	NA
cell migration (GO:0016477)	690	166	102.28	+	1.62	5.87e-08	2.21e-05	BP	heritage breed	RZooRoH	NA
locomotion (GO:0040011)	969	233	143.63	+	1.62	9.8e-11	7.4e-08	BP	heritage breed	RZooRoH	NA
neuron projection morphogenesis (GO:0048812)	358	86	53.07	+	1.62	0.000106	0.0144	BP	heritage breed	RZooRoH	NA
taxis (GO:0042330)	394	94	58.4	+	1.61	7.02e-05	0.0105	BP	heritage breed	RZooRoH	NA
plasma membrane bounded cell projection morphogenesis (GO:0120039)	361	86	53.51	+	1.61	0.000149	0.0184	BP	heritage breed	RZooRoH	NA
chemotaxis (GO:0006935)	391	93	57.96	+	1.6	8.76e-05	0.0126	BP	heritage breed	RZooRoH	NA
cell part morphogenesis (GO:0032990)	380	90	56.33	+	1.6	0.000123	0.0161	BP	heritage breed	RZooRoH	NA
brain development (GO:0007420)	449	106	66.55	+	1.59	2.94e-05	0.00555	BP	heritage breed	RZooRoH	NA
movement of cell or subcellular component (GO:0006928)	1172	276	173.72	+	1.59	9.52e-12	8.54e-09	BP	heritage breed	RZooRoH	NA
behavior (GO:0007610)	414	97	61.37	+	1.58	7.99e-05	0.0117	BP	heritage breed	RZooRoH	NA
localization of cell (GO:0051674)	811	190	120.21	+	1.58	2.8e-08	1.15e-05	BP	heritage breed	RZooRoH	NA
cell motility (GO:0048870)	811	190	120.21	+	1.58	2.8e-08	1.11e-05	BP	heritage breed	RZooRoH	NA
positive regulation of cell migration (GO:0030335)	398	92	58.99	+	1.56	0.000223	0.026	BP	heritage breed	RZooRoH	NA
head development (GO:0060322)	486	112	72.04	+	1.55	4.33e-05	0.00722	BP	heritage breed	RZooRoH	NA
positive regulation of locomotion (GO:0040017)	428	97	63.44	+	1.53	0.00028	0.0319	BP	heritage breed	RZooRoH	NA
neuron projection development (GO:0031175)	508	115	75.3	+	1.53	6.24e-05	0.00973	BP	heritage breed	RZooRoH	NA
positive regulation of cell motility (GO:2000147)	416	94	61.66	+	1.52	0.000384	0.0427	BP	heritage breed	RZooRoH	NA
regulation of cell projection organization (GO:0031344)	427	96	63.29	+	1.52	0.000354	0.04	BP	heritage breed	RZooRoH	NA
cell projection organization (GO:0030030)	875	196	129.7	+	1.51	2.78e-07	8.47e-05	BP	heritage breed	RZooRoH	NA
regulation of plasma membrane bounded cell projection organization (GO:0120035)	420	94	62.26	+	1.51	0.000416	0.0456	BP	heritage breed	RZooRoH	NA
neuron development (GO:0048666)	634	141	93.98	+	1.5	2.07e-05	0.00412	BP	heritage breed	RZooRoH	NA
regulation of ion transport (GO:0043269)	441	98	65.37	+	1.5	0.000433	0.0471	BP	heritage breed	RZooRoH	NA
plasma membrane bounded cell projection organization (GO:0120036)	852	189	126.29	+	1.5	8.44e-07	0.000242	BP	heritage breed	RZooRoH	NA
neuron differentiation (GO:0030182)	788	173	116.8	+	1.48	4.72e-06	0.00115	BP	heritage breed	RZooRoH	NA
regulation of cell migration (GO:0030334)	693	152	102.72	+	1.48	1.78e-05	0.0036	BP	heritage breed	RZooRoH	NA
circulatory system development (GO:0072359)	652	143	96.64	+	1.48	3.31e-05	0.00587	BP	heritage breed	RZooRoH	NA
central nervous system development (GO:0007417)	622	136	92.2	+	1.48	5.7e-05	0.00918	BP	heritage breed	RZooRoH	NA
nervous system development (GO:0007399)	1487	325	220.41	+	1.47	2.22e-10	1.52e-07	BP	heritage breed	RZooRoH	NA
cytoskeleton organization (GO:0007010)	999	218	148.08	+	1.47	3.42e-07	0.000102	BP	heritage breed	RZooRoH	NA
generation of neurons (GO:0048699)	952	205	141.11	+	1.45	1.83e-06	0.000476	BP	heritage breed	RZooRoH	NA
regulation of cellular component movement (GO:0051270)	783	167	116.06	+	1.44	2.64e-05	0.00505	BP	heritage breed	RZooRoH	NA
protein phosphorylation (GO:0006468)	680	145	100.79	+	1.44	9.07e-05	0.0129	BP	heritage breed	RZooRoH	NA
regulation of cell motility (GO:2000145)	735	156	108.95	+	1.43	6.92e-05	0.0105	BP	heritage breed	RZooRoH	NA
anatomical structure morphogenesis (GO:0009653)	1700	360	251.99	+	1.43	6.12e-10	3.81e-07	BP	heritage breed	RZooRoH	NA
neurogenesis (GO:0022008)	1051	222	155.79	+	1.43	2.24e-06	0.000573	BP	heritage breed	RZooRoH	NA
positive regulation of catalytic activity (GO:0043085)	877	185	129.99	+	1.42	1.63e-05	0.00334	BP	heritage breed	RZooRoH	NA
regulation of locomotion (GO:0040012)	769	162	113.99	+	1.42	6.48e-05	0.01	BP	heritage breed	RZooRoH	NA
phosphorylation (GO:0016310)	912	192	135.18	+	1.42	1.24e-05	0.00283	BP	heritage breed	RZooRoH	NA
cell development (GO:0048468)	1288	271	190.92	+	1.42	1.64e-07	5.36e-05	BP	heritage breed	RZooRoH	NA
intracellular signal transduction (GO:0035556)	1152	241	170.76	+	1.41	1.43e-06	0.000393	BP	heritage breed	RZooRoH	NA
positive regulation of molecular function (GO:0044093)	1172	244	173.72	+	1.4	1.72e-06	0.000457	BP	heritage breed	RZooRoH	NA
animal organ morphogenesis (GO:0009887)	765	159	113.39	+	1.4	0.00014	0.0175	BP	heritage breed	RZooRoH	NA
regulation of cell communication (GO:0010646)	2537	516	376.05	+	1.37	1.23e-11	1.04e-08	BP	heritage breed	RZooRoH	NA
positive regulation of developmental process (GO:0051094)	950	193	140.82	+	1.37	8.3e-05	0.012	BP	heritage breed	RZooRoH	NA
regulation of signaling (GO:0023051)	2550	515	377.98	+	1.36	3.57e-11	2.84e-08	BP	heritage breed	RZooRoH	NA
multicellular organism development (GO:0007275)	3322	669	492.41	+	1.36	1.63e-14	2.13e-11	BP	heritage breed	RZooRoH	NA
regulation of localization (GO:0032879)	2067	416	306.38	+	1.36	6.28e-09	3.22e-06	BP	heritage breed	RZooRoH	NA
phosphate-containing compound metabolic process (GO:0006796)	1686	339	249.91	+	1.36	2.1e-07	6.55e-05	BP	heritage breed	RZooRoH	NA
phosphorus metabolic process (GO:0006793)	1706	343	252.87	+	1.36	2e-07	6.39e-05	BP	heritage breed	RZooRoH	NA
negative regulation of response to stimulus (GO:0048585)	1234	248	182.91	+	1.36	1.3e-05	0.00291	BP	heritage breed	RZooRoH	NA
system development (GO:0048731)	3058	613	453.28	+	1.35	7.34e-13	7.01e-10	BP	heritage breed	RZooRoH	NA
anatomical structure development (GO:0048856)	3712	741	550.22	+	1.35	2.02e-15	2.89e-12	BP	heritage breed	RZooRoH	NA
animal organ development (GO:0048513)	2294	455	340.03	+	1.34	4.85e-09	2.58e-06	BP	heritage breed	RZooRoH	NA
tissue development (GO:0009888)	1242	246	184.1	+	1.34	3.31e-05	0.00593	BP	heritage breed	RZooRoH	NA
regulation of transport (GO:0051049)	1207	239	178.91	+	1.34	4.39e-05	0.00724	BP	heritage breed	RZooRoH	NA
regulation of signal transduction (GO:0009966)	2244	441	332.62	+	1.33	2.44e-08	1.03e-05	BP	heritage breed	RZooRoH	NA
regulation of developmental process (GO:0050793)	1830	358	271.25	+	1.32	1.08e-06	0.000303	BP	heritage breed	RZooRoH	NA
regulation of cell differentiation (GO:0045595)	1129	219	167.35	+	1.31	0.000276	0.0317	BP	heritage breed	RZooRoH	NA
cell surface receptor signaling pathway (GO:0007166)	1552	301	230.05	+	1.31	1.54e-05	0.00335	BP	heritage breed	RZooRoH	NA
developmental process (GO:0032502)	4023	779	596.32	+	1.31	1.18e-13	1.3e-10	BP	heritage breed	RZooRoH	NA
localization (GO:0051179)	4332	828	642.12	+	1.29	1.86e-13	1.9e-10	BP	heritage breed	RZooRoH	NA
cell differentiation (GO:0030154)	2536	484	375.9	+	1.29	1.18e-07	4.12e-05	BP	heritage breed	RZooRoH	NA
cellular developmental process (GO:0048869)	2580	492	382.42	+	1.29	9.15e-08	3.28e-05	BP	heritage breed	RZooRoH	NA
regulation of multicellular organismal process (GO:0051239)	2005	382	297.19	+	1.29	3.81e-06	0.000958	BP	heritage breed	RZooRoH	NA
protein localization (GO:0008104)	1408	267	208.7	+	1.28	0.000187	0.0222	BP	heritage breed	RZooRoH	NA
regulation of response to stimulus (GO:0048583)	3006	565	445.57	+	1.27	4.5e-08	1.75e-05	BP	heritage breed	RZooRoH	NA
regulation of biological quality (GO:0065008)	2936	551	435.19	+	1.27	8.28e-08	3.05e-05	BP	heritage breed	RZooRoH	NA
macromolecule localization (GO:0033036)	1759	328	260.73	+	1.26	0.000101	0.0141	BP	heritage breed	RZooRoH	NA
regulation of cellular component organization (GO:0051128)	1740	324	257.91	+	1.26	0.000123	0.0159	BP	heritage breed	RZooRoH	NA
cellular component organization (GO:0016043)	4245	789	629.22	+	1.25	1.65e-10	1.18e-07	BP	heritage breed	RZooRoH	NA
cellular localization (GO:0051641)	1910	355	283.11	+	1.25	6.09e-05	0.0096	BP	heritage breed	RZooRoH	NA
regulation of molecular function (GO:0065009)	2403	443	356.19	+	1.24	1.12e-05	0.00263	BP	heritage breed	RZooRoH	NA
cellular protein modification process (GO:0006464)	2388	439	353.97	+	1.24	1.59e-05	0.00339	BP	heritage breed	RZooRoH	NA
protein modification process (GO:0036211)	2388	439	353.97	+	1.24	1.59e-05	0.00334	BP	heritage breed	RZooRoH	NA
cellular component organization or biogenesis (GO:0071840)	4428	814	656.35	+	1.24	4.82e-10	3.14e-07	BP	heritage breed	RZooRoH	NA
macromolecule modification (GO:0043412)	2555	468	378.72	+	1.24	1.1e-05	0.00264	BP	heritage breed	RZooRoH	NA
regulation of catalytic activity (GO:0050790)	1856	338	275.11	+	1.23	0.000362	0.0405	BP	heritage breed	RZooRoH	NA
positive regulation of cellular process (GO:0048522)	4499	811	666.87	+	1.22	1.47e-08	6.6e-06	BP	heritage breed	RZooRoH	NA
organelle organization (GO:0006996)	2685	482	397.99	+	1.21	5.06e-05	0.00824	BP	heritage breed	RZooRoH	NA
positive regulation of biological process (GO:0048518)	4918	879	728.98	+	1.21	9.88e-09	4.72e-06	BP	heritage breed	RZooRoH	NA
transport (GO:0006810)	3162	564	468.69	+	1.2	1.61e-05	0.00335	BP	heritage breed	RZooRoH	NA
establishment of localization (GO:0051234)	3295	586	488.41	+	1.2	1.39e-05	0.00307	BP	heritage breed	RZooRoH	NA
protein metabolic process (GO:0019538)	3666	633	543.4	+	1.16	0.000121	0.0161	BP	heritage breed	RZooRoH	NA
negative regulation of cellular process (GO:0048523)	3782	651	560.59	+	1.16	0.000132	0.0168	BP	heritage breed	RZooRoH	NA
negative regulation of biological process (GO:0048519)	4138	709	613.36	+	1.16	9.38e-05	0.0132	BP	heritage breed	RZooRoH	NA
organonitrogen compound metabolic process (GO:1901564)	4504	769	667.61	+	1.15	5.94e-05	0.00947	BP	heritage breed	RZooRoH	NA
primary metabolic process (GO:0044238)	6326	1055	937.68	+	1.13	3.14e-05	0.00578	BP	heritage breed	RZooRoH	NA
nitrogen compound metabolic process (GO:0006807)	5801	965	859.86	+	1.12	0.000128	0.0163	BP	heritage breed	RZooRoH	NA
metabolic process (GO:0008152)	7242	1196	1073.46	+	1.11	2.55e-05	0.00494	BP	heritage breed	RZooRoH	NA
organic substance metabolic process (GO:0071704)	6774	1115	1004.09	+	1.11	0.000104	0.0143	BP	heritage breed	RZooRoH	NA
cellular metabolic process (GO:0044237)	6385	1046	946.43	+	1.11	0.000405	0.0447	BP	heritage breed	RZooRoH	NA
cellular process (GO:0009987)	14583	2313	2161.59	+	1.07	1.54e-07	5.27e-05	BP	heritage breed	RZooRoH	NA
biological regulation (GO:0065007)	11680	1847	1731.29	+	1.07	0.000166	0.0203	BP	heritage breed	RZooRoH	NA
biological_process (GO:0008150)	17289	2713	2562.69	+	1.06	1.28e-09	7.34e-07	BP	heritage breed	RZooRoH	NA
response to chemical (GO:0042221)	3950	490	585.5	-	0.84	3.47e-05	0.00606	BP	heritage breed	RZooRoH	NA
Unclassified (UNCLASSIFIED)	4873	572	722.31	-	0.79	1.28e-09	7.65e-07	BP	heritage breed	RZooRoH	NA
system process (GO:0003008)	2419	254	358.56	-	0.71	1.11e-08	5.14e-06	BP	heritage breed	RZooRoH	NA
nervous system process (GO:0050877)	2015	175	298.68	-	0.59	3.9e-14	4.67e-11	BP	heritage breed	RZooRoH	NA
G protein-coupled receptor signaling pathway (GO:0007186)	2015	120	298.68	-	0.4	1.18e-30	2.11e-27	BP	heritage breed	RZooRoH	NA
sensory perception (GO:0007600)	1674	97	248.13	-	0.39	1.77e-26	2.82e-23	BP	heritage breed	RZooRoH	NA
detection of stimulus (GO:0051606)	1461	52	216.56	-	0.24	6.83e-39	1.4e-35	BP	heritage breed	RZooRoH	NA
detection of stimulus involved in sensory perception (GO:0050906)	1390	42	206.04	-	0.2	1.37e-41	3.27e-38	BP	heritage breed	RZooRoH	NA
sensory perception of chemical stimulus (GO:0007606)	1400	37	207.52	-	0.18	1.27e-45	3.64e-42	BP	heritage breed	RZooRoH	NA
detection of chemical stimulus (GO:0009593)	1366	33	202.48	-	0.16	1.2e-46	5.72e-43	BP	heritage breed	RZooRoH	NA
sensory perception of smell (GO:0007608)	1333	31	197.59	-	0.16	1.91e-46	6.86e-43	BP	heritage breed	RZooRoH	NA
detection of chemical stimulus involved in sensory perception (GO:0050907)	1344	29	199.22	-	0.15	1.13e-48	8.07e-45	BP	heritage breed	RZooRoH	NA
detection of chemical stimulus involved in sensory perception of smell (GO:0050911)	1316	27	195.07	-	0.14	7.31e-49	1.05e-44	BP	heritage breed	RZooRoH	NA
cadherin binding (GO:0045296)	56	22	8.3	+	2.65	0.000275	0.0262	MF	heritage breed	RZooRoH	NA
voltage-gated channel activity (GO:0022832)	176	50	26.09	+	1.92	0.000128	0.0152	MF	heritage breed	RZooRoH	NA
voltage-gated ion channel activity (GO:0005244)	175	49	25.94	+	1.89	0.000184	0.0202	MF	heritage breed	RZooRoH	NA
actin filament binding (GO:0051015)	201	56	29.79	+	1.88	7.32e-05	0.00916	MF	heritage breed	RZooRoH	NA
cell adhesion molecule binding (GO:0050839)	234	65	34.69	+	1.87	1.86e-05	0.00291	MF	heritage breed	RZooRoH	NA
guanyl-nucleotide exchange factor activity (GO:0005085)	197	54	29.2	+	1.85	0.000136	0.0152	MF	heritage breed	RZooRoH	NA
GTPase binding (GO:0051020)	234	63	34.69	+	1.82	5.6e-05	0.00744	MF	heritage breed	RZooRoH	NA
small GTPase binding (GO:0031267)	209	56	30.98	+	1.81	0.000201	0.0209	MF	heritage breed	RZooRoH	NA
gated channel activity (GO:0022836)	315	84	46.69	+	1.8	5.26e-06	0.00105	MF	heritage breed	RZooRoH	NA
GTPase activator activity (GO:0005096)	206	54	30.53	+	1.77	0.000371	0.0313	MF	heritage breed	RZooRoH	NA
nucleoside-triphosphatase regulator activity (GO:0060589)	396	103	58.7	+	1.75	1.03e-06	0.000302	MF	heritage breed	RZooRoH	NA
GTPase regulator activity (GO:0030695)	396	103	58.7	+	1.75	1.03e-06	0.000283	MF	heritage breed	RZooRoH	NA
actin binding (GO:0003779)	383	99	56.77	+	1.74	2.6e-06	0.000671	MF	heritage breed	RZooRoH	NA
cation channel activity (GO:0005261)	314	80	46.54	+	1.72	3.8e-05	0.0052	MF	heritage breed	RZooRoH	NA
ion channel activity (GO:0005216)	416	105	61.66	+	1.7	3.26e-06	0.000794	MF	heritage breed	RZooRoH	NA
passive transmembrane transporter activity (GO:0022803)	458	110	67.89	+	1.62	1.14e-05	0.00208	MF	heritage breed	RZooRoH	NA
channel activity (GO:0015267)	458	110	67.89	+	1.62	1.14e-05	0.00199	MF	heritage breed	RZooRoH	NA
phosphoric ester hydrolase activity (GO:0042578)	354	83	52.47	+	1.58	0.000299	0.0262	MF	heritage breed	RZooRoH	NA
cytoskeletal protein binding (GO:0008092)	827	192	122.58	+	1.57	4.73e-08	1.59e-05	MF	heritage breed	RZooRoH	NA
metal ion transmembrane transporter activity (GO:0046873)	395	91	58.55	+	1.55	0.000275	0.0257	MF	heritage breed	RZooRoH	NA
calcium ion binding (GO:0005509)	630	140	93.38	+	1.5	2.46e-05	0.00372	MF	heritage breed	RZooRoH	NA
inorganic molecular entity transmembrane transporter activity (GO:0015318)	695	144	103.02	+	1.4	0.000297	0.0266	MF	heritage breed	RZooRoH	NA
phosphotransferase activity, alcohol group as acceptor (GO:0016773)	673	139	99.76	+	1.39	0.000438	0.0355	MF	heritage breed	RZooRoH	NA
enzyme binding (GO:0019899)	1581	322	234.35	+	1.37	1.64e-07	5.15e-05	MF	heritage breed	RZooRoH	NA
kinase activity (GO:0016301)	780	158	115.62	+	1.37	0.000415	0.0343	MF	heritage breed	RZooRoH	NA
ion transmembrane transporter activity (GO:0015075)	805	163	119.32	+	1.37	0.00035	0.03	MF	heritage breed	RZooRoH	NA
transferase activity, transferring phosphorus-containing groups (GO:0016772)	921	184	136.52	+	1.35	0.000238	0.0231	MF	heritage breed	RZooRoH	NA
catalytic activity, acting on a protein (GO:0140096)	2207	433	327.14	+	1.32	3.9e-08	1.42e-05	MF	heritage breed	RZooRoH	NA
metal ion binding (GO:0046872)	3089	592	457.87	+	1.29	1.52e-09	6.05e-07	MF	heritage breed	RZooRoH	NA
transporter activity (GO:0005215)	1164	223	172.54	+	1.29	0.000456	0.0363	MF	heritage breed	RZooRoH	NA
cation binding (GO:0043169)	3177	608	470.92	+	1.29	1.03e-09	4.52e-07	MF	heritage breed	RZooRoH	NA
nucleotide binding (GO:0000166)	1985	378	294.23	+	1.28	4.67e-06	0.00102	MF	heritage breed	RZooRoH	NA
nucleoside phosphate binding (GO:1901265)	1985	378	294.23	+	1.28	4.67e-06	0.000975	MF	heritage breed	RZooRoH	NA
adenyl ribonucleotide binding (GO:0032559)	1384	263	205.15	+	1.28	0.000193	0.0206	MF	heritage breed	RZooRoH	NA
ATP binding (GO:0005524)	1338	254	198.33	+	1.28	0.00028	0.0255	MF	heritage breed	RZooRoH	NA
adenyl nucleotide binding (GO:0030554)	1394	264	206.63	+	1.28	0.000234	0.0233	MF	heritage breed	RZooRoH	NA
anion binding (GO:0043168)	2152	405	318.98	+	1.27	5.5e-06	0.00105	MF	heritage breed	RZooRoH	NA
ribonucleotide binding (GO:0032553)	1741	327	258.06	+	1.27	6.15e-05	0.00793	MF	heritage breed	RZooRoH	NA
ion binding (GO:0043167)	4840	907	717.42	+	1.26	4.76e-13	2.98e-10	MF	heritage breed	RZooRoH	NA
purine nucleotide binding (GO:0017076)	1741	325	258.06	+	1.26	9.44e-05	0.0115	MF	heritage breed	RZooRoH	NA
purine ribonucleotide binding (GO:0032555)	1723	321	255.39	+	1.26	0.000132	0.0153	MF	heritage breed	RZooRoH	NA
transferase activity (GO:0016740)	2196	409	325.51	+	1.26	1.17e-05	0.00197	MF	heritage breed	RZooRoH	NA
purine ribonucleoside triphosphate binding (GO:0035639)	1669	310	247.39	+	1.25	0.000212	0.0216	MF	heritage breed	RZooRoH	NA
small molecule binding (GO:0036094)	2275	422	337.22	+	1.25	1.2e-05	0.00195	MF	heritage breed	RZooRoH	NA
carbohydrate derivative binding (GO:0097367)	2019	363	299.27	+	1.21	0.000465	0.0364	MF	heritage breed	RZooRoH	NA
protein binding (GO:0005515)	5911	1054	876.17	+	1.2	1.54e-10	7.52e-08	MF	heritage breed	RZooRoH	NA
binding (GO:0005488)	11336	1934	1680.3	+	1.15	1.21e-16	8.86e-14	MF	heritage breed	RZooRoH	NA
catalytic activity (GO:0003824)	5681	968	842.08	+	1.15	3.85e-06	0.000889	MF	heritage breed	RZooRoH	NA
molecular_function (GO:0003674)	16145	2505	2393.12	+	1.05	3.43e-05	0.00502	MF	heritage breed	RZooRoH	NA
Unclassified (UNCLASSIFIED)	6017	780	891.88	-	0.87	3.43e-05	0.00485	MF	heritage breed	RZooRoH	NA
signaling receptor activity (GO:0038023)	2294	185	340.03	-	0.54	1.68e-19	1.84e-16	MF	heritage breed	RZooRoH	NA
molecular transducer activity (GO:0060089)	2294	185	340.03	-	0.54	1.68e-19	1.47e-16	MF	heritage breed	RZooRoH	NA
transmembrane signaling receptor activity (GO:0004888)	2123	154	314.69	-	0.49	6.4e-23	9.35e-20	MF	heritage breed	RZooRoH	NA
G protein-coupled receptor activity (GO:0004930)	1706	73	252.87	-	0.29	1.3e-38	2.86e-35	MF	heritage breed	RZooRoH	NA
olfactory receptor activity (GO:0004984)	1314	26	194.77	-	0.13	1.42e-49	6.21e-46	MF	heritage breed	RZooRoH	NA
odorant binding (GO:0005549)	231	2	34.24	-	0.06	1e-11	5.5e-09	MF	heritage breed	RZooRoH	NA
locomotory behavior (GO:0007626)	156	45	22.24	+	2.02	9.18e-05	0.0157	BP	lop ear	RZooRoH	NA
regulation of neuron projection development (GO:0010975)	273	68	38.93	+	1.75	9.28e-05	0.0157	BP	lop ear	RZooRoH	NA
modulation of chemical synaptic transmission (GO:0050804)	288	71	41.06	+	1.73	7.34e-05	0.013	BP	lop ear	RZooRoH	NA
regulation of trans-synaptic signaling (GO:0099177)	288	71	41.06	+	1.73	7.34e-05	0.0128	BP	lop ear	RZooRoH	NA
positive regulation of hydrolase activity (GO:0051345)	427	105	60.88	+	1.72	1.55e-06	0.000617	BP	lop ear	RZooRoH	NA
regulation of ion transmembrane transport (GO:0034765)	318	78	45.34	+	1.72	4.28e-05	0.00876	BP	lop ear	RZooRoH	NA
behavior (GO:0007610)	414	98	59.03	+	1.66	1.38e-05	0.00366	BP	lop ear	RZooRoH	NA
regulation of GTPase activity (GO:0043087)	293	69	41.78	+	1.65	0.000294	0.0414	BP	lop ear	RZooRoH	NA
regulation of transmembrane transport (GO:0034762)	376	88	53.61	+	1.64	6.48e-05	0.0118	BP	lop ear	RZooRoH	NA
cell junction organization (GO:0034330)	355	83	50.62	+	1.64	0.000101	0.0166	BP	lop ear	RZooRoH	NA
regulation of supramolecular fiber organization (GO:1902903)	310	72	44.2	+	1.63	0.000314	0.0429	BP	lop ear	RZooRoH	NA
blood vessel development (GO:0001568)	369	83	52.61	+	1.58	0.000308	0.0424	BP	lop ear	RZooRoH	NA
brain development (GO:0007420)	449	100	64.02	+	1.56	0.000109	0.0175	BP	lop ear	RZooRoH	NA
regulation of ion transport (GO:0043269)	441	98	62.88	+	1.56	0.000124	0.0195	BP	lop ear	RZooRoH	NA
cell morphogenesis involved in differentiation (GO:0000904)	426	94	60.74	+	1.55	0.000212	0.0314	BP	lop ear	RZooRoH	NA
biological adhesion (GO:0022610)	618	135	88.12	+	1.53	1.18e-05	0.00319	BP	lop ear	RZooRoH	NA
cell morphogenesis (GO:0000902)	559	122	79.71	+	1.53	3.6e-05	0.0076	BP	lop ear	RZooRoH	NA
cell adhesion (GO:0007155)	614	134	87.55	+	1.53	1.41e-05	0.00369	BP	lop ear	RZooRoH	NA
head development (GO:0060322)	486	106	69.3	+	1.53	0.000117	0.0186	BP	lop ear	RZooRoH	NA
regulation of cell projection organization (GO:0031344)	427	93	60.88	+	1.53	0.000358	0.048	BP	lop ear	RZooRoH	NA
central nervous system development (GO:0007417)	622	134	88.69	+	1.51	2.59e-05	0.00599	BP	lop ear	RZooRoH	NA
regulation of cell migration (GO:0030334)	693	149	98.81	+	1.51	9.91e-06	0.00273	BP	lop ear	RZooRoH	NA
regulation of locomotion (GO:0040012)	769	165	109.65	+	1.5	3.19e-06	0.00106	BP	lop ear	RZooRoH	NA
regulation of cellular component movement (GO:0051270)	783	166	111.65	+	1.49	6.12e-06	0.00191	BP	lop ear	RZooRoH	NA
actin filament-based process (GO:0030029)	500	106	71.29	+	1.49	0.000296	0.0412	BP	lop ear	RZooRoH	NA
positive regulation of catalytic activity (GO:0043085)	877	185	125.05	+	1.48	1.95e-06	0.000736	BP	lop ear	RZooRoH	NA
tube development (GO:0035295)	647	136	92.25	+	1.47	5.76e-05	0.0109	BP	lop ear	RZooRoH	NA
regulation of cell motility (GO:2000145)	735	154	104.8	+	1.47	2.14e-05	0.00511	BP	lop ear	RZooRoH	NA
protein phosphorylation (GO:0006468)	680	142	96.96	+	1.46	5.41e-05	0.0108	BP	lop ear	RZooRoH	NA
circulatory system development (GO:0072359)	652	134	92.97	+	1.44	0.00015	0.0234	BP	lop ear	RZooRoH	NA
locomotion (GO:0040011)	969	198	138.17	+	1.43	5.42e-06	0.00173	BP	lop ear	RZooRoH	NA
cell projection organization (GO:0030030)	875	177	124.76	+	1.42	2.66e-05	0.00605	BP	lop ear	RZooRoH	NA
positive regulation of molecular function (GO:0044093)	1172	237	167.11	+	1.42	1.14e-06	0.00051	BP	lop ear	RZooRoH	NA
regulation of hydrolase activity (GO:0051336)	807	163	115.07	+	1.42	7.06e-05	0.0127	BP	lop ear	RZooRoH	NA
neuron differentiation (GO:0030182)	788	159	112.36	+	1.42	8.87e-05	0.0153	BP	lop ear	RZooRoH	NA
nervous system development (GO:0007399)	1487	299	212.03	+	1.41	5.46e-08	3.4e-05	BP	lop ear	RZooRoH	NA
neurogenesis (GO:0022008)	1051	211	149.86	+	1.41	6.51e-06	0.00194	BP	lop ear	RZooRoH	NA
plasma membrane bounded cell projection organization (GO:0120036)	852	171	121.48	+	1.41	5.86e-05	0.0109	BP	lop ear	RZooRoH	NA
generation of neurons (GO:0048699)	952	191	135.74	+	1.41	1.97e-05	0.00496	BP	lop ear	RZooRoH	NA
movement of cell or subcellular component (GO:0006928)	1172	235	167.11	+	1.41	2.1e-06	0.000773	BP	lop ear	RZooRoH	NA
cell development (GO:0048468)	1288	251	183.65	+	1.37	6.58e-06	0.00193	BP	lop ear	RZooRoH	NA
phosphorylation (GO:0016310)	912	177	130.04	+	1.36	0.000207	0.0309	BP	lop ear	RZooRoH	NA
anatomical structure morphogenesis (GO:0009653)	1700	329	242.4	+	1.36	2.99e-07	0.000153	BP	lop ear	RZooRoH	NA
regulation of localization (GO:0032879)	2067	400	294.73	+	1.36	1.08e-08	9.08e-06	BP	lop ear	RZooRoH	NA
cytoskeleton organization (GO:0007010)	999	191	142.44	+	1.34	0.000224	0.0327	BP	lop ear	RZooRoH	NA
multicellular organism development (GO:0007275)	3322	635	473.67	+	1.34	7.83e-13	1.02e-09	BP	lop ear	RZooRoH	NA
phosphate-containing compound metabolic process (GO:0006796)	1686	322	240.4	+	1.34	1.15e-06	0.000498	BP	lop ear	RZooRoH	NA
regulation of transport (GO:0051049)	1207	230	172.1	+	1.34	5.48e-05	0.0106	BP	lop ear	RZooRoH	NA
phosphorus metabolic process (GO:0006793)	1706	324	243.25	+	1.33	1.56e-06	0.000604	BP	lop ear	RZooRoH	NA
system development (GO:0048731)	3058	578	436.03	+	1.33	5.9e-11	6.05e-08	BP	lop ear	RZooRoH	NA
intracellular signal transduction (GO:0035556)	1152	217	164.26	+	1.32	0.000178	0.0271	BP	lop ear	RZooRoH	NA
anatomical structure development (GO:0048856)	3712	699	529.28	+	1.32	4.68e-13	6.72e-10	BP	lop ear	RZooRoH	NA
cell differentiation (GO:0030154)	2536	476	361.6	+	1.32	1.15e-08	9.13e-06	BP	lop ear	RZooRoH	NA
regulation of molecular function (GO:0065009)	2403	450	342.64	+	1.31	4.2e-08	2.87e-05	BP	lop ear	RZooRoH	NA
cellular developmental process (GO:0048869)	2580	483	367.87	+	1.31	1.23e-08	9.27e-06	BP	lop ear	RZooRoH	NA
regulation of catalytic activity (GO:0050790)	1856	347	264.64	+	1.31	2.25e-06	0.000809	BP	lop ear	RZooRoH	NA
regulation of developmental process (GO:0050793)	1830	342	260.93	+	1.31	3.17e-06	0.00108	BP	lop ear	RZooRoH	NA
transmembrane transport (GO:0055085)	1143	213	162.98	+	1.31	0.000325	0.044	BP	lop ear	RZooRoH	NA
macromolecule localization (GO:0033036)	1759	327	250.81	+	1.3	7.89e-06	0.00222	BP	lop ear	RZooRoH	NA
developmental process (GO:0032502)	4023	746	573.63	+	1.3	8e-13	9.56e-10	BP	lop ear	RZooRoH	NA
animal organ development (GO:0048513)	2294	425	327.09	+	1.3	3.29e-07	0.000163	BP	lop ear	RZooRoH	NA
regulation of signaling (GO:0023051)	2550	471	363.6	+	1.3	7.69e-08	4.59e-05	BP	lop ear	RZooRoH	NA
regulation of cellular component organization (GO:0051128)	1740	321	248.1	+	1.29	1.58e-05	0.00405	BP	lop ear	RZooRoH	NA
regulation of cell communication (GO:0010646)	2537	468	361.74	+	1.29	9.93e-08	5.28e-05	BP	lop ear	RZooRoH	NA
regulation of multicellular organismal process (GO:0051239)	2005	368	285.89	+	1.29	4.83e-06	0.00157	BP	lop ear	RZooRoH	NA
protein localization (GO:0008104)	1408	257	200.76	+	1.28	0.000228	0.033	BP	lop ear	RZooRoH	NA
regulation of signal transduction (GO:0009966)	2244	405	319.96	+	1.27	6.49e-06	0.00198	BP	lop ear	RZooRoH	NA
localization (GO:0051179)	4332	774	617.68	+	1.25	2.05e-10	1.96e-07	BP	lop ear	RZooRoH	NA
macromolecule modification (GO:0043412)	2555	454	364.31	+	1.25	6.78e-06	0.00195	BP	lop ear	RZooRoH	NA
regulation of response to stimulus (GO:0048583)	3006	532	428.61	+	1.24	1.18e-06	0.000499	BP	lop ear	RZooRoH	NA
cellular component organization (GO:0016043)	4245	749	605.28	+	1.24	3.98e-09	3.57e-06	BP	lop ear	RZooRoH	NA
cellular localization (GO:0051641)	1910	337	272.34	+	1.24	0.000232	0.0332	BP	lop ear	RZooRoH	NA
regulation of biological quality (GO:0065008)	2936	518	418.63	+	1.24	2.43e-06	0.00085	BP	lop ear	RZooRoH	NA
cellular protein modification process (GO:0006464)	2388	421	340.5	+	1.24	2.9e-05	0.00651	BP	lop ear	RZooRoH	NA
protein modification process (GO:0036211)	2388	421	340.5	+	1.24	2.9e-05	0.00641	BP	lop ear	RZooRoH	NA
cellular component organization or biogenesis (GO:0071840)	4428	768	631.37	+	1.22	3.08e-08	2.21e-05	BP	lop ear	RZooRoH	NA
positive regulation of cellular process (GO:0048522)	4499	775	641.5	+	1.21	8.02e-08	4.6e-05	BP	lop ear	RZooRoH	NA
transport (GO:0006810)	3162	541	450.86	+	1.2	3e-05	0.00653	BP	lop ear	RZooRoH	NA
positive regulation of biological process (GO:0048518)	4918	841	701.24	+	1.2	5.08e-08	3.31e-05	BP	lop ear	RZooRoH	NA
organelle organization (GO:0006996)	2685	458	382.84	+	1.2	0.000197	0.0298	BP	lop ear	RZooRoH	NA
positive regulation of metabolic process (GO:0009893)	3031	515	432.18	+	1.19	9.89e-05	0.0165	BP	lop ear	RZooRoH	NA
establishment of localization (GO:0051234)	3295	559	469.82	+	1.19	5.07e-05	0.0102	BP	lop ear	RZooRoH	NA
positive regulation of cellular metabolic process (GO:0031325)	2662	451	379.57	+	1.19	0.000367	0.0487	BP	lop ear	RZooRoH	NA
negative regulation of cellular process (GO:0048523)	3782	633	539.26	+	1.17	5.41e-05	0.0106	BP	lop ear	RZooRoH	NA
negative regulation of biological process (GO:0048519)	4138	692	590.02	+	1.17	2.04e-05	0.00495	BP	lop ear	RZooRoH	NA
cellular macromolecule metabolic process (GO:0044260)	4009	666	571.63	+	1.17	6.45e-05	0.0119	BP	lop ear	RZooRoH	NA
organonitrogen compound metabolic process (GO:1901564)	4504	738	642.21	+	1.15	0.000107	0.0175	BP	lop ear	RZooRoH	NA
nitrogen compound metabolic process (GO:0006807)	5801	935	827.14	+	1.13	5.7e-05	0.0109	BP	lop ear	RZooRoH	NA
cellular metabolic process (GO:0044237)	6385	1027	910.41	+	1.13	2.42e-05	0.00568	BP	lop ear	RZooRoH	NA
primary metabolic process (GO:0044238)	6326	1017	902	+	1.13	3.03e-05	0.00648	BP	lop ear	RZooRoH	NA
metabolic process (GO:0008152)	7242	1150	1032.61	+	1.11	3.76e-05	0.00782	BP	lop ear	RZooRoH	NA
organic substance metabolic process (GO:0071704)	6774	1072	965.88	+	1.11	0.000154	0.0238	BP	lop ear	RZooRoH	NA
cellular process (GO:0009987)	14583	2215	2079.34	+	1.07	1.51e-06	0.000618	BP	lop ear	RZooRoH	NA
biological regulation (GO:0065007)	11680	1774	1665.41	+	1.07	0.000294	0.0418	BP	lop ear	RZooRoH	NA
biological_process (GO:0008150)	17289	2585	2465.18	+	1.05	9.16e-07	0.000424	BP	lop ear	RZooRoH	NA
response to chemical (GO:0042221)	3950	467	563.22	-	0.83	2.02e-05	0.00501	BP	lop ear	RZooRoH	NA
Unclassified (UNCLASSIFIED)	4873	575	694.82	-	0.83	9.16e-07	0.000438	BP	lop ear	RZooRoH	NA
system process (GO:0003008)	2419	249	344.92	-	0.72	8.11e-08	4.48e-05	BP	lop ear	RZooRoH	NA
nervous system process (GO:0050877)	2015	178	287.31	-	0.62	1.18e-11	1.3e-08	BP	lop ear	RZooRoH	NA
G protein-coupled receptor signaling pathway (GO:0007186)	2015	134	287.31	-	0.47	4.24e-23	7.61e-20	BP	lop ear	RZooRoH	NA
sensory perception (GO:0007600)	1674	109	238.69	-	0.46	6.4e-20	1.02e-16	BP	lop ear	RZooRoH	NA
detection of stimulus (GO:0051606)	1461	65	208.32	-	0.31	1.98e-29	4.05e-26	BP	lop ear	RZooRoH	NA
detection of stimulus involved in sensory perception (GO:0050906)	1390	51	198.2	-	0.26	9.65e-34	2.31e-30	BP	lop ear	RZooRoH	NA
sensory perception of chemical stimulus (GO:0007606)	1400	48	199.62	-	0.24	6.41e-36	1.84e-32	BP	lop ear	RZooRoH	NA
sensory perception of smell (GO:0007608)	1333	42	190.07	-	0.22	1.64e-36	5.87e-33	BP	lop ear	RZooRoH	NA
detection of chemical stimulus (GO:0009593)	1366	43	194.77	-	0.22	2.22e-37	1.06e-33	BP	lop ear	RZooRoH	NA
detection of chemical stimulus involved in sensory perception (GO:0050907)	1344	40	191.64	-	0.21	2.76e-38	1.98e-34	BP	lop ear	RZooRoH	NA
detection of chemical stimulus involved in sensory perception of smell (GO:0050911)	1316	38	187.64	-	0.2	2.58e-38	3.7e-34	BP	lop ear	RZooRoH	NA
cadherin binding (GO:0045296)	56	21	7.98	+	2.63	0.000396	0.0347	MF	lop ear	RZooRoH	NA
guanyl-nucleotide exchange factor activity (GO:0005085)	197	60	28.09	+	2.14	1.43e-06	0.000348	MF	lop ear	RZooRoH	NA
voltage-gated cation channel activity (GO:0022843)	133	39	18.96	+	2.06	0.000178	0.0177	MF	lop ear	RZooRoH	NA
voltage-gated ion channel activity (GO:0005244)	175	50	24.95	+	2	4.12e-05	0.00602	MF	lop ear	RZooRoH	NA
voltage-gated channel activity (GO:0022832)	176	50	25.1	+	1.99	4.43e-05	0.00627	MF	lop ear	RZooRoH	NA
nucleoside-triphosphatase regulator activity (GO:0060589)	396	107	56.46	+	1.9	2.45e-08	9.77e-06	MF	lop ear	RZooRoH	NA
GTPase regulator activity (GO:0030695)	396	107	56.46	+	1.9	2.45e-08	8.95e-06	MF	lop ear	RZooRoH	NA
cell adhesion molecule binding (GO:0050839)	234	62	33.37	+	1.86	3.96e-05	0.00598	MF	lop ear	RZooRoH	NA
small GTPase binding (GO:0031267)	209	55	29.8	+	1.85	0.000111	0.0119	MF	lop ear	RZooRoH	NA
GTPase activator activity (GO:0005096)	206	52	29.37	+	1.77	0.000422	0.0362	MF	lop ear	RZooRoH	NA
phosphatidylinositol binding (GO:0035091)	235	58	33.51	+	1.73	0.000342	0.0306	MF	lop ear	RZooRoH	NA
GTPase binding (GO:0051020)	234	57	33.37	+	1.71	0.000475	0.0385	MF	lop ear	RZooRoH	NA
phosphoric ester hydrolase activity (GO:0042578)	354	84	50.48	+	1.66	5.47e-05	0.0075	MF	lop ear	RZooRoH	NA
phospholipid binding (GO:0005543)	397	94	56.61	+	1.66	2.3e-05	0.00388	MF	lop ear	RZooRoH	NA
metal ion transmembrane transporter activity (GO:0046873)	395	93	56.32	+	1.65	2.98e-05	0.00466	MF	lop ear	RZooRoH	NA
actin binding (GO:0003779)	383	89	54.61	+	1.63	7.49e-05	0.00887	MF	lop ear	RZooRoH	NA
gated channel activity (GO:0022836)	315	73	44.91	+	1.63	0.000341	0.0312	MF	lop ear	RZooRoH	NA
cytoskeletal protein binding (GO:0008092)	827	180	117.92	+	1.53	4.87e-07	0.000142	MF	lop ear	RZooRoH	NA
ion channel activity (GO:0005216)	416	90	59.32	+	1.52	0.000504	0.0395	MF	lop ear	RZooRoH	NA
protein kinase activity (GO:0004672)	566	121	80.7	+	1.5	8.3e-05	0.00958	MF	lop ear	RZooRoH	NA
lipid binding (GO:0008289)	639	134	91.11	+	1.47	6.67e-05	0.00835	MF	lop ear	RZooRoH	NA
phosphotransferase activity, alcohol group as acceptor (GO:0016773)	673	138	95.96	+	1.44	0.00015	0.0152	MF	lop ear	RZooRoH	NA
zinc ion binding (GO:0008270)	695	142	99.1	+	1.43	0.000124	0.0129	MF	lop ear	RZooRoH	NA
inorganic molecular entity transmembrane transporter activity (GO:0015318)	695	137	99.1	+	1.38	0.000626	0.0482	MF	lop ear	RZooRoH	NA
kinase activity (GO:0016301)	780	152	111.22	+	1.37	0.000483	0.0385	MF	lop ear	RZooRoH	NA
ATP binding (GO:0005524)	1338	258	190.78	+	1.35	9.41e-06	0.00196	MF	lop ear	RZooRoH	NA
adenyl nucleotide binding (GO:0030554)	1394	268	198.77	+	1.35	6.79e-06	0.00157	MF	lop ear	RZooRoH	NA
adenyl ribonucleotide binding (GO:0032559)	1384	266	197.34	+	1.35	7.57e-06	0.00166	MF	lop ear	RZooRoH	NA
transferase activity, transferring phosphorus-containing groups (GO:0016772)	921	176	131.32	+	1.34	0.000448	0.0378	MF	lop ear	RZooRoH	NA
enzyme regulator activity (GO:0030234)	1039	195	148.15	+	1.32	0.000475	0.0392	MF	lop ear	RZooRoH	NA
transporter activity (GO:0005215)	1164	217	165.97	+	1.31	0.000266	0.0249	MF	lop ear	RZooRoH	NA
anion binding (GO:0043168)	2152	399	306.85	+	1.3	7.98e-07	0.000206	MF	lop ear	RZooRoH	NA
enzyme binding (GO:0019899)	1581	293	225.43	+	1.3	2.89e-05	0.0047	MF	lop ear	RZooRoH	NA
catalytic activity, acting on a protein (GO:0140096)	2207	409	314.69	+	1.3	5.56e-07	0.000152	MF	lop ear	RZooRoH	NA
cation binding (GO:0043169)	3177	581	453	+	1.28	5.26e-09	2.56e-06	MF	lop ear	RZooRoH	NA
metal ion binding (GO:0046872)	3089	564	440.45	+	1.28	1.26e-08	5.53e-06	MF	lop ear	RZooRoH	NA
nucleotide binding (GO:0000166)	1985	362	283.03	+	1.28	1.08e-05	0.00198	MF	lop ear	RZooRoH	NA
nucleoside phosphate binding (GO:1901265)	1985	362	283.03	+	1.28	1.08e-05	0.0019	MF	lop ear	RZooRoH	NA
purine nucleotide binding (GO:0017076)	1741	316	248.24	+	1.27	6.13e-05	0.00815	MF	lop ear	RZooRoH	NA
purine ribonucleoside triphosphate binding (GO:0035639)	1669	302	237.98	+	1.27	0.000108	0.0118	MF	lop ear	RZooRoH	NA
ribonucleotide binding (GO:0032553)	1741	315	248.24	+	1.27	7.13e-05	0.00868	MF	lop ear	RZooRoH	NA
purine ribonucleotide binding (GO:0032555)	1723	311	245.68	+	1.27	0.000101	0.0114	MF	lop ear	RZooRoH	NA
ion binding (GO:0043167)	4840	871	690.12	+	1.26	1.64e-12	1.03e-09	MF	lop ear	RZooRoH	NA
small molecule binding (GO:0036094)	2275	400	324.38	+	1.23	6.49e-05	0.00837	MF	lop ear	RZooRoH	NA
hydrolase activity (GO:0016787)	2288	397	326.24	+	1.22	0.000184	0.0179	MF	lop ear	RZooRoH	NA
transferase activity (GO:0016740)	2196	381	313.12	+	1.22	0.000261	0.0249	MF	lop ear	RZooRoH	NA
protein binding (GO:0005515)	5911	1018	842.83	+	1.21	1.14e-10	6.26e-08	MF	lop ear	RZooRoH	NA
catalytic activity (GO:0003824)	5681	949	810.03	+	1.17	2.06e-07	6.95e-05	MF	lop ear	RZooRoH	NA
binding (GO:0005488)	11336	1843	1616.36	+	1.14	3.93e-14	2.87e-11	MF	lop ear	RZooRoH	NA
molecular_function (GO:0003674)	16145	2419	2302.06	+	1.05	9.42e-06	0.0018	MF	lop ear	RZooRoH	NA
Unclassified (UNCLASSIFIED)	6017	741	857.94	-	0.86	9.42e-06	0.00188	MF	lop ear	RZooRoH	NA
signaling receptor activity (GO:0038023)	2294	190	327.09	-	0.58	5.97e-16	6.54e-13	MF	lop ear	RZooRoH	NA
molecular transducer activity (GO:0060089)	2294	190	327.09	-	0.58	5.97e-16	5.23e-13	MF	lop ear	RZooRoH	NA
transmembrane signaling receptor activity (GO:0004888)	2123	161	302.71	-	0.53	1.69e-18	2.47e-15	MF	lop ear	RZooRoH	NA
G protein-coupled receptor activity (GO:0004930)	1706	90	243.25	-	0.37	3.53e-28	7.73e-25	MF	lop ear	RZooRoH	NA
odorant binding (GO:0005549)	231	7	32.94	-	0.21	3.18e-07	9.96e-05	MF	lop ear	RZooRoH	NA
olfactory receptor activity (GO:0004984)	1314	37	187.36	-	0.2	1.01e-38	4.41e-35	MF	lop ear	RZooRoH	NA
regulation of cation transmembrane transport (GO:1904062)	217	29	12.47	+	2.32	9.15e-05	0.0328	BP	prick ear	RZooRoH	NA
regulation of ion transmembrane transport (GO:0034765)	318	42	18.28	+	2.3	3.14e-06	0.00215	BP	prick ear	RZooRoH	NA
regulation of transmembrane transport (GO:0034762)	376	48	21.61	+	2.22	2.07e-06	0.00148	BP	prick ear	RZooRoH	NA
regulation of establishment of protein localization (GO:0070201)	338	41	19.43	+	2.11	2.88e-05	0.0122	BP	prick ear	RZooRoH	NA
regulation of system process (GO:0044057)	357	43	20.52	+	2.1	2.82e-05	0.0123	BP	prick ear	RZooRoH	NA
regulation of protein transport (GO:0051223)	316	37	18.17	+	2.04	0.000128	0.0437	BP	prick ear	RZooRoH	NA
regulation of ion transport (GO:0043269)	441	51	25.35	+	2.01	1.15e-05	0.00633	BP	prick ear	RZooRoH	NA
regulation of transport (GO:0051049)	1207	119	69.39	+	1.72	6.44e-08	6.6e-05	BP	prick ear	RZooRoH	NA
regulation of hydrolase activity (GO:0051336)	807	75	46.39	+	1.62	0.000139	0.0454	BP	prick ear	RZooRoH	NA
movement of cell or subcellular component (GO:0006928)	1172	108	67.37	+	1.6	4.56e-06	0.00298	BP	prick ear	RZooRoH	NA
locomotion (GO:0040011)	969	89	55.7	+	1.6	3.92e-05	0.0161	BP	prick ear	RZooRoH	NA
intracellular signal transduction (GO:0035556)	1152	101	66.22	+	1.53	6.71e-05	0.0253	BP	prick ear	RZooRoH	NA
regulation of phosphate metabolic process (GO:0019220)	1107	96	63.64	+	1.51	0.000146	0.0465	BP	prick ear	RZooRoH	NA
regulation of phosphorus metabolic process (GO:0051174)	1107	96	63.64	+	1.51	0.000146	0.0455	BP	prick ear	RZooRoH	NA
regulation of catalytic activity (GO:0050790)	1856	159	106.69	+	1.49	1.59e-06	0.0012	BP	prick ear	RZooRoH	NA
regulation of localization (GO:0032879)	2067	176	118.82	+	1.48	5.28e-07	0.000446	BP	prick ear	RZooRoH	NA
establishment of localization in cell (GO:0051649)	1384	117	79.56	+	1.47	7.6e-05	0.028	BP	prick ear	RZooRoH	NA
regulation of signaling (GO:0023051)	2550	214	146.59	+	1.46	5.8e-08	6.4e-05	BP	prick ear	RZooRoH	NA
regulation of cellular component organization (GO:0051128)	1740	146	100.03	+	1.46	1.3e-05	0.00668	BP	prick ear	RZooRoH	NA
regulation of cell communication (GO:0010646)	2537	212	145.84	+	1.45	8.99e-08	8.6e-05	BP	prick ear	RZooRoH	NA
cellular localization (GO:0051641)	1910	158	109.8	+	1.44	9.44e-06	0.00564	BP	prick ear	RZooRoH	NA
regulation of molecular function (GO:0065009)	2403	197	138.14	+	1.43	1.07e-06	0.000854	BP	prick ear	RZooRoH	NA
phosphate-containing compound metabolic process (GO:0006796)	1686	137	96.92	+	1.41	0.000102	0.0358	BP	prick ear	RZooRoH	NA
regulation of signal transduction (GO:0009966)	2244	180	129	+	1.4	1.27e-05	0.00676	BP	prick ear	RZooRoH	NA
localization (GO:0051179)	4332	345	249.03	+	1.39	3.1e-10	4.44e-07	BP	prick ear	RZooRoH	NA
positive regulation of cellular process (GO:0048522)	4499	345	258.63	+	1.33	1.75e-08	2.1e-05	BP	prick ear	RZooRoH	NA
positive regulation of biological process (GO:0048518)	4918	376	282.72	+	1.33	3.52e-09	4.59e-06	BP	prick ear	RZooRoH	NA
regulation of response to stimulus (GO:0048583)	3006	229	172.8	+	1.33	1.96e-05	0.00937	BP	prick ear	RZooRoH	NA
establishment of localization (GO:0051234)	3295	249	189.42	+	1.31	1.13e-05	0.00648	BP	prick ear	RZooRoH	NA
transport (GO:0006810)	3162	236	181.77	+	1.3	4.95e-05	0.0197	BP	prick ear	RZooRoH	NA
cellular component organization (GO:0016043)	4245	312	244.03	+	1.28	5.19e-06	0.00323	BP	prick ear	RZooRoH	NA
cellular component organization or biogenesis (GO:0071840)	4428	319	254.55	+	1.25	1.95e-05	0.00965	BP	prick ear	RZooRoH	NA
negative regulation of cellular process (GO:0048523)	3782	272	217.41	+	1.25	0.000137	0.0455	BP	prick ear	RZooRoH	NA
negative regulation of biological process (GO:0048519)	4138	297	237.88	+	1.25	5.97e-05	0.0232	BP	prick ear	RZooRoH	NA
biological_process (GO:0008150)	17289	1057	993.87	+	1.06	2.3e-05	0.0106	BP	prick ear	RZooRoH	NA
Unclassified (UNCLASSIFIED)	4873	217	280.13	-	0.77	2.3e-05	0.0103	BP	prick ear	RZooRoH	NA
nervous system process (GO:0050877)	2015	66	115.83	-	0.57	4.74e-07	0.000425	BP	prick ear	RZooRoH	NA
sensory perception (GO:0007600)	1674	41	96.23	-	0.43	2.12e-10	3.39e-07	BP	prick ear	RZooRoH	NA
G protein-coupled receptor signaling pathway (GO:0007186)	2015	39	115.83	-	0.34	9.98e-17	1.79e-13	BP	prick ear	RZooRoH	NA
detection of stimulus (GO:0051606)	1461	16	83.99	-	0.19	1.97e-19	4.04e-16	BP	prick ear	RZooRoH	NA
detection of stimulus involved in sensory perception (GO:0050906)	1390	13	79.91	-	0.16	3.86e-20	9.22e-17	BP	prick ear	RZooRoH	NA
sensory perception of chemical stimulus (GO:0007606)	1400	13	80.48	-	0.16	1.75e-20	5.02e-17	BP	prick ear	RZooRoH	NA
sensory perception of smell (GO:0007608)	1333	11	76.63	-	0.14	1.19e-20	4.27e-17	BP	prick ear	RZooRoH	NA
detection of chemical stimulus (GO:0009593)	1366	11	78.53	-	0.14	2.65e-21	1.27e-17	BP	prick ear	RZooRoH	NA
detection of chemical stimulus involved in sensory perception (GO:0050907)	1344	10	77.26	-	0.13	1.16e-21	8.35e-18	BP	prick ear	RZooRoH	NA
detection of chemical stimulus involved in sensory perception of smell (GO:0050911)	1316	9	75.65	-	0.12	7.41e-22	1.06e-17	BP	prick ear	RZooRoH	NA
phosphatidylinositol-3-phosphate binding (GO:0032266)	36	11	2.07	+	5.32	3.34e-05	0.00697	MF	prick ear	RZooRoH	NA
cadherin binding (GO:0045296)	56	12	3.22	+	3.73	0.000272	0.0442	MF	prick ear	RZooRoH	NA
phosphatidylinositol binding (GO:0035091)	235	30	13.51	+	2.22	0.000167	0.0305	MF	prick ear	RZooRoH	NA
actin binding (GO:0003779)	383	43	22.02	+	1.95	8.94e-05	0.017	MF	prick ear	RZooRoH	NA
cytoskeletal protein binding (GO:0008092)	827	75	47.54	+	1.58	0.000232	0.0391	MF	prick ear	RZooRoH	NA
ATP binding (GO:0005524)	1338	120	76.92	+	1.56	5.19e-06	0.00227	MF	prick ear	RZooRoH	NA
adenyl ribonucleotide binding (GO:0032559)	1384	124	79.56	+	1.56	3.2e-06	0.00175	MF	prick ear	RZooRoH	NA
adenyl nucleotide binding (GO:0030554)	1394	124	80.14	+	1.55	4.54e-06	0.00221	MF	prick ear	RZooRoH	NA
anion binding (GO:0043168)	2152	181	123.71	+	1.46	6.63e-07	0.000485	MF	prick ear	RZooRoH	NA
ribonucleotide binding (GO:0032553)	1741	146	100.08	+	1.46	1.31e-05	0.00411	MF	prick ear	RZooRoH	NA
purine ribonucleotide binding (GO:0032555)	1723	144	99.05	+	1.45	1.56e-05	0.00426	MF	prick ear	RZooRoH	NA
purine ribonucleoside triphosphate binding (GO:0035639)	1669	139	95.94	+	1.45	3.01e-05	0.0066	MF	prick ear	RZooRoH	NA
purine nucleotide binding (GO:0017076)	1741	144	100.08	+	1.44	2.7e-05	0.00622	MF	prick ear	RZooRoH	NA
nucleotide binding (GO:0000166)	1985	164	114.11	+	1.44	6.65e-06	0.00243	MF	prick ear	RZooRoH	NA
nucleoside phosphate binding (GO:1901265)	1985	164	114.11	+	1.44	6.65e-06	0.00224	MF	prick ear	RZooRoH	NA
enzyme binding (GO:0019899)	1581	128	90.89	+	1.41	0.000197	0.0346	MF	prick ear	RZooRoH	NA
carbohydrate derivative binding (GO:0097367)	2019	163	116.06	+	1.4	2.4e-05	0.00585	MF	prick ear	RZooRoH	NA
small molecule binding (GO:0036094)	2275	181	130.78	+	1.38	1.78e-05	0.0046	MF	prick ear	RZooRoH	NA
ion binding (GO:0043167)	4840	353	278.23	+	1.27	1.64e-06	0.00103	MF	prick ear	RZooRoH	NA
protein binding (GO:0005515)	5911	412	339.8	+	1.21	1.34e-05	0.00391	MF	prick ear	RZooRoH	NA
catalytic activity (GO:0003824)	5681	391	326.58	+	1.2	7.88e-05	0.0157	MF	prick ear	RZooRoH	NA
binding (GO:0005488)	11336	735	651.66	+	1.13	5.89e-06	0.00235	MF	prick ear	RZooRoH	NA
signaling receptor activity (GO:0038023)	2294	61	131.87	-	0.46	2.65e-12	2.9e-09	MF	prick ear	RZooRoH	NA
molecular transducer activity (GO:0060089)	2294	61	131.87	-	0.46	2.65e-12	2.32e-09	MF	prick ear	RZooRoH	NA
transmembrane signaling receptor activity (GO:0004888)	2123	52	122.04	-	0.43	5.56e-13	8.13e-10	MF	prick ear	RZooRoH	NA
G protein-coupled receptor activity (GO:0004930)	1706	24	98.07	-	0.24	3.24e-19	7.09e-16	MF	prick ear	RZooRoH	NA
olfactory receptor activity (GO:0004984)	1314	9	75.54	-	0.12	7.16e-22	3.14e-18	MF	prick ear	RZooRoH	NA
