# Supplementary material for: Simultaneous testing of rule- and model-based approaches for runs of homozygosity detection opens up a window into genomic footprints of selection in pigs
Source: BMC Genomics. 2022 Aug 6;23:564. doi: 10.1186/s12864-022-08801-4 (PMC9357325; doi:10.1186/s12864-022-08801-4)
Supplement: Supplementary file 10 — Additional file 10: Table S10. Intersection of human orthologues genes detected in ROHRs with NCBI gene lists for phenotype-related terms. [file 12864_2022_8801_MOESM10_ESM.xlsx]

## Sheet:  ear
Table S10. Intersection of human orthologues genes detected in ROHRs with NCBI gene lists for phenotype-related terms. Human orthologues of pig genes detected for each phenotype, tool and parameter set were intersected with different subsets of genes associated with the terms “ear”, “outer ear”, “anxiety or stress”, “disease resistance”, "meat quality" and "immun*" or "inflam*"in the NCBI RefSeq …
Gene Name (ENSG)	Ortholog Name (ENTREZ)	Ortholog Name (ENSG)	Description	Tool	Parameterset	Phenotype	NCBI set
ENSSSCG00000000002	GTSE1	ENSG00000075218	G2 and S-phase expressed 1 [Source:HGNC Symbol;Acc:HGNC:13698]	PLINK	A	lop ear	ear
ENSSSCG00000000003	TTC38	ENSG00000075234	tetratricopeptide repeat domain 38 [Source:HGNC Symbol;Acc:HGNC:26082]	PLINK	A	lop ear	ear
ENSSSCG00000000005	CDPF1	ENSG00000205643	cysteine rich DPF motif domain containing 1 [Source:HGNC Symbol;Acc:HGNC:33710]	PLINK	A	lop ear	ear
ENSSSCG00000000006	PPARA	ENSG00000186951	peroxisome proliferator activated receptor alpha [Source:HGNC Symbol;Acc:HGNC:9232]	PLINK	A	lop ear	ear
ENSSSCG00000000010	FBLN1	ENSG00000077942	fibulin 1 [Source:HGNC Symbol;Acc:HGNC:3600]	PLINK	A	lop ear	ear
ENSSSCG00000000014	FAM118A	ENSG00000100376	family with sequence similarity 118 member A [Source:HGNC Symbol;Acc:HGNC:1313]	PLINK	A	lop ear	ear
ENSSSCG00000000018	KIAA0930	ENSG00000100364	KIAA0930 [Source:HGNC Symbol;Acc:HGNC:1314]	PLINK	A	lop ear	ear
ENSSSCG00000000019	NUP50	ENSG00000093000	nucleoporin 50 [Source:HGNC Symbol;Acc:HGNC:8065]	PLINK	A	lop ear	ear
ENSSSCG00000000020	PHF21B	ENSG00000056487	PHD finger protein 21B [Source:HGNC Symbol;Acc:HGNC:25161]	PLINK	A	lop ear	ear
ENSSSCG00000000021	ARHGAP8	ENSG00000241484	Rho GTPase activating protein 8 [Source:HGNC Symbol;Acc:HGNC:677]	PLINK	A	lop ear	ear
ENSSSCG00000000021	PRR5-ARHGAP8	ENSG00000248405	PRR5-ARHGAP8 readthrough [Source:HGNC Symbol;Acc:HGNC:34512]	PLINK	A	lop ear	ear
ENSSSCG00000000022	RTL6	ENSG00000188636	retrotransposon Gag like 6 [Source:HGNC Symbol;Acc:HGNC:13343]	PLINK	A	lop ear	ear
ENSSSCG00000000024	PARVB	ENSG00000188677	parvin beta [Source:HGNC Symbol;Acc:HGNC:14653]	PLINK	A	lop ear	ear
ENSSSCG00000000025	PARVG	ENSG00000138964	parvin gamma [Source:HGNC Symbol;Acc:HGNC:14654]	PLINK	A	lop ear	ear
ENSSSCG00000000028	EFCAB6	ENSG00000186976	EF-hand calcium binding domain 6 [Source:HGNC Symbol;Acc:HGNC:24204]	PLINK	A	lop ear	ear
ENSSSCG00000000029	SCUBE1	ENSG00000159307	signal peptide, CUB domain and EGF like domain containing 1 [Source:HGNC Symbol;Acc:HGNC:13441]	PLINK	A	lop ear	ear
ENSSSCG00000000031	MCAT	ENSG00000100294	malonyl-CoA-acyl carrier protein transacylase [Source:HGNC Symbol;Acc:HGNC:29622]	PLINK	A	lop ear	ear
ENSSSCG00000000034	TTLL12	ENSG00000100304	tubulin tyrosine ligase like 12 [Source:HGNC Symbol;Acc:HGNC:28974]	PLINK	A	lop ear	ear
ENSSSCG00000000035	TTLL1	ENSG00000100271	tubulin tyrosine ligase like 1 [Source:HGNC Symbol;Acc:HGNC:1312]	PLINK	A	lop ear	ear
ENSSSCG00000000036	PACSIN2	ENSG00000100266	protein kinase C and casein kinase substrate in neurons 2 [Source:HGNC Symbol;Acc:HGNC:8571]	PLINK	A	lop ear	ear
ENSSSCG00000000037	ARFGAP3	ENSG00000242247	ADP ribosylation factor GTPase activating protein 3 [Source:HGNC Symbol;Acc:HGNC:661]	PLINK	A	lop ear	ear
ENSSSCG00000000038	CYB5R3	ENSG00000100243	cytochrome b5 reductase 3 [Source:HGNC Symbol;Acc:HGNC:2873]	PLINK	A	lop ear	ear
ENSSSCG00000000040	SEPTIN3	ENSG00000100167	septin 3 [Source:HGNC Symbol;Acc:HGNC:10750]	PLINK	A	lop ear	ear
ENSSSCG00000000061	PMM1	ENSG00000100417	phosphomannomutase 1 [Source:HGNC Symbol;Acc:HGNC:9114]	PLINK	A	lop ear	ear
ENSSSCG00000000076	SGSM3	ENSG00000100359	small G protein signaling modulator 3 [Source:HGNC Symbol;Acc:HGNC:25228]	PLINK	A	lop ear	ear
ENSSSCG00000000077	ADSL	ENSG00000239900	adenylosuccinate lyase [Source:HGNC Symbol;Acc:HGNC:291]	PLINK	A	lop ear	ear
ENSSSCG00000000078	TNRC6B	ENSG00000100354	trinucleotide repeat containing adaptor 6B [Source:HGNC Symbol;Acc:HGNC:29190]	PLINK	A	lop ear	ear
ENSSSCG00000000079	FAM83F	ENSG00000133477	family with sequence similarity 83 member F [Source:HGNC Symbol;Acc:HGNC:25148]	PLINK	A	lop ear	ear
ENSSSCG00000000080	GRAP2	ENSG00000100351	GRB2 related adaptor protein 2 [Source:HGNC Symbol;Acc:HGNC:4563]	PLINK	A	lop ear	ear
ENSSSCG00000000081	ENTHD1	ENSG00000176177	ENTH domain containing 1 [Source:HGNC Symbol;Acc:HGNC:26352]	PLINK	A	lop ear	ear
ENSSSCG00000000082	CACNA1I	ENSG00000100346	calcium voltage-gated channel subunit alpha1 I [Source:HGNC Symbol;Acc:HGNC:1396]	PLINK	A	lop ear	ear
ENSSSCG00000000092	NPTXR	ENSG00000221890	neuronal pentraxin receptor [Source:HGNC Symbol;Acc:HGNC:7954]	PLINK	A	lop ear	ear
ENSSSCG00000000110	PLA2G6	ENSG00000184381	phospholipase A2 group VI [Source:HGNC Symbol;Acc:HGNC:9039]	PLINK	A	lop ear	ear
ENSSSCG00000000113	SLC16A8	ENSG00000100156	solute carrier family 16 member 8 [Source:HGNC Symbol;Acc:HGNC:16270]	PLINK	A	lop ear	ear
ENSSSCG00000000114	PICK1	ENSG00000100151	protein interacting with PRKCA 1 [Source:HGNC Symbol;Acc:HGNC:9394]	PLINK	A	lop ear	ear
ENSSSCG00000000116	POLR2F	ENSG00000100142	RNA polymerase II, I and III subunit F [Source:HGNC Symbol;Acc:HGNC:9193]	PLINK	A	lop ear	ear
ENSSSCG00000000118	MICALL1	ENSG00000100139	MICAL like 1 [Source:HGNC Symbol;Acc:HGNC:29804]	PLINK	A	lop ear	ear
ENSSSCG00000000120	ANKRD54	ENSG00000100124	ankyrin repeat domain 54 [Source:HGNC Symbol;Acc:HGNC:25185]	PLINK	A	lop ear	ear
ENSSSCG00000000130	CYTH4	ENSG00000100055	cytohesin 4 [Source:HGNC Symbol;Acc:HGNC:9505]	PLINK	A	lop ear	ear
ENSSSCG00000000136	CSF2RB	ENSG00000100368	colony stimulating factor 2 receptor subunit beta [Source:HGNC Symbol;Acc:HGNC:2436]	PLINK	A	lop ear	ear
ENSSSCG00000000137	NCF4	ENSG00000100365	neutrophil cytosolic factor 4 [Source:HGNC Symbol;Acc:HGNC:7662]	PLINK	A	lop ear	ear
ENSSSCG00000000138	PVALB	ENSG00000100362	parvalbumin [Source:HGNC Symbol;Acc:HGNC:9704]	PLINK	A	lop ear	ear
ENSSSCG00000000145	MYH9	ENSG00000100345	myosin heavy chain 9 [Source:HGNC Symbol;Acc:HGNC:7579]	PLINK	A	lop ear	ear
ENSSSCG00000000146	MYH11	ENSG00000133392	myosin heavy chain 11 [Source:HGNC Symbol;Acc:HGNC:7569]	PLINK	A	lop ear	ear
ENSSSCG00000000148	APOL1	ENSG00000100342	apolipoprotein L1 [Source:HGNC Symbol;Acc:HGNC:618]	PLINK	A	lop ear	ear
ENSSSCG00000000148	APOL2	ENSG00000128335	apolipoprotein L2 [Source:HGNC Symbol;Acc:HGNC:619]	PLINK	A	lop ear	ear
ENSSSCG00000000152	RBFOX2	ENSG00000100320	RNA binding fox-1 homolog 2 [Source:HGNC Symbol;Acc:HGNC:9906]	PLINK	A	lop ear	ear
ENSSSCG00000000162	BTBD11	ENSG00000151136	BTB domain containing 11 [Source:HGNC Symbol;Acc:HGNC:23844]	PLINK	A	lop ear	ear
ENSSSCG00000000169	POLR3B	ENSG00000013503	RNA polymerase III subunit B [Source:HGNC Symbol;Acc:HGNC:30348]	PLINK	A	lop ear	ear
ENSSSCG00000000216	ASIC1	ENSG00000110881	acid sensing ion channel subunit 1 [Source:HGNC Symbol;Acc:HGNC:100]	PLINK	A	lop ear	ear
ENSSSCG00000000453	ATP23	ENSG00000166896	ATP23 metallopeptidase and ATP synthase assembly factor homolog [Source:HGNC Symbol;Acc:HGNC:29452]	PLINK	A	lop ear	ear
ENSSSCG00000000456	SLC16A7	ENSG00000118596	solute carrier family 16 member 7 [Source:HGNC Symbol;Acc:HGNC:10928]	PLINK	A	lop ear	ear
ENSSSCG00000000466	XPOT	ENSG00000184575	exportin for tRNA [Source:HGNC Symbol;Acc:HGNC:12826]	PLINK	A	lop ear	ear
ENSSSCG00000000477	HELB	ENSG00000127311	DNA helicase B [Source:HGNC Symbol;Acc:HGNC:17196]	PLINK	A	lop ear	ear
ENSSSCG00000000478	GRIP1	ENSG00000155974	glutamate receptor interacting protein 1 [Source:HGNC Symbol;Acc:HGNC:18708]	PLINK	A	lop ear	ear
ENSSSCG00000000602	RERG	ENSG00000134533	RAS like estrogen regulated growth inhibitor [Source:HGNC Symbol;Acc:HGNC:15980]	PLINK	A	lop ear	ear
ENSSSCG00000000614	GRIN2B	ENSG00000273079	glutamate ionotropic receptor NMDA type subunit 2B [Source:HGNC Symbol;Acc:HGNC:4586]	PLINK	A	lop ear	ear
ENSSSCG00000000645	GABARAPL1	ENSG00000139112	GABA type A receptor associated protein like 1 [Source:HGNC Symbol;Acc:HGNC:4068]	PLINK	A	lop ear	ear
ENSSSCG00000000660	A2M	ENSG00000175899	alpha-2-macroglobulin [Source:HGNC Symbol;Acc:HGNC:7]	PLINK	A	lop ear	ear
ENSSSCG00000000667	AICDA	ENSG00000111732	activation induced cytidine deaminase [Source:HGNC Symbol;Acc:HGNC:13203]	PLINK	A	lop ear	ear
ENSSSCG00000000672	CLSTN3	ENSG00000139182	calsyntenin 3 [Source:HGNC Symbol;Acc:HGNC:18371]	PLINK	A	lop ear	ear
ENSSSCG00000000679	LRRC23	ENSG00000010626	leucine rich repeat containing 23 [Source:HGNC Symbol;Acc:HGNC:19138]	PLINK	A	lop ear	ear
ENSSSCG00000000707	SCNN1A	ENSG00000111319	sodium channel epithelial 1 subunit alpha [Source:HGNC Symbol;Acc:HGNC:10599]	PLINK	A	lop ear	ear
ENSSSCG00000000708	TNFRSF1A	ENSG00000067182	TNF receptor superfamily member 1A [Source:HGNC Symbol;Acc:HGNC:11916]	PLINK	A	lop ear	ear
ENSSSCG00000000712	VWF	ENSG00000110799	von Willebrand factor [Source:HGNC Symbol;Acc:HGNC:12726]	PLINK	A	lop ear	ear
ENSSSCG00000000720	AKAP3	ENSG00000111254	A-kinase anchoring protein 3 [Source:HGNC Symbol;Acc:HGNC:373]	PLINK	A	lop ear	ear
ENSSSCG00000000728	PARP11	ENSG00000111224	poly(ADP-ribose) polymerase family member 11 [Source:HGNC Symbol;Acc:HGNC:1186]	PLINK	A	lop ear	ear
ENSSSCG00000000730	PRMT8	ENSG00000111218	protein arginine methyltransferase 8 [Source:HGNC Symbol;Acc:HGNC:5188]	PLINK	A	lop ear	ear
ENSSSCG00000000732	CRACR2A	ENSG00000130038	calcium release activated channel regulator 2A [Source:HGNC Symbol;Acc:HGNC:28657]	PLINK	A	lop ear	ear
ENSSSCG00000000734	TSPAN11	ENSG00000110900	tetraspanin 11 [Source:HGNC Symbol;Acc:HGNC:30795]	PLINK	A	lop ear	ear
ENSSSCG00000000735	TSPAN9	ENSG00000011105	tetraspanin 9 [Source:HGNC Symbol;Acc:HGNC:21640]	PLINK	A	lop ear	ear
ENSSSCG00000000736	TEAD4	ENSG00000197905	TEA domain transcription factor 4 [Source:HGNC Symbol;Acc:HGNC:11717]	PLINK	A	lop ear	ear
ENSSSCG00000000738	RHNO1	ENSG00000171792	RAD9-HUS1-RAD1 interacting nuclear orphan 1 [Source:HGNC Symbol;Acc:HGNC:28206]	PLINK	A	lop ear	ear
ENSSSCG00000000739	FOXM1	ENSG00000111206	forkhead box M1 [Source:HGNC Symbol;Acc:HGNC:3818]	PLINK	A	lop ear	ear
ENSSSCG00000000741	NRIP2	ENSG00000053702	nuclear receptor interacting protein 2 [Source:HGNC Symbol;Acc:HGNC:23078]	PLINK	A	lop ear	ear
ENSSSCG00000000745	DDX11	ENSG00000013573	DEAD/H-box helicase 11 [Source:HGNC Symbol;Acc:HGNC:2736]	PLINK	A	lop ear	ear
ENSSSCG00000000748	IQSEC3	ENSG00000120645	IQ motif and Sec7 domain ArfGEF 3 [Source:HGNC Symbol;Acc:HGNC:29193]	PLINK	A	lop ear	ear
ENSSSCG00000000778	CPNE8	ENSG00000139117	copine 8 [Source:HGNC Symbol;Acc:HGNC:23498]	PLINK	A	lop ear	ear
ENSSSCG00000000779	KIF21A	ENSG00000139116	kinesin family member 21A [Source:HGNC Symbol;Acc:HGNC:19349]	PLINK	A	lop ear	ear
ENSSSCG00000000781	ABCD2	ENSG00000173208	ATP binding cassette subfamily D member 2 [Source:HGNC Symbol;Acc:HGNC:66]	PLINK	A	lop ear	ear
ENSSSCG00000000783	SLC2A13	ENSG00000151229	solute carrier family 2 member 13 [Source:HGNC Symbol;Acc:HGNC:15956]	PLINK	A	lop ear	ear
ENSSSCG00000000784	LRRK2	ENSG00000188906	leucine rich repeat kinase 2 [Source:HGNC Symbol;Acc:HGNC:18618]	PLINK	A	lop ear	ear
ENSSSCG00000000789	CNTN1	ENSG00000018236	contactin 1 [Source:HGNC Symbol;Acc:HGNC:2171]	PLINK	A	lop ear	ear
ENSSSCG00000000791	PDZRN4	ENSG00000165966	PDZ domain containing ring finger 4 [Source:HGNC Symbol;Acc:HGNC:30552]	PLINK	A	lop ear	ear
ENSSSCG00000000795	ADAMTS20	ENSG00000173157	ADAM metallopeptidase with thrombospondin type 1 motif 20 [Source:HGNC Symbol;Acc:HGNC:17178]	PLINK	A	lop ear	ear
ENSSSCG00000000801	TMEM117	ENSG00000139173	transmembrane protein 117 [Source:HGNC Symbol;Acc:HGNC:25308]	PLINK	A	lop ear	ear
ENSSSCG00000000802	NELL2	ENSG00000184613	neural EGFL like 2 [Source:HGNC Symbol;Acc:HGNC:7751]	PLINK	A	lop ear	ear
ENSSSCG00000000804	ANO6	ENSG00000177119	anoctamin 6 [Source:HGNC Symbol;Acc:HGNC:25240]	PLINK	A	lop ear	ear
ENSSSCG00000000808	SLC38A2	ENSG00000134294	solute carrier family 38 member 2 [Source:HGNC Symbol;Acc:HGNC:13448]	PLINK	A	lop ear	ear
ENSSSCG00000000837	CHST11	ENSG00000171310	carbohydrate sulfotransferase 11 [Source:HGNC Symbol;Acc:HGNC:17422]	PLINK	A	lop ear	ear
ENSSSCG00000000838	SLC41A2	ENSG00000136052	solute carrier family 41 member 2 [Source:HGNC Symbol;Acc:HGNC:31045]	PLINK	A	lop ear	ear
ENSSSCG00000000839	ALDH1L2	ENSG00000136010	aldehyde dehydrogenase 1 family member L2 [Source:HGNC Symbol;Acc:HGNC:26777]	PLINK	A	lop ear	ear
ENSSSCG00000000842	KANSL2	ENSG00000139620	KAT8 regulatory NSL complex subunit 2 [Source:HGNC Symbol;Acc:HGNC:26024]	PLINK	A	lop ear	ear
ENSSSCG00000000843	TXNRD1	ENSG00000198431	thioredoxin reductase 1 [Source:HGNC Symbol;Acc:HGNC:12437]	PLINK	A	lop ear	ear
ENSSSCG00000000848	GLT8D2	ENSG00000120820	glycosyltransferase 8 domain containing 2 [Source:HGNC Symbol;Acc:HGNC:24890]	PLINK	A	lop ear	ear
ENSSSCG00000000856	PAH	ENSG00000171759	phenylalanine hydroxylase [Source:HGNC Symbol;Acc:HGNC:8582]	PLINK	A	lop ear	ear
ENSSSCG00000000862	GNPTAB	ENSG00000111670	N-acetylglucosamine-1-phosphate transferase subunits alpha and beta [Source:HGNC Symbol;Acc:HGNC:29670]	PLINK	A	lop ear	ear
ENSSSCG00000000864	CHPT1	ENSG00000111666	choline phosphotransferase 1 [Source:HGNC Symbol;Acc:HGNC:17852]	PLINK	A	lop ear	ear
ENSSSCG00000000866	MYBPC1	ENSG00000196091	myosin binding protein C1 [Source:HGNC Symbol;Acc:HGNC:7549]	PLINK	A	lop ear	ear
ENSSSCG00000000867	SPIC	ENSG00000166211	Spi-C transcription factor [Source:HGNC Symbol;Acc:HGNC:29549]	PLINK	A	lop ear	ear
ENSSSCG00000000869	UTP20	ENSG00000120800	UTP20 small subunit processome component [Source:HGNC Symbol;Acc:HGNC:17897]	PLINK	A	lop ear	ear
ENSSSCG00000000870	ARL1	ENSG00000120805	ADP ribosylation factor like GTPase 1 [Source:HGNC Symbol;Acc:HGNC:692]	PLINK	A	lop ear	ear
ENSSSCG00000000871	SLC5A8	ENSG00000256870	solute carrier family 5 member 8 [Source:HGNC Symbol;Acc:HGNC:19119]	PLINK	A	lop ear	ear
ENSSSCG00000000873	ANO4	ENSG00000151572	anoctamin 4 [Source:HGNC Symbol;Acc:HGNC:23837]	PLINK	A	lop ear	ear
ENSSSCG00000000874	GAS2L3	ENSG00000139354	growth arrest specific 2 like 3 [Source:HGNC Symbol;Acc:HGNC:27475]	PLINK	A	lop ear	ear
ENSSSCG00000000875	NR1H4	ENSG00000012504	nuclear receptor subfamily 1 group H member 4 [Source:HGNC Symbol;Acc:HGNC:7967]	PLINK	A	lop ear	ear
ENSSSCG00000000877	SCYL2	ENSG00000136021	SCY1 like pseudokinase 2 [Source:HGNC Symbol;Acc:HGNC:19286]	PLINK	A	lop ear	ear
ENSSSCG00000000884	APAF1	ENSG00000120868	apoptotic peptidase activating factor 1 [Source:HGNC Symbol;Acc:HGNC:576]	PLINK	A	lop ear	ear
ENSSSCG00000000890	NEDD1	ENSG00000139350	NEDD1 gamma-tubulin ring complex targeting factor [Source:HGNC Symbol;Acc:HGNC:7723]	PLINK	A	lop ear	ear
ENSSSCG00000000891	LTA4H	ENSG00000111144	leukotriene A4 hydrolase [Source:HGNC Symbol;Acc:HGNC:6710]	PLINK	A	lop ear	ear
ENSSSCG00000000892	HAL	ENSG00000084110	histidine ammonia-lyase [Source:HGNC Symbol;Acc:HGNC:4806]	PLINK	A	lop ear	ear
ENSSSCG00000000893	AMDHD1	ENSG00000139344	amidohydrolase domain containing 1 [Source:HGNC Symbol;Acc:HGNC:28577]	PLINK	A	lop ear	ear
ENSSSCG00000000896	NTN4	ENSG00000074527	netrin 4 [Source:HGNC Symbol;Acc:HGNC:13658]	PLINK	A	lop ear	ear
ENSSSCG00000000901	FGD6	ENSG00000180263	FYVE, RhoGEF and PH domain containing 6 [Source:HGNC Symbol;Acc:HGNC:21740]	PLINK	A	lop ear	ear
ENSSSCG00000000906	TMCC3	ENSG00000057704	transmembrane and coiled-coil domain family 3 [Source:HGNC Symbol;Acc:HGNC:29199]	PLINK	A	lop ear	ear
ENSSSCG00000000907	PLXNC1	ENSG00000136040	plexin C1 [Source:HGNC Symbol;Acc:HGNC:9106]	PLINK	A	lop ear	ear
ENSSSCG00000000908	UBE2NL	ENSG00000276380	ubiquitin conjugating enzyme E2 N like (gene/pseudogene) [Source:HGNC Symbol;Acc:HGNC:31710]	PLINK	A	lop ear	ear
ENSSSCG00000000910	CRADD	ENSG00000169372	CASP2 and RIPK1 domain containing adaptor with death domain [Source:HGNC Symbol;Acc:HGNC:2340]	PLINK	A	lop ear	ear
ENSSSCG00000000915	DCN	ENSG00000011465	decorin [Source:HGNC Symbol;Acc:HGNC:2705]	PLINK	A	lop ear	ear
ENSSSCG00000000920	POC1B	ENSG00000139323	POC1 centriolar protein B [Source:HGNC Symbol;Acc:HGNC:30836]	PLINK	A	lop ear	ear
ENSSSCG00000000926	CEP290	ENSG00000198707	centrosomal protein 290 [Source:HGNC Symbol;Acc:HGNC:29021]	PLINK	A	lop ear	ear
ENSSSCG00000000927	TMTC3	ENSG00000139324	transmembrane O-mannosyltransferase targeting cadherins 3 [Source:HGNC Symbol;Acc:HGNC:26899]	PLINK	A	lop ear	ear
ENSSSCG00000000932	NTS	ENSG00000133636	neurotensin [Source:HGNC Symbol;Acc:HGNC:8038]	PLINK	A	lop ear	ear
ENSSSCG00000000934	LRRIQ1	ENSG00000133640	leucine rich repeats and IQ motif containing 1 [Source:HGNC Symbol;Acc:HGNC:25708]	PLINK	A	lop ear	ear
ENSSSCG00000000940	PPFIA2	ENSG00000139220	PTPRF interacting protein alpha 2 [Source:HGNC Symbol;Acc:HGNC:9246]	PLINK	A	lop ear	ear
ENSSSCG00000000941	METTL25	ENSG00000127720	methyltransferase like 25 [Source:HGNC Symbol;Acc:HGNC:26228]	PLINK	A	lop ear	ear
ENSSSCG00000000955	TBC1D22A	ENSG00000054611	TBC1 domain family member 22A [Source:HGNC Symbol;Acc:HGNC:1309]	PLINK	A	lop ear	ear
ENSSSCG00000000994	GMDS	ENSG00000112699	GDP-mannose 4,6-dehydratase [Source:HGNC Symbol;Acc:HGNC:4369]	PLINK	A	lop ear	ear
ENSSSCG00000000999	CDYL	ENSG00000153046	chromodomain Y like [Source:HGNC Symbol;Acc:HGNC:1811]	PLINK	A	lop ear	ear
ENSSSCG00000001000	ECI2	ENSG00000198721	enoyl-CoA delta isomerase 2 [Source:HGNC Symbol;Acc:HGNC:14601]	PLINK	A	lop ear	ear
ENSSSCG00000001002	PRPF4B	ENSG00000112739	pre-mRNA processing factor 4B [Source:HGNC Symbol;Acc:HGNC:17346]	PLINK	A	lop ear	ear
ENSSSCG00000001004	SLC22A23	ENSG00000137266	solute carrier family 22 member 23 [Source:HGNC Symbol;Acc:HGNC:21106]	PLINK	A	lop ear	ear
ENSSSCG00000001010	WRNIP1	ENSG00000124535	WRN helicase interacting protein 1 [Source:HGNC Symbol;Acc:HGNC:20876]	PLINK	A	lop ear	ear
ENSSSCG00000001024	RIOK1	ENSG00000124784	RIO kinase 1 [Source:HGNC Symbol;Acc:HGNC:18656]	PLINK	A	lop ear	ear
ENSSSCG00000001025	DSP	ENSG00000096696	desmoplakin [Source:HGNC Symbol;Acc:HGNC:3052]	PLINK	A	lop ear	ear
ENSSSCG00000001027	BMP6	ENSG00000153162	bone morphogenetic protein 6 [Source:HGNC Symbol;Acc:HGNC:1073]	PLINK	A	lop ear	ear
ENSSSCG00000001033	SLC35B3	ENSG00000124786	solute carrier family 35 member B3 [Source:HGNC Symbol;Acc:HGNC:21601]	PLINK	A	lop ear	ear
ENSSSCG00000001045	ELOVL2	ENSG00000197977	ELOVL fatty acid elongase 2 [Source:HGNC Symbol;Acc:HGNC:14416]	PLINK	A	lop ear	ear
ENSSSCG00000001048	ADTRP	ENSG00000111863	androgen dependent TFPI regulating protein [Source:HGNC Symbol;Acc:HGNC:21214]	PLINK	A	lop ear	ear
ENSSSCG00000001049	HIVEP1	ENSG00000095951	HIVEP zinc finger 1 [Source:HGNC Symbol;Acc:HGNC:4920]	PLINK	A	lop ear	ear
ENSSSCG00000001052	PHACTR1	ENSG00000112137	phosphatase and actin regulator 1 [Source:HGNC Symbol;Acc:HGNC:20990]	PLINK	A	lop ear	ear
ENSSSCG00000001053	TBC1D7	ENSG00000145979	TBC1 domain family member 7 [Source:HGNC Symbol;Acc:HGNC:21066]	PLINK	A	lop ear	ear
ENSSSCG00000001056	RANBP9	ENSG00000010017	RAN binding protein 9 [Source:HGNC Symbol;Acc:HGNC:13727]	PLINK	A	lop ear	ear
ENSSSCG00000001057	MCUR1	ENSG00000050393	mitochondrial calcium uniporter regulator 1 [Source:HGNC Symbol;Acc:HGNC:21097]	PLINK	A	lop ear	ear
ENSSSCG00000001061	JARID2	ENSG00000008083	jumonji and AT-rich interaction domain containing 2 [Source:HGNC Symbol;Acc:HGNC:6196]	PLINK	A	lop ear	ear
ENSSSCG00000001062	DTNBP1	ENSG00000047579	dystrobrevin binding protein 1 [Source:HGNC Symbol;Acc:HGNC:17328]	PLINK	A	lop ear	ear
ENSSSCG00000001065	ATXN1	ENSG00000124788	ataxin 1 [Source:HGNC Symbol;Acc:HGNC:10548]	PLINK	A	lop ear	ear
ENSSSCG00000001067	STMND1	ENSG00000230873	stathmin domain containing 1 [Source:HGNC Symbol;Acc:HGNC:44668]	PLINK	A	lop ear	ear
ENSSSCG00000001068	CAP2	ENSG00000112186	cyclase associated actin cytoskeleton regulatory protein 2 [Source:HGNC Symbol;Acc:HGNC:20039]	PLINK	A	lop ear	ear
ENSSSCG00000001074	KDM1B	ENSG00000165097	lysine demethylase 1B [Source:HGNC Symbol;Acc:HGNC:21577]	PLINK	A	lop ear	ear
ENSSSCG00000001075	DEK	ENSG00000124795	DEK proto-oncogene [Source:HGNC Symbol;Acc:HGNC:2768]	PLINK	A	lop ear	ear
ENSSSCG00000001076	RNF144B	ENSG00000137393	ring finger protein 144B [Source:HGNC Symbol;Acc:HGNC:21578]	PLINK	A	lop ear	ear
ENSSSCG00000001078	MBOAT1	ENSG00000172197	membrane bound O-acyltransferase domain containing 1 [Source:HGNC Symbol;Acc:HGNC:21579]	PLINK	A	lop ear	ear
ENSSSCG00000001080	CDKAL1	ENSG00000145996	CDK5 regulatory subunit associated protein 1 like 1 [Source:HGNC Symbol;Acc:HGNC:21050]	PLINK	A	lop ear	ear
ENSSSCG00000001085	DCDC2	ENSG00000146038	doublecortin domain containing 2 [Source:HGNC Symbol;Acc:HGNC:18141]	PLINK	A	lop ear	ear
ENSSSCG00000001089	GPLD1	ENSG00000112293	glycosylphosphatidylinositol specific phospholipase D1 [Source:HGNC Symbol;Acc:HGNC:4459]	PLINK	A	lop ear	ear
ENSSSCG00000001091	KIAA0319	ENSG00000137261	KIAA0319 [Source:HGNC Symbol;Acc:HGNC:21580]	PLINK	A	lop ear	ear
ENSSSCG00000001095	GMNN	ENSG00000112312	geminin DNA replication inhibitor [Source:HGNC Symbol;Acc:HGNC:17493]	PLINK	A	lop ear	ear
ENSSSCG00000001132	BTN1A1	ENSG00000124557	butyrophilin subfamily 1 member A1 [Source:HGNC Symbol;Acc:HGNC:1135]	PLINK	A	lop ear	ear
ENSSSCG00000001362	MDC1	ENSG00000137337	mediator of DNA damage checkpoint 1 [Source:HGNC Symbol;Acc:HGNC:21163]	PLINK	A	lop ear	ear
ENSSSCG00000001473	COL11A2	ENSG00000204248	collagen type XI alpha 2 chain [Source:HGNC Symbol;Acc:HGNC:2187]	PLINK	A	lop ear	ear
ENSSSCG00000001479	HMGCLL1	ENSG00000146151	3-hydroxymethyl-3-methylglutaryl-CoA lyase like 1 [Source:HGNC Symbol;Acc:HGNC:21359]	PLINK	A	lop ear	ear
ENSSSCG00000001485	MLIP	ENSG00000146147	muscular LMNA interacting protein [Source:HGNC Symbol;Acc:HGNC:21355]	PLINK	A	lop ear	ear
ENSSSCG00000001490	KHDRBS2	ENSG00000112232	KH RNA binding domain containing, signal transduction associated 2 [Source:HGNC Symbol;Acc:HGNC:18114]	PLINK	A	lop ear	ear
ENSSSCG00000001493	PRIM2	ENSG00000146143	DNA primase subunit 2 [Source:HGNC Symbol;Acc:HGNC:9370]	PLINK	A	lop ear	ear
ENSSSCG00000001499	DST	ENSG00000151914	dystonin [Source:HGNC Symbol;Acc:HGNC:1090]	PLINK	A	lop ear	ear
ENSSSCG00000001500	COL21A1	ENSG00000124749	collagen type XXI alpha 1 chain [Source:HGNC Symbol;Acc:HGNC:17025]	PLINK	A	lop ear	ear
ENSSSCG00000001523	GRM4	ENSG00000124493	glutamate metabotropic receptor 4 [Source:HGNC Symbol;Acc:HGNC:4596]	PLINK	A	lop ear	ear
ENSSSCG00000001595	DAAM2	ENSG00000146122	dishevelled associated activator of morphogenesis 2 [Source:HGNC Symbol;Acc:HGNC:18143]	PLINK	A	lop ear	ear
ENSSSCG00000001597	LRFN2	ENSG00000156564	leucine rich repeat and fibronectin type III domain containing 2 [Source:HGNC Symbol;Acc:HGNC:21226]	PLINK	A	lop ear	ear
ENSSSCG00000001620	MDFI	ENSG00000112559	MyoD family inhibitor [Source:HGNC Symbol;Acc:HGNC:6967]	PLINK	A	lop ear	ear
ENSSSCG00000001636	GUCA1A	ENSG00000048545	guanylate cyclase activator 1A [Source:HGNC Symbol;Acc:HGNC:4678]	PLINK	A	lop ear	ear
ENSSSCG00000001637	GUCA1B	ENSG00000112599	guanylate cyclase activator 1B [Source:HGNC Symbol;Acc:HGNC:4679]	PLINK	A	lop ear	ear
ENSSSCG00000001638	MRPS10	ENSG00000048544	mitochondrial ribosomal protein S10 [Source:HGNC Symbol;Acc:HGNC:14502]	PLINK	A	lop ear	ear
ENSSSCG00000001639	TRERF1	ENSG00000124496	transcriptional regulating factor 1 [Source:HGNC Symbol;Acc:HGNC:18273]	PLINK	A	lop ear	ear
ENSSSCG00000001715	ENPP5	ENSG00000112796	ectonucleotide pyrophosphatase/phosphodiesterase family member 5 [Source:HGNC Symbol;Acc:HGNC:13717]	PLINK	A	lop ear	ear
ENSSSCG00000001716	RCAN2	ENSG00000172348	regulator of calcineurin 2 [Source:HGNC Symbol;Acc:HGNC:3041]	PLINK	A	lop ear	ear
ENSSSCG00000001718	CYP39A1	ENSG00000146233	cytochrome P450 family 39 subfamily A member 1 [Source:HGNC Symbol;Acc:HGNC:17449]	PLINK	A	lop ear	ear
ENSSSCG00000001725	ADGRF5	ENSG00000069122	adhesion G protein-coupled receptor F5 [Source:HGNC Symbol;Acc:HGNC:19030]	PLINK	A	lop ear	ear
ENSSSCG00000001726	ADGRF1	ENSG00000153292	adhesion G protein-coupled receptor F1 [Source:HGNC Symbol;Acc:HGNC:18990]	PLINK	A	lop ear	ear
ENSSSCG00000001727	TNFRSF21	ENSG00000146072	TNF receptor superfamily member 21 [Source:HGNC Symbol;Acc:HGNC:13469]	PLINK	A	lop ear	ear
ENSSSCG00000001729	PTCHD4	ENSG00000244694	patched domain containing 4 [Source:HGNC Symbol;Acc:HGNC:21345]	PLINK	A	lop ear	ear
ENSSSCG00000001736	CRISP2	ENSG00000124490	cysteine rich secretory protein 2 [Source:HGNC Symbol;Acc:HGNC:12024]	PLINK	A	lop ear	ear
ENSSSCG00000001743	DEFB110	ENSG00000203970	defensin beta 110 [Source:HGNC Symbol;Acc:HGNC:18091]	PLINK	A	lop ear	ear
ENSSSCG00000001744	TFAP2D	ENSG00000008197	transcription factor AP-2 delta [Source:HGNC Symbol;Acc:HGNC:15581]	PLINK	A	lop ear	ear
ENSSSCG00000001746	PKHD1	ENSG00000170927	PKHD1 ciliary IPT domain containing fibrocystin/polyductin [Source:HGNC Symbol;Acc:HGNC:9016]	PLINK	A	lop ear	ear
ENSSSCG00000001750	PAQR8	ENSG00000170915	progestin and adipoQ receptor family member 8 [Source:HGNC Symbol;Acc:HGNC:15708]	PLINK	A	lop ear	ear
ENSSSCG00000001762	CIB2	ENSG00000136425	calcium and integrin binding family member 2 [Source:HGNC Symbol;Acc:HGNC:24579]	PLINK	A	lop ear	ear
ENSSSCG00000001770	CTSH	ENSG00000103811	cathepsin H [Source:HGNC Symbol;Acc:HGNC:2535]	PLINK	A	lop ear	ear
ENSSSCG00000001771	RASGRF1	ENSG00000058335	Ras protein specific guanine nucleotide releasing factor 1 [Source:HGNC Symbol;Acc:HGNC:9875]	PLINK	A	lop ear	ear
ENSSSCG00000001773	TMED3	ENSG00000166557	transmembrane p24 trafficking protein 3 [Source:HGNC Symbol;Acc:HGNC:28889]	PLINK	A	lop ear	ear
ENSSSCG00000001775	MINAR1	ENSG00000169330	membrane integral NOTCH2 associated receptor 1 [Source:HGNC Symbol;Acc:HGNC:29172]	PLINK	A	lop ear	ear
ENSSSCG00000001779	ZFAND6	ENSG00000086666	zinc finger AN1-type containing 6 [Source:HGNC Symbol;Acc:HGNC:30164]	PLINK	A	lop ear	ear
ENSSSCG00000001780	FAH	ENSG00000103876	fumarylacetoacetate hydrolase [Source:HGNC Symbol;Acc:HGNC:3579]	PLINK	A	lop ear	ear
ENSSSCG00000001782	ABHD17C	ENSG00000136379	abhydrolase domain containing 17C, depalmitoylase [Source:HGNC Symbol;Acc:HGNC:26925]	PLINK	A	lop ear	ear
ENSSSCG00000001787	IL16	ENSG00000172349	interleukin 16 [Source:HGNC Symbol;Acc:HGNC:5980]	PLINK	A	lop ear	ear
ENSSSCG00000001788	STARD5	ENSG00000172345	StAR related lipid transfer domain containing 5 [Source:HGNC Symbol;Acc:HGNC:18065]	PLINK	A	lop ear	ear
ENSSSCG00000001789	TMC3	ENSG00000188869	transmembrane channel like 3 [Source:HGNC Symbol;Acc:HGNC:22995]	PLINK	A	lop ear	ear
ENSSSCG00000001960	EAPP	ENSG00000129518	E2F associated phosphoprotein [Source:HGNC Symbol;Acc:HGNC:19312]	PLINK	A	lop ear	ear
ENSSSCG00000002235	LPCAT4	ENSG00000176454	lysophosphatidylcholine acyltransferase 4 [Source:HGNC Symbol;Acc:HGNC:30059]	PLINK	A	lop ear	ear
ENSSSCG00000002257	MCTP2	ENSG00000140563	multiple C2 and transmembrane domain containing 2 [Source:HGNC Symbol;Acc:HGNC:25636]	PLINK	A	lop ear	ear
ENSSSCG00000002262	SV2B	ENSG00000185518	synaptic vesicle glycoprotein 2B [Source:HGNC Symbol;Acc:HGNC:16874]	PLINK	A	lop ear	ear
ENSSSCG00000002263	SLCO3A1	ENSG00000176463	solute carrier organic anion transporter family member 3A1 [Source:HGNC Symbol;Acc:HGNC:10952]	PLINK	A	lop ear	ear
ENSSSCG00000002305	EXD2	ENSG00000081177	exonuclease 3'-5' domain containing 2 [Source:HGNC Symbol;Acc:HGNC:20217]	PLINK	A	lop ear	ear
ENSSSCG00000002306	GALNT16	ENSG00000100626	polypeptide N-acetylgalactosaminyltransferase 16 [Source:HGNC Symbol;Acc:HGNC:23233]	PLINK	A	lop ear	ear
ENSSSCG00000002309	PLEKHD1	ENSG00000175985	pleckstrin homology and coiled-coil domain containing D1 [Source:HGNC Symbol;Acc:HGNC:20148]	PLINK	A	lop ear	ear
ENSSSCG00000002329	MAP3K9	ENSG00000006432	mitogen-activated protein kinase kinase kinase 9 [Source:HGNC Symbol;Acc:HGNC:6861]	PLINK	A	lop ear	ear
ENSSSCG00000002332	SIPA1L1	ENSG00000197555	signal induced proliferation associated 1 like 1 [Source:HGNC Symbol;Acc:HGNC:20284]	PLINK	A	lop ear	ear
ENSSSCG00000002333	DPF3	ENSG00000205683	double PHD fingers 3 [Source:HGNC Symbol;Acc:HGNC:17427]	PLINK	A	lop ear	ear
ENSSSCG00000002349	ACOT4	ENSG00000177465	acyl-CoA thioesterase 4 [Source:HGNC Symbol;Acc:HGNC:19748]	PLINK	A	lop ear	ear
ENSSSCG00000002363	VSX2	ENSG00000119614	visual system homeobox 2 [Source:HGNC Symbol;Acc:HGNC:1975]	PLINK	A	lop ear	ear
ENSSSCG00000002368	LTBP2	ENSG00000119681	latent transforming growth factor beta binding protein 2 [Source:HGNC Symbol;Acc:HGNC:6715]	PLINK	A	lop ear	ear
ENSSSCG00000002386	IFT43	ENSG00000119650	intraflagellar transport 43 [Source:HGNC Symbol;Acc:HGNC:29669]	PLINK	A	lop ear	ear
ENSSSCG00000002388	ESRRB	ENSG00000119715	estrogen related receptor beta [Source:HGNC Symbol;Acc:HGNC:3473]	PLINK	A	lop ear	ear
ENSSSCG00000002389	VASH1	ENSG00000071246	vasohibin 1 [Source:HGNC Symbol;Acc:HGNC:19964]	PLINK	A	lop ear	ear
ENSSSCG00000002396	GSTZ1	ENSG00000100577	glutathione S-transferase zeta 1 [Source:HGNC Symbol;Acc:HGNC:4643]	PLINK	A	lop ear	ear
ENSSSCG00000002397	POMT2	ENSG00000009830	protein O-mannosyltransferase 2 [Source:HGNC Symbol;Acc:HGNC:19743]	PLINK	A	lop ear	ear
ENSSSCG00000002398	TMEM63C	ENSG00000165548	transmembrane protein 63C [Source:HGNC Symbol;Acc:HGNC:23787]	PLINK	A	lop ear	ear
ENSSSCG00000002399	NGB	ENSG00000165553	neuroglobin [Source:HGNC Symbol;Acc:HGNC:14077]	PLINK	A	lop ear	ear
ENSSSCG00000002400	SAMD15	ENSG00000100583	sterile alpha motif domain containing 15 [Source:HGNC Symbol;Acc:HGNC:18631]	PLINK	A	lop ear	ear
ENSSSCG00000002403	VIPAS39	ENSG00000151445	VPS33B interacting protein, apical-basolateral polarity regulator, spe-39 homolog [Source:HGNC Symbol;Acc:HGNC:20347]	PLINK	A	lop ear	ear
ENSSSCG00000002404	SPTLC2	ENSG00000100596	serine palmitoyltransferase long chain base subunit 2 [Source:HGNC Symbol;Acc:HGNC:11278]	PLINK	A	lop ear	ear
ENSSSCG00000002405	ISM2	ENSG00000100593	isthmin 2 [Source:HGNC Symbol;Acc:HGNC:23176]	PLINK	A	lop ear	ear
ENSSSCG00000002406	AHSA1	ENSG00000100591	activator of HSP90 ATPase activity 1 [Source:HGNC Symbol;Acc:HGNC:1189]	PLINK	A	lop ear	ear
ENSSSCG00000002408	ADCK1	ENSG00000063761	aarF domain containing kinase 1 [Source:HGNC Symbol;Acc:HGNC:19038]	PLINK	A	lop ear	ear
ENSSSCG00000002410	CEP128	ENSG00000100629	centrosomal protein 128 [Source:HGNC Symbol;Acc:HGNC:20359]	PLINK	A	lop ear	ear
ENSSSCG00000002423	KCNK10	ENSG00000100433	potassium two pore domain channel subfamily K member 10 [Source:HGNC Symbol;Acc:HGNC:6273]	PLINK	A	lop ear	ear
ENSSSCG00000002428	TTC8	ENSG00000165533	tetratricopeptide repeat domain 8 [Source:HGNC Symbol;Acc:HGNC:20087]	PLINK	A	lop ear	ear
ENSSSCG00000002429	FOXN3	ENSG00000053254	forkhead box N3 [Source:HGNC Symbol;Acc:HGNC:1928]	PLINK	A	lop ear	ear
ENSSSCG00000002430	EFCAB11	ENSG00000140025	EF-hand calcium binding domain 11 [Source:HGNC Symbol;Acc:HGNC:20357]	PLINK	A	lop ear	ear
ENSSSCG00000002431	TDP1	ENSG00000042088	tyrosyl-DNA phosphodiesterase 1 [Source:HGNC Symbol;Acc:HGNC:18884]	PLINK	A	lop ear	ear
ENSSSCG00000002432	KCNK13	ENSG00000152315	potassium two pore domain channel subfamily K member 13 [Source:HGNC Symbol;Acc:HGNC:6275]	PLINK	A	lop ear	ear
ENSSSCG00000002436	TTC7B	ENSG00000165914	tetratricopeptide repeat domain 7B [Source:HGNC Symbol;Acc:HGNC:19858]	PLINK	A	lop ear	ear
ENSSSCG00000002440	CCDC88C	ENSG00000015133	coiled-coil domain containing 88C [Source:HGNC Symbol;Acc:HGNC:19967]	PLINK	A	lop ear	ear
ENSSSCG00000002442	CATSPERB	ENSG00000133962	cation channel sperm associated auxiliary subunit beta [Source:HGNC Symbol;Acc:HGNC:20500]	PLINK	A	lop ear	ear
ENSSSCG00000002444	FBLN5	ENSG00000140092	fibulin 5 [Source:HGNC Symbol;Acc:HGNC:3602]	PLINK	A	lop ear	ear
ENSSSCG00000002445	TRIP11	ENSG00000100815	thyroid hormone receptor interactor 11 [Source:HGNC Symbol;Acc:HGNC:12305]	PLINK	A	lop ear	ear
ENSSSCG00000002446	ATXN3	ENSG00000066427	ataxin 3 [Source:HGNC Symbol;Acc:HGNC:7106]	PLINK	A	lop ear	ear
ENSSSCG00000002446	ATXN3L	ENSG00000123594	ataxin 3 like [Source:HGNC Symbol;Acc:HGNC:24173]	PLINK	A	lop ear	ear
ENSSSCG00000002447	CPSF2	ENSG00000165934	cleavage and polyadenylation specific factor 2 [Source:HGNC Symbol;Acc:HGNC:2325]	PLINK	A	lop ear	ear
ENSSSCG00000002449	NDUFB1	ENSG00000183648	NADH:ubiquinone oxidoreductase subunit B1 [Source:HGNC Symbol;Acc:HGNC:7695]	PLINK	A	lop ear	ear
ENSSSCG00000002450	SLC24A4	ENSG00000140090	solute carrier family 24 member 4 [Source:HGNC Symbol;Acc:HGNC:10978]	PLINK	A	lop ear	ear
ENSSSCG00000002451	RIN3	ENSG00000100599	Ras and Rab interactor 3 [Source:HGNC Symbol;Acc:HGNC:18751]	PLINK	A	lop ear	ear
ENSSSCG00000002452	LGMN	ENSG00000100600	legumain [Source:HGNC Symbol;Acc:HGNC:9472]	PLINK	A	lop ear	ear
ENSSSCG00000002455	GOLGA5	ENSG00000066455	golgin A5 [Source:HGNC Symbol;Acc:HGNC:4428]	PLINK	A	lop ear	ear
ENSSSCG00000002456	CHGA	ENSG00000100604	chromogranin A [Source:HGNC Symbol;Acc:HGNC:1929]	PLINK	A	lop ear	ear
ENSSSCG00000002457	ITPK1	ENSG00000100605	inositol-tetrakisphosphate 1-kinase [Source:HGNC Symbol;Acc:HGNC:6177]	PLINK	A	lop ear	ear
ENSSSCG00000002464	PRIMA1	ENSG00000175785	proline rich membrane anchor 1 [Source:HGNC Symbol;Acc:HGNC:18319]	PLINK	A	lop ear	ear
ENSSSCG00000002467	ASB2	ENSG00000100628	ankyrin repeat and SOCS box containing 2 [Source:HGNC Symbol;Acc:HGNC:16012]	PLINK	A	lop ear	ear
ENSSSCG00000002469	OTUB2	ENSG00000089723	OTU deubiquitinase, ubiquitin aldehyde binding 2 [Source:HGNC Symbol;Acc:HGNC:20351]	PLINK	A	lop ear	ear
ENSSSCG00000002470	DDX24	ENSG00000089737	DEAD-box helicase 24 [Source:HGNC Symbol;Acc:HGNC:13266]	PLINK	A	lop ear	ear
ENSSSCG00000002474	PPP4R4	ENSG00000119698	protein phosphatase 4 regulatory subunit 4 [Source:HGNC Symbol;Acc:HGNC:23788]	PLINK	A	lop ear	ear
ENSSSCG00000002475	SERPINA6	ENSG00000170099	serpin family A member 6 [Source:HGNC Symbol;Acc:HGNC:1540]	PLINK	A	lop ear	ear
ENSSSCG00000002478	SERPINA12	ENSG00000165953	serpin family A member 12 [Source:HGNC Symbol;Acc:HGNC:18359]	PLINK	A	lop ear	ear
ENSSSCG00000002502	ATG2B	ENSG00000066739	autophagy related 2B [Source:HGNC Symbol;Acc:HGNC:20187]	PLINK	A	lop ear	ear
ENSSSCG00000002504	AK7	ENSG00000140057	adenylate kinase 7 [Source:HGNC Symbol;Acc:HGNC:20091]	PLINK	A	lop ear	ear
ENSSSCG00000002506	VRK1	ENSG00000100749	VRK serine/threonine kinase 1 [Source:HGNC Symbol;Acc:HGNC:12718]	PLINK	A	lop ear	ear
ENSSSCG00000002508	SETD3	ENSG00000183576	SET domain containing 3, actin histidine methyltransferase [Source:HGNC Symbol;Acc:HGNC:20493]	PLINK	A	lop ear	ear
ENSSSCG00000002515	SLC25A47	ENSG00000140107	solute carrier family 25 member 47 [Source:HGNC Symbol;Acc:HGNC:20115]	PLINK	A	lop ear	ear
ENSSSCG00000002516	WARS1	ENSG00000140105	tryptophanyl-tRNA synthetase 1 [Source:HGNC Symbol;Acc:HGNC:12729]	PLINK	A	lop ear	ear
ENSSSCG00000002517	WDR25	ENSG00000176473	WD repeat domain 25 [Source:HGNC Symbol;Acc:HGNC:21064]	PLINK	A	lop ear	ear
ENSSSCG00000002520	SLC25A29	ENSG00000197119	solute carrier family 25 member 29 [Source:HGNC Symbol;Acc:HGNC:20116]	PLINK	A	lop ear	ear
ENSSSCG00000002627	GSTA4	ENSG00000170899	glutathione S-transferase alpha 4 [Source:HGNC Symbol;Acc:HGNC:4629]	PLINK	A	lop ear	ear
ENSSSCG00000002628	CILK1	ENSG00000112144	ciliogenesis associated kinase 1 [Source:HGNC Symbol;Acc:HGNC:21219]	PLINK	A	lop ear	ear
ENSSSCG00000002629	FBXO9	ENSG00000112146	F-box protein 9 [Source:HGNC Symbol;Acc:HGNC:13588]	PLINK	A	lop ear	ear
ENSSSCG00000002633	GAS8	ENSG00000141013	growth arrest specific 8 [Source:HGNC Symbol;Acc:HGNC:4166]	PLINK	A	lop ear	ear
ENSSSCG00000002635	SPIRE2	ENSG00000204991	spire type actin nucleation factor 2 [Source:HGNC Symbol;Acc:HGNC:30623]	PLINK	A	lop ear	ear
ENSSSCG00000002637	DBNDD1	ENSG00000003249	dysbindin domain containing 1 [Source:HGNC Symbol;Acc:HGNC:28455]	PLINK	A	lop ear	ear
ENSSSCG00000002640	DEF8	ENSG00000140995	differentially expressed in FDCP 8 homolog [Source:HGNC Symbol;Acc:HGNC:25969]	PLINK	A	lop ear	ear
ENSSSCG00000002642	CDH15	ENSG00000129910	cadherin 15 [Source:HGNC Symbol;Acc:HGNC:1754]	PLINK	A	lop ear	ear
ENSSSCG00000002645	GALNS	ENSG00000141012	galactosamine (N-acetyl)-6-sulfatase [Source:HGNC Symbol;Acc:HGNC:4122]	PLINK	A	lop ear	ear
ENSSSCG00000002646	TRAPPC2L	ENSG00000167515	trafficking protein particle complex 2 like [Source:HGNC Symbol;Acc:HGNC:30887]	PLINK	A	lop ear	ear
ENSSSCG00000002648	CBFA2T3	ENSG00000129993	CBFA2/RUNX1 partner transcriptional co-repressor 3 [Source:HGNC Symbol;Acc:HGNC:1537]	PLINK	A	lop ear	ear
ENSSSCG00000002650	APRT	ENSG00000198931	adenine phosphoribosyltransferase [Source:HGNC Symbol;Acc:HGNC:626]	PLINK	A	lop ear	ear
ENSSSCG00000002651	CDT1	ENSG00000167513	chromatin licensing and DNA replication factor 1 [Source:HGNC Symbol;Acc:HGNC:24576]	PLINK	A	lop ear	ear
ENSSSCG00000002654	FBXO31	ENSG00000103264	F-box protein 31 [Source:HGNC Symbol;Acc:HGNC:16510]	PLINK	A	lop ear	ear
ENSSSCG00000002656	ZCCHC14	ENSG00000140948	zinc finger CCHC-type containing 14 [Source:HGNC Symbol;Acc:HGNC:24134]	PLINK	A	lop ear	ear
ENSSSCG00000002658	FOXL1	ENSG00000176678	forkhead box L1 [Source:HGNC Symbol;Acc:HGNC:3817]	PLINK	A	lop ear	ear
ENSSSCG00000002660	MTHFSD	ENSG00000103248	methenyltetrahydrofolate synthetase domain containing [Source:HGNC Symbol;Acc:HGNC:25778]	PLINK	A	lop ear	ear
ENSSSCG00000002664	GSE1	ENSG00000131149	Gse1 coiled-coil protein [Source:HGNC Symbol;Acc:HGNC:28979]	PLINK	A	lop ear	ear
ENSSSCG00000002666	KIAA0513	ENSG00000135709	KIAA0513 [Source:HGNC Symbol;Acc:HGNC:29058]	PLINK	A	lop ear	ear
ENSSSCG00000002684	CDH13	ENSG00000140945	cadherin 13 [Source:HGNC Symbol;Acc:HGNC:1753]	PLINK	A	lop ear	ear
ENSSSCG00000002688	PLCG2	ENSG00000197943	phospholipase C gamma 2 [Source:HGNC Symbol;Acc:HGNC:9066]	PLINK	A	lop ear	ear
ENSSSCG00000002689	CMIP	ENSG00000153815	c-Maf inducing protein [Source:HGNC Symbol;Acc:HGNC:24319]	PLINK	A	lop ear	ear
ENSSSCG00000002696	VAT1L	ENSG00000171724	vesicle amine transport 1 like [Source:HGNC Symbol;Acc:HGNC:29315]	PLINK	A	lop ear	ear
ENSSSCG00000002703	TERF2IP	ENSG00000166848	TERF2 interacting protein [Source:HGNC Symbol;Acc:HGNC:19246]	PLINK	A	lop ear	ear
ENSSSCG00000002714	WDR59	ENSG00000103091	WD repeat domain 59 [Source:HGNC Symbol;Acc:HGNC:25706]	PLINK	A	lop ear	ear
ENSSSCG00000002729	VAC14	ENSG00000103043	VAC14 component of PIKFYVE complex [Source:HGNC Symbol;Acc:HGNC:25507]	PLINK	A	lop ear	ear
ENSSSCG00000002743	IST1	ENSG00000182149	IST1 factor associated with ESCRT-III [Source:HGNC Symbol;Acc:HGNC:28977]	PLINK	A	lop ear	ear
ENSSSCG00000002747	PMFBP1	ENSG00000118557	polyamine modulated factor 1 binding protein 1 [Source:HGNC Symbol;Acc:HGNC:17728]	PLINK	A	lop ear	ear
ENSSSCG00000002795	CDH11	ENSG00000140937	cadherin 11 [Source:HGNC Symbol;Acc:HGNC:1750]	PLINK	A	lop ear	ear
ENSSSCG00000002803	CCDC113	ENSG00000103021	coiled-coil domain containing 113 [Source:HGNC Symbol;Acc:HGNC:25002]	PLINK	A	lop ear	ear
ENSSSCG00000002812	KIFC3	ENSG00000140859	kinesin family member C3 [Source:HGNC Symbol;Acc:HGNC:6326]	PLINK	A	lop ear	ear
ENSSSCG00000002830	IRX6	ENSG00000159387	iroquois homeobox 6 [Source:HGNC Symbol;Acc:HGNC:14675]	PLINK	A	lop ear	ear
ENSSSCG00000002838	ZNF423	ENSG00000102935	zinc finger protein 423 [Source:HGNC Symbol;Acc:HGNC:16762]	PLINK	A	lop ear	ear
ENSSSCG00000002844	PHKB	ENSG00000102893	phosphorylase kinase regulatory subunit beta [Source:HGNC Symbol;Acc:HGNC:8927]	PLINK	A	lop ear	ear
ENSSSCG00000002847	GPT2	ENSG00000166123	glutamic--pyruvic transaminase 2 [Source:HGNC Symbol;Acc:HGNC:18062]	PLINK	A	lop ear	ear
ENSSSCG00000002852	PLEKHF1	ENSG00000166289	pleckstrin homology and FYVE domain containing 1 [Source:HGNC Symbol;Acc:HGNC:20764]	PLINK	A	lop ear	ear
ENSSSCG00000002868	PEPD	ENSG00000124299	peptidase D [Source:HGNC Symbol;Acc:HGNC:8840]	PLINK	A	lop ear	ear
ENSSSCG00000003390	SLC2A7	ENSG00000197241	solute carrier family 2 member 7 [Source:HGNC Symbol;Acc:HGNC:13445]	PLINK	A	lop ear	ear
ENSSSCG00000003391	CA6	ENSG00000131686	carbonic anhydrase 6 [Source:HGNC Symbol;Acc:HGNC:1380]	PLINK	A	lop ear	ear
ENSSSCG00000003395	PIK3CD	ENSG00000171608	phosphatidylinositol-4,5-bisphosphate 3-kinase catalytic subunit delta [Source:HGNC Symbol;Acc:HGNC:8977]	PLINK	A	lop ear	ear
ENSSSCG00000003396	CLSTN1	ENSG00000171603	calsyntenin 1 [Source:HGNC Symbol;Acc:HGNC:17447]	PLINK	A	lop ear	ear
ENSSSCG00000003399	RBP7	ENSG00000162444	retinol binding protein 7 [Source:HGNC Symbol;Acc:HGNC:30316]	PLINK	A	lop ear	ear
ENSSSCG00000003413	MTOR	ENSG00000198793	mechanistic target of rapamycin kinase [Source:HGNC Symbol;Acc:HGNC:3942]	PLINK	A	lop ear	ear
ENSSSCG00000003419	MAD2L2	ENSG00000116670	mitotic arrest deficient 2 like 2 [Source:HGNC Symbol;Acc:HGNC:6764]	PLINK	A	lop ear	ear
ENSSSCG00000003433	PLOD1	ENSG00000083444	procollagen-lysine,2-oxoglutarate 5-dioxygenase 1 [Source:HGNC Symbol;Acc:HGNC:9081]	PLINK	A	lop ear	ear
ENSSSCG00000003439	DHRS3	ENSG00000162496	dehydrogenase/reductase 3 [Source:HGNC Symbol;Acc:HGNC:17693]	PLINK	A	lop ear	ear
ENSSSCG00000003449	LRRC38	ENSG00000162494	leucine rich repeat containing 38 [Source:HGNC Symbol;Acc:HGNC:27005]	PLINK	A	lop ear	ear
ENSSSCG00000003455	FHAD1	ENSG00000142621	forkhead associated phosphopeptide binding domain 1 [Source:HGNC Symbol;Acc:HGNC:29408]	PLINK	A	lop ear	ear
ENSSSCG00000003471	EPHA2	ENSG00000142627	EPH receptor A2 [Source:HGNC Symbol;Acc:HGNC:3386]	PLINK	A	lop ear	ear
ENSSSCG00000003483	PADI4	ENSG00000159339	peptidyl arginine deiminase 4 [Source:HGNC Symbol;Acc:HGNC:18368]	PLINK	A	lop ear	ear
ENSSSCG00000003506	PINK1	ENSG00000158828	PTEN induced kinase 1 [Source:HGNC Symbol;Acc:HGNC:14581]	PLINK	A	lop ear	ear
ENSSSCG00000003541	STPG1	ENSG00000001460	sperm tail PG-rich repeat containing 1 [Source:HGNC Symbol;Acc:HGNC:28070]	PLINK	A	lop ear	ear
ENSSSCG00000003543	NIPAL3	ENSG00000001461	NIPA like domain containing 3 [Source:HGNC Symbol;Acc:HGNC:25233]	PLINK	A	lop ear	ear
ENSSSCG00000003547	NCMAP	ENSG00000184454	non-compact myelin associated protein [Source:HGNC Symbol;Acc:HGNC:29332]	PLINK	A	lop ear	ear
ENSSSCG00000003640	GRIK3	ENSG00000163873	glutamate ionotropic receptor kainate type subunit 3 [Source:HGNC Symbol;Acc:HGNC:4581]	PLINK	A	lop ear	ear
ENSSSCG00000003663	HPCAL1	ENSG00000115756	hippocalcin like 1 [Source:HGNC Symbol;Acc:HGNC:5145]	PLINK	A	lop ear	ear
ENSSSCG00000003687	EPB41L3	ENSG00000082397	erythrocyte membrane protein band 4.1 like 3 [Source:HGNC Symbol;Acc:HGNC:3380]	PLINK	A	lop ear	ear
ENSSSCG00000003707	NPC1	ENSG00000141458	NPC intracellular cholesterol transporter 1 [Source:HGNC Symbol;Acc:HGNC:7897]	PLINK	A	lop ear	ear
ENSSSCG00000003708	ANKRD29	ENSG00000154065	ankyrin repeat domain 29 [Source:HGNC Symbol;Acc:HGNC:27110]	PLINK	A	lop ear	ear
ENSSSCG00000003709	LAMA3	ENSG00000053747	laminin subunit alpha 3 [Source:HGNC Symbol;Acc:HGNC:6483]	PLINK	A	lop ear	ear
ENSSSCG00000003710	TTC39C	ENSG00000168234	tetratricopeptide repeat domain 39C [Source:HGNC Symbol;Acc:HGNC:26595]	PLINK	A	lop ear	ear
ENSSSCG00000003711	CABYR	ENSG00000154040	calcium binding tyrosine phosphorylation regulated [Source:HGNC Symbol;Acc:HGNC:15569]	PLINK	A	lop ear	ear
ENSSSCG00000003712	OSBPL1A	ENSG00000141447	oxysterol binding protein like 1A [Source:HGNC Symbol;Acc:HGNC:16398]	PLINK	A	lop ear	ear
ENSSSCG00000003744	MOCOS	ENSG00000075643	molybdenum cofactor sulfurase [Source:HGNC Symbol;Acc:HGNC:18234]	PLINK	A	lop ear	ear
ENSSSCG00000003755	MCOLN2	ENSG00000153898	mucolipin TRP cation channel 2 [Source:HGNC Symbol;Acc:HGNC:13357]	PLINK	A	lop ear	ear
ENSSSCG00000003773	AK5	ENSG00000154027	adenylate kinase 5 [Source:HGNC Symbol;Acc:HGNC:365]	PLINK	A	lop ear	ear
ENSSSCG00000003793	LRRC7	ENSG00000033122	leucine rich repeat containing 7 [Source:HGNC Symbol;Acc:HGNC:18531]	PLINK	A	lop ear	ear
ENSSSCG00000003794	RPE65	ENSG00000116745	retinoid isomerohydrolase RPE65 [Source:HGNC Symbol;Acc:HGNC:10294]	PLINK	A	lop ear	ear
ENSSSCG00000003795	WLS	ENSG00000116729	Wnt ligand secretion mediator [Source:HGNC Symbol;Acc:HGNC:30238]	PLINK	A	lop ear	ear
ENSSSCG00000003799	IL12RB2	ENSG00000081985	interleukin 12 receptor subunit beta 2 [Source:HGNC Symbol;Acc:HGNC:5972]	PLINK	A	lop ear	ear
ENSSSCG00000003805	PDE4B	ENSG00000184588	phosphodiesterase 4B [Source:HGNC Symbol;Acc:HGNC:8781]	PLINK	A	lop ear	ear
ENSSSCG00000003807	DNAJC6	ENSG00000116675	DnaJ heat shock protein family (Hsp40) member C6 [Source:HGNC Symbol;Acc:HGNC:15469]	PLINK	A	lop ear	ear
ENSSSCG00000003810	UBE2U	ENSG00000177414	ubiquitin conjugating enzyme E2 U [Source:HGNC Symbol;Acc:HGNC:28559]	PLINK	A	lop ear	ear
ENSSSCG00000003811	ROR1	ENSG00000185483	receptor tyrosine kinase like orphan receptor 1 [Source:HGNC Symbol;Acc:HGNC:10256]	PLINK	A	lop ear	ear
ENSSSCG00000003812	PGM1	ENSG00000079739	phosphoglucomutase 1 [Source:HGNC Symbol;Acc:HGNC:8905]	PLINK	A	lop ear	ear
ENSSSCG00000003814	EFCAB7	ENSG00000203965	EF-hand calcium binding domain 7 [Source:HGNC Symbol;Acc:HGNC:29379]	PLINK	A	lop ear	ear
ENSSSCG00000003816	ATG4C	ENSG00000125703	autophagy related 4C cysteine peptidase [Source:HGNC Symbol;Acc:HGNC:16040]	PLINK	A	lop ear	ear
ENSSSCG00000003818	DOCK7	ENSG00000116641	dedicator of cytokinesis 7 [Source:HGNC Symbol;Acc:HGNC:19190]	PLINK	A	lop ear	ear
ENSSSCG00000003820	USP1	ENSG00000162607	ubiquitin specific peptidase 1 [Source:HGNC Symbol;Acc:HGNC:12607]	PLINK	A	lop ear	ear
ENSSSCG00000003821	KANK4	ENSG00000132854	KN motif and ankyrin repeat domains 4 [Source:HGNC Symbol;Acc:HGNC:27263]	PLINK	A	lop ear	ear
ENSSSCG00000003825	CYP2J2	ENSG00000134716	cytochrome P450 family 2 subfamily J member 2 [Source:HGNC Symbol;Acc:HGNC:2634]	PLINK	A	lop ear	ear
ENSSSCG00000003828	FGGY	ENSG00000172456	FGGY carbohydrate kinase domain containing [Source:HGNC Symbol;Acc:HGNC:25610]	PLINK	A	lop ear	ear
ENSSSCG00000003833	DAB1	ENSG00000173406	DAB adaptor protein 1 [Source:HGNC Symbol;Acc:HGNC:2661]	PLINK	A	lop ear	ear
ENSSSCG00000003834	C8B	ENSG00000021852	complement C8 beta chain [Source:HGNC Symbol;Acc:HGNC:1353]	PLINK	A	lop ear	ear
ENSSSCG00000003835	C8A	ENSG00000157131	complement C8 alpha chain [Source:HGNC Symbol;Acc:HGNC:1352]	PLINK	A	lop ear	ear
ENSSSCG00000003839	PLPP3	ENSG00000162407	phospholipid phosphatase 3 [Source:HGNC Symbol;Acc:HGNC:9229]	PLINK	A	lop ear	ear
ENSSSCG00000003844	TTC4	ENSG00000243725	tetratricopeptide repeat domain 4 [Source:HGNC Symbol;Acc:HGNC:12394]	PLINK	A	lop ear	ear
ENSSSCG00000003849	MAGOH	ENSG00000162385	mago homolog, exon junction complex subunit [Source:HGNC Symbol;Acc:HGNC:6815]	PLINK	A	lop ear	ear
ENSSSCG00000003850	CZIB	ENSG00000162384	CXXC motif containing zinc binding protein [Source:HGNC Symbol;Acc:HGNC:26059]	PLINK	A	lop ear	ear
ENSSSCG00000003851	CPT2	ENSG00000157184	carnitine palmitoyltransferase 2 [Source:HGNC Symbol;Acc:HGNC:2330]	PLINK	A	lop ear	ear
ENSSSCG00000003857	ZYG11B	ENSG00000162378	zyg-11 family member B, cell cycle regulator [Source:HGNC Symbol;Acc:HGNC:25820]	PLINK	A	lop ear	ear
ENSSSCG00000003863	ZFYVE9	ENSG00000157077	zinc finger FYVE-type containing 9 [Source:HGNC Symbol;Acc:HGNC:6775]	PLINK	A	lop ear	ear
ENSSSCG00000003872	EPS15	ENSG00000085832	epidermal growth factor receptor pathway substrate 15 [Source:HGNC Symbol;Acc:HGNC:3419]	PLINK	A	lop ear	ear
ENSSSCG00000003877	FAF1	ENSG00000185104	Fas associated factor 1 [Source:HGNC Symbol;Acc:HGNC:3578]	PLINK	A	lop ear	ear
ENSSSCG00000003881	SPATA6	ENSG00000132122	spermatogenesis associated 6 [Source:HGNC Symbol;Acc:HGNC:18309]	PLINK	A	lop ear	ear
ENSSSCG00000003882	SLC5A9	ENSG00000117834	solute carrier family 5 member 9 [Source:HGNC Symbol;Acc:HGNC:22146]	PLINK	A	lop ear	ear
ENSSSCG00000003885	CMPK1	ENSG00000162368	cytidine/uridine monophosphate kinase 1 [Source:HGNC Symbol;Acc:HGNC:18170]	PLINK	A	lop ear	ear
ENSSSCG00000003888	STIL	ENSG00000123473	STIL centriolar assembly protein [Source:HGNC Symbol;Acc:HGNC:10879]	PLINK	A	lop ear	ear
ENSSSCG00000003895	EFCAB14	ENSG00000159658	EF-hand calcium binding domain 14 [Source:HGNC Symbol;Acc:HGNC:29051]	PLINK	A	lop ear	ear
ENSSSCG00000003897	MOB3C	ENSG00000142961	MOB kinase activator 3C [Source:HGNC Symbol;Acc:HGNC:29800]	PLINK	A	lop ear	ear
ENSSSCG00000003898	MKNK1	ENSG00000079277	MAPK interacting serine/threonine kinase 1 [Source:HGNC Symbol;Acc:HGNC:7110]	PLINK	A	lop ear	ear
ENSSSCG00000003900	DMBX1	ENSG00000197587	diencephalon/mesencephalon homeobox 1 [Source:HGNC Symbol;Acc:HGNC:19026]	PLINK	A	lop ear	ear
ENSSSCG00000003905	RAD54L	ENSG00000085999	RAD54 like [Source:HGNC Symbol;Acc:HGNC:9826]	PLINK	A	lop ear	ear
ENSSSCG00000003913	MAST2	ENSG00000086015	microtubule associated serine/threonine kinase 2 [Source:HGNC Symbol;Acc:HGNC:19035]	PLINK	A	lop ear	ear
ENSSSCG00000003917	TESK2	ENSG00000070759	testis associated actin remodelling kinase 2 [Source:HGNC Symbol;Acc:HGNC:11732]	PLINK	A	lop ear	ear
ENSSSCG00000003921	ZSWIM5	ENSG00000162415	zinc finger SWIM-type containing 5 [Source:HGNC Symbol;Acc:HGNC:29299]	PLINK	A	lop ear	ear
ENSSSCG00000003931	KIF2C	ENSG00000142945	kinesin family member 2C [Source:HGNC Symbol;Acc:HGNC:6393]	PLINK	A	lop ear	ear
ENSSSCG00000003941	SZT2	ENSG00000198198	SZT2 subunit of KICSTOR complex [Source:HGNC Symbol;Acc:HGNC:29040]	PLINK	A	lop ear	ear
ENSSSCG00000003943	MED8	ENSG00000159479	mediator complex subunit 8 [Source:HGNC Symbol;Acc:HGNC:19971]	PLINK	A	lop ear	ear
ENSSSCG00000003950	TIE1	ENSG00000066056	tyrosine kinase with immunoglobulin like and EGF like domains 1 [Source:HGNC Symbol;Acc:HGNC:11809]	PLINK	A	lop ear	ear
ENSSSCG00000003954	FAM183A	ENSG00000186973	family with sequence similarity 183 member A [Source:HGNC Symbol;Acc:HGNC:34347]	PLINK	A	lop ear	ear
ENSSSCG00000003964	PPIH	ENSG00000171960	peptidylprolyl isomerase H [Source:HGNC Symbol;Acc:HGNC:14651]	PLINK	A	lop ear	ear
ENSSSCG00000003965	CCDC30	ENSG00000186409	coiled-coil domain containing 30 [Source:HGNC Symbol;Acc:HGNC:26103]	PLINK	A	lop ear	ear
ENSSSCG00000003967	ZMYND12	ENSG00000066185	zinc finger MYND-type containing 12 [Source:HGNC Symbol;Acc:HGNC:21192]	PLINK	A	lop ear	ear
ENSSSCG00000003968	RIMKLA	ENSG00000177181	ribosomal modification protein rimK like family member A [Source:HGNC Symbol;Acc:HGNC:28725]	PLINK	A	lop ear	ear
ENSSSCG00000003971	SCMH1	ENSG00000010803	Scm polycomb group protein homolog 1 [Source:HGNC Symbol;Acc:HGNC:19003]	PLINK	A	lop ear	ear
ENSSSCG00000004008	WDR27	ENSG00000184465	WD repeat domain 27 [Source:HGNC Symbol;Acc:HGNC:21248]	PLINK	A	lop ear	ear
ENSSSCG00000004013	SMOC2	ENSG00000112562	SPARC related modular calcium binding 2 [Source:HGNC Symbol;Acc:HGNC:20323]	PLINK	A	lop ear	ear
ENSSSCG00000004018	AFDN	ENSG00000130396	afadin, adherens junction formation factor [Source:HGNC Symbol;Acc:HGNC:7137]	PLINK	A	lop ear	ear
ENSSSCG00000004027	PDE10A	ENSG00000112541	phosphodiesterase 10A [Source:HGNC Symbol;Acc:HGNC:8772]	PLINK	A	lop ear	ear
ENSSSCG00000004032	PRKN	ENSG00000185345	parkin RBR E3 ubiquitin protein ligase [Source:HGNC Symbol;Acc:HGNC:8607]	PLINK	A	lop ear	ear
ENSSSCG00000004037	MAP3K4	ENSG00000085511	mitogen-activated protein kinase kinase kinase 4 [Source:HGNC Symbol;Acc:HGNC:6856]	PLINK	A	lop ear	ear
ENSSSCG00000004038	PLG	ENSG00000122194	plasminogen [Source:HGNC Symbol;Acc:HGNC:9071]	PLINK	A	lop ear	ear
ENSSSCG00000004039	SLC22A3	ENSG00000146477	solute carrier family 22 member 3 [Source:HGNC Symbol;Acc:HGNC:10967]	PLINK	A	lop ear	ear
ENSSSCG00000004040	SLC22A2	ENSG00000112499	solute carrier family 22 member 2 [Source:HGNC Symbol;Acc:HGNC:10966]	PLINK	A	lop ear	ear
ENSSSCG00000004041	SLC22A1	ENSG00000175003	solute carrier family 22 member 1 [Source:HGNC Symbol;Acc:HGNC:10963]	PLINK	A	lop ear	ear
ENSSSCG00000004044	IGF2R	ENSG00000197081	insulin like growth factor 2 receptor [Source:HGNC Symbol;Acc:HGNC:5467]	PLINK	A	lop ear	ear
ENSSSCG00000004046	PNLDC1	ENSG00000146453	PARN like, ribonuclease domain containing 1 [Source:HGNC Symbol;Acc:HGNC:21185]	PLINK	A	lop ear	ear
ENSSSCG00000004047	MRPL18	ENSG00000112110	mitochondrial ribosomal protein L18 [Source:HGNC Symbol;Acc:HGNC:14477]	PLINK	A	lop ear	ear
ENSSSCG00000004048	TCP1	ENSG00000120438	t-complex 1 [Source:HGNC Symbol;Acc:HGNC:11655]	PLINK	A	lop ear	ear
ENSSSCG00000004049	ACAT2	ENSG00000120437	acetyl-CoA acetyltransferase 2 [Source:HGNC Symbol;Acc:HGNC:94]	PLINK	A	lop ear	ear
ENSSSCG00000004058	EZR	ENSG00000092820	ezrin [Source:HGNC Symbol;Acc:HGNC:12691]	PLINK	A	lop ear	ear
ENSSSCG00000004063	TMEM242	ENSG00000215712	transmembrane protein 242 [Source:HGNC Symbol;Acc:HGNC:17206]	PLINK	A	lop ear	ear
ENSSSCG00000004064	ARID1B	ENSG00000049618	AT-rich interaction domain 1B [Source:HGNC Symbol;Acc:HGNC:18040]	PLINK	A	lop ear	ear
ENSSSCG00000004065	TIAM2	ENSG00000146426	TIAM Rac1 associated GEF 2 [Source:HGNC Symbol;Acc:HGNC:11806]	PLINK	A	lop ear	ear
ENSSSCG00000004068	NOX3	ENSG00000074771	NADPH oxidase 3 [Source:HGNC Symbol;Acc:HGNC:7890]	PLINK	A	lop ear	ear
ENSSSCG00000004070	SCAF8	ENSG00000213079	SR-related CTD associated factor 8 [Source:HGNC Symbol;Acc:HGNC:20959]	PLINK	A	lop ear	ear
ENSSSCG00000004074	OPRM1	ENSG00000112038	opioid receptor mu 1 [Source:HGNC Symbol;Acc:HGNC:8156]	PLINK	A	lop ear	ear
ENSSSCG00000004075	RGS17	ENSG00000091844	regulator of G protein signaling 17 [Source:HGNC Symbol;Acc:HGNC:14088]	PLINK	A	lop ear	ear
ENSSSCG00000004076	MTRF1L	ENSG00000112031	mitochondrial translational release factor 1 like [Source:HGNC Symbol;Acc:HGNC:21051]	PLINK	A	lop ear	ear
ENSSSCG00000004077	FBXO5	ENSG00000112029	F-box protein 5 [Source:HGNC Symbol;Acc:HGNC:13584]	PLINK	A	lop ear	ear
ENSSSCG00000004078	VIP	ENSG00000146469	vasoactive intestinal peptide [Source:HGNC Symbol;Acc:HGNC:12693]	PLINK	A	lop ear	ear
ENSSSCG00000004081	SYNE1	ENSG00000131018	spectrin repeat containing nuclear envelope protein 1 [Source:HGNC Symbol;Acc:HGNC:17089]	PLINK	A	lop ear	ear
ENSSSCG00000004082	SYNE1	ENSG00000131018	spectrin repeat containing nuclear envelope protein 1 [Source:HGNC Symbol;Acc:HGNC:17089]	PLINK	A	lop ear	ear
ENSSSCG00000004087	CCDC170	ENSG00000120262	coiled-coil domain containing 170 [Source:HGNC Symbol;Acc:HGNC:21177]	PLINK	A	lop ear	ear
ENSSSCG00000004090	ZBTB2	ENSG00000181472	zinc finger and BTB domain containing 2 [Source:HGNC Symbol;Acc:HGNC:20868]	PLINK	A	lop ear	ear
ENSSSCG00000004092	MTHFD1L	ENSG00000120254	methylenetetrahydrofolate dehydrogenase (NADP+ dependent) 1 like [Source:HGNC Symbol;Acc:HGNC:21055]	PLINK	A	lop ear	ear
ENSSSCG00000004094	PPP1R14C	ENSG00000198729	protein phosphatase 1 regulatory inhibitor subunit 14C [Source:HGNC Symbol;Acc:HGNC:14952]	PLINK	A	lop ear	ear
ENSSSCG00000004104	KATNA1	ENSG00000186625	katanin catalytic subunit A1 [Source:HGNC Symbol;Acc:HGNC:6216]	PLINK	A	lop ear	ear
ENSSSCG00000004109	ZC3H12D	ENSG00000178199	zinc finger CCCH-type containing 12D [Source:HGNC Symbol;Acc:HGNC:21175]	PLINK	A	lop ear	ear
ENSSSCG00000004114	ADGB	ENSG00000118492	androglobin [Source:HGNC Symbol;Acc:HGNC:21212]	PLINK	A	lop ear	ear
ENSSSCG00000004123	UTRN	ENSG00000152818	utrophin [Source:HGNC Symbol;Acc:HGNC:12635]	PLINK	A	lop ear	ear
ENSSSCG00000004125	STX11	ENSG00000135604	syntaxin 11 [Source:HGNC Symbol;Acc:HGNC:11429]	PLINK	A	lop ear	ear
ENSSSCG00000004132	PHACTR2	ENSG00000112419	phosphatase and actin regulator 2 [Source:HGNC Symbol;Acc:HGNC:20956]	PLINK	A	lop ear	ear
ENSSSCG00000004133	FUCA2	ENSG00000001036	alpha-L-fucosidase 2 [Source:HGNC Symbol;Acc:HGNC:4008]	PLINK	A	lop ear	ear
ENSSSCG00000004134	PEX3	ENSG00000034693	peroxisomal biogenesis factor 3 [Source:HGNC Symbol;Acc:HGNC:8858]	PLINK	A	lop ear	ear
ENSSSCG00000004136	AIG1	ENSG00000146416	androgen induced 1 [Source:HGNC Symbol;Acc:HGNC:21607]	PLINK	A	lop ear	ear
ENSSSCG00000004139	ADGRG6	ENSG00000112414	adhesion G protein-coupled receptor G6 [Source:HGNC Symbol;Acc:HGNC:13841]	PLINK	A	lop ear	ear
ENSSSCG00000004140	VTA1	ENSG00000009844	vesicle trafficking 1 [Source:HGNC Symbol;Acc:HGNC:20954]	PLINK	A	lop ear	ear
ENSSSCG00000004149	NHSL1	ENSG00000135540	NHS like 1 [Source:HGNC Symbol;Acc:HGNC:21021]	PLINK	A	lop ear	ear
ENSSSCG00000004150	HEBP2	ENSG00000051620	heme binding protein 2 [Source:HGNC Symbol;Acc:HGNC:15716]	PLINK	A	lop ear	ear
ENSSSCG00000004154	TNFAIP3	ENSG00000118503	TNF alpha induced protein 3 [Source:HGNC Symbol;Acc:HGNC:11896]	PLINK	A	lop ear	ear
ENSSSCG00000004157	IL20RA	ENSG00000016402	interleukin 20 receptor subunit alpha [Source:HGNC Symbol;Acc:HGNC:6003]	PLINK	A	lop ear	ear
ENSSSCG00000004159	SLC35D3	ENSG00000182747	solute carrier family 35 member D3 [Source:HGNC Symbol;Acc:HGNC:15621]	PLINK	A	lop ear	ear
ENSSSCG00000004160	PEX7	ENSG00000112357	peroxisomal biogenesis factor 7 [Source:HGNC Symbol;Acc:HGNC:8860]	PLINK	A	lop ear	ear
ENSSSCG00000004178	SLC18B1	ENSG00000146409	solute carrier family 18 member B1 [Source:HGNC Symbol;Acc:HGNC:21573]	PLINK	A	lop ear	ear
ENSSSCG00000004180	VNN3	ENSG00000093134	vanin 3 [Source:HGNC Symbol;Acc:HGNC:16431]	PLINK	A	lop ear	ear
ENSSSCG00000004181	VNN1	ENSG00000112299	vanin 1 [Source:HGNC Symbol;Acc:HGNC:12705]	PLINK	A	lop ear	ear
ENSSSCG00000004190	STX7	ENSG00000079950	syntaxin 7 [Source:HGNC Symbol;Acc:HGNC:11442]	PLINK	A	lop ear	ear
ENSSSCG00000004191	MOXD1	ENSG00000079931	monooxygenase DBH like 1 [Source:HGNC Symbol;Acc:HGNC:21063]	PLINK	A	lop ear	ear
ENSSSCG00000004192	CCN2	ENSG00000118523	cellular communication network factor 2 [Source:HGNC Symbol;Acc:HGNC:2500]	PLINK	A	lop ear	ear
ENSSSCG00000004193	ENPP1	ENSG00000197594	ectonucleotide pyrophosphatase/phosphodiesterase 1 [Source:HGNC Symbol;Acc:HGNC:3356]	PLINK	A	lop ear	ear
ENSSSCG00000004195	ARG1	ENSG00000118520	arginase 1 [Source:HGNC Symbol;Acc:HGNC:663]	PLINK	A	lop ear	ear
ENSSSCG00000004196	MED23	ENSG00000112282	mediator complex subunit 23 [Source:HGNC Symbol;Acc:HGNC:2372]	PLINK	A	lop ear	ear
ENSSSCG00000004199	EPB41L2	ENSG00000079819	erythrocyte membrane protein band 4.1 like 2 [Source:HGNC Symbol;Acc:HGNC:3379]	PLINK	A	lop ear	ear
ENSSSCG00000004201	TMEM200A	ENSG00000164484	transmembrane protein 200A [Source:HGNC Symbol;Acc:HGNC:21075]	PLINK	A	lop ear	ear
ENSSSCG00000004202	SAMD3	ENSG00000164483	sterile alpha motif domain containing 3 [Source:HGNC Symbol;Acc:HGNC:21574]	PLINK	A	lop ear	ear
ENSSSCG00000004203	L3MBTL3	ENSG00000198945	L3MBTL histone methyl-lysine binding protein 3 [Source:HGNC Symbol;Acc:HGNC:23035]	PLINK	A	lop ear	ear
ENSSSCG00000004204	TMEM244	ENSG00000203756	transmembrane protein 244 [Source:HGNC Symbol;Acc:HGNC:21571]	PLINK	A	lop ear	ear
ENSSSCG00000004205	ARHGAP18	ENSG00000146376	Rho GTPase activating protein 18 [Source:HGNC Symbol;Acc:HGNC:21035]	PLINK	A	lop ear	ear
ENSSSCG00000004207	LAMA2	ENSG00000196569	laminin subunit alpha 2 [Source:HGNC Symbol;Acc:HGNC:6482]	PLINK	A	lop ear	ear
ENSSSCG00000004245	FAM184A	ENSG00000111879	family with sequence similarity 184 member A [Source:HGNC Symbol;Acc:HGNC:20991]	PLINK	A	lop ear	ear
ENSSSCG00000004280	RIMS1	ENSG00000079841	regulating synaptic membrane exocytosis 1 [Source:HGNC Symbol;Acc:HGNC:17282]	PLINK	A	lop ear	ear
ENSSSCG00000004289	CEP162	ENSG00000135315	centrosomal protein 162 [Source:HGNC Symbol;Acc:HGNC:21107]	PLINK	A	lop ear	ear
ENSSSCG00000004371	CRYBG1	ENSG00000112297	crystallin beta-gamma domain containing 1 [Source:HGNC Symbol;Acc:HGNC:356]	PLINK	A	lop ear	ear
ENSSSCG00000004374	QRSL1	ENSG00000130348	glutaminyl-tRNA amidotransferase subunit QRSL1 [Source:HGNC Symbol;Acc:HGNC:21020]	PLINK	A	lop ear	ear
ENSSSCG00000004511	MYO5B	ENSG00000167306	myosin VB [Source:HGNC Symbol;Acc:HGNC:7603]	PLINK	A	lop ear	ear
ENSSSCG00000004829	CACHD1	ENSG00000158966	cache domain containing 1 [Source:HGNC Symbol;Acc:HGNC:29314]	PLINK	A	lop ear	ear
ENSSSCG00000004939	MEGF11	ENSG00000157890	multiple EGF like domains 11 [Source:HGNC Symbol;Acc:HGNC:29635]	PLINK	A	lop ear	ear
ENSSSCG00000005177	SH3GL2	ENSG00000107295	SH3 domain containing GRB2 like 2, endophilin A1 [Source:HGNC Symbol;Acc:HGNC:10831]	PLINK	A	lop ear	ear
ENSSSCG00000005287	PSAT1	ENSG00000135069	phosphoserine aminotransferase 1 [Source:HGNC Symbol;Acc:HGNC:19129]	PLINK	A	lop ear	ear
ENSSSCG00000005338	RECK	ENSG00000122707	reversion inducing cysteine rich protein with kazal motifs [Source:HGNC Symbol;Acc:HGNC:11345]	PLINK	A	lop ear	ear
ENSSSCG00000005340	CCIN	ENSG00000185972	calicin [Source:HGNC Symbol;Acc:HGNC:1568]	PLINK	A	lop ear	ear
ENSSSCG00000005366	NCBP1	ENSG00000136937	nuclear cap binding protein subunit 1 [Source:HGNC Symbol;Acc:HGNC:7658]	PLINK	A	lop ear	ear
ENSSSCG00000005367	TSTD2	ENSG00000136925	thiosulfate sulfurtransferase like domain containing 2 [Source:HGNC Symbol;Acc:HGNC:30087]	PLINK	A	lop ear	ear
ENSSSCG00000005371	HEMGN	ENSG00000136929	hemogen [Source:HGNC Symbol;Acc:HGNC:17509]	PLINK	A	lop ear	ear
ENSSSCG00000005376	TBC1D2	ENSG00000095383	TBC1 domain family member 2 [Source:HGNC Symbol;Acc:HGNC:18026]	PLINK	A	lop ear	ear
ENSSSCG00000005378	ANKS6	ENSG00000165138	ankyrin repeat and sterile alpha motif domain containing 6 [Source:HGNC Symbol;Acc:HGNC:26724]	PLINK	A	lop ear	ear
ENSSSCG00000005393	PLPPR1	ENSG00000148123	phospholipid phosphatase related 1 [Source:HGNC Symbol;Acc:HGNC:25993]	PLINK	A	lop ear	ear
ENSSSCG00000005440	ABITRAM	ENSG00000119328	actin binding transcription modulator [Source:HGNC Symbol;Acc:HGNC:1364]	PLINK	A	lop ear	ear
ENSSSCG00000005441	ELP1	ENSG00000070061	elongator acetyltransferase complex subunit 1 [Source:HGNC Symbol;Acc:HGNC:5959]	PLINK	A	lop ear	ear
ENSSSCG00000005444	TMEM245	ENSG00000106771	transmembrane protein 245 [Source:HGNC Symbol;Acc:HGNC:1363]	PLINK	A	lop ear	ear
ENSSSCG00000005446	EPB41L4B	ENSG00000095203	erythrocyte membrane protein band 4.1 like 4B [Source:HGNC Symbol;Acc:HGNC:19818]	PLINK	A	lop ear	ear
ENSSSCG00000005449	PTPN3	ENSG00000070159	protein tyrosine phosphatase non-receptor type 3 [Source:HGNC Symbol;Acc:HGNC:9655]	PLINK	A	lop ear	ear
ENSSSCG00000005454	TXNDC8	ENSG00000204193	thioredoxin domain containing 8 [Source:HGNC Symbol;Acc:HGNC:31454]	PLINK	A	lop ear	ear
ENSSSCG00000005455	SVEP1	ENSG00000165124	sushi, von Willebrand factor type A, EGF and pentraxin domain containing 1 [Source:HGNC Symbol;Acc:HGNC:15985]	PLINK	A	lop ear	ear
ENSSSCG00000005456	MUSK	ENSG00000030304	muscle associated receptor tyrosine kinase [Source:HGNC Symbol;Acc:HGNC:7525]	PLINK	A	lop ear	ear
ENSSSCG00000005457	LPAR1	ENSG00000198121	lysophosphatidic acid receptor 1 [Source:HGNC Symbol;Acc:HGNC:3166]	PLINK	A	lop ear	ear
ENSSSCG00000005459	ECPAS	ENSG00000136813	Ecm29 proteasome adaptor and scaffold [Source:HGNC Symbol;Acc:HGNC:29020]	PLINK	A	lop ear	ear
ENSSSCG00000005460	DNAJC25	ENSG00000059769	DnaJ heat shock protein family (Hsp40) member C25 [Source:HGNC Symbol;Acc:HGNC:34187]	PLINK	A	lop ear	ear
ENSSSCG00000005460	DNAJC25-GNG10	ENSG00000244115	DNAJC25-GNG10 readthrough [Source:HGNC Symbol;Acc:HGNC:37501]	PLINK	A	lop ear	ear
ENSSSCG00000005463	SHOC1	ENSG00000165181	shortage in chiasmata 1 [Source:HGNC Symbol;Acc:HGNC:26535]	PLINK	A	lop ear	ear
ENSSSCG00000005465	SUSD1	ENSG00000106868	sushi domain containing 1 [Source:HGNC Symbol;Acc:HGNC:25413]	PLINK	A	lop ear	ear
ENSSSCG00000005467	HSDL2	ENSG00000119471	hydroxysteroid dehydrogenase like 2 [Source:HGNC Symbol;Acc:HGNC:18572]	PLINK	A	lop ear	ear
ENSSSCG00000005469	KIAA1958	ENSG00000165185	KIAA1958 [Source:HGNC Symbol;Acc:HGNC:23427]	PLINK	A	lop ear	ear
ENSSSCG00000005471	SNX30	ENSG00000148158	sorting nexin family member 30 [Source:HGNC Symbol;Acc:HGNC:23685]	PLINK	A	lop ear	ear
ENSSSCG00000005472	SLC46A2	ENSG00000119457	solute carrier family 46 member 2 [Source:HGNC Symbol;Acc:HGNC:16055]	PLINK	A	lop ear	ear
ENSSSCG00000005477	FKBP15	ENSG00000119321	FKBP prolyl isomerase family member 15 [Source:HGNC Symbol;Acc:HGNC:23397]	PLINK	A	lop ear	ear
ENSSSCG00000005480	RGS3	ENSG00000138835	regulator of G protein signaling 3 [Source:HGNC Symbol;Acc:HGNC:9999]	PLINK	A	lop ear	ear
ENSSSCG00000005484	ZNF618	ENSG00000157657	zinc finger protein 618 [Source:HGNC Symbol;Acc:HGNC:29416]	PLINK	A	lop ear	ear
ENSSSCG00000005487	COL27A1	ENSG00000196739	collagen type XXVII alpha 1 chain [Source:HGNC Symbol;Acc:HGNC:22986]	PLINK	A	lop ear	ear
ENSSSCG00000005490	WHRN	ENSG00000095397	whirlin [Source:HGNC Symbol;Acc:HGNC:16361]	PLINK	A	lop ear	ear
ENSSSCG00000005502	ASTN2	ENSG00000148219	astrotactin 2 [Source:HGNC Symbol;Acc:HGNC:17021]	PLINK	A	lop ear	ear
ENSSSCG00000005504	BRINP1	ENSG00000078725	BMP/retinoic acid inducible neural specific 1 [Source:HGNC Symbol;Acc:HGNC:2687]	PLINK	A	lop ear	ear
ENSSSCG00000005506	MEGF9	ENSG00000106780	multiple EGF like domains 9 [Source:HGNC Symbol;Acc:HGNC:3234]	PLINK	A	lop ear	ear
ENSSSCG00000005512	C5	ENSG00000106804	complement C5 [Source:HGNC Symbol;Acc:HGNC:1331]	PLINK	A	lop ear	ear
ENSSSCG00000005524	DAB2IP	ENSG00000136848	DAB2 interacting protein [Source:HGNC Symbol;Acc:HGNC:17294]	PLINK	A	lop ear	ear
ENSSSCG00000005528	NDUFA8	ENSG00000119421	NADH:ubiquinone oxidoreductase subunit A8 [Source:HGNC Symbol;Acc:HGNC:7692]	PLINK	A	lop ear	ear
ENSSSCG00000005597	GOLGA1	ENSG00000136935	golgin A1 [Source:HGNC Symbol;Acc:HGNC:4424]	PLINK	A	lop ear	ear
ENSSSCG00000005598	SCAI	ENSG00000173611	suppressor of cancer cell invasion [Source:HGNC Symbol;Acc:HGNC:26709]	PLINK	A	lop ear	ear
ENSSSCG00000005599	RABEPK	ENSG00000136933	Rab9 effector protein with kelch motifs [Source:HGNC Symbol;Acc:HGNC:16896]	PLINK	A	lop ear	ear
ENSSSCG00000005607	RALGPS1	ENSG00000136828	Ral GEF with PH domain and SH3 binding motif 1 [Source:HGNC Symbol;Acc:HGNC:16851]	PLINK	A	lop ear	ear
ENSSSCG00000005608	ANGPTL2	ENSG00000136859	angiopoietin like 2 [Source:HGNC Symbol;Acc:HGNC:490]	PLINK	A	lop ear	ear
ENSSSCG00000005609	GARNL3	ENSG00000136895	GTPase activating Rap/RanGAP domain like 3 [Source:HGNC Symbol;Acc:HGNC:25425]	PLINK	A	lop ear	ear
ENSSSCG00000005613	LRSAM1	ENSG00000148356	leucine rich repeat and sterile alpha motif containing 1 [Source:HGNC Symbol;Acc:HGNC:25135]	PLINK	A	lop ear	ear
ENSSSCG00000005614	NIBAN2	ENSG00000136830	niban apoptosis regulator 2 [Source:HGNC Symbol;Acc:HGNC:25282]	PLINK	A	lop ear	ear
ENSSSCG00000005640	CIZ1	ENSG00000148337	CDKN1A interacting zinc finger protein 1 [Source:HGNC Symbol;Acc:HGNC:16744]	PLINK	A	lop ear	ear
ENSSSCG00000005643	GOLGA2	ENSG00000167110	golgin A2 [Source:HGNC Symbol;Acc:HGNC:4425]	PLINK	A	lop ear	ear
ENSSSCG00000005646	COQ4	ENSG00000167113	coenzyme Q4 [Source:HGNC Symbol;Acc:HGNC:19693]	PLINK	A	lop ear	ear
ENSSSCG00000005648	SLC27A4	ENSG00000167114	solute carrier family 27 member 4 [Source:HGNC Symbol;Acc:HGNC:10998]	PLINK	A	lop ear	ear
ENSSSCG00000005651	ODF2	ENSG00000136811	outer dense fiber of sperm tails 2 [Source:HGNC Symbol;Acc:HGNC:8114]	PLINK	A	lop ear	ear
ENSSSCG00000005657	PKN3	ENSG00000160447	protein kinase N3 [Source:HGNC Symbol;Acc:HGNC:17999]	PLINK	A	lop ear	ear
ENSSSCG00000005678	NTMT1	ENSG00000148335	N-terminal Xaa-Pro-Lys N-methyltransferase 1 [Source:HGNC Symbol;Acc:HGNC:23373]	PLINK	A	lop ear	ear
ENSSSCG00000005688	PTGES	ENSG00000148344	prostaglandin E synthase [Source:HGNC Symbol;Acc:HGNC:9599]	PLINK	A	lop ear	ear
ENSSSCG00000005689	FNBP1	ENSG00000187239	formin binding protein 1 [Source:HGNC Symbol;Acc:HGNC:17069]	PLINK	A	lop ear	ear
ENSSSCG00000005706	ABL1	ENSG00000097007	ABL proto-oncogene 1, non-receptor tyrosine kinase [Source:HGNC Symbol;Acc:HGNC:76]	PLINK	A	lop ear	ear
ENSSSCG00000005707	FIBCD1	ENSG00000130720	fibrinogen C domain containing 1 [Source:HGNC Symbol;Acc:HGNC:25922]	PLINK	A	lop ear	ear
ENSSSCG00000005710	LAMC3	ENSG00000050555	laminin subunit gamma 3 [Source:HGNC Symbol;Acc:HGNC:6494]	PLINK	A	lop ear	ear
ENSSSCG00000005711	NUP214	ENSG00000126883	nucleoporin 214 [Source:HGNC Symbol;Acc:HGNC:8064]	PLINK	A	lop ear	ear
ENSSSCG00000005716	POMT1	ENSG00000130714	protein O-mannosyltransferase 1 [Source:HGNC Symbol;Acc:HGNC:9202]	PLINK	A	lop ear	ear
ENSSSCG00000005720	MED27	ENSG00000160563	mediator complex subunit 27 [Source:HGNC Symbol;Acc:HGNC:2377]	PLINK	A	lop ear	ear
ENSSSCG00000005723	NTNG2	ENSG00000196358	netrin G2 [Source:HGNC Symbol;Acc:HGNC:14288]	PLINK	A	lop ear	ear
ENSSSCG00000005724	SETX	ENSG00000107290	senataxin [Source:HGNC Symbol;Acc:HGNC:445]	PLINK	A	lop ear	ear
ENSSSCG00000005725	TTF1	ENSG00000125482	transcription termination factor 1 [Source:HGNC Symbol;Acc:HGNC:12397]	PLINK	A	lop ear	ear
ENSSSCG00000005727	CFAP77	ENSG00000188523	cilia and flagella associated protein 77 [Source:HGNC Symbol;Acc:HGNC:33776]	PLINK	A	lop ear	ear
ENSSSCG00000005729	DDX31	ENSG00000125485	DEAD-box helicase 31 [Source:HGNC Symbol;Acc:HGNC:16715]	PLINK	A	lop ear	ear
ENSSSCG00000005730	BARHL1	ENSG00000125492	BarH like homeobox 1 [Source:HGNC Symbol;Acc:HGNC:953]	PLINK	A	lop ear	ear
ENSSSCG00000005731	GTF3C4	ENSG00000125484	general transcription factor IIIC subunit 4 [Source:HGNC Symbol;Acc:HGNC:4667]	PLINK	A	lop ear	ear
ENSSSCG00000005737	GFI1B	ENSG00000165702	growth factor independent 1B transcriptional repressor [Source:HGNC Symbol;Acc:HGNC:4238]	PLINK	A	lop ear	ear
ENSSSCG00000005738	RALGDS	ENSG00000160271	ral guanine nucleotide dissociation stimulator [Source:HGNC Symbol;Acc:HGNC:9842]	PLINK	A	lop ear	ear
ENSSSCG00000005743	VAV2	ENSG00000160293	vav guanine nucleotide exchange factor 2 [Source:HGNC Symbol;Acc:HGNC:12658]	PLINK	A	lop ear	ear
ENSSSCG00000005785	PCSK6	ENSG00000140479	proprotein convertase subtilisin/kexin type 6 [Source:HGNC Symbol;Acc:HGNC:8569]	PLINK	A	lop ear	ear
ENSSSCG00000005934	TRAPPC9	ENSG00000167632	trafficking protein particle complex 9 [Source:HGNC Symbol;Acc:HGNC:30832]	PLINK	A	lop ear	ear
ENSSSCG00000005938	COL22A1	ENSG00000169436	collagen type XXII alpha 1 chain [Source:HGNC Symbol;Acc:HGNC:22989]	PLINK	A	lop ear	ear
ENSSSCG00000005939	FAM135B	ENSG00000147724	family with sequence similarity 135 member B [Source:HGNC Symbol;Acc:HGNC:28029]	PLINK	A	lop ear	ear
ENSSSCG00000005941	KHDRBS3	ENSG00000131773	KH RNA binding domain containing, signal transduction associated 3 [Source:HGNC Symbol;Acc:HGNC:18117]	PLINK	A	lop ear	ear
ENSSSCG00000005943	ST3GAL1	ENSG00000008513	ST3 beta-galactoside alpha-2,3-sialyltransferase 1 [Source:HGNC Symbol;Acc:HGNC:10862]	PLINK	A	lop ear	ear
ENSSSCG00000005948	TG	ENSG00000042832	thyroglobulin [Source:HGNC Symbol;Acc:HGNC:11764]	PLINK	A	lop ear	ear
ENSSSCG00000005953	KCNQ3	ENSG00000184156	potassium voltage-gated channel subfamily Q member 3 [Source:HGNC Symbol;Acc:HGNC:6297]	PLINK	A	lop ear	ear
ENSSSCG00000005954	OC90	ENSG00000253117	otoconin 90 [Source:HGNC Symbol;Acc:HGNC:8100]	PLINK	A	lop ear	ear
ENSSSCG00000005955	EFR3A	ENSG00000132294	EFR3 homolog A [Source:HGNC Symbol;Acc:HGNC:28970]	PLINK	A	lop ear	ear
ENSSSCG00000005959	CYRIB	ENSG00000153310	CYFIP related Rac1 interactor B [Source:HGNC Symbol;Acc:HGNC:25216]	PLINK	A	lop ear	ear
ENSSSCG00000005962	GSDMC	ENSG00000147697	gasdermin C [Source:HGNC Symbol;Acc:HGNC:7151]	PLINK	A	lop ear	ear
ENSSSCG00000005969	WASHC5	ENSG00000164961	WASH complex subunit 5 [Source:HGNC Symbol;Acc:HGNC:28984]	PLINK	A	lop ear	ear
ENSSSCG00000005970	SQLE	ENSG00000104549	squalene epoxidase [Source:HGNC Symbol;Acc:HGNC:11279]	PLINK	A	lop ear	ear
ENSSSCG00000005971	ZNF572	ENSG00000180938	zinc finger protein 572 [Source:HGNC Symbol;Acc:HGNC:26758]	PLINK	A	lop ear	ear
ENSSSCG00000005975	MTSS1	ENSG00000170873	MTSS I-BAR domain containing 1 [Source:HGNC Symbol;Acc:HGNC:20443]	PLINK	A	lop ear	ear
ENSSSCG00000005976	NDUFB9	ENSG00000147684	NADH:ubiquinone oxidoreductase subunit B9 [Source:HGNC Symbol;Acc:HGNC:7704]	PLINK	A	lop ear	ear
ENSSSCG00000005979	ANXA13	ENSG00000104537	annexin A13 [Source:HGNC Symbol;Acc:HGNC:536]	PLINK	A	lop ear	ear
ENSSSCG00000005981	FBXO32	ENSG00000156804	F-box protein 32 [Source:HGNC Symbol;Acc:HGNC:16731]	PLINK	A	lop ear	ear
ENSSSCG00000005987	TBC1D31	ENSG00000156787	TBC1 domain family member 31 [Source:HGNC Symbol;Acc:HGNC:30888]	PLINK	A	lop ear	ear
ENSSSCG00000005992	HAS2	ENSG00000170961	hyaluronan synthase 2 [Source:HGNC Symbol;Acc:HGNC:4819]	PLINK	A	lop ear	ear
ENSSSCG00000005994	SNTB1	ENSG00000172164	syntrophin beta 1 [Source:HGNC Symbol;Acc:HGNC:11168]	PLINK	A	lop ear	ear
ENSSSCG00000005995	MTBP	ENSG00000172167	MDM2 binding protein [Source:HGNC Symbol;Acc:HGNC:7417]	PLINK	A	lop ear	ear
ENSSSCG00000005996	MRPL13	ENSG00000172172	mitochondrial ribosomal protein L13 [Source:HGNC Symbol;Acc:HGNC:14278]	PLINK	A	lop ear	ear
ENSSSCG00000005997	COL14A1	ENSG00000187955	collagen type XIV alpha 1 chain [Source:HGNC Symbol;Acc:HGNC:2191]	PLINK	A	lop ear	ear
ENSSSCG00000006000	TAF2	ENSG00000064313	TATA-box binding protein associated factor 2 [Source:HGNC Symbol;Acc:HGNC:11536]	PLINK	A	lop ear	ear
ENSSSCG00000006001	ENPP2	ENSG00000136960	ectonucleotide pyrophosphatase/phosphodiesterase 2 [Source:HGNC Symbol;Acc:HGNC:3357]	PLINK	A	lop ear	ear
ENSSSCG00000006003	MAL2	ENSG00000147676	mal, T cell differentiation protein 2 [Source:HGNC Symbol;Acc:HGNC:13634]	PLINK	A	lop ear	ear
ENSSSCG00000006009	EXT1	ENSG00000182197	exostosin glycosyltransferase 1 [Source:HGNC Symbol;Acc:HGNC:3512]	PLINK	A	lop ear	ear
ENSSSCG00000006011	SLC30A8	ENSG00000164756	solute carrier family 30 member 8 [Source:HGNC Symbol;Acc:HGNC:20303]	PLINK	A	lop ear	ear
ENSSSCG00000006014	RAD21	ENSG00000164754	RAD21 cohesin complex component [Source:HGNC Symbol;Acc:HGNC:9811]	PLINK	A	lop ear	ear
ENSSSCG00000006037	OXR1	ENSG00000164830	oxidation resistance 1 [Source:HGNC Symbol;Acc:HGNC:15822]	PLINK	A	lop ear	ear
ENSSSCG00000006040	DPYS	ENSG00000147647	dihydropyrimidinase [Source:HGNC Symbol;Acc:HGNC:3013]	PLINK	A	lop ear	ear
ENSSSCG00000006051	CTHRC1	ENSG00000164932	collagen triple helix repeat containing 1 [Source:HGNC Symbol;Acc:HGNC:18831]	PLINK	A	lop ear	ear
ENSSSCG00000006060	GRHL2	ENSG00000083307	grainyhead like transcription factor 2 [Source:HGNC Symbol;Acc:HGNC:2799]	PLINK	A	lop ear	ear
ENSSSCG00000006061	ZNF706	ENSG00000120963	zinc finger protein 706 [Source:HGNC Symbol;Acc:HGNC:24992]	PLINK	A	lop ear	ear
ENSSSCG00000006063	PABPC1	ENSG00000070756	poly(A) binding protein cytoplasmic 1 [Source:HGNC Symbol;Acc:HGNC:8554]	PLINK	A	lop ear	ear
ENSSSCG00000006064	SNX31	ENSG00000174226	sorting nexin 31 [Source:HGNC Symbol;Acc:HGNC:28605]	PLINK	A	lop ear	ear
ENSSSCG00000006065	ANKRD46	ENSG00000186106	ankyrin repeat domain 46 [Source:HGNC Symbol;Acc:HGNC:27229]	PLINK	A	lop ear	ear
ENSSSCG00000006078	POP1	ENSG00000104356	POP1 homolog, ribonuclease P/MRP subunit [Source:HGNC Symbol;Acc:HGNC:30129]	PLINK	A	lop ear	ear
ENSSSCG00000006079	RIDA	ENSG00000132541	reactive intermediate imine deaminase A homolog [Source:HGNC Symbol;Acc:HGNC:16897]	PLINK	A	lop ear	ear
ENSSSCG00000006082	MATN2	ENSG00000132561	matrilin 2 [Source:HGNC Symbol;Acc:HGNC:6908]	PLINK	A	lop ear	ear
ENSSSCG00000006087	CPQ	ENSG00000104324	carboxypeptidase Q [Source:HGNC Symbol;Acc:HGNC:16910]	PLINK	A	lop ear	ear
ENSSSCG00000006088	SDC2	ENSG00000169439	syndecan 2 [Source:HGNC Symbol;Acc:HGNC:10659]	PLINK	A	lop ear	ear
ENSSSCG00000006089	PTDSS1	ENSG00000156471	phosphatidylserine synthase 1 [Source:HGNC Symbol;Acc:HGNC:9587]	PLINK	A	lop ear	ear
ENSSSCG00000006090	MTERF3	ENSG00000156469	mitochondrial transcription termination factor 3 [Source:HGNC Symbol;Acc:HGNC:24258]	PLINK	A	lop ear	ear
ENSSSCG00000006156	TPD52	ENSG00000076554	tumor protein D52 [Source:HGNC Symbol;Acc:HGNC:12005]	PLINK	A	lop ear	ear
ENSSSCG00000006160	STMN2	ENSG00000104435	stathmin 2 [Source:HGNC Symbol;Acc:HGNC:10577]	PLINK	A	lop ear	ear
ENSSSCG00000006179	STAU2	ENSG00000040341	staufen double-stranded RNA binding protein 2 [Source:HGNC Symbol;Acc:HGNC:11371]	PLINK	A	lop ear	ear
ENSSSCG00000006184	TERF1	ENSG00000147601	telomeric repeat binding factor 1 [Source:HGNC Symbol;Acc:HGNC:11728]	PLINK	A	lop ear	ear
ENSSSCG00000006186	TRPA1	ENSG00000104321	transient receptor potential cation channel subfamily A member 1 [Source:HGNC Symbol;Acc:HGNC:497]	PLINK	A	lop ear	ear
ENSSSCG00000006199	PREX2	ENSG00000046889	phosphatidylinositol-3,4,5-trisphosphate dependent Rac exchange factor 2 [Source:HGNC Symbol;Acc:HGNC:22950]	PLINK	A	lop ear	ear
ENSSSCG00000006200	CPA6	ENSG00000165078	carboxypeptidase A6 [Source:HGNC Symbol;Acc:HGNC:17245]	PLINK	A	lop ear	ear
ENSSSCG00000006230	CLVS1	ENSG00000177182	clavesin 1 [Source:HGNC Symbol;Acc:HGNC:23139]	PLINK	A	lop ear	ear
ENSSSCG00000006237	SDCBP	ENSG00000137575	syndecan binding protein [Source:HGNC Symbol;Acc:HGNC:10662]	PLINK	A	lop ear	ear
ENSSSCG00000006238	CYP7A1	ENSG00000167910	cytochrome P450 family 7 subfamily A member 1 [Source:HGNC Symbol;Acc:HGNC:2651]	PLINK	A	lop ear	ear
ENSSSCG00000006240	FAM110B	ENSG00000169122	family with sequence similarity 110 member B [Source:HGNC Symbol;Acc:HGNC:28587]	PLINK	A	lop ear	ear
ENSSSCG00000006243	PENK	ENSG00000181195	proenkephalin [Source:HGNC Symbol;Acc:HGNC:8831]	PLINK	A	lop ear	ear
ENSSSCG00000006245	SDR16C5	ENSG00000170786	short chain dehydrogenase/reductase family 16C member 5 [Source:HGNC Symbol;Acc:HGNC:30311]	PLINK	A	lop ear	ear
ENSSSCG00000006248	MOS	ENSG00000172680	MOS proto-oncogene, serine/threonine kinase [Source:HGNC Symbol;Acc:HGNC:7199]	PLINK	A	lop ear	ear
ENSSSCG00000006250	LYN	ENSG00000254087	LYN proto-oncogene, Src family tyrosine kinase [Source:HGNC Symbol;Acc:HGNC:6735]	PLINK	A	lop ear	ear
ENSSSCG00000006251	TGS1	ENSG00000137574	trimethylguanosine synthase 1 [Source:HGNC Symbol;Acc:HGNC:17843]	PLINK	A	lop ear	ear
ENSSSCG00000006252	TMEM68	ENSG00000167904	transmembrane protein 68 [Source:HGNC Symbol;Acc:HGNC:26510]	PLINK	A	lop ear	ear
ENSSSCG00000006262	RGS20	ENSG00000147509	regulator of G protein signaling 20 [Source:HGNC Symbol;Acc:HGNC:14600]	PLINK	A	lop ear	ear
ENSSSCG00000006263	ATP6V1H	ENSG00000047249	ATPase H+ transporting V1 subunit H [Source:HGNC Symbol;Acc:HGNC:18303]	PLINK	A	lop ear	ear
ENSSSCG00000006266	ST18	ENSG00000147488	ST18 C2H2C-type zinc finger transcription factor [Source:HGNC Symbol;Acc:HGNC:18695]	PLINK	A	lop ear	ear
ENSSSCG00000006453	KIRREL1	ENSG00000183853	kirre like nephrin family adhesion molecule 1 [Source:HGNC Symbol;Acc:HGNC:15734]	PLINK	A	lop ear	ear
ENSSSCG00000006726	SPAG17	ENSG00000155761	sperm associated antigen 17 [Source:HGNC Symbol;Acc:HGNC:26620]	PLINK	A	lop ear	ear
ENSSSCG00000006728	GDAP2	ENSG00000196505	ganglioside induced differentiation associated protein 2 [Source:HGNC Symbol;Acc:HGNC:18010]	PLINK	A	lop ear	ear
ENSSSCG00000006731	VTCN1	ENSG00000134258	V-set domain containing T cell activation inhibitor 1 [Source:HGNC Symbol;Acc:HGNC:28873]	PLINK	A	lop ear	ear
ENSSSCG00000006735	PTGFRN	ENSG00000134247	prostaglandin F2 receptor inhibitor [Source:HGNC Symbol;Acc:HGNC:9601]	PLINK	A	lop ear	ear
ENSSSCG00000006736	CD2	ENSG00000116824	CD2 molecule [Source:HGNC Symbol;Acc:HGNC:1639]	PLINK	A	lop ear	ear
ENSSSCG00000006737	IGSF3	ENSG00000143061	immunoglobulin superfamily member 3 [Source:HGNC Symbol;Acc:HGNC:5950]	PLINK	A	lop ear	ear
ENSSSCG00000006738	CD58	ENSG00000116815	CD58 molecule [Source:HGNC Symbol;Acc:HGNC:1688]	PLINK	A	lop ear	ear
ENSSSCG00000006740	ATP1A1	ENSG00000163399	ATPase Na+/K+ transporting subunit alpha 1 [Source:HGNC Symbol;Acc:HGNC:799]	PLINK	A	lop ear	ear
ENSSSCG00000006742	MAB21L3	ENSG00000173212	mab-21 like 3 [Source:HGNC Symbol;Acc:HGNC:26787]	PLINK	A	lop ear	ear
ENSSSCG00000006743	SLC22A15	ENSG00000163393	solute carrier family 22 member 15 [Source:HGNC Symbol;Acc:HGNC:20301]	PLINK	A	lop ear	ear
ENSSSCG00000006745	CASQ2	ENSG00000118729	calsequestrin 2 [Source:HGNC Symbol;Acc:HGNC:1513]	PLINK	A	lop ear	ear
ENSSSCG00000006746	VANGL1	ENSG00000173218	VANGL planar cell polarity protein 1 [Source:HGNC Symbol;Acc:HGNC:15512]	PLINK	A	lop ear	ear
ENSSSCG00000006755	DENND2C	ENSG00000175984	DENN domain containing 2C [Source:HGNC Symbol;Acc:HGNC:24748]	PLINK	A	lop ear	ear
ENSSSCG00000006764	PTPN22	ENSG00000134242	protein tyrosine phosphatase non-receptor type 22 [Source:HGNC Symbol;Acc:HGNC:9652]	PLINK	A	lop ear	ear
ENSSSCG00000006766	PHTF1	ENSG00000116793	putative homeodomain transcription factor 1 [Source:HGNC Symbol;Acc:HGNC:8939]	PLINK	A	lop ear	ear
ENSSSCG00000006767	MAGI3	ENSG00000081026	membrane associated guanylate kinase, WW and PDZ domain containing 3 [Source:HGNC Symbol;Acc:HGNC:29647]	PLINK	A	lop ear	ear
ENSSSCG00000006771	SLC16A1	ENSG00000155380	solute carrier family 16 member 1 [Source:HGNC Symbol;Acc:HGNC:10922]	PLINK	A	lop ear	ear
ENSSSCG00000006783	DDX20	ENSG00000064703	DEAD-box helicase 20 [Source:HGNC Symbol;Acc:HGNC:2743]	PLINK	A	lop ear	ear
ENSSSCG00000006788	TMIGD3	ENSG00000121933	transmembrane and immunoglobulin domain containing 3 [Source:HGNC Symbol;Acc:HGNC:51375]	PLINK	A	lop ear	ear
ENSSSCG00000006790	WDR77	ENSG00000116455	WD repeat domain 77 [Source:HGNC Symbol;Acc:HGNC:29652]	PLINK	A	lop ear	ear
ENSSSCG00000006799	LRIF1	ENSG00000121931	ligand dependent nuclear receptor interacting factor 1 [Source:HGNC Symbol;Acc:HGNC:30299]	PLINK	A	lop ear	ear
ENSSSCG00000006800	CD53	ENSG00000143119	CD53 molecule [Source:HGNC Symbol;Acc:HGNC:1686]	PLINK	A	lop ear	ear
ENSSSCG00000006808	SLC16A4	ENSG00000168679	solute carrier family 16 member 4 [Source:HGNC Symbol;Acc:HGNC:10925]	PLINK	A	lop ear	ear
ENSSSCG00000006810	KCNC4	ENSG00000116396	potassium voltage-gated channel subfamily C member 4 [Source:HGNC Symbol;Acc:HGNC:6236]	PLINK	A	lop ear	ear
ENSSSCG00000006811	SLC6A17	ENSG00000197106	solute carrier family 6 member 17 [Source:HGNC Symbol;Acc:HGNC:31399]	PLINK	A	lop ear	ear
ENSSSCG00000006820	EPS8L3	ENSG00000198758	EPS8 like 3 [Source:HGNC Symbol;Acc:HGNC:21297]	PLINK	A	lop ear	ear
ENSSSCG00000006821	GSTM3	ENSG00000134202	glutathione S-transferase mu 3 [Source:HGNC Symbol;Acc:HGNC:4635]	PLINK	A	lop ear	ear
ENSSSCG00000006836	ELAPOR1	ENSG00000116299	endosome-lysosome associated apoptosis and autophagy regulator 1 [Source:HGNC Symbol;Acc:HGNC:29618]	PLINK	A	lop ear	ear
ENSSSCG00000006841	CLCC1	ENSG00000121940	chloride channel CLIC like 1 [Source:HGNC Symbol;Acc:HGNC:29675]	PLINK	A	lop ear	ear
ENSSSCG00000006845	STXBP3	ENSG00000116266	syntaxin binding protein 3 [Source:HGNC Symbol;Acc:HGNC:11446]	PLINK	A	lop ear	ear
ENSSSCG00000006852	NTNG1	ENSG00000162631	netrin G1 [Source:HGNC Symbol;Acc:HGNC:23319]	PLINK	A	lop ear	ear
ENSSSCG00000006857	COL11A1	ENSG00000060718	collagen type XI alpha 1 chain [Source:HGNC Symbol;Acc:HGNC:2186]	PLINK	A	lop ear	ear
ENSSSCG00000006858	OLFM3	ENSG00000118733	olfactomedin 3 [Source:HGNC Symbol;Acc:HGNC:17990]	PLINK	A	lop ear	ear
ENSSSCG00000006860	SLC30A7	ENSG00000162695	solute carrier family 30 member 7 [Source:HGNC Symbol;Acc:HGNC:19306]	PLINK	A	lop ear	ear
ENSSSCG00000006864	CDC14A	ENSG00000079335	cell division cycle 14A [Source:HGNC Symbol;Acc:HGNC:1718]	PLINK	A	lop ear	ear
ENSSSCG00000006866	DBT	ENSG00000137992	dihydrolipoamide branched chain transacylase E2 [Source:HGNC Symbol;Acc:HGNC:2698]	PLINK	A	lop ear	ear
ENSSSCG00000006867	LRRC39	ENSG00000122477	leucine rich repeat containing 39 [Source:HGNC Symbol;Acc:HGNC:28228]	PLINK	A	lop ear	ear
ENSSSCG00000006871	SLC35A3	ENSG00000117620	solute carrier family 35 member A3 [Source:HGNC Symbol;Acc:HGNC:11023]	PLINK	A	lop ear	ear
ENSSSCG00000006873	FRRS1	ENSG00000156869	ferric chelate reductase 1 [Source:HGNC Symbol;Acc:HGNC:27622]	PLINK	A	lop ear	ear
ENSSSCG00000006876	PLPPR5	ENSG00000117598	phospholipid phosphatase related 5 [Source:HGNC Symbol;Acc:HGNC:31703]	PLINK	A	lop ear	ear
ENSSSCG00000006877	SNX7	ENSG00000162627	sorting nexin 7 [Source:HGNC Symbol;Acc:HGNC:14971]	PLINK	A	lop ear	ear
ENSSSCG00000006878	DPYD	ENSG00000188641	dihydropyrimidine dehydrogenase [Source:HGNC Symbol;Acc:HGNC:3012]	PLINK	A	lop ear	ear
ENSSSCG00000006885	ALG14	ENSG00000172339	ALG14 UDP-N-acetylglucosaminyltransferase subunit [Source:HGNC Symbol;Acc:HGNC:28287]	PLINK	A	lop ear	ear
ENSSSCG00000006889	ARHGAP29	ENSG00000137962	Rho GTPase activating protein 29 [Source:HGNC Symbol;Acc:HGNC:30207]	PLINK	A	lop ear	ear
ENSSSCG00000006890	ABCA4	ENSG00000198691	ATP binding cassette subfamily A member 4 [Source:HGNC Symbol;Acc:HGNC:34]	PLINK	A	lop ear	ear
ENSSSCG00000006892	DNTTIP2	ENSG00000067334	deoxynucleotidyltransferase terminal interacting protein 2 [Source:HGNC Symbol;Acc:HGNC:24013]	PLINK	A	lop ear	ear
ENSSSCG00000006893	BCAR3	ENSG00000137936	BCAR3 adaptor protein, NSP family member [Source:HGNC Symbol;Acc:HGNC:973]	PLINK	A	lop ear	ear
ENSSSCG00000006894	FNBP1L	ENSG00000137942	formin binding protein 1 like [Source:HGNC Symbol;Acc:HGNC:20851]	PLINK	A	lop ear	ear
ENSSSCG00000006897	CCDC18	ENSG00000122483	coiled-coil domain containing 18 [Source:HGNC Symbol;Acc:HGNC:30370]	PLINK	A	lop ear	ear
ENSSSCG00000006900	DIPK1A	ENSG00000154511	divergent protein kinase domain 1A [Source:HGNC Symbol;Acc:HGNC:32213]	PLINK	A	lop ear	ear
ENSSSCG00000006901	EVI5	ENSG00000067208	ecotropic viral integration site 5 [Source:HGNC Symbol;Acc:HGNC:3501]	PLINK	A	lop ear	ear
ENSSSCG00000006903	RPAP2	ENSG00000122484	RNA polymerase II associated protein 2 [Source:HGNC Symbol;Acc:HGNC:25791]	PLINK	A	lop ear	ear
ENSSSCG00000006911	TGFBR3	ENSG00000069702	transforming growth factor beta receptor 3 [Source:HGNC Symbol;Acc:HGNC:11774]	PLINK	A	lop ear	ear
ENSSSCG00000006912	HFM1	ENSG00000162669	helicase for meiosis 1 [Source:HGNC Symbol;Acc:HGNC:20193]	PLINK	A	lop ear	ear
ENSSSCG00000006917	LRRC8C	ENSG00000171488	leucine rich repeat containing 8 VRAC subunit C [Source:HGNC Symbol;Acc:HGNC:25075]	PLINK	A	lop ear	ear
ENSSSCG00000006925	KYAT3	ENSG00000137944	kynurenine aminotransferase 3 [Source:HGNC Symbol;Acc:HGNC:33238]	PLINK	A	lop ear	ear
ENSSSCG00000006926	GTF2B	ENSG00000137947	general transcription factor IIB [Source:HGNC Symbol;Acc:HGNC:4648]	PLINK	A	lop ear	ear
ENSSSCG00000006970	DLC1	ENSG00000164741	DLC1 Rho GTPase activating protein [Source:HGNC Symbol;Acc:HGNC:2897]	PLINK	A	lop ear	ear
ENSSSCG00000006981	MICU3	ENSG00000155970	mitochondrial calcium uptake family member 3 [Source:HGNC Symbol;Acc:HGNC:27820]	PLINK	A	lop ear	ear
ENSSSCG00000006987	SLC7A2	ENSG00000003989	solute carrier family 7 member 2 [Source:HGNC Symbol;Acc:HGNC:11060]	PLINK	A	lop ear	ear
ENSSSCG00000006988	PDGFRL	ENSG00000104213	platelet derived growth factor receptor like [Source:HGNC Symbol;Acc:HGNC:8805]	PLINK	A	lop ear	ear
ENSSSCG00000006995	ASAH1	ENSG00000104763	N-acylsphingosine amidohydrolase 1 [Source:HGNC Symbol;Acc:HGNC:735]	PLINK	A	lop ear	ear
ENSSSCG00000007002	MTNR1A	ENSG00000168412	melatonin receptor 1A [Source:HGNC Symbol;Acc:HGNC:7463]	PLINK	A	lop ear	ear
ENSSSCG00000007003	HGSNAT	ENSG00000165102	heparan-alpha-glucosaminide N-acetyltransferase [Source:HGNC Symbol;Acc:HGNC:26527]	PLINK	A	lop ear	ear
ENSSSCG00000007004	INTS10	ENSG00000104613	integrator complex subunit 10 [Source:HGNC Symbol;Acc:HGNC:25548]	PLINK	A	lop ear	ear
ENSSSCG00000007007	IDO1	ENSG00000131203	indoleamine 2,3-dioxygenase 1 [Source:HGNC Symbol;Acc:HGNC:6059]	PLINK	A	lop ear	ear
ENSSSCG00000007010	ZMAT4	ENSG00000165061	zinc finger matrin-type 4 [Source:HGNC Symbol;Acc:HGNC:25844]	PLINK	A	lop ear	ear
ENSSSCG00000007034	PSD3	ENSG00000156011	pleckstrin and Sec7 domain containing 3 [Source:HGNC Symbol;Acc:HGNC:19093]	PLINK	A	lop ear	ear
ENSSSCG00000007039	PRNP	ENSG00000171867	prion protein [Source:HGNC Symbol;Acc:HGNC:9449]	PLINK	A	lop ear	ear
ENSSSCG00000007043	GPCPD1	ENSG00000125772	glycerophosphocholine phosphodiesterase 1 [Source:HGNC Symbol;Acc:HGNC:26957]	PLINK	A	lop ear	ear
ENSSSCG00000007046	TRMT6	ENSG00000089195	tRNA methyltransferase 6 [Source:HGNC Symbol;Acc:HGNC:20900]	PLINK	A	lop ear	ear
ENSSSCG00000007052	FERMT1	ENSG00000101311	fermitin family member 1 [Source:HGNC Symbol;Acc:HGNC:15889]	PLINK	A	lop ear	ear
ENSSSCG00000007056	PLCB1	ENSG00000182621	phospholipase C beta 1 [Source:HGNC Symbol;Acc:HGNC:15917]	PLINK	A	lop ear	ear
ENSSSCG00000007058	PLCB4	ENSG00000101333	phospholipase C beta 4 [Source:HGNC Symbol;Acc:HGNC:9059]	PLINK	A	lop ear	ear
ENSSSCG00000007061	PAK5	ENSG00000101349	p21 (RAC1) activated kinase 5 [Source:HGNC Symbol;Acc:HGNC:15916]	PLINK	A	lop ear	ear
ENSSSCG00000007063	ANKEF1	ENSG00000132623	ankyrin repeat and EF-hand domain containing 1 [Source:HGNC Symbol;Acc:HGNC:15803]	PLINK	A	lop ear	ear
ENSSSCG00000007072	SPTLC3	ENSG00000172296	serine palmitoyltransferase long chain base subunit 3 [Source:HGNC Symbol;Acc:HGNC:16253]	PLINK	A	lop ear	ear
ENSSSCG00000007080	KIF16B	ENSG00000089177	kinesin family member 16B [Source:HGNC Symbol;Acc:HGNC:15869]	PLINK	A	lop ear	ear
ENSSSCG00000007083	PCSK2	ENSG00000125851	proprotein convertase subtilisin/kexin type 2 [Source:HGNC Symbol;Acc:HGNC:8744]	PLINK	A	lop ear	ear
ENSSSCG00000007095	POLR3F	ENSG00000132664	RNA polymerase III subunit F [Source:HGNC Symbol;Acc:HGNC:15763]	PLINK	A	lop ear	ear
ENSSSCG00000007097	SEC23B	ENSG00000101310	SEC23 homolog B, COPII coat complex component [Source:HGNC Symbol;Acc:HGNC:10702]	PLINK	A	lop ear	ear
ENSSSCG00000007098	DTD1	ENSG00000125821	D-aminoacyl-tRNA deacylase 1 [Source:HGNC Symbol;Acc:HGNC:16219]	PLINK	A	lop ear	ear
ENSSSCG00000007100	SLC24A3	ENSG00000185052	solute carrier family 24 member 3 [Source:HGNC Symbol;Acc:HGNC:10977]	PLINK	A	lop ear	ear
ENSSSCG00000007117	GZF1	ENSG00000125812	GDNF inducible zinc finger protein 1 [Source:HGNC Symbol;Acc:HGNC:15808]	PLINK	A	lop ear	ear
ENSSSCG00000007119	NXT1	ENSG00000132661	nuclear transport factor 2 like export factor 1 [Source:HGNC Symbol;Acc:HGNC:15913]	PLINK	A	lop ear	ear
ENSSSCG00000007130	SYNDIG1	ENSG00000101463	synapse differentiation inducing 1 [Source:HGNC Symbol;Acc:HGNC:15885]	PLINK	A	lop ear	ear
ENSSSCG00000007131	CST7	ENSG00000077984	cystatin F [Source:HGNC Symbol;Acc:HGNC:2479]	PLINK	A	lop ear	ear
ENSSSCG00000007133	ACSS1	ENSG00000154930	acyl-CoA synthetase short chain family member 1 [Source:HGNC Symbol;Acc:HGNC:16091]	PLINK	A	lop ear	ear
ENSSSCG00000007135	NINL	ENSG00000101004	ninein like [Source:HGNC Symbol;Acc:HGNC:29163]	PLINK	A	lop ear	ear
ENSSSCG00000007146	SIGLEC1	ENSG00000088827	sialic acid binding Ig like lectin 1 [Source:HGNC Symbol;Acc:HGNC:11127]	PLINK	A	lop ear	ear
ENSSSCG00000007147	HSPA12B	ENSG00000132622	heat shock protein family A (Hsp70) member 12B [Source:HGNC Symbol;Acc:HGNC:16193]	PLINK	A	lop ear	ear
ENSSSCG00000007160	DDRGK1	ENSG00000198171	DDRGK domain containing 1 [Source:HGNC Symbol;Acc:HGNC:16110]	PLINK	A	lop ear	ear
ENSSSCG00000007161	LZTS3	ENSG00000088899	leucine zipper tumor suppressor family member 3 [Source:HGNC Symbol;Acc:HGNC:30139]	PLINK	A	lop ear	ear
ENSSSCG00000007162	UBOX5	ENSG00000185019	U-box domain containing 5 [Source:HGNC Symbol;Acc:HGNC:17777]	PLINK	A	lop ear	ear
ENSSSCG00000007164	OXT	ENSG00000101405	oxytocin/neurophysin I prepropeptide [Source:HGNC Symbol;Acc:HGNC:8528]	PLINK	A	lop ear	ear
ENSSSCG00000007170	CPXM1	ENSG00000088882	carboxypeptidase X, M14 family member 1 [Source:HGNC Symbol;Acc:HGNC:15771]	PLINK	A	lop ear	ear
ENSSSCG00000007171	EBF4	ENSG00000088881	EBF family member 4 [Source:HGNC Symbol;Acc:HGNC:29278]	PLINK	A	lop ear	ear
ENSSSCG00000007172	TMC2	ENSG00000149488	transmembrane channel like 2 [Source:HGNC Symbol;Acc:HGNC:16527]	PLINK	A	lop ear	ear
ENSSSCG00000007179	STK35	ENSG00000125834	serine/threonine kinase 35 [Source:HGNC Symbol;Acc:HGNC:16254]	PLINK	A	lop ear	ear
ENSSSCG00000007181	SIRPB1	ENSG00000101307	signal regulatory protein beta 1 [Source:HGNC Symbol;Acc:HGNC:15928]	PLINK	A	lop ear	ear
ENSSSCG00000007185	SIRPB2	ENSG00000196209	signal regulatory protein beta 2 [Source:HGNC Symbol;Acc:HGNC:16247]	PLINK	A	lop ear	ear
ENSSSCG00000007186	SIRPD	ENSG00000125900	signal regulatory protein delta [Source:HGNC Symbol;Acc:HGNC:16248]	PLINK	A	lop ear	ear
ENSSSCG00000007197	RSPO4	ENSG00000101282	R-spondin 4 [Source:HGNC Symbol;Acc:HGNC:16175]	PLINK	A	lop ear	ear
ENSSSCG00000007198	ANGPT4	ENSG00000101280	angiopoietin 4 [Source:HGNC Symbol;Acc:HGNC:487]	PLINK	A	lop ear	ear
ENSSSCG00000007199	SLC52A3	ENSG00000101276	solute carrier family 52 member 3 [Source:HGNC Symbol;Acc:HGNC:16187]	PLINK	A	lop ear	ear
ENSSSCG00000007200	FAM110A	ENSG00000125898	family with sequence similarity 110 member A [Source:HGNC Symbol;Acc:HGNC:16188]	PLINK	A	lop ear	ear
ENSSSCG00000007206	RBCK1	ENSG00000125826	RANBP2-type and C3HC4-type zinc finger containing 1 [Source:HGNC Symbol;Acc:HGNC:15864]	PLINK	A	lop ear	ear
ENSSSCG00000007224	DEFB116	ENSG00000215545	defensin beta 116 [Source:HGNC Symbol;Acc:HGNC:18097]	PLINK	A	lop ear	ear
ENSSSCG00000007236	TTLL9	ENSG00000131044	tubulin tyrosine ligase like 9 [Source:HGNC Symbol;Acc:HGNC:16118]	PLINK	A	lop ear	ear
ENSSSCG00000007238	XKR7	ENSG00000260903	XK related 7 [Source:HGNC Symbol;Acc:HGNC:23062]	PLINK	A	lop ear	ear
ENSSSCG00000007259	BPIFA2	ENSG00000131050	BPI fold containing family A member 2 [Source:HGNC Symbol;Acc:HGNC:16203]	PLINK	A	lop ear	ear
ENSSSCG00000007260	BPIFA1	ENSG00000198183	BPI fold containing family A member 1 [Source:HGNC Symbol;Acc:HGNC:15749]	PLINK	A	lop ear	ear
ENSSSCG00000007261	BPIFB1	ENSG00000125999	BPI fold containing family B member 1 [Source:HGNC Symbol;Acc:HGNC:16108]	PLINK	A	lop ear	ear
ENSSSCG00000007264	CDK5RAP1	ENSG00000101391	CDK5 regulatory subunit associated protein 1 [Source:HGNC Symbol;Acc:HGNC:15880]	PLINK	A	lop ear	ear
ENSSSCG00000007334	SRC	ENSG00000197122	SRC proto-oncogene, non-receptor tyrosine kinase [Source:HGNC Symbol;Acc:HGNC:11283]	PLINK	A	lop ear	ear
ENSSSCG00000007338	VSTM2L	ENSG00000132821	V-set and transmembrane domain containing 2 like [Source:HGNC Symbol;Acc:HGNC:16096]	PLINK	A	lop ear	ear
ENSSSCG00000007342	RPRD1B	ENSG00000101413	regulation of nuclear pre-mRNA domain containing 1B [Source:HGNC Symbol;Acc:HGNC:16209]	PLINK	A	lop ear	ear
ENSSSCG00000007349	ACTR5	ENSG00000101442	actin related protein 5 [Source:HGNC Symbol;Acc:HGNC:14671]	PLINK	A	lop ear	ear
ENSSSCG00000007350	PPP1R16B	ENSG00000101445	protein phosphatase 1 regulatory subunit 16B [Source:HGNC Symbol;Acc:HGNC:15850]	PLINK	A	lop ear	ear
ENSSSCG00000007352	DHX35	ENSG00000101452	DEAH-box helicase 35 [Source:HGNC Symbol;Acc:HGNC:15861]	PLINK	A	lop ear	ear
ENSSSCG00000007360	CHD6	ENSG00000124177	chromodomain helicase DNA binding protein 6 [Source:HGNC Symbol;Acc:HGNC:19057]	PLINK	A	lop ear	ear
ENSSSCG00000007364	IFT52	ENSG00000101052	intraflagellar transport 52 [Source:HGNC Symbol;Acc:HGNC:15901]	PLINK	A	lop ear	ear
ENSSSCG00000007369	JPH2	ENSG00000149596	junctophilin 2 [Source:HGNC Symbol;Acc:HGNC:14202]	PLINK	A	lop ear	ear
ENSSSCG00000007370	R3HDML	ENSG00000101074	R3H domain containing like [Source:HGNC Symbol;Acc:HGNC:16249]	PLINK	A	lop ear	ear
ENSSSCG00000007371	HNF4A	ENSG00000101076	hepatocyte nuclear factor 4 alpha [Source:HGNC Symbol;Acc:HGNC:5024]	PLINK	A	lop ear	ear
ENSSSCG00000007382	PABPC1L	ENSG00000101104	poly(A) binding protein cytoplasmic 1 like [Source:HGNC Symbol;Acc:HGNC:15797]	PLINK	A	lop ear	ear
ENSSSCG00000007407	WFDC8	ENSG00000158901	WAP four-disulfide core domain 8 [Source:HGNC Symbol;Acc:HGNC:16163]	PLINK	A	lop ear	ear
ENSSSCG00000007426	ACOT8	ENSG00000101473	acyl-CoA thioesterase 8 [Source:HGNC Symbol;Acc:HGNC:15919]	PLINK	A	lop ear	ear
ENSSSCG00000007439	CDH22	ENSG00000149654	cadherin 22 [Source:HGNC Symbol;Acc:HGNC:13251]	PLINK	A	lop ear	ear
ENSSSCG00000007453	EYA2	ENSG00000064655	EYA transcriptional coactivator and phosphatase 2 [Source:HGNC Symbol;Acc:HGNC:3520]	PLINK	A	lop ear	ear
ENSSSCG00000007456	SULF2	ENSG00000196562	sulfatase 2 [Source:HGNC Symbol;Acc:HGNC:20392]	PLINK	A	lop ear	ear
ENSSSCG00000007460	ARFGEF2	ENSG00000124198	ADP ribosylation factor guanine nucleotide exchange factor 2 [Source:HGNC Symbol;Acc:HGNC:15853]	PLINK	A	lop ear	ear
ENSSSCG00000007463	PTGIS	ENSG00000124212	prostaglandin I2 synthase [Source:HGNC Symbol;Acc:HGNC:9603]	PLINK	A	lop ear	ear
ENSSSCG00000007465	B4GALT5	ENSG00000158470	beta-1,4-galactosyltransferase 5 [Source:HGNC Symbol;Acc:HGNC:928]	PLINK	A	lop ear	ear
ENSSSCG00000007470	RIPOR3	ENSG00000042062	RIPOR family member 3 [Source:HGNC Symbol;Acc:HGNC:16168]	PLINK	A	lop ear	ear
ENSSSCG00000007472	BCAS4	ENSG00000124243	breast carcinoma amplified sequence 4 [Source:HGNC Symbol;Acc:HGNC:14367]	PLINK	A	lop ear	ear
ENSSSCG00000007477	NFATC2	ENSG00000101096	nuclear factor of activated T cells 2 [Source:HGNC Symbol;Acc:HGNC:7776]	PLINK	A	lop ear	ear
ENSSSCG00000007478	ATP9A	ENSG00000054793	ATPase phospholipid transporting 9A (putative) [Source:HGNC Symbol;Acc:HGNC:13540]	PLINK	A	lop ear	ear
ENSSSCG00000007481	ZFP64	ENSG00000020256	ZFP64 zinc finger protein [Source:HGNC Symbol;Acc:HGNC:15940]	PLINK	A	lop ear	ear
ENSSSCG00000007485	BCAS1	ENSG00000064787	brain enriched myelin associated protein 1 [Source:HGNC Symbol;Acc:HGNC:974]	PLINK	A	lop ear	ear
ENSSSCG00000007487	PFDN4	ENSG00000101132	prefoldin subunit 4 [Source:HGNC Symbol;Acc:HGNC:8868]	PLINK	A	lop ear	ear
ENSSSCG00000007488	DOK5	ENSG00000101134	docking protein 5 [Source:HGNC Symbol;Acc:HGNC:16173]	PLINK	A	lop ear	ear
ENSSSCG00000007501	BMP7	ENSG00000101144	bone morphogenetic protein 7 [Source:HGNC Symbol;Acc:HGNC:1074]	PLINK	A	lop ear	ear
ENSSSCG00000007502	SPO11	ENSG00000054796	SPO11 initiator of meiotic double stranded breaks [Source:HGNC Symbol;Acc:HGNC:11250]	PLINK	A	lop ear	ear
ENSSSCG00000007504	RBM38	ENSG00000132819	RNA binding motif protein 38 [Source:HGNC Symbol;Acc:HGNC:15818]	PLINK	A	lop ear	ear
ENSSSCG00000007505	CTCFL	ENSG00000124092	CCCTC-binding factor like [Source:HGNC Symbol;Acc:HGNC:16234]	PLINK	A	lop ear	ear
ENSSSCG00000007507	PCK1	ENSG00000124253	phosphoenolpyruvate carboxykinase 1 [Source:HGNC Symbol;Acc:HGNC:8724]	PLINK	A	lop ear	ear
ENSSSCG00000007508	ZBP1	ENSG00000124256	Z-DNA binding protein 1 [Source:HGNC Symbol;Acc:HGNC:16176]	PLINK	A	lop ear	ear
ENSSSCG00000007513	RAB22A	ENSG00000124209	RAB22A, member RAS oncogene family [Source:HGNC Symbol;Acc:HGNC:9764]	PLINK	A	lop ear	ear
ENSSSCG00000007521	NELFCD	ENSG00000101158	negative elongation factor complex member C/D [Source:HGNC Symbol;Acc:HGNC:15934]	PLINK	A	lop ear	ear
ENSSSCG00000007522	CTSZ	ENSG00000101160	cathepsin Z [Source:HGNC Symbol;Acc:HGNC:2547]	PLINK	A	lop ear	ear
ENSSSCG00000007528	PHACTR3	ENSG00000087495	phosphatase and actin regulator 3 [Source:HGNC Symbol;Acc:HGNC:15833]	PLINK	A	lop ear	ear
ENSSSCG00000007543	DNAAF5	ENSG00000164818	dynein axonemal assembly factor 5 [Source:HGNC Symbol;Acc:HGNC:26013]	PLINK	A	lop ear	ear
ENSSSCG00000007547	ADAP1	ENSG00000105963	ArfGAP with dual PH domains 1 [Source:HGNC Symbol;Acc:HGNC:16486]	PLINK	A	lop ear	ear
ENSSSCG00000007556	PSMG3	ENSG00000157778	proteasome assembly chaperone 3 [Source:HGNC Symbol;Acc:HGNC:22420]	PLINK	A	lop ear	ear
ENSSSCG00000007560	TMEM184A	ENSG00000164855	transmembrane protein 184A [Source:HGNC Symbol;Acc:HGNC:28797]	PLINK	A	lop ear	ear
ENSSSCG00000007567	CHST12	ENSG00000136213	carbohydrate sulfotransferase 12 [Source:HGNC Symbol;Acc:HGNC:17423]	PLINK	A	lop ear	ear
ENSSSCG00000007574	SDK1	ENSG00000146555	sidekick cell adhesion molecule 1 [Source:HGNC Symbol;Acc:HGNC:19307]	PLINK	A	lop ear	ear
ENSSSCG00000007575	RADIL	ENSG00000157927	Rap associating with DIL domain [Source:HGNC Symbol;Acc:HGNC:22226]	PLINK	A	lop ear	ear
ENSSSCG00000007576	FOXK1	ENSG00000164916	forkhead box K1 [Source:HGNC Symbol;Acc:HGNC:23480]	PLINK	A	lop ear	ear
ENSSSCG00000007577	AP5Z1	ENSG00000242802	adaptor related protein complex 5 subunit zeta 1 [Source:HGNC Symbol;Acc:HGNC:22197]	PLINK	A	lop ear	ear
ENSSSCG00000007578	MMD2	ENSG00000136297	monocyte to macrophage differentiation associated 2 [Source:HGNC Symbol;Acc:HGNC:30133]	PLINK	A	lop ear	ear
ENSSSCG00000007580	WIPI2	ENSG00000157954	WD repeat domain, phosphoinositide interacting 2 [Source:HGNC Symbol;Acc:HGNC:32225]	PLINK	A	lop ear	ear
ENSSSCG00000007586	FSCN1	ENSG00000075618	fascin actin-bundling protein 1 [Source:HGNC Symbol;Acc:HGNC:11148]	PLINK	A	lop ear	ear
ENSSSCG00000007590	PMS2	ENSG00000122512	PMS1 homolog 2, mismatch repair system component [Source:HGNC Symbol;Acc:HGNC:9122]	PLINK	A	lop ear	ear
ENSSSCG00000007592	EIF2AK1	ENSG00000086232	eukaryotic translation initiation factor 2 alpha kinase 1 [Source:HGNC Symbol;Acc:HGNC:24921]	PLINK	A	lop ear	ear
ENSSSCG00000007599	LMTK2	ENSG00000164715	lemur tyrosine kinase 2 [Source:HGNC Symbol;Acc:HGNC:17880]	PLINK	A	lop ear	ear
ENSSSCG00000007618	ZNF789	ENSG00000198556	zinc finger protein 789 [Source:HGNC Symbol;Acc:HGNC:27801]	PLINK	A	lop ear	ear
ENSSSCG00000007637	TRIM4	ENSG00000146833	tripartite motif containing 4 [Source:HGNC Symbol;Acc:HGNC:16275]	PLINK	A	lop ear	ear
ENSSSCG00000007678	COL26A1	ENSG00000160963	collagen type XXVI alpha 1 chain [Source:HGNC Symbol;Acc:HGNC:18038]	PLINK	A	lop ear	ear
ENSSSCG00000007681	CUX1	ENSG00000257923	cut like homeobox 1 [Source:HGNC Symbol;Acc:HGNC:2557]	PLINK	A	lop ear	ear
ENSSSCG00000007691	POMZP3	ENSG00000146707	POM121 and ZP3 fusion [Source:HGNC Symbol;Acc:HGNC:9203]	PLINK	A	lop ear	ear
ENSSSCG00000007691	ZP3	ENSG00000188372	zona pellucida glycoprotein 3 [Source:HGNC Symbol;Acc:HGNC:13189]	PLINK	A	lop ear	ear
ENSSSCG00000007692	YWHAG	ENSG00000170027	tyrosine 3-monooxygenase/tryptophan 5-monooxygenase activation protein gamma [Source:HGNC Symbol;Acc:HGNC:12852]	PLINK	A	lop ear	ear
ENSSSCG00000007700	HIP1	ENSG00000127946	huntingtin interacting protein 1 [Source:HGNC Symbol;Acc:HGNC:4913]	PLINK	A	lop ear	ear
ENSSSCG00000007702	FKBP6	ENSG00000077800	FKBP prolyl isomerase family member 6 (inactive) [Source:HGNC Symbol;Acc:HGNC:3722]	PLINK	A	lop ear	ear
ENSSSCG00000007720	GTF2IRD1	ENSG00000006704	GTF2I repeat domain containing 1 [Source:HGNC Symbol;Acc:HGNC:4661]	PLINK	A	lop ear	ear
ENSSSCG00000007721	GTF2I	ENSG00000263001	general transcription factor IIi [Source:HGNC Symbol;Acc:HGNC:4659]	PLINK	A	lop ear	ear
ENSSSCG00000007723	RCC1L	ENSG00000274523	RCC1 like [Source:HGNC Symbol;Acc:HGNC:14948]	PLINK	A	lop ear	ear
ENSSSCG00000007727	AUTS2	ENSG00000158321	activator of transcription and developmental regulator AUTS2 [Source:HGNC Symbol;Acc:HGNC:14262]	PLINK	A	lop ear	ear
ENSSSCG00000007732	SBDS	ENSG00000126524	SBDS ribosome maturation factor [Source:HGNC Symbol;Acc:HGNC:19440]	PLINK	A	lop ear	ear
ENSSSCG00000007733	TYW1	ENSG00000198874	tRNA-yW synthesizing protein 1 homolog [Source:HGNC Symbol;Acc:HGNC:25598]	PLINK	A	lop ear	ear
ENSSSCG00000007751	SEPTIN14	ENSG00000154997	septin 14 [Source:HGNC Symbol;Acc:HGNC:33280]	PLINK	A	lop ear	ear
ENSSSCG00000007754	ITGAM	ENSG00000169896	integrin subunit alpha M [Source:HGNC Symbol;Acc:HGNC:6149]	PLINK	A	lop ear	ear
ENSSSCG00000007757	TRIM72	ENSG00000177238	tripartite motif containing 72 [Source:HGNC Symbol;Acc:HGNC:32671]	PLINK	A	lop ear	ear
ENSSSCG00000007763	BCKDK	ENSG00000103507	branched chain keto acid dehydrogenase kinase [Source:HGNC Symbol;Acc:HGNC:16902]	PLINK	A	lop ear	ear
ENSSSCG00000007765	PRSS53	ENSG00000151006	serine protease 53 [Source:HGNC Symbol;Acc:HGNC:34407]	PLINK	A	lop ear	ear
ENSSSCG00000007768	STX4	ENSG00000103496	syntaxin 4 [Source:HGNC Symbol;Acc:HGNC:11439]	PLINK	A	lop ear	ear
ENSSSCG00000007776	BCL7C	ENSG00000099385	BAF chromatin remodeling complex subunit BCL7C [Source:HGNC Symbol;Acc:HGNC:1006]	PLINK	A	lop ear	ear
ENSSSCG00000007797	ITGAL	ENSG00000005844	integrin subunit alpha L [Source:HGNC Symbol;Acc:HGNC:6148]	PLINK	A	lop ear	ear
ENSSSCG00000007798	TBC1D10B	ENSG00000169221	TBC1 domain family member 10B [Source:HGNC Symbol;Acc:HGNC:24510]	PLINK	A	lop ear	ear
ENSSSCG00000007799	MYLPF	ENSG00000180209	myosin light chain, phosphorylatable, fast skeletal muscle [Source:HGNC Symbol;Acc:HGNC:29824]	PLINK	A	lop ear	ear
ENSSSCG00000007800	SEPTIN1	ENSG00000180096	septin 1 [Source:HGNC Symbol;Acc:HGNC:2879]	PLINK	A	lop ear	ear
ENSSSCG00000007801	ZNF48	ENSG00000180035	zinc finger protein 48 [Source:HGNC Symbol;Acc:HGNC:13114]	PLINK	A	lop ear	ear
ENSSSCG00000007812	XPO6	ENSG00000169180	exportin 6 [Source:HGNC Symbol;Acc:HGNC:19733]	PLINK	A	lop ear	ear
ENSSSCG00000007813	RPL13	ENSG00000167526	ribosomal protein L13 [Source:HGNC Symbol;Acc:HGNC:10303]	PLINK	A	lop ear	ear
ENSSSCG00000007814	KATNIP	ENSG00000047578	katanin interacting protein [Source:HGNC Symbol;Acc:HGNC:29068]	PLINK	A	lop ear	ear
ENSSSCG00000007817	IL4R	ENSG00000077238	interleukin 4 receptor [Source:HGNC Symbol;Acc:HGNC:6015]	PLINK	A	lop ear	ear
ENSSSCG00000007818	KDM8	ENSG00000155666	lysine demethylase 8 [Source:HGNC Symbol;Acc:HGNC:25840]	PLINK	A	lop ear	ear
ENSSSCG00000007826	LCMT1	ENSG00000205629	leucine carboxyl methyltransferase 1 [Source:HGNC Symbol;Acc:HGNC:17557]	PLINK	A	lop ear	ear
ENSSSCG00000007839	EEF2K	ENSG00000103319	eukaryotic elongation factor 2 kinase [Source:HGNC Symbol;Acc:HGNC:24615]	PLINK	A	lop ear	ear
ENSSSCG00000007859	UMOD	ENSG00000169344	uromodulin [Source:HGNC Symbol;Acc:HGNC:12559]	PLINK	A	lop ear	ear
ENSSSCG00000007860	PDILT	ENSG00000169340	protein disulfide isomerase like, testis expressed [Source:HGNC Symbol;Acc:HGNC:27338]	PLINK	A	lop ear	ear
ENSSSCG00000007872	XYLT1	ENSG00000103489	xylosyltransferase 1 [Source:HGNC Symbol;Acc:HGNC:15516]	PLINK	A	lop ear	ear
ENSSSCG00000007917	RBFOX1	ENSG00000078328	RNA binding fox-1 homolog 1 [Source:HGNC Symbol;Acc:HGNC:18222]	PLINK	A	lop ear	ear
ENSSSCG00000008119	KCNIP3	ENSG00000115041	potassium voltage-gated channel interacting protein 3 [Source:HGNC Symbol;Acc:HGNC:15523]	PLINK	A	lop ear	ear
ENSSSCG00000008126	ASTL	ENSG00000188886	astacin like metalloendopeptidase [Source:HGNC Symbol;Acc:HGNC:31704]	PLINK	A	lop ear	ear
ENSSSCG00000008134	EDAR	ENSG00000135960	ectodysplasin A receptor [Source:HGNC Symbol;Acc:HGNC:2895]	PLINK	A	lop ear	ear
ENSSSCG00000008140	SLC5A7	ENSG00000115665	solute carrier family 5 member 7 [Source:HGNC Symbol;Acc:HGNC:14025]	PLINK	A	lop ear	ear
ENSSSCG00000008144	NCK2	ENSG00000071051	NCK adaptor protein 2 [Source:HGNC Symbol;Acc:HGNC:7665]	PLINK	A	lop ear	ear
ENSSSCG00000008165	RFX8	ENSG00000196460	regulatory factor X8 [Source:HGNC Symbol;Acc:HGNC:37253]	PLINK	A	lop ear	ear
ENSSSCG00000008169	TBC1D8	ENSG00000204634	TBC1 domain family member 8 [Source:HGNC Symbol;Acc:HGNC:17791]	PLINK	A	lop ear	ear
ENSSSCG00000008171	NPAS2	ENSG00000170485	neuronal PAS domain protein 2 [Source:HGNC Symbol;Acc:HGNC:7895]	PLINK	A	lop ear	ear
ENSSSCG00000008213	CD8B	ENSG00000172116	CD8b molecule [Source:HGNC Symbol;Acc:HGNC:1707]	PLINK	A	lop ear	ear
ENSSSCG00000008215	SMYD1	ENSG00000115593	SET and MYND domain containing 1 [Source:HGNC Symbol;Acc:HGNC:20986]	PLINK	A	lop ear	ear
ENSSSCG00000008247	SUCLG1	ENSG00000163541	succinate-CoA ligase GDP/ADP-forming subunit alpha [Source:HGNC Symbol;Acc:HGNC:11449]	PLINK	A	lop ear	ear
ENSSSCG00000008259	LRRTM4	ENSG00000176204	leucine rich repeat transmembrane neuronal 4 [Source:HGNC Symbol;Acc:HGNC:19411]	PLINK	A	lop ear	ear
ENSSSCG00000008261	HK2	ENSG00000159399	hexokinase 2 [Source:HGNC Symbol;Acc:HGNC:4923]	PLINK	A	lop ear	ear
ENSSSCG00000008312	DYSF	ENSG00000135636	dysferlin [Source:HGNC Symbol;Acc:HGNC:3097]	PLINK	A	lop ear	ear
ENSSSCG00000008319	CD207	ENSG00000116031	CD207 molecule [Source:HGNC Symbol;Acc:HGNC:17935]	PLINK	A	lop ear	ear
ENSSSCG00000008326	TGFA	ENSG00000163235	transforming growth factor alpha [Source:HGNC Symbol;Acc:HGNC:11765]	PLINK	A	lop ear	ear
ENSSSCG00000008340	ANTXR1	ENSG00000169604	ANTXR cell adhesion molecule 1 [Source:HGNC Symbol;Acc:HGNC:21014]	PLINK	A	lop ear	ear
ENSSSCG00000008344	ARHGAP25	ENSG00000163219	Rho GTPase activating protein 25 [Source:HGNC Symbol;Acc:HGNC:28951]	PLINK	A	lop ear	ear
ENSSSCG00000008346	APLF	ENSG00000169621	aprataxin and PNKP like factor [Source:HGNC Symbol;Acc:HGNC:28724]	PLINK	A	lop ear	ear
ENSSSCG00000008347	FBXO48	ENSG00000204923	F-box protein 48 [Source:HGNC Symbol;Acc:HGNC:33857]	PLINK	A	lop ear	ear
ENSSSCG00000008348	PLEK	ENSG00000115956	pleckstrin [Source:HGNC Symbol;Acc:HGNC:9070]	PLINK	A	lop ear	ear
ENSSSCG00000008349	CNRIP1	ENSG00000119865	cannabinoid receptor interacting protein 1 [Source:HGNC Symbol;Acc:HGNC:24546]	PLINK	A	lop ear	ear
ENSSSCG00000008423	PPP1R21	ENSG00000162869	protein phosphatase 1 regulatory subunit 21 [Source:HGNC Symbol;Acc:HGNC:30595]	PLINK	A	lop ear	ear
ENSSSCG00000008427	KCNK12	ENSG00000184261	potassium two pore domain channel subfamily K member 12 [Source:HGNC Symbol;Acc:HGNC:6274]	PLINK	A	lop ear	ear
ENSSSCG00000008428	MSH2	ENSG00000095002	mutS homolog 2 [Source:HGNC Symbol;Acc:HGNC:7325]	PLINK	A	lop ear	ear
ENSSSCG00000008434	TTC7A	ENSG00000068724	tetratricopeptide repeat domain 7A [Source:HGNC Symbol;Acc:HGNC:19750]	PLINK	A	lop ear	ear
ENSSSCG00000008441	ATP6V1E2	ENSG00000250565	ATPase H+ transporting V1 subunit E2 [Source:HGNC Symbol;Acc:HGNC:18125]	PLINK	A	lop ear	ear
ENSSSCG00000008443	EPAS1	ENSG00000116016	endothelial PAS domain protein 1 [Source:HGNC Symbol;Acc:HGNC:3374]	PLINK	A	lop ear	ear
ENSSSCG00000008444	PRKCE	ENSG00000171132	protein kinase C epsilon [Source:HGNC Symbol;Acc:HGNC:9401]	PLINK	A	lop ear	ear
ENSSSCG00000008509	RASGRP3	ENSG00000152689	RAS guanyl releasing protein 3 [Source:HGNC Symbol;Acc:HGNC:14545]	PLINK	A	lop ear	ear
ENSSSCG00000008510	LTBP1	ENSG00000049323	latent transforming growth factor beta binding protein 1 [Source:HGNC Symbol;Acc:HGNC:6714]	PLINK	A	lop ear	ear
ENSSSCG00000008512	TTC27	ENSG00000018699	tetratricopeptide repeat domain 27 [Source:HGNC Symbol;Acc:HGNC:25986]	PLINK	A	lop ear	ear
ENSSSCG00000008513	BIRC6	ENSG00000115760	baculoviral IAP repeat containing 6 [Source:HGNC Symbol;Acc:HGNC:13516]	PLINK	A	lop ear	ear
ENSSSCG00000008521	SRD5A2	ENSG00000277893	steroid 5 alpha-reductase 2 [Source:HGNC Symbol;Acc:HGNC:11285]	PLINK	A	lop ear	ear
ENSSSCG00000008522	XDH	ENSG00000158125	xanthine dehydrogenase [Source:HGNC Symbol;Acc:HGNC:12805]	PLINK	A	lop ear	ear
ENSSSCG00000008524	GALNT14	ENSG00000158089	polypeptide N-acetylgalactosaminyltransferase 14 [Source:HGNC Symbol;Acc:HGNC:22946]	PLINK	A	lop ear	ear
ENSSSCG00000008533	ALK	ENSG00000171094	ALK receptor tyrosine kinase [Source:HGNC Symbol;Acc:HGNC:427]	PLINK	A	lop ear	ear
ENSSSCG00000008535	CLIP4	ENSG00000115295	CAP-Gly domain containing linker protein family member 4 [Source:HGNC Symbol;Acc:HGNC:26108]	PLINK	A	lop ear	ear
ENSSSCG00000008549	SLC4A1AP	ENSG00000163798	solute carrier family 4 member 1 adaptor protein [Source:HGNC Symbol;Acc:HGNC:13813]	PLINK	A	lop ear	ear
ENSSSCG00000008550	SLC5A6	ENSG00000138074	solute carrier family 5 member 6 [Source:HGNC Symbol;Acc:HGNC:11041]	PLINK	A	lop ear	ear
ENSSSCG00000008560	DPYSL5	ENSG00000157851	dihydropyrimidinase like 5 [Source:HGNC Symbol;Acc:HGNC:20637]	PLINK	A	lop ear	ear
ENSSSCG00000008563	KCNK3	ENSG00000171303	potassium two pore domain channel subfamily K member 3 [Source:HGNC Symbol;Acc:HGNC:6278]	PLINK	A	lop ear	ear
ENSSSCG00000008583	ITSN2	ENSG00000198399	intersectin 2 [Source:HGNC Symbol;Acc:HGNC:6184]	PLINK	A	lop ear	ear
ENSSSCG00000008593	KLHL29	ENSG00000119771	kelch like family member 29 [Source:HGNC Symbol;Acc:HGNC:29404]	PLINK	A	lop ear	ear
ENSSSCG00000008595	APOB	ENSG00000084674	apolipoprotein B [Source:HGNC Symbol;Acc:HGNC:603]	PLINK	A	lop ear	ear
ENSSSCG00000008601	SDC1	ENSG00000115884	syndecan 1 [Source:HGNC Symbol;Acc:HGNC:10658]	PLINK	A	lop ear	ear
ENSSSCG00000008602	LAPTM4A	ENSG00000068697	lysosomal protein transmembrane 4 alpha [Source:HGNC Symbol;Acc:HGNC:6924]	PLINK	A	lop ear	ear
ENSSSCG00000008604	WDR35	ENSG00000118965	WD repeat domain 35 [Source:HGNC Symbol;Acc:HGNC:29250]	PLINK	A	lop ear	ear
ENSSSCG00000008606	OSR1	ENSG00000143867	odd-skipped related transcription factor 1 [Source:HGNC Symbol;Acc:HGNC:8111]	PLINK	A	lop ear	ear
ENSSSCG00000008607	NT5C1B	ENSG00000185013	5'-nucleotidase, cytosolic IB [Source:HGNC Symbol;Acc:HGNC:17818]	PLINK	A	lop ear	ear
ENSSSCG00000008607	NT5C1B-RDH14	ENSG00000250741	NT5C1B-RDH14 readthrough [Source:HGNC Symbol;Acc:HGNC:38831]	PLINK	A	lop ear	ear
ENSSSCG00000008608	RDH14	ENSG00000240857	retinol dehydrogenase 14 [Source:HGNC Symbol;Acc:HGNC:19979]	PLINK	A	lop ear	ear
ENSSSCG00000008613	GEN1	ENSG00000178295	GEN1 Holliday junction 5' flap endonuclease [Source:HGNC Symbol;Acc:HGNC:26881]	PLINK	A	lop ear	ear
ENSSSCG00000008614	SMC6	ENSG00000163029	structural maintenance of chromosomes 6 [Source:HGNC Symbol;Acc:HGNC:20466]	PLINK	A	lop ear	ear
ENSSSCG00000008615	VSNL1	ENSG00000163032	visinin like 1 [Source:HGNC Symbol;Acc:HGNC:12722]	PLINK	A	lop ear	ear
ENSSSCG00000008619	DDX1	ENSG00000079785	DEAD-box helicase 1 [Source:HGNC Symbol;Acc:HGNC:2734]	PLINK	A	lop ear	ear
ENSSSCG00000008621	NBAS	ENSG00000151779	NBAS subunit of NRZ tethering complex [Source:HGNC Symbol;Acc:HGNC:15625]	PLINK	A	lop ear	ear
ENSSSCG00000008624	LPIN1	ENSG00000134324	lipin 1 [Source:HGNC Symbol;Acc:HGNC:13345]	PLINK	A	lop ear	ear
ENSSSCG00000008631	SLC66A3	ENSG00000162976	solute carrier family 66 member 3 [Source:HGNC Symbol;Acc:HGNC:28503]	PLINK	A	lop ear	ear
ENSSSCG00000008634	ATP6V1C2	ENSG00000143882	ATPase H+ transporting V1 subunit C2 [Source:HGNC Symbol;Acc:HGNC:18264]	PLINK	A	lop ear	ear
ENSSSCG00000008635	NOL10	ENSG00000115761	nucleolar protein 10 [Source:HGNC Symbol;Acc:HGNC:25862]	PLINK	A	lop ear	ear
ENSSSCG00000008637	TAF1B	ENSG00000115750	TATA-box binding protein associated factor, RNA polymerase I subunit B [Source:HGNC Symbol;Acc:HGNC:11533]	PLINK	A	lop ear	ear
ENSSSCG00000008640	IAH1	ENSG00000134330	isoamyl acetate hydrolyzing esterase 1 (putative) [Source:HGNC Symbol;Acc:HGNC:27696]	PLINK	A	lop ear	ear
ENSSSCG00000008641	ADAM17	ENSG00000151694	ADAM metallopeptidase domain 17 [Source:HGNC Symbol;Acc:HGNC:195]	PLINK	A	lop ear	ear
ENSSSCG00000008642	ASAP2	ENSG00000151693	ArfGAP with SH3 domain, ankyrin repeat and PH domain 2 [Source:HGNC Symbol;Acc:HGNC:2721]	PLINK	A	lop ear	ear
ENSSSCG00000008644	KIDINS220	ENSG00000134313	kinase D interacting substrate 220 [Source:HGNC Symbol;Acc:HGNC:29508]	PLINK	A	lop ear	ear
ENSSSCG00000008651	DCDC2C	ENSG00000214866	doublecortin domain containing 2C [Source:HGNC Symbol;Acc:HGNC:32696]	PLINK	A	lop ear	ear
ENSSSCG00000008697	HTT	ENSG00000197386	huntingtin [Source:HGNC Symbol;Acc:HGNC:4851]	PLINK	A	lop ear	ear
ENSSSCG00000008702	DOK7	ENSG00000175920	docking protein 7 [Source:HGNC Symbol;Acc:HGNC:26594]	PLINK	A	lop ear	ear
ENSSSCG00000008710	JAKMIP1	ENSG00000152969	janus kinase and microtubule interacting protein 1 [Source:HGNC Symbol;Acc:HGNC:26460]	PLINK	A	lop ear	ear
ENSSSCG00000008714	PSAPL1	ENSG00000178597	prosaposin like 1 [Source:HGNC Symbol;Acc:HGNC:33131]	PLINK	A	lop ear	ear
ENSSSCG00000008721	ABLIM2	ENSG00000163995	actin binding LIM protein family member 2 [Source:HGNC Symbol;Acc:HGNC:19195]	PLINK	A	lop ear	ear
ENSSSCG00000008722	SH3TC1	ENSG00000125089	SH3 domain and tetratricopeptide repeats 1 [Source:HGNC Symbol;Acc:HGNC:26009]	PLINK	A	lop ear	ear
ENSSSCG00000008723	HTRA3	ENSG00000170801	HtrA serine peptidase 3 [Source:HGNC Symbol;Acc:HGNC:30406]	PLINK	A	lop ear	ear
ENSSSCG00000008737	C1QTNF7	ENSG00000163145	C1q and TNF related 7 [Source:HGNC Symbol;Acc:HGNC:14342]	PLINK	A	lop ear	ear
ENSSSCG00000008738	CC2D2A	ENSG00000048342	coiled-coil and C2 domain containing 2A [Source:HGNC Symbol;Acc:HGNC:29253]	PLINK	A	lop ear	ear
ENSSSCG00000008740	FBXL5	ENSG00000118564	F-box and leucine rich repeat protein 5 [Source:HGNC Symbol;Acc:HGNC:13602]	PLINK	A	lop ear	ear
ENSSSCG00000008742	CD38	ENSG00000004468	CD38 molecule [Source:HGNC Symbol;Acc:HGNC:1667]	PLINK	A	lop ear	ear
ENSSSCG00000008749	SLIT2	ENSG00000145147	slit guidance ligand 2 [Source:HGNC Symbol;Acc:HGNC:11086]	PLINK	A	lop ear	ear
ENSSSCG00000008753	ADGRA3	ENSG00000152990	adhesion G protein-coupled receptor A3 [Source:HGNC Symbol;Acc:HGNC:13839]	PLINK	A	lop ear	ear
ENSSSCG00000008756	DHX15	ENSG00000109606	DEAH-box helicase 15 [Source:HGNC Symbol;Acc:HGNC:2738]	PLINK	A	lop ear	ear
ENSSSCG00000008758	SLC34A2	ENSG00000157765	solute carrier family 34 member 2 [Source:HGNC Symbol;Acc:HGNC:11020]	PLINK	A	lop ear	ear
ENSSSCG00000008761	TBC1D19	ENSG00000109680	TBC1 domain family member 19 [Source:HGNC Symbol;Acc:HGNC:25624]	PLINK	A	lop ear	ear
ENSSSCG00000008762	STIM2	ENSG00000109689	stromal interaction molecule 2 [Source:HGNC Symbol;Acc:HGNC:19205]	PLINK	A	lop ear	ear
ENSSSCG00000008768	ARAP2	ENSG00000047365	ArfGAP with RhoGAP domain, ankyrin repeat and PH domain 2 [Source:HGNC Symbol;Acc:HGNC:16924]	PLINK	A	lop ear	ear
ENSSSCG00000008770	NWD2	ENSG00000174145	NACHT and WD repeat domain containing 2 [Source:HGNC Symbol;Acc:HGNC:29229]	PLINK	A	lop ear	ear
ENSSSCG00000008772	RELL1	ENSG00000181826	RELT like 1 [Source:HGNC Symbol;Acc:HGNC:27379]	PLINK	A	lop ear	ear
ENSSSCG00000008773	PGM2	ENSG00000169299	phosphoglucomutase 2 [Source:HGNC Symbol;Acc:HGNC:8906]	PLINK	A	lop ear	ear
ENSSSCG00000008796	RBM47	ENSG00000163694	RNA binding motif protein 47 [Source:HGNC Symbol;Acc:HGNC:30358]	PLINK	A	lop ear	ear
ENSSSCG00000008799	LIMCH1	ENSG00000064042	LIM and calponin homology domains 1 [Source:HGNC Symbol;Acc:HGNC:29191]	PLINK	A	lop ear	ear
ENSSSCG00000008803	ATP8A1	ENSG00000124406	ATPase phospholipid transporting 8A1 [Source:HGNC Symbol;Acc:HGNC:13531]	PLINK	A	lop ear	ear
ENSSSCG00000008804	GRXCR1	ENSG00000215203	glutaredoxin and cysteine rich domain containing 1 [Source:HGNC Symbol;Acc:HGNC:31673]	PLINK	A	lop ear	ear
ENSSSCG00000008813	CORIN	ENSG00000145244	corin, serine peptidase [Source:HGNC Symbol;Acc:HGNC:19012]	PLINK	A	lop ear	ear
ENSSSCG00000008820	TEC	ENSG00000135605	tec protein tyrosine kinase [Source:HGNC Symbol;Acc:HGNC:11719]	PLINK	A	lop ear	ear
ENSSSCG00000008821	SLAIN2	ENSG00000109171	SLAIN motif family member 2 [Source:HGNC Symbol;Acc:HGNC:29282]	PLINK	A	lop ear	ear
ENSSSCG00000008826	FRYL	ENSG00000075539	FRY like transcription coactivator [Source:HGNC Symbol;Acc:HGNC:29127]	PLINK	A	lop ear	ear
ENSSSCG00000008829	OCIAD2	ENSG00000145247	OCIA domain containing 2 [Source:HGNC Symbol;Acc:HGNC:28685]	PLINK	A	lop ear	ear
ENSSSCG00000008830	CWH43	ENSG00000109182	cell wall biogenesis 43 C-terminal homolog [Source:HGNC Symbol;Acc:HGNC:26133]	PLINK	A	lop ear	ear
ENSSSCG00000008834	SPATA18	ENSG00000163071	spermatogenesis associated 18 [Source:HGNC Symbol;Acc:HGNC:29579]	PLINK	A	lop ear	ear
ENSSSCG00000008836	SCFD2	ENSG00000184178	sec1 family domain containing 2 [Source:HGNC Symbol;Acc:HGNC:30676]	PLINK	A	lop ear	ear
ENSSSCG00000008841	PDGFRA	ENSG00000134853	platelet derived growth factor receptor alpha [Source:HGNC Symbol;Acc:HGNC:8803]	PLINK	A	lop ear	ear
ENSSSCG00000008842	KIT	ENSG00000157404	KIT proto-oncogene, receptor tyrosine kinase [Source:HGNC Symbol;Acc:HGNC:6342]	PLINK	A	lop ear	ear
ENSSSCG00000008972	PPEF2	ENSG00000156194	protein phosphatase with EF-hand domain 2 [Source:HGNC Symbol;Acc:HGNC:9244]	PLINK	A	lop ear	ear
ENSSSCG00000008981	STBD1	ENSG00000118804	starch binding domain 1 [Source:HGNC Symbol;Acc:HGNC:24854]	PLINK	A	lop ear	ear
ENSSSCG00000008984	SHROOM3	ENSG00000138771	shroom family member 3 [Source:HGNC Symbol;Acc:HGNC:30422]	PLINK	A	lop ear	ear
ENSSSCG00000008991	FRAS1	ENSG00000138759	Fraser extracellular matrix complex subunit 1 [Source:HGNC Symbol;Acc:HGNC:19185]	PLINK	A	lop ear	ear
ENSSSCG00000008997	FGB	ENSG00000171564	fibrinogen beta chain [Source:HGNC Symbol;Acc:HGNC:3662]	PLINK	A	lop ear	ear
ENSSSCG00000009002	TLR2	ENSG00000137462	toll like receptor 2 [Source:HGNC Symbol;Acc:HGNC:11848]	PLINK	A	lop ear	ear
ENSSSCG00000009007	TMEM131L	ENSG00000121210	transmembrane 131 like [Source:HGNC Symbol;Acc:HGNC:29146]	PLINK	A	lop ear	ear
ENSSSCG00000009009	MND1	ENSG00000121211	meiotic nuclear divisions 1 [Source:HGNC Symbol;Acc:HGNC:24839]	PLINK	A	lop ear	ear
ENSSSCG00000009010	ARFIP1	ENSG00000164144	ADP ribosylation factor interacting protein 1 [Source:HGNC Symbol;Acc:HGNC:21496]	PLINK	A	lop ear	ear
ENSSSCG00000009011	FHDC1	ENSG00000137460	FH2 domain containing 1 [Source:HGNC Symbol;Acc:HGNC:29363]	PLINK	A	lop ear	ear
ENSSSCG00000009015	GATB	ENSG00000059691	glutamyl-tRNA amidotransferase subunit B [Source:HGNC Symbol;Acc:HGNC:8849]	PLINK	A	lop ear	ear
ENSSSCG00000009023	DCLK2	ENSG00000170390	doublecortin like kinase 2 [Source:HGNC Symbol;Acc:HGNC:19002]	PLINK	A	lop ear	ear
ENSSSCG00000009029	ARHGAP10	ENSG00000071205	Rho GTPase activating protein 10 [Source:HGNC Symbol;Acc:HGNC:26099]	PLINK	A	lop ear	ear
ENSSSCG00000009031	EDNRA	ENSG00000151617	endothelin receptor type A [Source:HGNC Symbol;Acc:HGNC:3179]	PLINK	A	lop ear	ear
ENSSSCG00000009053	RNF150	ENSG00000170153	ring finger protein 150 [Source:HGNC Symbol;Acc:HGNC:23138]	PLINK	A	lop ear	ear
ENSSSCG00000009060	MAML3	ENSG00000196782	mastermind like transcriptional coactivator 3 [Source:HGNC Symbol;Acc:HGNC:16272]	PLINK	A	lop ear	ear
ENSSSCG00000009101	PRDM5	ENSG00000138738	PR/SET domain 5 [Source:HGNC Symbol;Acc:HGNC:9349]	PLINK	A	lop ear	ear
ENSSSCG00000009112	SEC24D	ENSG00000150961	SEC24 homolog D, COPII coat complex component [Source:HGNC Symbol;Acc:HGNC:10706]	PLINK	A	lop ear	ear
ENSSSCG00000009113	METTL14	ENSG00000145388	methyltransferase like 14 [Source:HGNC Symbol;Acc:HGNC:29330]	PLINK	A	lop ear	ear
ENSSSCG00000009114	PRSS12	ENSG00000164099	serine protease 12 [Source:HGNC Symbol;Acc:HGNC:9477]	PLINK	A	lop ear	ear
ENSSSCG00000009115	NDST3	ENSG00000164100	N-deacetylase and N-sulfotransferase 3 [Source:HGNC Symbol;Acc:HGNC:7682]	PLINK	A	lop ear	ear
ENSSSCG00000009125	ANK2	ENSG00000145362	ankyrin 2 [Source:HGNC Symbol;Acc:HGNC:493]	PLINK	A	lop ear	ear
ENSSSCG00000009141	MCUB	ENSG00000005059	mitochondrial calcium uniporter dominant negative subunit beta [Source:HGNC Symbol;Acc:HGNC:26076]	PLINK	A	lop ear	ear
ENSSSCG00000009142	SEC24B	ENSG00000138802	SEC24 homolog B, COPII coat complex component [Source:HGNC Symbol;Acc:HGNC:10704]	PLINK	A	lop ear	ear
ENSSSCG00000009166	MANBA	ENSG00000109323	mannosidase beta [Source:HGNC Symbol;Acc:HGNC:6831]	PLINK	A	lop ear	ear
ENSSSCG00000009179	MTTP	ENSG00000138823	microsomal triglyceride transfer protein [Source:HGNC Symbol;Acc:HGNC:7467]	PLINK	A	lop ear	ear
ENSSSCG00000009180	TRMT10A	ENSG00000145331	tRNA methyltransferase 10A [Source:HGNC Symbol;Acc:HGNC:28403]	PLINK	A	lop ear	ear
ENSSSCG00000009182	ADH1A	ENSG00000187758	alcohol dehydrogenase 1A (class I), alpha polypeptide [Source:HGNC Symbol;Acc:HGNC:249]	PLINK	A	lop ear	ear
ENSSSCG00000009182	ADH1B	ENSG00000196616	alcohol dehydrogenase 1B (class I), beta polypeptide [Source:HGNC Symbol;Acc:HGNC:250]	PLINK	A	lop ear	ear
ENSSSCG00000009182	ADH1C	ENSG00000248144	alcohol dehydrogenase 1C (class I), gamma polypeptide [Source:HGNC Symbol;Acc:HGNC:251]	PLINK	A	lop ear	ear
ENSSSCG00000009184	ADH4	ENSG00000198099	alcohol dehydrogenase 4 (class II), pi polypeptide [Source:HGNC Symbol;Acc:HGNC:252]	PLINK	A	lop ear	ear
ENSSSCG00000009186	METAP1	ENSG00000164024	methionyl aminopeptidase 1 [Source:HGNC Symbol;Acc:HGNC:15789]	PLINK	A	lop ear	ear
ENSSSCG00000009188	STPG2	ENSG00000163116	sperm tail PG-rich repeat containing 2 [Source:HGNC Symbol;Acc:HGNC:28712]	PLINK	A	lop ear	ear
ENSSSCG00000009192	PDLIM5	ENSG00000163110	PDZ and LIM domain 5 [Source:HGNC Symbol;Acc:HGNC:17468]	PLINK	A	lop ear	ear
ENSSSCG00000009193	SMARCAD1	ENSG00000163104	SWI/SNF-related, matrix-associated actin-dependent regulator of chromatin, subfamily a, containing DEAD/H box 1 [Source:HGNC Symbol;Acc:HGNC:18398]	PLINK	A	lop ear	ear
ENSSSCG00000009194	HPGDS	ENSG00000163106	hematopoietic prostaglandin D synthase [Source:HGNC Symbol;Acc:HGNC:17890]	PLINK	A	lop ear	ear
ENSSSCG00000009197	GRID2	ENSG00000152208	glutamate ionotropic receptor delta type subunit 2 [Source:HGNC Symbol;Acc:HGNC:4576]	PLINK	A	lop ear	ear
ENSSSCG00000009203	SNCA	ENSG00000145335	synuclein alpha [Source:HGNC Symbol;Acc:HGNC:11138]	PLINK	A	lop ear	ear
ENSSSCG00000009208	HERC3	ENSG00000138641	HECT and RLD domain containing E3 ubiquitin protein ligase 3 [Source:HGNC Symbol;Acc:HGNC:4876]	PLINK	A	lop ear	ear
ENSSSCG00000009215	ABCG2	ENSG00000118777	ATP binding cassette subfamily G member 2 (Junior blood group) [Source:HGNC Symbol;Acc:HGNC:74]	PLINK	A	lop ear	ear
ENSSSCG00000009216	SPP1	ENSG00000118785	secreted phosphoprotein 1 [Source:HGNC Symbol;Acc:HGNC:11255]	PLINK	A	lop ear	ear
ENSSSCG00000009217	PKD2	ENSG00000118762	polycystin 2, transient receptor potential cation channel [Source:HGNC Symbol;Acc:HGNC:9009]	PLINK	A	lop ear	ear
ENSSSCG00000009220	DMP1	ENSG00000152592	dentin matrix acidic phosphoprotein 1 [Source:HGNC Symbol;Acc:HGNC:2932]	PLINK	A	lop ear	ear
ENSSSCG00000009221	DSPP	ENSG00000152591	dentin sialophosphoprotein [Source:HGNC Symbol;Acc:HGNC:3054]	PLINK	A	lop ear	ear
ENSSSCG00000009222	SPARCL1	ENSG00000152583	SPARC like 1 [Source:HGNC Symbol;Acc:HGNC:11220]	PLINK	A	lop ear	ear
ENSSSCG00000009228	MAPK10	ENSG00000109339	mitogen-activated protein kinase 10 [Source:HGNC Symbol;Acc:HGNC:6872]	PLINK	A	lop ear	ear
ENSSSCG00000009229	ARHGAP24	ENSG00000138639	Rho GTPase activating protein 24 [Source:HGNC Symbol;Acc:HGNC:25361]	PLINK	A	lop ear	ear
ENSSSCG00000009230	WDFY3	ENSG00000163625	WD repeat and FYVE domain containing 3 [Source:HGNC Symbol;Acc:HGNC:20751]	PLINK	A	lop ear	ear
ENSSSCG00000009240	PLAC8	ENSG00000145287	placenta associated 8 [Source:HGNC Symbol;Acc:HGNC:19254]	PLINK	A	lop ear	ear
ENSSSCG00000009241	COPS4	ENSG00000138663	COP9 signalosome subunit 4 [Source:HGNC Symbol;Acc:HGNC:16702]	PLINK	A	lop ear	ear
ENSSSCG00000009242	LIN54	ENSG00000189308	lin-54 DREAM MuvB core complex component [Source:HGNC Symbol;Acc:HGNC:25397]	PLINK	A	lop ear	ear
ENSSSCG00000009244	SEC31A	ENSG00000138674	SEC31 homolog A, COPII coat complex component [Source:HGNC Symbol;Acc:HGNC:17052]	PLINK	A	lop ear	ear
ENSSSCG00000009245	SCD5	ENSG00000145284	stearoyl-CoA desaturase 5 [Source:HGNC Symbol;Acc:HGNC:21088]	PLINK	A	lop ear	ear
ENSSSCG00000009250	PRKG2	ENSG00000138669	protein kinase cGMP-dependent 2 [Source:HGNC Symbol;Acc:HGNC:9416]	PLINK	A	lop ear	ear
ENSSSCG00000009281	SGCG	ENSG00000102683	sarcoglycan gamma [Source:HGNC Symbol;Acc:HGNC:10809]	PLINK	A	lop ear	ear
ENSSSCG00000009283	TNFRSF19	ENSG00000127863	TNF receptor superfamily member 19 [Source:HGNC Symbol;Acc:HGNC:11915]	PLINK	A	lop ear	ear
ENSSSCG00000009290	MIPEP	ENSG00000027001	mitochondrial intermediate peptidase [Source:HGNC Symbol;Acc:HGNC:7104]	PLINK	A	lop ear	ear
ENSSSCG00000009293	SPATA13	ENSG00000182957	spermatogenesis associated 13 [Source:HGNC Symbol;Acc:HGNC:23222]	PLINK	A	lop ear	ear
ENSSSCG00000009298	CDK8	ENSG00000132964	cyclin dependent kinase 8 [Source:HGNC Symbol;Acc:HGNC:1779]	PLINK	A	lop ear	ear
ENSSSCG00000009300	WASF3	ENSG00000132970	WASP family member 3 [Source:HGNC Symbol;Acc:HGNC:12734]	PLINK	A	lop ear	ear
ENSSSCG00000009301	GPR12	ENSG00000132975	G protein-coupled receptor 12 [Source:HGNC Symbol;Acc:HGNC:4466]	PLINK	A	lop ear	ear
ENSSSCG00000009305	GTF3A	ENSG00000122034	general transcription factor IIIA [Source:HGNC Symbol;Acc:HGNC:4662]	PLINK	A	lop ear	ear
ENSSSCG00000009308	LNX2	ENSG00000139517	ligand of numb-protein X 2 [Source:HGNC Symbol;Acc:HGNC:20421]	PLINK	A	lop ear	ear
ENSSSCG00000009310	POLR1D	ENSG00000186184	RNA polymerase I and III subunit D [Source:HGNC Symbol;Acc:HGNC:20422]	PLINK	A	lop ear	ear
ENSSSCG00000009314	FLT3	ENSG00000122025	fms related receptor tyrosine kinase 3 [Source:HGNC Symbol;Acc:HGNC:3765]	PLINK	A	lop ear	ear
ENSSSCG00000009319	PAN3	ENSG00000152520	poly(A) specific ribonuclease subunit PAN3 [Source:HGNC Symbol;Acc:HGNC:29991]	PLINK	A	lop ear	ear
ENSSSCG00000009320	FLT1	ENSG00000102755	fms related receptor tyrosine kinase 1 [Source:HGNC Symbol;Acc:HGNC:3763]	PLINK	A	lop ear	ear
ENSSSCG00000009322	SLC46A3	ENSG00000139508	solute carrier family 46 member 3 [Source:HGNC Symbol;Acc:HGNC:27501]	PLINK	A	lop ear	ear
ENSSSCG00000009326	KATNAL1	ENSG00000102781	katanin catalytic subunit A1 like 1 [Source:HGNC Symbol;Acc:HGNC:28361]	PLINK	A	lop ear	ear
ENSSSCG00000009335	B3GLCT	ENSG00000187676	beta 3-glucosyltransferase [Source:HGNC Symbol;Acc:HGNC:20207]	PLINK	A	lop ear	ear
ENSSSCG00000009338	FRY	ENSG00000073910	FRY microtubule binding protein [Source:HGNC Symbol;Acc:HGNC:20367]	PLINK	A	lop ear	ear
ENSSSCG00000009349	RFC3	ENSG00000133119	replication factor C subunit 3 [Source:HGNC Symbol;Acc:HGNC:9971]	PLINK	A	lop ear	ear
ENSSSCG00000009357	SMAD9	ENSG00000120693	SMAD family member 9 [Source:HGNC Symbol;Acc:HGNC:6774]	PLINK	A	lop ear	ear
ENSSSCG00000009360	ALG5	ENSG00000120697	ALG5 dolichyl-phosphate beta-glucosyltransferase [Source:HGNC Symbol;Acc:HGNC:20266]	PLINK	A	lop ear	ear
ENSSSCG00000009361	POSTN	ENSG00000133110	periostin [Source:HGNC Symbol;Acc:HGNC:16953]	PLINK	A	lop ear	ear
ENSSSCG00000009362	TRPC4	ENSG00000133107	transient receptor potential cation channel subfamily C member 4 [Source:HGNC Symbol;Acc:HGNC:12336]	PLINK	A	lop ear	ear
ENSSSCG00000009364	FREM2	ENSG00000150893	FRAS1 related extracellular matrix 2 [Source:HGNC Symbol;Acc:HGNC:25396]	PLINK	A	lop ear	ear
ENSSSCG00000009373	SLC25A15	ENSG00000102743	solute carrier family 25 member 15 [Source:HGNC Symbol;Acc:HGNC:10985]	PLINK	A	lop ear	ear
ENSSSCG00000009374	TPTE2	ENSG00000132958	transmembrane phosphoinositide 3-phosphatase and tensin homolog 2 [Source:HGNC Symbol;Acc:HGNC:17299]	PLINK	A	lop ear	ear
ENSSSCG00000009379	NEK3	ENSG00000136098	NIMA related kinase 3 [Source:HGNC Symbol;Acc:HGNC:7746]	PLINK	A	lop ear	ear
ENSSSCG00000009380	NEK5	ENSG00000197168	NIMA related kinase 5 [Source:HGNC Symbol;Acc:HGNC:7748]	PLINK	A	lop ear	ear
ENSSSCG00000009381	ALG11	ENSG00000253710	ALG11 alpha-1,2-mannosyltransferase [Source:HGNC Symbol;Acc:HGNC:32456]	PLINK	A	lop ear	ear
ENSSSCG00000009385	SERPINE3	ENSG00000253309	serpin family E member 3 [Source:HGNC Symbol;Acc:HGNC:24774]	PLINK	A	lop ear	ear
ENSSSCG00000009393	EBPL	ENSG00000123179	EBP like [Source:HGNC Symbol;Acc:HGNC:18061]	PLINK	A	lop ear	ear
ENSSSCG00000009396	PHF11	ENSG00000136147	PHD finger protein 11 [Source:HGNC Symbol;Acc:HGNC:17024]	PLINK	A	lop ear	ear
ENSSSCG00000009397	CAB39L	ENSG00000102547	calcium binding protein 39 like [Source:HGNC Symbol;Acc:HGNC:20290]	PLINK	A	lop ear	ear
ENSSSCG00000009400	RCBTB2	ENSG00000136161	RCC1 and BTB domain containing protein 2 [Source:HGNC Symbol;Acc:HGNC:1914]	PLINK	A	lop ear	ear
ENSSSCG00000009407	ESD	ENSG00000139684	esterase D [Source:HGNC Symbol;Acc:HGNC:3465]	PLINK	A	lop ear	ear
ENSSSCG00000009408	LRCH1	ENSG00000136141	leucine rich repeats and calponin homology domain containing 1 [Source:HGNC Symbol;Acc:HGNC:20309]	PLINK	A	lop ear	ear
ENSSSCG00000009422	TSC22D1	ENSG00000102804	TSC22 domain family member 1 [Source:HGNC Symbol;Acc:HGNC:16826]	PLINK	A	lop ear	ear
ENSSSCG00000009426	CCDC122	ENSG00000151773	coiled-coil domain containing 122 [Source:HGNC Symbol;Acc:HGNC:26478]	PLINK	A	lop ear	ear
ENSSSCG00000009431	DGKH	ENSG00000102780	diacylglycerol kinase eta [Source:HGNC Symbol;Acc:HGNC:2854]	PLINK	A	lop ear	ear
ENSSSCG00000009432	DGKD	ENSG00000077044	diacylglycerol kinase delta [Source:HGNC Symbol;Acc:HGNC:2851]	PLINK	A	lop ear	ear
ENSSSCG00000009436	MTRF1	ENSG00000120662	mitochondrial translation release factor 1 [Source:HGNC Symbol;Acc:HGNC:7469]	PLINK	A	lop ear	ear
ENSSSCG00000009440	ELF1	ENSG00000120690	E74 like ETS transcription factor 1 [Source:HGNC Symbol;Acc:HGNC:3316]	PLINK	A	lop ear	ear
ENSSSCG00000009444	OLFM4	ENSG00000102837	olfactomedin 4 [Source:HGNC Symbol;Acc:HGNC:17190]	PLINK	A	lop ear	ear
ENSSSCG00000009460	DIS3	ENSG00000083520	DIS3 homolog, exosome endoribonuclease and 3'-5' exoribonuclease [Source:HGNC Symbol;Acc:HGNC:20604]	PLINK	A	lop ear	ear
ENSSSCG00000009464	TBC1D4	ENSG00000136111	TBC1 domain family member 4 [Source:HGNC Symbol;Acc:HGNC:19165]	PLINK	A	lop ear	ear
ENSSSCG00000009466	UCHL3	ENSG00000118939	ubiquitin C-terminal hydrolase L3 [Source:HGNC Symbol;Acc:HGNC:12515]	PLINK	A	lop ear	ear
ENSSSCG00000009468	KCTD12	ENSG00000178695	potassium channel tetramerization domain containing 12 [Source:HGNC Symbol;Acc:HGNC:14678]	PLINK	A	lop ear	ear
ENSSSCG00000009469	ACOD1	ENSG00000102794	aconitate decarboxylase 1 [Source:HGNC Symbol;Acc:HGNC:33904]	PLINK	A	lop ear	ear
ENSSSCG00000009474	SCEL	ENSG00000136155	sciellin [Source:HGNC Symbol;Acc:HGNC:10573]	PLINK	A	lop ear	ear
ENSSSCG00000009475	SLAIN1	ENSG00000139737	SLAIN motif family member 1 [Source:HGNC Symbol;Acc:HGNC:26387]	PLINK	A	lop ear	ear
ENSSSCG00000009480	NDFIP2	ENSG00000102471	Nedd4 family interacting protein 2 [Source:HGNC Symbol;Acc:HGNC:18537]	PLINK	A	lop ear	ear
ENSSSCG00000009489	GPC6	ENSG00000183098	glypican 6 [Source:HGNC Symbol;Acc:HGNC:4454]	PLINK	A	lop ear	ear
ENSSSCG00000009490	DCT	ENSG00000080166	dopachrome tautomerase [Source:HGNC Symbol;Acc:HGNC:2709]	PLINK	A	lop ear	ear
ENSSSCG00000009491	TGDS	ENSG00000088451	TDP-glucose 4,6-dehydratase [Source:HGNC Symbol;Acc:HGNC:20324]	PLINK	A	lop ear	ear
ENSSSCG00000009492	GPR180	ENSG00000152749	G protein-coupled receptor 180 [Source:HGNC Symbol;Acc:HGNC:28899]	PLINK	A	lop ear	ear
ENSSSCG00000009498	ABCC4	ENSG00000125257	ATP binding cassette subfamily C member 4 [Source:HGNC Symbol;Acc:HGNC:55]	PLINK	A	lop ear	ear
ENSSSCG00000009500	CLDN10	ENSG00000134873	claudin 10 [Source:HGNC Symbol;Acc:HGNC:2033]	PLINK	A	lop ear	ear
ENSSSCG00000009503	HS6ST3	ENSG00000185352	heparan sulfate 6-O-sulfotransferase 3 [Source:HGNC Symbol;Acc:HGNC:19134]	PLINK	A	lop ear	ear
ENSSSCG00000009505	MBNL2	ENSG00000139793	muscleblind like splicing regulator 2 [Source:HGNC Symbol;Acc:HGNC:16746]	PLINK	A	lop ear	ear
ENSSSCG00000009511	STK24	ENSG00000102572	serine/threonine kinase 24 [Source:HGNC Symbol;Acc:HGNC:11403]	PLINK	A	lop ear	ear
ENSSSCG00000009513	SLC15A1	ENSG00000088386	solute carrier family 15 member 1 [Source:HGNC Symbol;Acc:HGNC:10920]	PLINK	A	lop ear	ear
ENSSSCG00000009516	UBAC2	ENSG00000134882	UBA domain containing 2 [Source:HGNC Symbol;Acc:HGNC:20486]	PLINK	A	lop ear	ear
ENSSSCG00000009519	CLYBL	ENSG00000125246	citramalyl-CoA lyase [Source:HGNC Symbol;Acc:HGNC:18355]	PLINK	A	lop ear	ear
ENSSSCG00000009522	PCCA	ENSG00000175198	propionyl-CoA carboxylase subunit alpha [Source:HGNC Symbol;Acc:HGNC:8653]	PLINK	A	lop ear	ear
ENSSSCG00000009523	GGACT	ENSG00000134864	gamma-glutamylamine cyclotransferase [Source:HGNC Symbol;Acc:HGNC:25100]	PLINK	A	lop ear	ear
ENSSSCG00000009524	TMTC4	ENSG00000125247	transmembrane O-mannosyltransferase targeting cadherins 4 [Source:HGNC Symbol;Acc:HGNC:25904]	PLINK	A	lop ear	ear
ENSSSCG00000009526	ITGBL1	ENSG00000198542	integrin subunit beta like 1 [Source:HGNC Symbol;Acc:HGNC:6164]	PLINK	A	lop ear	ear
ENSSSCG00000009527	FGF14	ENSG00000102466	fibroblast growth factor 14 [Source:HGNC Symbol;Acc:HGNC:3671]	PLINK	A	lop ear	ear
ENSSSCG00000009528	TPP2	ENSG00000134900	tripeptidyl peptidase 2 [Source:HGNC Symbol;Acc:HGNC:12016]	PLINK	A	lop ear	ear
ENSSSCG00000009532	POGLUT2	ENSG00000134901	protein O-glucosyltransferase 2 [Source:HGNC Symbol;Acc:HGNC:19350]	PLINK	A	lop ear	ear
ENSSSCG00000009534	BIVM	ENSG00000134897	basic, immunoglobulin-like variable motif containing [Source:HGNC Symbol;Acc:HGNC:16034]	PLINK	A	lop ear	ear
ENSSSCG00000009534	ERCC5	ENSG00000134899	ERCC excision repair 5, endonuclease [Source:HGNC Symbol;Acc:HGNC:3437]	PLINK	A	lop ear	ear
ENSSSCG00000009534	BIVM-ERCC5	ENSG00000270181	BIVM-ERCC5 readthrough [Source:HGNC Symbol;Acc:HGNC:43690]	PLINK	A	lop ear	ear
ENSSSCG00000009535	EFNB2	ENSG00000125266	ephrin B2 [Source:HGNC Symbol;Acc:HGNC:3227]	PLINK	A	lop ear	ear
ENSSSCG00000009542	TNFSF13B	ENSG00000102524	TNF superfamily member 13b [Source:HGNC Symbol;Acc:HGNC:11929]	PLINK	A	lop ear	ear
ENSSSCG00000009543	MYO16	ENSG00000041515	myosin XVI [Source:HGNC Symbol;Acc:HGNC:29822]	PLINK	A	lop ear	ear
ENSSSCG00000009545	COL4A2	ENSG00000134871	collagen type IV alpha 2 chain [Source:HGNC Symbol;Acc:HGNC:2203]	PLINK	A	lop ear	ear
ENSSSCG00000009551	ARHGEF7	ENSG00000102606	Rho guanine nucleotide exchange factor 7 [Source:HGNC Symbol;Acc:HGNC:15607]	PLINK	A	lop ear	ear
ENSSSCG00000009584	SEMA4D	ENSG00000187764	semaphorin 4D [Source:HGNC Symbol;Acc:HGNC:10732]	PLINK	A	lop ear	ear
ENSSSCG00000009589	SYK	ENSG00000165025	spleen associated tyrosine kinase [Source:HGNC Symbol;Acc:HGNC:11491]	PLINK	A	lop ear	ear
ENSSSCG00000009591	AUH	ENSG00000148090	AU RNA binding methylglutaconyl-CoA hydratase [Source:HGNC Symbol;Acc:HGNC:890]	PLINK	A	lop ear	ear
ENSSSCG00000009593	ROR2	ENSG00000169071	receptor tyrosine kinase like orphan receptor 2 [Source:HGNC Symbol;Acc:HGNC:10257]	PLINK	A	lop ear	ear
ENSSSCG00000009594	SPTLC1	ENSG00000090054	serine palmitoyltransferase long chain base subunit 1 [Source:HGNC Symbol;Acc:HGNC:11277]	PLINK	A	lop ear	ear
ENSSSCG00000009628	CCAR2	ENSG00000158941	cell cycle and apoptosis regulator 2 [Source:HGNC Symbol;Acc:HGNC:23360]	PLINK	A	lop ear	ear
ENSSSCG00000009629	BIN3	ENSG00000147439	bridging integrator 3 [Source:HGNC Symbol;Acc:HGNC:1054]	PLINK	A	lop ear	ear
ENSSSCG00000009644	ADAM28	ENSG00000042980	ADAM metallopeptidase domain 28 [Source:HGNC Symbol;Acc:HGNC:206]	PLINK	A	lop ear	ear
ENSSSCG00000009650	DOCK5	ENSG00000147459	dedicator of cytokinesis 5 [Source:HGNC Symbol;Acc:HGNC:23476]	PLINK	A	lop ear	ear
ENSSSCG00000009652	KCTD9	ENSG00000104756	potassium channel tetramerization domain containing 9 [Source:HGNC Symbol;Acc:HGNC:22401]	PLINK	A	lop ear	ear
ENSSSCG00000009655	EBF2	ENSG00000221818	EBF transcription factor 2 [Source:HGNC Symbol;Acc:HGNC:19090]	PLINK	A	lop ear	ear
ENSSSCG00000009657	PPP2R2A	ENSG00000221914	protein phosphatase 2 regulatory subunit Balpha [Source:HGNC Symbol;Acc:HGNC:9304]	PLINK	A	lop ear	ear
ENSSSCG00000009666	EPHX2	ENSG00000120915	epoxide hydrolase 2 [Source:HGNC Symbol;Acc:HGNC:3402]	PLINK	A	lop ear	ear
ENSSSCG00000009684	PRSS55	ENSG00000184647	serine protease 55 [Source:HGNC Symbol;Acc:HGNC:30824]	PLINK	A	lop ear	ear
ENSSSCG00000009705	GALNT7	ENSG00000109586	polypeptide N-acetylgalactosaminyltransferase 7 [Source:HGNC Symbol;Acc:HGNC:4129]	PLINK	A	lop ear	ear
ENSSSCG00000009709	MFAP3L	ENSG00000198948	microfibril associated protein 3 like [Source:HGNC Symbol;Acc:HGNC:29083]	PLINK	A	lop ear	ear
ENSSSCG00000009716	SH3RF1	ENSG00000154447	SH3 domain containing ring finger 1 [Source:HGNC Symbol;Acc:HGNC:17650]	PLINK	A	lop ear	ear
ENSSSCG00000009720	DDX60	ENSG00000137628	DExD/H-box helicase 60 [Source:HGNC Symbol;Acc:HGNC:25942]	PLINK	A	lop ear	ear
ENSSSCG00000009722	SPOCK3	ENSG00000196104	SPARC (osteonectin), cwcv and kazal like domains proteoglycan 3 [Source:HGNC Symbol;Acc:HGNC:13565]	PLINK	A	lop ear	ear
ENSSSCG00000009732	CHFR	ENSG00000072609	checkpoint with forkhead and ring finger domains [Source:HGNC Symbol;Acc:HGNC:20455]	PLINK	A	lop ear	ear
ENSSSCG00000009733	GOLGA3	ENSG00000090615	golgin A3 [Source:HGNC Symbol;Acc:HGNC:4426]	PLINK	A	lop ear	ear
ENSSSCG00000009735	P2RX2	ENSG00000187848	purinergic receptor P2X 2 [Source:HGNC Symbol;Acc:HGNC:15459]	PLINK	A	lop ear	ear
ENSSSCG00000009738	GALNT9	ENSG00000182870	polypeptide N-acetylgalactosaminyltransferase 9 [Source:HGNC Symbol;Acc:HGNC:4131]	PLINK	A	lop ear	ear
ENSSSCG00000009739	NOC4L	ENSG00000184967	nucleolar complex associated 4 homolog [Source:HGNC Symbol;Acc:HGNC:28461]	PLINK	A	lop ear	ear
ENSSSCG00000009742	ULK1	ENSG00000177169	unc-51 like autophagy activating kinase 1 [Source:HGNC Symbol;Acc:HGNC:12558]	PLINK	A	lop ear	ear
ENSSSCG00000009745	ADGRD1	ENSG00000111452	adhesion G protein-coupled receptor D1 [Source:HGNC Symbol;Acc:HGNC:19893]	PLINK	A	lop ear	ear
ENSSSCG00000009747	STX2	ENSG00000111450	syntaxin 2 [Source:HGNC Symbol;Acc:HGNC:3403]	PLINK	A	lop ear	ear
ENSSSCG00000009748	RIMBP2	ENSG00000060709	RIMS binding protein 2 [Source:HGNC Symbol;Acc:HGNC:30339]	PLINK	A	lop ear	ear
ENSSSCG00000009753	TMEM132C	ENSG00000181234	transmembrane protein 132C [Source:HGNC Symbol;Acc:HGNC:25436]	PLINK	A	lop ear	ear
ENSSSCG00000009759	SCARB1	ENSG00000073060	scavenger receptor class B member 1 [Source:HGNC Symbol;Acc:HGNC:1664]	PLINK	A	lop ear	ear
ENSSSCG00000009856	NOS1	ENSG00000089250	nitric oxide synthase 1 [Source:HGNC Symbol;Acc:HGNC:7872]	PLINK	A	lop ear	ear
ENSSSCG00000010162	SLC35F3	ENSG00000183780	solute carrier family 35 member F3 [Source:HGNC Symbol;Acc:HGNC:23616]	PLINK	A	lop ear	ear
ENSSSCG00000010163	KCNK1	ENSG00000135750	potassium two pore domain channel subfamily K member 1 [Source:HGNC Symbol;Acc:HGNC:6272]	PLINK	A	lop ear	ear
ENSSSCG00000010164	MAP3K21	ENSG00000143674	mitogen-activated protein kinase kinase kinase 21 [Source:HGNC Symbol;Acc:HGNC:29798]	PLINK	A	lop ear	ear
ENSSSCG00000010165	PCNX2	ENSG00000135749	pecanex 2 [Source:HGNC Symbol;Acc:HGNC:8736]	PLINK	A	lop ear	ear
ENSSSCG00000010166	NTPCR	ENSG00000135778	nucleoside-triphosphatase, cancer-related [Source:HGNC Symbol;Acc:HGNC:28204]	PLINK	A	lop ear	ear
ENSSSCG00000010169	SIPA1L2	ENSG00000116991	signal induced proliferation associated 1 like 2 [Source:HGNC Symbol;Acc:HGNC:23800]	PLINK	A	lop ear	ear
ENSSSCG00000010170	DISC1	ENSG00000162946	DISC1 scaffold protein [Source:HGNC Symbol;Acc:HGNC:2888]	PLINK	A	lop ear	ear
ENSSSCG00000010256	COL13A1	ENSG00000197467	collagen type XIII alpha 1 chain [Source:HGNC Symbol;Acc:HGNC:2190]	PLINK	A	lop ear	ear
ENSSSCG00000010267	LRRC20	ENSG00000172731	leucine rich repeat containing 20 [Source:HGNC Symbol;Acc:HGNC:23421]	PLINK	A	lop ear	ear
ENSSSCG00000010271	PRF1	ENSG00000180644	perforin 1 [Source:HGNC Symbol;Acc:HGNC:9360]	PLINK	A	lop ear	ear
ENSSSCG00000010272	ADAMTS14	ENSG00000138316	ADAM metallopeptidase with thrombospondin type 1 motif 14 [Source:HGNC Symbol;Acc:HGNC:14899]	PLINK	A	lop ear	ear
ENSSSCG00000010273	TBATA	ENSG00000166220	thymus, brain and testes associated [Source:HGNC Symbol;Acc:HGNC:23511]	PLINK	A	lop ear	ear
ENSSSCG00000010274	SGPL1	ENSG00000166224	sphingosine-1-phosphate lyase 1 [Source:HGNC Symbol;Acc:HGNC:10817]	PLINK	A	lop ear	ear
ENSSSCG00000010275	PCBD1	ENSG00000166228	pterin-4 alpha-carbinolamine dehydratase 1 [Source:HGNC Symbol;Acc:HGNC:8646]	PLINK	A	lop ear	ear
ENSSSCG00000010276	UNC5B	ENSG00000107731	unc-5 netrin receptor B [Source:HGNC Symbol;Acc:HGNC:12568]	PLINK	A	lop ear	ear
ENSSSCG00000010277	SLC29A3	ENSG00000198246	solute carrier family 29 member 3 [Source:HGNC Symbol;Acc:HGNC:23096]	PLINK	A	lop ear	ear
ENSSSCG00000010278	CDH23	ENSG00000107736	cadherin related 23 [Source:HGNC Symbol;Acc:HGNC:13733]	PLINK	A	lop ear	ear
ENSSSCG00000010280	VSIR	ENSG00000107738	V-set immunoregulatory receptor [Source:HGNC Symbol;Acc:HGNC:30085]	PLINK	A	lop ear	ear
ENSSSCG00000010281	PSAP	ENSG00000197746	prosaposin [Source:HGNC Symbol;Acc:HGNC:9498]	PLINK	A	lop ear	ear
ENSSSCG00000010334	SFTPD	ENSG00000133661	surfactant protein D [Source:HGNC Symbol;Acc:HGNC:10803]	PLINK	A	lop ear	ear
ENSSSCG00000010336	SFTPA2	ENSG00000185303	surfactant protein A2 [Source:HGNC Symbol;Acc:HGNC:10799]	PLINK	A	lop ear	ear
ENSSSCG00000010337	MAT1A	ENSG00000151224	methionine adenosyltransferase 1A [Source:HGNC Symbol;Acc:HGNC:6903]	PLINK	A	lop ear	ear
ENSSSCG00000010352	GRID1	ENSG00000182771	glutamate ionotropic receptor delta type subunit 1 [Source:HGNC Symbol;Acc:HGNC:4575]	PLINK	A	lop ear	ear
ENSSSCG00000010381	ARHGAP22	ENSG00000128805	Rho GTPase activating protein 22 [Source:HGNC Symbol;Acc:HGNC:30320]	PLINK	A	lop ear	ear
ENSSSCG00000010385	VSTM4	ENSG00000165633	V-set and transmembrane domain containing 4 [Source:HGNC Symbol;Acc:HGNC:26470]	PLINK	A	lop ear	ear
ENSSSCG00000010394	OGDHL	ENSG00000197444	oxoglutarate dehydrogenase L [Source:HGNC Symbol;Acc:HGNC:25590]	PLINK	A	lop ear	ear
ENSSSCG00000010432	ASAH2	ENSG00000188611	N-acylsphingosine amidohydrolase 2 [Source:HGNC Symbol;Acc:HGNC:18860]	PLINK	A	lop ear	ear
ENSSSCG00000010433	SGMS1	ENSG00000198964	sphingomyelin synthase 1 [Source:HGNC Symbol;Acc:HGNC:29799]	PLINK	A	lop ear	ear
ENSSSCG00000010459	HTR7	ENSG00000148680	5-hydroxytryptamine receptor 7 [Source:HGNC Symbol;Acc:HGNC:5302]	PLINK	A	lop ear	ear
ENSSSCG00000010494	SORBS1	ENSG00000095637	sorbin and SH3 domain containing 1 [Source:HGNC Symbol;Acc:HGNC:14565]	PLINK	A	lop ear	ear
ENSSSCG00000010528	ZFYVE27	ENSG00000155256	zinc finger FYVE-type containing 27 [Source:HGNC Symbol;Acc:HGNC:26559]	PLINK	A	lop ear	ear
ENSSSCG00000010604	SH3PXD2A	ENSG00000107957	SH3 and PX domains 2A [Source:HGNC Symbol;Acc:HGNC:23664]	PLINK	A	lop ear	ear
ENSSSCG00000010607	COL17A1	ENSG00000065618	collagen type XVII alpha 1 chain [Source:HGNC Symbol;Acc:HGNC:2194]	PLINK	A	lop ear	ear
ENSSSCG00000010609	CFAP43	ENSG00000197748	cilia and flagella associated protein 43 [Source:HGNC Symbol;Acc:HGNC:26684]	PLINK	A	lop ear	ear
ENSSSCG00000010613	ITPRIP	ENSG00000148841	inositol 1,4,5-trisphosphate receptor interacting protein [Source:HGNC Symbol;Acc:HGNC:29370]	PLINK	A	lop ear	ear
ENSSSCG00000010614	CFAP58	ENSG00000120051	cilia and flagella associated protein 58 [Source:HGNC Symbol;Acc:HGNC:26676]	PLINK	A	lop ear	ear
ENSSSCG00000010617	SORCS3	ENSG00000156395	sortilin related VPS10 domain containing receptor 3 [Source:HGNC Symbol;Acc:HGNC:16699]	PLINK	A	lop ear	ear
ENSSSCG00000010620	XPNPEP1	ENSG00000108039	X-prolyl aminopeptidase 1 [Source:HGNC Symbol;Acc:HGNC:12822]	PLINK	A	lop ear	ear
ENSSSCG00000010631	GPAM	ENSG00000119927	glycerol-3-phosphate acyltransferase, mitochondrial [Source:HGNC Symbol;Acc:HGNC:24865]	PLINK	A	lop ear	ear
ENSSSCG00000010638	TCF7L2	ENSG00000148737	transcription factor 7 like 2 [Source:HGNC Symbol;Acc:HGNC:11641]	PLINK	A	lop ear	ear
ENSSSCG00000010639	HABP2	ENSG00000148702	hyaluronan binding protein 2 [Source:HGNC Symbol;Acc:HGNC:4798]	PLINK	A	lop ear	ear
ENSSSCG00000010640	NRAP	ENSG00000197893	nebulin related anchoring protein [Source:HGNC Symbol;Acc:HGNC:7988]	PLINK	A	lop ear	ear
ENSSSCG00000010644	DCLRE1A	ENSG00000198924	DNA cross-link repair 1A [Source:HGNC Symbol;Acc:HGNC:17660]	PLINK	A	lop ear	ear
ENSSSCG00000010647	ADRB1	ENSG00000043591	adrenoceptor beta 1 [Source:HGNC Symbol;Acc:HGNC:285]	PLINK	A	lop ear	ear
ENSSSCG00000010648	CCDC186	ENSG00000165813	coiled-coil domain containing 186 [Source:HGNC Symbol;Acc:HGNC:24349]	PLINK	A	lop ear	ear
ENSSSCG00000010649	VWA2	ENSG00000165816	von Willebrand factor A domain containing 2 [Source:HGNC Symbol;Acc:HGNC:24709]	PLINK	A	lop ear	ear
ENSSSCG00000010651	ABLIM1	ENSG00000099204	actin binding LIM protein 1 [Source:HGNC Symbol;Acc:HGNC:78]	PLINK	A	lop ear	ear
ENSSSCG00000010653	TRUB1	ENSG00000165832	TruB pseudouridine synthase family member 1 [Source:HGNC Symbol;Acc:HGNC:16060]	PLINK	A	lop ear	ear
ENSSSCG00000010654	ATRNL1	ENSG00000107518	attractin like 1 [Source:HGNC Symbol;Acc:HGNC:29063]	PLINK	A	lop ear	ear
ENSSSCG00000010655	GFRA1	ENSG00000151892	GDNF family receptor alpha 1 [Source:HGNC Symbol;Acc:HGNC:4243]	PLINK	A	lop ear	ear
ENSSSCG00000010658	PNLIP	ENSG00000175535	pancreatic lipase [Source:HGNC Symbol;Acc:HGNC:9155]	PLINK	A	lop ear	ear
ENSSSCG00000010683	GRK5	ENSG00000198873	G protein-coupled receptor kinase 5 [Source:HGNC Symbol;Acc:HGNC:4544]	PLINK	A	lop ear	ear
ENSSSCG00000010688	MCMBP	ENSG00000197771	minichromosome maintenance complex binding protein [Source:HGNC Symbol;Acc:HGNC:25782]	PLINK	A	lop ear	ear
ENSSSCG00000010691	PLPP4	ENSG00000203805	phospholipid phosphatase 4 [Source:HGNC Symbol;Acc:HGNC:23531]	PLINK	A	lop ear	ear
ENSSSCG00000010692	WDR11	ENSG00000120008	WD repeat domain 11 [Source:HGNC Symbol;Acc:HGNC:13831]	PLINK	A	lop ear	ear
ENSSSCG00000010698	FGFR2	ENSG00000066468	fibroblast growth factor receptor 2 [Source:HGNC Symbol;Acc:HGNC:3689]	PLINK	A	lop ear	ear
ENSSSCG00000010699	ATE1	ENSG00000107669	arginyltransferase 1 [Source:HGNC Symbol;Acc:HGNC:782]	PLINK	A	lop ear	ear
ENSSSCG00000010703	HTRA1	ENSG00000166033	HtrA serine peptidase 1 [Source:HGNC Symbol;Acc:HGNC:9476]	PLINK	A	lop ear	ear
ENSSSCG00000010723	ACADSB	ENSG00000196177	acyl-CoA dehydrogenase short/branched chain [Source:HGNC Symbol;Acc:HGNC:91]	PLINK	A	lop ear	ear
ENSSSCG00000010726	BUB3	ENSG00000154473	BUB3 mitotic checkpoint protein [Source:HGNC Symbol;Acc:HGNC:1151]	PLINK	A	lop ear	ear
ENSSSCG00000010728	CPXM2	ENSG00000121898	carboxypeptidase X, M14 family member 2 [Source:HGNC Symbol;Acc:HGNC:26977]	PLINK	A	lop ear	ear
ENSSSCG00000010746	ADAM12	ENSG00000148848	ADAM metallopeptidase domain 12 [Source:HGNC Symbol;Acc:HGNC:190]	PLINK	A	lop ear	ear
ENSSSCG00000010755	PTPRE	ENSG00000132334	protein tyrosine phosphatase receptor type E [Source:HGNC Symbol;Acc:HGNC:9669]	PLINK	A	lop ear	ear
ENSSSCG00000010756	MGMT	ENSG00000170430	O-6-methylguanine-DNA methyltransferase [Source:HGNC Symbol;Acc:HGNC:7059]	PLINK	A	lop ear	ear
ENSSSCG00000010757	EBF3	ENSG00000108001	EBF transcription factor 3 [Source:HGNC Symbol;Acc:HGNC:19087]	PLINK	A	lop ear	ear
ENSSSCG00000010761	STK32C	ENSG00000165752	serine/threonine kinase 32C [Source:HGNC Symbol;Acc:HGNC:21332]	PLINK	A	lop ear	ear
ENSSSCG00000010762	DPYSL4	ENSG00000151640	dihydropyrimidinase like 4 [Source:HGNC Symbol;Acc:HGNC:3016]	PLINK	A	lop ear	ear
ENSSSCG00000010764	LRRC27	ENSG00000148814	leucine rich repeat containing 27 [Source:HGNC Symbol;Acc:HGNC:29346]	PLINK	A	lop ear	ear
ENSSSCG00000010765	INPP5A	ENSG00000068383	inositol polyphosphate-5-phosphatase A [Source:HGNC Symbol;Acc:HGNC:6076]	PLINK	A	lop ear	ear
ENSSSCG00000010768	CFAP46	ENSG00000171811	cilia and flagella associated protein 46 [Source:HGNC Symbol;Acc:HGNC:25247]	PLINK	A	lop ear	ear
ENSSSCG00000010799	COG7	ENSG00000168434	component of oligomeric golgi complex 7 [Source:HGNC Symbol;Acc:HGNC:18622]	PLINK	A	lop ear	ear
ENSSSCG00000010801	CDC73	ENSG00000134371	cell division cycle 73 [Source:HGNC Symbol;Acc:HGNC:16783]	PLINK	A	lop ear	ear
ENSSSCG00000010802	UCHL5	ENSG00000116750	ubiquitin C-terminal hydrolase L5 [Source:HGNC Symbol;Acc:HGNC:19678]	PLINK	A	lop ear	ear
ENSSSCG00000010809	BRINP3	ENSG00000162670	BMP/retinoic acid inducible neural specific 3 [Source:HGNC Symbol;Acc:HGNC:22393]	PLINK	A	lop ear	ear
ENSSSCG00000010811	KCTD3	ENSG00000136636	potassium channel tetramerization domain containing 3 [Source:HGNC Symbol;Acc:HGNC:21305]	PLINK	A	lop ear	ear
ENSSSCG00000010814	ESRRG	ENSG00000196482	estrogen related receptor gamma [Source:HGNC Symbol;Acc:HGNC:3474]	PLINK	A	lop ear	ear
ENSSSCG00000010817	LYPLAL1	ENSG00000143353	lysophospholipase like 1 [Source:HGNC Symbol;Acc:HGNC:20440]	PLINK	A	lop ear	ear
ENSSSCG00000010825	MARK1	ENSG00000116141	microtubule affinity regulating kinase 1 [Source:HGNC Symbol;Acc:HGNC:6896]	PLINK	A	lop ear	ear
ENSSSCG00000010832	HHIPL2	ENSG00000143512	HHIP like 2 [Source:HGNC Symbol;Acc:HGNC:25842]	PLINK	A	lop ear	ear
ENSSSCG00000010833	TAF1A	ENSG00000143498	TATA-box binding protein associated factor, RNA polymerase I subunit A [Source:HGNC Symbol;Acc:HGNC:11532]	PLINK	A	lop ear	ear
ENSSSCG00000010836	BROX	ENSG00000162819	BRO1 domain and CAAX motif containing [Source:HGNC Symbol;Acc:HGNC:26512]	PLINK	A	lop ear	ear
ENSSSCG00000010840	RGS7	ENSG00000182901	regulator of G protein signaling 7 [Source:HGNC Symbol;Acc:HGNC:10003]	PLINK	A	lop ear	ear
ENSSSCG00000010865	EXO1	ENSG00000174371	exonuclease 1 [Source:HGNC Symbol;Acc:HGNC:3511]	PLINK	A	lop ear	ear
ENSSSCG00000010878	EFCAB2	ENSG00000203666	EF-hand calcium binding domain 2 [Source:HGNC Symbol;Acc:HGNC:28166]	PLINK	A	lop ear	ear
ENSSSCG00000010888	CCDC185	ENSG00000178395	coiled-coil domain containing 185 [Source:HGNC Symbol;Acc:HGNC:26654]	PLINK	A	lop ear	ear
ENSSSCG00000010894	TP53BP2	ENSG00000143514	tumor protein p53 binding protein 2 [Source:HGNC Symbol;Acc:HGNC:12000]	PLINK	A	lop ear	ear
ENSSSCG00000010897	ZBTB41	ENSG00000177888	zinc finger and BTB domain containing 41 [Source:HGNC Symbol;Acc:HGNC:24819]	PLINK	A	lop ear	ear
ENSSSCG00000010900	DENND1B	ENSG00000213047	DENN domain containing 1B [Source:HGNC Symbol;Acc:HGNC:28404]	PLINK	A	lop ear	ear
ENSSSCG00000010904	NEK7	ENSG00000151414	NIMA related kinase 7 [Source:HGNC Symbol;Acc:HGNC:13386]	PLINK	A	lop ear	ear
ENSSSCG00000010908	PTPRC	ENSG00000081237	protein tyrosine phosphatase receptor type C [Source:HGNC Symbol;Acc:HGNC:9666]	PLINK	A	lop ear	ear
ENSSSCG00000010915	NAV1	ENSG00000134369	neuron navigator 1 [Source:HGNC Symbol;Acc:HGNC:15989]	PLINK	A	lop ear	ear
ENSSSCG00000010922	ELF3	ENSG00000163435	E74 like ETS transcription factor 3 [Source:HGNC Symbol;Acc:HGNC:3318]	PLINK	A	lop ear	ear
ENSSSCG00000010937	HSD17B3	ENSG00000130948	hydroxysteroid 17-beta dehydrogenase 3 [Source:HGNC Symbol;Acc:HGNC:5212]	PLINK	A	lop ear	ear
ENSSSCG00000010941	ERCC6L2	ENSG00000182150	ERCC excision repair 6 like 2 [Source:HGNC Symbol;Acc:HGNC:26922]	PLINK	A	lop ear	ear
ENSSSCG00000010947	FBP2	ENSG00000130957	fructose-bisphosphatase 2 [Source:HGNC Symbol;Acc:HGNC:3607]	PLINK	A	lop ear	ear
ENSSSCG00000010948	CTSL	ENSG00000135047	cathepsin L [Source:HGNC Symbol;Acc:HGNC:2537]	PLINK	A	lop ear	ear
ENSSSCG00000010949	DAPK1	ENSG00000196730	death associated protein kinase 1 [Source:HGNC Symbol;Acc:HGNC:2674]	PLINK	A	lop ear	ear
ENSSSCG00000010954	ISCA1	ENSG00000135070	iron-sulfur cluster assembly 1 [Source:HGNC Symbol;Acc:HGNC:28660]	PLINK	A	lop ear	ear
ENSSSCG00000010957	AGTPBP1	ENSG00000135049	ATP/GTP binding protein 1 [Source:HGNC Symbol;Acc:HGNC:17258]	PLINK	A	lop ear	ear
ENSSSCG00000010959	NTRK2	ENSG00000148053	neurotrophic receptor tyrosine kinase 2 [Source:HGNC Symbol;Acc:HGNC:8032]	PLINK	A	lop ear	ear
ENSSSCG00000010962	FRMD3	ENSG00000172159	FERM domain containing 3 [Source:HGNC Symbol;Acc:HGNC:24125]	PLINK	A	lop ear	ear
ENSSSCG00000011010	C9orf72	ENSG00000147894	C9orf72-SMCR8 complex subunit [Source:HGNC Symbol;Acc:HGNC:28337]	PLINK	A	lop ear	ear
ENSSSCG00000011018	MTPAP	ENSG00000107951	mitochondrial poly(A) polymerase [Source:HGNC Symbol;Acc:HGNC:25532]	PLINK	A	lop ear	ear
ENSSSCG00000011020	JCAD	ENSG00000165757	junctional cadherin 5 associated [Source:HGNC Symbol;Acc:HGNC:29283]	PLINK	A	lop ear	ear
ENSSSCG00000011022	SVIL	ENSG00000197321	supervillin [Source:HGNC Symbol;Acc:HGNC:11480]	PLINK	A	lop ear	ear
ENSSSCG00000011023	ZNF438	ENSG00000183621	zinc finger protein 438 [Source:HGNC Symbol;Acc:HGNC:21029]	PLINK	A	lop ear	ear
ENSSSCG00000011027	KIF5B	ENSG00000170759	kinesin family member 5B [Source:HGNC Symbol;Acc:HGNC:6324]	PLINK	A	lop ear	ear
ENSSSCG00000011028	EPC1	ENSG00000120616	enhancer of polycomb homolog 1 [Source:HGNC Symbol;Acc:HGNC:19876]	PLINK	A	lop ear	ear
ENSSSCG00000011030	CUBN	ENSG00000107611	cubilin [Source:HGNC Symbol;Acc:HGNC:2548]	PLINK	A	lop ear	ear
ENSSSCG00000011037	TMEM236	ENSG00000148483	transmembrane protein 236 [Source:HGNC Symbol;Acc:HGNC:23473]	PLINK	A	lop ear	ear
ENSSSCG00000011038	MRC1	ENSG00000260314	mannose receptor C-type 1 [Source:HGNC Symbol;Acc:HGNC:7228]	PLINK	A	lop ear	ear
ENSSSCG00000011039	SLC39A12	ENSG00000148482	solute carrier family 39 member 12 [Source:HGNC Symbol;Acc:HGNC:20860]	PLINK	A	lop ear	ear
ENSSSCG00000011040	CACNB2	ENSG00000165995	calcium voltage-gated channel auxiliary subunit beta 2 [Source:HGNC Symbol;Acc:HGNC:1402]	PLINK	A	lop ear	ear
ENSSSCG00000011041	NSUN6	ENSG00000241058	NOP2/Sun RNA methyltransferase 6 [Source:HGNC Symbol;Acc:HGNC:23529]	PLINK	A	lop ear	ear
ENSSSCG00000011042	RSU1	ENSG00000148484	Ras suppressor protein 1 [Source:HGNC Symbol;Acc:HGNC:10464]	PLINK	A	lop ear	ear
ENSSSCG00000011045	MINDY3	ENSG00000148481	MINDY lysine 48 deubiquitinase 3 [Source:HGNC Symbol;Acc:HGNC:23578]	PLINK	A	lop ear	ear
ENSSSCG00000011046	ITGA8	ENSG00000077943	integrin subunit alpha 8 [Source:HGNC Symbol;Acc:HGNC:6144]	PLINK	A	lop ear	ear
ENSSSCG00000011047	FAM171A1	ENSG00000148468	family with sequence similarity 171 member A1 [Source:HGNC Symbol;Acc:HGNC:23522]	PLINK	A	lop ear	ear
ENSSSCG00000011048	SUV39H2	ENSG00000152455	suppressor of variegation 3-9 homolog 2 [Source:HGNC Symbol;Acc:HGNC:17287]	PLINK	A	lop ear	ear
ENSSSCG00000011049	DCLRE1C	ENSG00000152457	DNA cross-link repair 1C [Source:HGNC Symbol;Acc:HGNC:17642]	PLINK	A	lop ear	ear
ENSSSCG00000011056	FRMD4A	ENSG00000151474	FERM domain containing 4A [Source:HGNC Symbol;Acc:HGNC:25491]	PLINK	A	lop ear	ear
ENSSSCG00000011060	GAD2	ENSG00000136750	glutamate decarboxylase 2 [Source:HGNC Symbol;Acc:HGNC:4093]	PLINK	A	lop ear	ear
ENSSSCG00000011069	ODAD2	ENSG00000169126	outer dynein arm docking complex subunit 2 [Source:HGNC Symbol;Acc:HGNC:25583]	PLINK	A	lop ear	ear
ENSSSCG00000011070	MPP7	ENSG00000150054	membrane palmitoylated protein 7 [Source:HGNC Symbol;Acc:HGNC:26542]	PLINK	A	lop ear	ear
ENSSSCG00000011074	ARHGAP21	ENSG00000107863	Rho GTPase activating protein 21 [Source:HGNC Symbol;Acc:HGNC:23725]	PLINK	A	lop ear	ear
ENSSSCG00000011075	KIAA1217	ENSG00000120549	KIAA1217 [Source:HGNC Symbol;Acc:HGNC:25428]	PLINK	A	lop ear	ear
ENSSSCG00000011077	MSRB2	ENSG00000148450	methionine sulfoxide reductase B2 [Source:HGNC Symbol;Acc:HGNC:17061]	PLINK	A	lop ear	ear
ENSSSCG00000011078	ARMC3	ENSG00000165309	armadillo repeat containing 3 [Source:HGNC Symbol;Acc:HGNC:30964]	PLINK	A	lop ear	ear
ENSSSCG00000011079	PIP4K2A	ENSG00000150867	phosphatidylinositol-5-phosphate 4-kinase type 2 alpha [Source:HGNC Symbol;Acc:HGNC:8997]	PLINK	A	lop ear	ear
ENSSSCG00000011090	NEBL	ENSG00000078114	nebulette [Source:HGNC Symbol;Acc:HGNC:16932]	PLINK	A	lop ear	ear
ENSSSCG00000011103	PARD3	ENSG00000148498	par-3 family cell polarity regulator [Source:HGNC Symbol;Acc:HGNC:16051]	PLINK	A	lop ear	ear
ENSSSCG00000011104	CUL2	ENSG00000108094	cullin 2 [Source:HGNC Symbol;Acc:HGNC:2552]	PLINK	A	lop ear	ear
ENSSSCG00000011107	CCNY	ENSG00000108100	cyclin Y [Source:HGNC Symbol;Acc:HGNC:23354]	PLINK	A	lop ear	ear
ENSSSCG00000011111	CAMK1D	ENSG00000183049	calcium/calmodulin dependent protein kinase ID [Source:HGNC Symbol;Acc:HGNC:19341]	PLINK	A	lop ear	ear
ENSSSCG00000011112	CDC123	ENSG00000151465	cell division cycle 123 [Source:HGNC Symbol;Acc:HGNC:16827]	PLINK	A	lop ear	ear
ENSSSCG00000011121	CELF2	ENSG00000048740	CUGBP Elav-like family member 2 [Source:HGNC Symbol;Acc:HGNC:2550]	PLINK	A	lop ear	ear
ENSSSCG00000011127	TAF3	ENSG00000165632	TATA-box binding protein associated factor 3 [Source:HGNC Symbol;Acc:HGNC:17303]	PLINK	A	lop ear	ear
ENSSSCG00000011133	PFKFB3	ENSG00000170525	6-phosphofructo-2-kinase/fructose-2,6-biphosphatase 3 [Source:HGNC Symbol;Acc:HGNC:8874]	PLINK	A	lop ear	ear
ENSSSCG00000011134	RBM17	ENSG00000134453	RNA binding motif protein 17 [Source:HGNC Symbol;Acc:HGNC:16944]	PLINK	A	lop ear	ear
ENSSSCG00000011137	GDI2	ENSG00000057608	GDP dissociation inhibitor 2 [Source:HGNC Symbol;Acc:HGNC:4227]	PLINK	A	lop ear	ear
ENSSSCG00000011145	ASB13	ENSG00000196372	ankyrin repeat and SOCS box containing 13 [Source:HGNC Symbol;Acc:HGNC:19765]	PLINK	A	lop ear	ear
ENSSSCG00000011160	ADARB2	ENSG00000185736	adenosine deaminase RNA specific B2 (inactive) [Source:HGNC Symbol;Acc:HGNC:227]	PLINK	A	lop ear	ear
ENSSSCG00000011176	SUSD4	ENSG00000143502	sushi domain containing 4 [Source:HGNC Symbol;Acc:HGNC:25470]	PLINK	A	lop ear	ear
ENSSSCG00000011178	CPNE4	ENSG00000196353	copine 4 [Source:HGNC Symbol;Acc:HGNC:2317]	PLINK	A	lop ear	ear
ENSSSCG00000011181	NEK11	ENSG00000114670	NIMA related kinase 11 [Source:HGNC Symbol;Acc:HGNC:18593]	PLINK	A	lop ear	ear
ENSSSCG00000011186	COL6A5	ENSG00000172752	collagen type VI alpha 5 chain [Source:HGNC Symbol;Acc:HGNC:26674]	PLINK	A	lop ear	ear
ENSSSCG00000011194	ANKRD28	ENSG00000206560	ankyrin repeat domain 28 [Source:HGNC Symbol;Acc:HGNC:29024]	PLINK	A	lop ear	ear
ENSSSCG00000011195	GALNT15	ENSG00000131386	polypeptide N-acetylgalactosaminyltransferase 15 [Source:HGNC Symbol;Acc:HGNC:21531]	PLINK	A	lop ear	ear
ENSSSCG00000011197	OXNAD1	ENSG00000154814	oxidoreductase NAD binding domain containing 1 [Source:HGNC Symbol;Acc:HGNC:25128]	PLINK	A	lop ear	ear
ENSSSCG00000011198	RFTN1	ENSG00000131378	raftlin, lipid raft linker 1 [Source:HGNC Symbol;Acc:HGNC:30278]	PLINK	A	lop ear	ear
ENSSSCG00000011199	TBC1D5	ENSG00000131374	TBC1 domain family member 5 [Source:HGNC Symbol;Acc:HGNC:19166]	PLINK	A	lop ear	ear
ENSSSCG00000011204	KCNH8	ENSG00000183960	potassium voltage-gated channel subfamily H member 8 [Source:HGNC Symbol;Acc:HGNC:18864]	PLINK	A	lop ear	ear
ENSSSCG00000011205	EFHB	ENSG00000163576	EF-hand domain family member B [Source:HGNC Symbol;Acc:HGNC:26330]	PLINK	A	lop ear	ear
ENSSSCG00000011208	ZNF385D	ENSG00000151789	zinc finger protein 385D [Source:HGNC Symbol;Acc:HGNC:26191]	PLINK	A	lop ear	ear
ENSSSCG00000011218	SLC4A7	ENSG00000033867	solute carrier family 4 member 7 [Source:HGNC Symbol;Acc:HGNC:11033]	PLINK	A	lop ear	ear
ENSSSCG00000011230	OSBPL10	ENSG00000144645	oxysterol binding protein like 10 [Source:HGNC Symbol;Acc:HGNC:16395]	PLINK	A	lop ear	ear
ENSSSCG00000011234	CMTM7	ENSG00000153551	CKLF like MARVEL transmembrane domain containing 7 [Source:HGNC Symbol;Acc:HGNC:19178]	PLINK	A	lop ear	ear
ENSSSCG00000011237	PDCD6IP	ENSG00000170248	programmed cell death 6 interacting protein [Source:HGNC Symbol;Acc:HGNC:8766]	PLINK	A	lop ear	ear
ENSSSCG00000011239	TRANK1	ENSG00000168016	tetratricopeptide repeat and ankyrin repeat containing 1 [Source:HGNC Symbol;Acc:HGNC:29011]	PLINK	A	lop ear	ear
ENSSSCG00000011245	ITGA9	ENSG00000144668	integrin subunit alpha 9 [Source:HGNC Symbol;Acc:HGNC:6145]	PLINK	A	lop ear	ear
ENSSSCG00000011260	SCN10A	ENSG00000185313	sodium voltage-gated channel alpha subunit 10 [Source:HGNC Symbol;Acc:HGNC:10582]	PLINK	A	lop ear	ear
ENSSSCG00000011278	TRAK1	ENSG00000182606	trafficking kinesin protein 1 [Source:HGNC Symbol;Acc:HGNC:29947]	PLINK	A	lop ear	ear
ENSSSCG00000011297	ABHD5	ENSG00000011198	abhydrolase domain containing 5, lysophosphatidic acid acyltransferase [Source:HGNC Symbol;Acc:HGNC:21396]	PLINK	A	lop ear	ear
ENSSSCG00000011309	KIF15	ENSG00000163808	kinesin family member 15 [Source:HGNC Symbol;Acc:HGNC:17273]	PLINK	A	lop ear	ear
ENSSSCG00000011312	LARS2	ENSG00000011376	leucyl-tRNA synthetase 2, mitochondrial [Source:HGNC Symbol;Acc:HGNC:17095]	PLINK	A	lop ear	ear
ENSSSCG00000011313	LIMD1	ENSG00000144791	LIM domains containing 1 [Source:HGNC Symbol;Acc:HGNC:6612]	PLINK	A	lop ear	ear
ENSSSCG00000011482	CFAP20DC	ENSG00000163689	CFAP20 domain containing [Source:HGNC Symbol;Acc:HGNC:24763]	PLINK	A	lop ear	ear
ENSSSCG00000011511	FRMD4B	ENSG00000114541	FERM domain containing 4B [Source:HGNC Symbol;Acc:HGNC:24886]	PLINK	A	lop ear	ear
ENSSSCG00000011518	SHQ1	ENSG00000144736	SHQ1, H/ACA ribonucleoprotein assembly factor [Source:HGNC Symbol;Acc:HGNC:25543]	PLINK	A	lop ear	ear
ENSSSCG00000011522	CNTN3	ENSG00000113805	contactin 3 [Source:HGNC Symbol;Acc:HGNC:2173]	PLINK	A	lop ear	ear
ENSSSCG00000011666	CLSTN2	ENSG00000158258	calsyntenin 2 [Source:HGNC Symbol;Acc:HGNC:17448]	PLINK	A	lop ear	ear
ENSSSCG00000011819	MB21D2	ENSG00000180611	Mab-21 domain containing 2 [Source:HGNC Symbol;Acc:HGNC:30438]	PLINK	A	lop ear	ear
ENSSSCG00000011821	ATP13A4	ENSG00000127249	ATPase 13A4 [Source:HGNC Symbol;Acc:HGNC:25422]	PLINK	A	lop ear	ear
ENSSSCG00000011822	OPA1	ENSG00000198836	OPA1 mitochondrial dynamin like GTPase [Source:HGNC Symbol;Acc:HGNC:8140]	PLINK	A	lop ear	ear
ENSSSCG00000011826	TMEM44	ENSG00000145014	transmembrane protein 44 [Source:HGNC Symbol;Acc:HGNC:25120]	PLINK	A	lop ear	ear
ENSSSCG00000011827	LSG1	ENSG00000041802	large 60S subunit nuclear export GTPase 1 [Source:HGNC Symbol;Acc:HGNC:25652]	PLINK	A	lop ear	ear
ENSSSCG00000011843	PAK2	ENSG00000180370	p21 (RAC1) activated kinase 2 [Source:HGNC Symbol;Acc:HGNC:8591]	PLINK	A	lop ear	ear
ENSSSCG00000011867	MYLK	ENSG00000065534	myosin light chain kinase [Source:HGNC Symbol;Acc:HGNC:7590]	PLINK	A	lop ear	ear
ENSSSCG00000012001	ROBO1	ENSG00000169855	roundabout guidance receptor 1 [Source:HGNC Symbol;Acc:HGNC:10249]	PLINK	A	lop ear	ear
ENSSSCG00000012002	ROBO2	ENSG00000185008	roundabout guidance receptor 2 [Source:HGNC Symbol;Acc:HGNC:10250]	PLINK	A	lop ear	ear
ENSSSCG00000012018	CHODL	ENSG00000154645	chondrolectin [Source:HGNC Symbol;Acc:HGNC:17807]	PLINK	A	lop ear	ear
ENSSSCG00000012019	TMPRSS15	ENSG00000154646	transmembrane serine protease 15 [Source:HGNC Symbol;Acc:HGNC:9490]	PLINK	A	lop ear	ear
ENSSSCG00000012020	NCAM2	ENSG00000154654	neural cell adhesion molecule 2 [Source:HGNC Symbol;Acc:HGNC:7657]	PLINK	A	lop ear	ear
ENSSSCG00000012022	APP	ENSG00000142192	amyloid beta precursor protein [Source:HGNC Symbol;Acc:HGNC:620]	PLINK	A	lop ear	ear
ENSSSCG00000012027	ADAMTS5	ENSG00000154736	ADAM metallopeptidase with thrombospondin type 1 motif 5 [Source:HGNC Symbol;Acc:HGNC:221]	PLINK	A	lop ear	ear
ENSSSCG00000012034	TIAM1	ENSG00000156299	TIAM Rac1 associated GEF 1 [Source:HGNC Symbol;Acc:HGNC:11805]	PLINK	A	lop ear	ear
ENSSSCG00000012035	SYNJ1	ENSG00000159082	synaptojanin 1 [Source:HGNC Symbol;Acc:HGNC:11503]	PLINK	A	lop ear	ear
ENSSSCG00000012049	KCNE1	ENSG00000180509	potassium voltage-gated channel subfamily E regulatory subunit 1 [Source:HGNC Symbol;Acc:HGNC:6240]	PLINK	A	lop ear	ear
ENSSSCG00000012050	RCAN1	ENSG00000159200	regulator of calcineurin 1 [Source:HGNC Symbol;Acc:HGNC:3040]	PLINK	A	lop ear	ear
ENSSSCG00000012053	CBR3	ENSG00000159231	carbonyl reductase 3 [Source:HGNC Symbol;Acc:HGNC:1549]	PLINK	A	lop ear	ear
ENSSSCG00000012054	DOP1B	ENSG00000142197	DOP1 leucine zipper like protein B [Source:HGNC Symbol;Acc:HGNC:1291]	PLINK	A	lop ear	ear
ENSSSCG00000012055	MORC3	ENSG00000159256	MORC family CW-type zinc finger 3 [Source:HGNC Symbol;Acc:HGNC:23572]	PLINK	A	lop ear	ear
ENSSSCG00000012056	CHAF1B	ENSG00000159259	chromatin assembly factor 1 subunit B [Source:HGNC Symbol;Acc:HGNC:1911]	PLINK	A	lop ear	ear
ENSSSCG00000012059	HLCS	ENSG00000159267	holocarboxylase synthetase [Source:HGNC Symbol;Acc:HGNC:4976]	PLINK	A	lop ear	ear
ENSSSCG00000012061	PIGP	ENSG00000185808	phosphatidylinositol glycan anchor biosynthesis class P [Source:HGNC Symbol;Acc:HGNC:3046]	PLINK	A	lop ear	ear
ENSSSCG00000012062	TTC3	ENSG00000182670	tetratricopeptide repeat domain 3 [Source:HGNC Symbol;Acc:HGNC:12393]	PLINK	A	lop ear	ear
ENSSSCG00000012063	VPS26C	ENSG00000157538	VPS26 endosomal protein sorting factor C [Source:HGNC Symbol;Acc:HGNC:3044]	PLINK	A	lop ear	ear
ENSSSCG00000012065	KCNJ6	ENSG00000157542	potassium inwardly rectifying channel subfamily J member 6 [Source:HGNC Symbol;Acc:HGNC:6267]	PLINK	A	lop ear	ear
ENSSSCG00000012066	KCNJ15	ENSG00000157551	potassium inwardly rectifying channel subfamily J member 15 [Source:HGNC Symbol;Acc:HGNC:6261]	PLINK	A	lop ear	ear
ENSSSCG00000012072	DSCAM	ENSG00000171587	DS cell adhesion molecule [Source:HGNC Symbol;Acc:HGNC:3039]	PLINK	A	lop ear	ear
ENSSSCG00000012074	BACE2	ENSG00000182240	beta-secretase 2 [Source:HGNC Symbol;Acc:HGNC:934]	PLINK	A	lop ear	ear
ENSSSCG00000012075	FAM3B	ENSG00000183844	FAM3 metabolism regulating signaling molecule B [Source:HGNC Symbol;Acc:HGNC:1253]	PLINK	A	lop ear	ear
ENSSSCG00000012076	MX2	ENSG00000183486	MX dynamin like GTPase 2 [Source:HGNC Symbol;Acc:HGNC:7533]	PLINK	A	lop ear	ear
ENSSSCG00000012077	MX1	ENSG00000157601	MX dynamin like GTPase 1 [Source:HGNC Symbol;Acc:HGNC:7532]	PLINK	A	lop ear	ear
ENSSSCG00000012084	PRDM15	ENSG00000141956	PR/SET domain 15 [Source:HGNC Symbol;Acc:HGNC:13999]	PLINK	A	lop ear	ear
ENSSSCG00000012087	SLC37A1	ENSG00000160190	solute carrier family 37 member 1 [Source:HGNC Symbol;Acc:HGNC:11024]	PLINK	A	lop ear	ear
ENSSSCG00000012088	POFUT2	ENSG00000186866	protein O-fucosyltransferase 2 [Source:HGNC Symbol;Acc:HGNC:14683]	PLINK	A	lop ear	ear
ENSSSCG00000012089	ADARB1	ENSG00000197381	adenosine deaminase RNA specific B1 [Source:HGNC Symbol;Acc:HGNC:226]	PLINK	A	lop ear	ear
ENSSSCG00000012314	SERAC1	ENSG00000122335	serine active site containing 1 [Source:HGNC Symbol;Acc:HGNC:21061]	PLINK	A	lop ear	ear
ENSSSCG00000012315	SYNJ2	ENSG00000078269	synaptojanin 2 [Source:HGNC Symbol;Acc:HGNC:11504]	PLINK	A	lop ear	ear
ENSSSCG00000012856	NAP1L4	ENSG00000205531	nucleosome assembly protein 1 like 4 [Source:HGNC Symbol;Acc:HGNC:7640]	PLINK	A	lop ear	ear
ENSSSCG00000012857	CARS1	ENSG00000110619	cysteinyl-tRNA synthetase 1 [Source:HGNC Symbol;Acc:HGNC:1493]	PLINK	A	lop ear	ear
ENSSSCG00000012859	NADSYN1	ENSG00000172890	NAD synthetase 1 [Source:HGNC Symbol;Acc:HGNC:29832]	PLINK	A	lop ear	ear
ENSSSCG00000012862	OSBPL5	ENSG00000021762	oxysterol binding protein like 5 [Source:HGNC Symbol;Acc:HGNC:16392]	PLINK	A	lop ear	ear
ENSSSCG00000012872	FGF3	ENSG00000186895	fibroblast growth factor 3 [Source:HGNC Symbol;Acc:HGNC:3681]	PLINK	A	lop ear	ear
ENSSSCG00000012880	CPT1A	ENSG00000110090	carnitine palmitoyltransferase 1A [Source:HGNC Symbol;Acc:HGNC:2328]	PLINK	A	lop ear	ear
ENSSSCG00000012884	PPP6R3	ENSG00000110075	protein phosphatase 6 regulatory subunit 3 [Source:HGNC Symbol;Acc:HGNC:1173]	PLINK	A	lop ear	ear
ENSSSCG00000012885	LRP5	ENSG00000162337	LDL receptor related protein 5 [Source:HGNC Symbol;Acc:HGNC:6697]	PLINK	A	lop ear	ear
ENSSSCG00000012889	CHKA	ENSG00000110721	choline kinase alpha [Source:HGNC Symbol;Acc:HGNC:1937]	PLINK	A	lop ear	ear
ENSSSCG00000012890	TCIRG1	ENSG00000110719	T cell immune regulator 1, ATPase H+ transporting V0 subunit a3 [Source:HGNC Symbol;Acc:HGNC:11647]	PLINK	A	lop ear	ear
ENSSSCG00000012893	UNC93B1	ENSG00000110057	unc-93 homolog B1, TLR signaling regulator [Source:HGNC Symbol;Acc:HGNC:13481]	PLINK	A	lop ear	ear
ENSSSCG00000012905	TMEM134	ENSG00000172663	transmembrane protein 134 [Source:HGNC Symbol;Acc:HGNC:26142]	PLINK	A	lop ear	ear
ENSSSCG00000012906	CABP4	ENSG00000175544	calcium binding protein 4 [Source:HGNC Symbol;Acc:HGNC:1386]	PLINK	A	lop ear	ear
ENSSSCG00000012909	PTPRCAP	ENSG00000213402	protein tyrosine phosphatase receptor type C associated protein [Source:HGNC Symbol;Acc:HGNC:9667]	PLINK	A	lop ear	ear
ENSSSCG00000012910	RPS6KB2	ENSG00000175634	ribosomal protein S6 kinase B2 [Source:HGNC Symbol;Acc:HGNC:10437]	PLINK	A	lop ear	ear
ENSSSCG00000012911	CARNS1	ENSG00000172508	carnosine synthase 1 [Source:HGNC Symbol;Acc:HGNC:29268]	PLINK	A	lop ear	ear
ENSSSCG00000012912	TBC1D10C	ENSG00000175463	TBC1 domain family member 10C [Source:HGNC Symbol;Acc:HGNC:24702]	PLINK	A	lop ear	ear
ENSSSCG00000012913	PPP1CA	ENSG00000172531	protein phosphatase 1 catalytic subunit alpha [Source:HGNC Symbol;Acc:HGNC:9281]	PLINK	A	lop ear	ear
ENSSSCG00000012914	RAD9A	ENSG00000172613	RAD9 checkpoint clamp component A [Source:HGNC Symbol;Acc:HGNC:9827]	PLINK	A	lop ear	ear
ENSSSCG00000012917	ANKRD13D	ENSG00000172932	ankyrin repeat domain 13D [Source:HGNC Symbol;Acc:HGNC:27880]	PLINK	A	lop ear	ear
ENSSSCG00000012920	CORO1B	ENSG00000172725	coronin 1B [Source:HGNC Symbol;Acc:HGNC:2253]	PLINK	A	lop ear	ear
ENSSSCG00000012926	PC	ENSG00000173599	pyruvate carboxylase [Source:HGNC Symbol;Acc:HGNC:8636]	PLINK	A	lop ear	ear
ENSSSCG00000012941	SLC29A2	ENSG00000174669	solute carrier family 29 member 2 [Source:HGNC Symbol;Acc:HGNC:11004]	PLINK	A	lop ear	ear
ENSSSCG00000012957	SF3B2	ENSG00000087365	splicing factor 3b subunit 2 [Source:HGNC Symbol;Acc:HGNC:10769]	PLINK	A	lop ear	ear
ENSSSCG00000012963	SART1	ENSG00000175467	spliceosome associated factor 1, recruiter of U4/U6.U5 tri-snRNP [Source:HGNC Symbol;Acc:HGNC:10538]	PLINK	A	lop ear	ear
ENSSSCG00000012978	AP5B1	ENSG00000254470	adaptor related protein complex 5 subunit beta 1 [Source:HGNC Symbol;Acc:HGNC:25104]	PLINK	A	lop ear	ear
ENSSSCG00000012979	RNASEH2C	ENSG00000172922	ribonuclease H2 subunit C [Source:HGNC Symbol;Acc:HGNC:24116]	PLINK	A	lop ear	ear
ENSSSCG00000012980	KAT5	ENSG00000172977	lysine acetyltransferase 5 [Source:HGNC Symbol;Acc:HGNC:5275]	PLINK	A	lop ear	ear
ENSSSCG00000012983	PCNX3	ENSG00000197136	pecanex 3 [Source:HGNC Symbol;Acc:HGNC:18760]	PLINK	A	lop ear	ear
ENSSSCG00000012984	SCYL1	ENSG00000142186	SCY1 like pseudokinase 1 [Source:HGNC Symbol;Acc:HGNC:14372]	PLINK	A	lop ear	ear
ENSSSCG00000012985	LTBP3	ENSG00000168056	latent transforming growth factor beta binding protein 3 [Source:HGNC Symbol;Acc:HGNC:6716]	PLINK	A	lop ear	ear
ENSSSCG00000012992	FRMD8	ENSG00000126391	FERM domain containing 8 [Source:HGNC Symbol;Acc:HGNC:25462]	PLINK	A	lop ear	ear
ENSSSCG00000012996	CDC42EP2	ENSG00000149798	CDC42 effector protein 2 [Source:HGNC Symbol;Acc:HGNC:16263]	PLINK	A	lop ear	ear
ENSSSCG00000012997	POLA2	ENSG00000014138	DNA polymerase alpha 2, accessory subunit [Source:HGNC Symbol;Acc:HGNC:30073]	PLINK	A	lop ear	ear
ENSSSCG00000012999	CAPN1	ENSG00000014216	calpain 1 [Source:HGNC Symbol;Acc:HGNC:1476]	PLINK	A	lop ear	ear
ENSSSCG00000013001	MRPL49	ENSG00000149792	mitochondrial ribosomal protein L49 [Source:HGNC Symbol;Acc:HGNC:1176]	PLINK	A	lop ear	ear
ENSSSCG00000013004	TM7SF2	ENSG00000149809	transmembrane 7 superfamily member 2 [Source:HGNC Symbol;Acc:HGNC:11863]	PLINK	A	lop ear	ear
ENSSSCG00000013005	VPS51	ENSG00000149823	VPS51 subunit of GARP complex [Source:HGNC Symbol;Acc:HGNC:1172]	PLINK	A	lop ear	ear
ENSSSCG00000013007	ZFPL1	ENSG00000162300	zinc finger protein like 1 [Source:HGNC Symbol;Acc:HGNC:12868]	PLINK	A	lop ear	ear
ENSSSCG00000013008	CDCA5	ENSG00000146670	cell division cycle associated 5 [Source:HGNC Symbol;Acc:HGNC:14626]	PLINK	A	lop ear	ear
ENSSSCG00000013010	NAALADL1	ENSG00000168060	N-acetylated alpha-linked acidic dipeptidase like 1 [Source:HGNC Symbol;Acc:HGNC:23536]	PLINK	A	lop ear	ear
ENSSSCG00000013015	GPHA2	ENSG00000149735	glycoprotein hormone subunit alpha 2 [Source:HGNC Symbol;Acc:HGNC:18054]	PLINK	A	lop ear	ear
ENSSSCG00000013016	PPP2R5B	ENSG00000068971	protein phosphatase 2 regulatory subunit B'beta [Source:HGNC Symbol;Acc:HGNC:9310]	PLINK	A	lop ear	ear
ENSSSCG00000013017	EHD1	ENSG00000110047	EH domain containing 1 [Source:HGNC Symbol;Acc:HGNC:3242]	PLINK	A	lop ear	ear
ENSSSCG00000013041	FERMT3	ENSG00000149781	fermitin family member 3 [Source:HGNC Symbol;Acc:HGNC:23151]	PLINK	A	lop ear	ear
ENSSSCG00000013054	ATL3	ENSG00000184743	atlastin GTPase 3 [Source:HGNC Symbol;Acc:HGNC:24526]	PLINK	A	lop ear	ear
ENSSSCG00000013083	CPSF7	ENSG00000149532	cleavage and polyadenylation specific factor 7 [Source:HGNC Symbol;Acc:HGNC:30098]	PLINK	A	lop ear	ear
ENSSSCG00000013084	TMEM216	ENSG00000187049	transmembrane protein 216 [Source:HGNC Symbol;Acc:HGNC:25018]	PLINK	A	lop ear	ear
ENSSSCG00000013092	PGA5	ENSG00000256713	pepsinogen A5 [Source:HGNC Symbol;Acc:HGNC:8887]	PLINK	A	lop ear	ear
ENSSSCG00000013100	MS4A6A	ENSG00000110077	membrane spanning 4-domains A6A [Source:HGNC Symbol;Acc:HGNC:13375]	PLINK	A	lop ear	ear
ENSSSCG00000013119	STX3	ENSG00000166900	syntaxin 3 [Source:HGNC Symbol;Acc:HGNC:11438]	PLINK	A	lop ear	ear
ENSSSCG00000013148	GLYATL2	ENSG00000156689	glycine-N-acyltransferase like 2 [Source:HGNC Symbol;Acc:HGNC:24178]	PLINK	A	lop ear	ear
ENSSSCG00000013266	LARGE2	ENSG00000165905	LARGE xylosyl- and glucuronyltransferase 2 [Source:HGNC Symbol;Acc:HGNC:16522]	PLINK	A	lop ear	ear
ENSSSCG00000013267	PEX16	ENSG00000121680	peroxisomal biogenesis factor 16 [Source:HGNC Symbol;Acc:HGNC:8857]	PLINK	A	lop ear	ear
ENSSSCG00000013269	MAPK8IP1	ENSG00000121653	mitogen-activated protein kinase 8 interacting protein 1 [Source:HGNC Symbol;Acc:HGNC:6882]	PLINK	A	lop ear	ear
ENSSSCG00000013273	CHST1	ENSG00000175264	carbohydrate sulfotransferase 1 [Source:HGNC Symbol;Acc:HGNC:1969]	PLINK	A	lop ear	ear
ENSSSCG00000013278	TSPAN18	ENSG00000157570	tetraspanin 18 [Source:HGNC Symbol;Acc:HGNC:20660]	PLINK	A	lop ear	ear
ENSSSCG00000013292	PRR5L	ENSG00000135362	proline rich 5 like [Source:HGNC Symbol;Acc:HGNC:25878]	PLINK	A	lop ear	ear
ENSSSCG00000013294	LDLRAD3	ENSG00000179241	low density lipoprotein receptor class A domain containing 3 [Source:HGNC Symbol;Acc:HGNC:27046]	PLINK	A	lop ear	ear
ENSSSCG00000013302	CAT	ENSG00000121691	catalase [Source:HGNC Symbol;Acc:HGNC:1516]	PLINK	A	lop ear	ear
ENSSSCG00000013303	ABTB2	ENSG00000166016	ankyrin repeat and BTB domain containing 2 [Source:HGNC Symbol;Acc:HGNC:23842]	PLINK	A	lop ear	ear
ENSSSCG00000013307	LMO2	ENSG00000135363	LIM domain only 2 [Source:HGNC Symbol;Acc:HGNC:6642]	PLINK	A	lop ear	ear
ENSSSCG00000013308	FBXO3	ENSG00000110429	F-box protein 3 [Source:HGNC Symbol;Acc:HGNC:13582]	PLINK	A	lop ear	ear
ENSSSCG00000013311	KIAA1549L	ENSG00000110427	KIAA1549 like [Source:HGNC Symbol;Acc:HGNC:24836]	PLINK	A	lop ear	ear
ENSSSCG00000013312	HIPK3	ENSG00000110422	homeodomain interacting protein kinase 3 [Source:HGNC Symbol;Acc:HGNC:4915]	PLINK	A	lop ear	ear
ENSSSCG00000013315	EIF3M	ENSG00000149100	eukaryotic translation initiation factor 3 subunit M [Source:HGNC Symbol;Acc:HGNC:24460]	PLINK	A	lop ear	ear
ENSSSCG00000013318	RCN1	ENSG00000049449	reticulocalbin 1 [Source:HGNC Symbol;Acc:HGNC:9934]	PLINK	A	lop ear	ear
ENSSSCG00000013327	MPPED2	ENSG00000066382	metallophosphoesterase domain containing 2 [Source:HGNC Symbol;Acc:HGNC:1180]	PLINK	A	lop ear	ear
ENSSSCG00000013339	ANO3	ENSG00000134343	anoctamin 3 [Source:HGNC Symbol;Acc:HGNC:14004]	PLINK	A	lop ear	ear
ENSSSCG00000013341	LUZP2	ENSG00000187398	leucine zipper protein 2 [Source:HGNC Symbol;Acc:HGNC:23206]	PLINK	A	lop ear	ear
ENSSSCG00000013351	NAV2	ENSG00000166833	neuron navigator 2 [Source:HGNC Symbol;Acc:HGNC:15997]	PLINK	A	lop ear	ear
ENSSSCG00000013354	CSRP3	ENSG00000129170	cysteine and glycine rich protein 3 [Source:HGNC Symbol;Acc:HGNC:2472]	PLINK	A	lop ear	ear
ENSSSCG00000013358	PTPN5	ENSG00000110786	protein tyrosine phosphatase non-receptor type 5 [Source:HGNC Symbol;Acc:HGNC:9657]	PLINK	A	lop ear	ear
ENSSSCG00000013378	ABCC8	ENSG00000006071	ATP binding cassette subfamily C member 8 [Source:HGNC Symbol;Acc:HGNC:59]	PLINK	A	lop ear	ear
ENSSSCG00000013788	ADGRE2	ENSG00000127507	adhesion G protein-coupled receptor E2 [Source:HGNC Symbol;Acc:HGNC:3337]	PLINK	A	lop ear	ear
ENSSSCG00000014088	IQGAP2	ENSG00000145703	IQ motif containing GTPase activating protein 2 [Source:HGNC Symbol;Acc:HGNC:6111]	PLINK	A	lop ear	ear
ENSSSCG00000014091	F2RL1	ENSG00000164251	F2R like trypsin receptor 1 [Source:HGNC Symbol;Acc:HGNC:3538]	PLINK	A	lop ear	ear
ENSSSCG00000014092	S100Z	ENSG00000171643	S100 calcium binding protein Z [Source:HGNC Symbol;Acc:HGNC:30367]	PLINK	A	lop ear	ear
ENSSSCG00000014093	CRHBP	ENSG00000145708	corticotropin releasing hormone binding protein [Source:HGNC Symbol;Acc:HGNC:2356]	PLINK	A	lop ear	ear
ENSSSCG00000014094	AGGF1	ENSG00000164252	angiogenic factor with G-patch and FHA domains 1 [Source:HGNC Symbol;Acc:HGNC:24684]	PLINK	A	lop ear	ear
ENSSSCG00000014108	BHMT	ENSG00000145692	betaine--homocysteine S-methyltransferase [Source:HGNC Symbol;Acc:HGNC:1047]	PLINK	A	lop ear	ear
ENSSSCG00000014110	DMGDH	ENSG00000132837	dimethylglycine dehydrogenase [Source:HGNC Symbol;Acc:HGNC:24475]	PLINK	A	lop ear	ear
ENSSSCG00000014117	THBS4	ENSG00000113296	thrombospondin 4 [Source:HGNC Symbol;Acc:HGNC:11788]	PLINK	A	lop ear	ear
ENSSSCG00000014119	SERINC5	ENSG00000164300	serine incorporator 5 [Source:HGNC Symbol;Acc:HGNC:18825]	PLINK	A	lop ear	ear
ENSSSCG00000014139	ARSK	ENSG00000164291	arylsulfatase family member K [Source:HGNC Symbol;Acc:HGNC:25239]	PLINK	A	lop ear	ear
ENSSSCG00000014170	CAST	ENSG00000153113	calpastatin [Source:HGNC Symbol;Acc:HGNC:1515]	PLINK	A	lop ear	ear
ENSSSCG00000014171	ERAP1	ENSG00000164307	endoplasmic reticulum aminopeptidase 1 [Source:HGNC Symbol;Acc:HGNC:18173]	PLINK	A	lop ear	ear
ENSSSCG00000014203	MCC	ENSG00000171444	MCC regulator of WNT signaling pathway [Source:HGNC Symbol;Acc:HGNC:6935]	PLINK	A	lop ear	ear
ENSSSCG00000014211	YTHDC2	ENSG00000047188	YTH domain containing 2 [Source:HGNC Symbol;Acc:HGNC:24721]	PLINK	A	lop ear	ear
ENSSSCG00000014213	KCNN2	ENSG00000080709	potassium calcium-activated channel subfamily N member 2 [Source:HGNC Symbol;Acc:HGNC:6291]	PLINK	A	lop ear	ear
ENSSSCG00000014217	FEM1C	ENSG00000145780	fem-1 homolog C [Source:HGNC Symbol;Acc:HGNC:16933]	PLINK	A	lop ear	ear
ENSSSCG00000014223	COMMD10	ENSG00000145781	COMM domain containing 10 [Source:HGNC Symbol;Acc:HGNC:30201]	PLINK	A	lop ear	ear
ENSSSCG00000014224	SEMA6A	ENSG00000092421	semaphorin 6A [Source:HGNC Symbol;Acc:HGNC:10738]	PLINK	A	lop ear	ear
ENSSSCG00000014232	LOX	ENSG00000113083	lysyl oxidase [Source:HGNC Symbol;Acc:HGNC:6664]	PLINK	A	lop ear	ear
ENSSSCG00000014238	PRDM6	ENSG00000061455	PR/SET domain 6 [Source:HGNC Symbol;Acc:HGNC:9350]	PLINK	A	lop ear	ear
ENSSSCG00000014239	CEP120	ENSG00000168944	centrosomal protein 120 [Source:HGNC Symbol;Acc:HGNC:26690]	PLINK	A	lop ear	ear
ENSSSCG00000014240	CSNK1G3	ENSG00000151292	casein kinase 1 gamma 3 [Source:HGNC Symbol;Acc:HGNC:2456]	PLINK	A	lop ear	ear
ENSSSCG00000014247	ALDH7A1	ENSG00000164904	aldehyde dehydrogenase 7 family member A1 [Source:HGNC Symbol;Acc:HGNC:877]	PLINK	A	lop ear	ear
ENSSSCG00000014252	PRRC1	ENSG00000164244	proline rich coiled-coil 1 [Source:HGNC Symbol;Acc:HGNC:28164]	PLINK	A	lop ear	ear
ENSSSCG00000014255	SLC12A2	ENSG00000064651	solute carrier family 12 member 2 [Source:HGNC Symbol;Acc:HGNC:10911]	PLINK	A	lop ear	ear
ENSSSCG00000014256	FBN2	ENSG00000138829	fibrillin 2 [Source:HGNC Symbol;Acc:HGNC:3604]	PLINK	A	lop ear	ear
ENSSSCG00000014257	SLC27A6	ENSG00000113396	solute carrier family 27 member 6 [Source:HGNC Symbol;Acc:HGNC:11000]	PLINK	A	lop ear	ear
ENSSSCG00000014259	ADAMTS19	ENSG00000145808	ADAM metallopeptidase with thrombospondin type 1 motif 19 [Source:HGNC Symbol;Acc:HGNC:17111]	PLINK	A	lop ear	ear
ENSSSCG00000014293	FSTL4	ENSG00000053108	follistatin like 4 [Source:HGNC Symbol;Acc:HGNC:21389]	PLINK	A	lop ear	ear
ENSSSCG00000014296	VDAC1	ENSG00000213585	voltage dependent anion channel 1 [Source:HGNC Symbol;Acc:HGNC:12669]	PLINK	A	lop ear	ear
ENSSSCG00000014298	PPP2CA	ENSG00000113575	protein phosphatase 2 catalytic subunit alpha [Source:HGNC Symbol;Acc:HGNC:9299]	PLINK	A	lop ear	ear
ENSSSCG00000014302	CDKL3	ENSG00000006837	cyclin dependent kinase like 3 [Source:HGNC Symbol;Acc:HGNC:15483]	PLINK	A	lop ear	ear
ENSSSCG00000014303	JADE2	ENSG00000043143	jade family PHD finger 2 [Source:HGNC Symbol;Acc:HGNC:22984]	PLINK	A	lop ear	ear
ENSSSCG00000014316	TGFBI	ENSG00000120708	transforming growth factor beta induced [Source:HGNC Symbol;Acc:HGNC:11771]	PLINK	A	lop ear	ear
ENSSSCG00000014318	TRPC7	ENSG00000069018	transient receptor potential cation channel subfamily C member 7 [Source:HGNC Symbol;Acc:HGNC:20754]	PLINK	A	lop ear	ear
ENSSSCG00000014319	SMAD5	ENSG00000113658	SMAD family member 5 [Source:HGNC Symbol;Acc:HGNC:6771]	PLINK	A	lop ear	ear
ENSSSCG00000014387	DIAPH1	ENSG00000131504	diaphanous related formin 1 [Source:HGNC Symbol;Acc:HGNC:2876]	PLINK	A	lop ear	ear
ENSSSCG00000014394	RNF14	ENSG00000013561	ring finger protein 14 [Source:HGNC Symbol;Acc:HGNC:10058]	PLINK	A	lop ear	ear
ENSSSCG00000014396	DELE1	ENSG00000081791	DAP3 binding cell death enhancer 1 [Source:HGNC Symbol;Acc:HGNC:28969]	PLINK	A	lop ear	ear
ENSSSCG00000014399	ARHGAP26	ENSG00000145819	Rho GTPase activating protein 26 [Source:HGNC Symbol;Acc:HGNC:17073]	PLINK	A	lop ear	ear
ENSSSCG00000014406	PRELID2	ENSG00000186314	PRELI domain containing 2 [Source:HGNC Symbol;Acc:HGNC:28306]	PLINK	A	lop ear	ear
ENSSSCG00000014410	SH3RF2	ENSG00000156463	SH3 domain containing ring finger 2 [Source:HGNC Symbol;Acc:HGNC:26299]	PLINK	A	lop ear	ear
ENSSSCG00000014414	RBM27	ENSG00000091009	RNA binding motif protein 27 [Source:HGNC Symbol;Acc:HGNC:29243]	PLINK	A	lop ear	ear
ENSSSCG00000014420	JAKMIP2	ENSG00000176049	janus kinase and microtubule interacting protein 2 [Source:HGNC Symbol;Acc:HGNC:29067]	PLINK	A	lop ear	ear
ENSSSCG00000014422	SPINK5	ENSG00000133710	serine peptidase inhibitor Kazal type 5 [Source:HGNC Symbol;Acc:HGNC:15464]	PLINK	A	lop ear	ear
ENSSSCG00000014426	SPINK9	ENSG00000204909	serine peptidase inhibitor Kazal type 9 [Source:HGNC Symbol;Acc:HGNC:32951]	PLINK	A	lop ear	ear
ENSSSCG00000014427	FBXO38	ENSG00000145868	F-box protein 38 [Source:HGNC Symbol;Acc:HGNC:28844]	PLINK	A	lop ear	ear
ENSSSCG00000014428	HTR4	ENSG00000164270	5-hydroxytryptamine receptor 4 [Source:HGNC Symbol;Acc:HGNC:5299]	PLINK	A	lop ear	ear
ENSSSCG00000014430	ABLIM3	ENSG00000173210	actin binding LIM protein family member 3 [Source:HGNC Symbol;Acc:HGNC:29132]	PLINK	A	lop ear	ear
ENSSSCG00000014436	ARHGEF37	ENSG00000183111	Rho guanine nucleotide exchange factor 37 [Source:HGNC Symbol;Acc:HGNC:34430]	PLINK	A	lop ear	ear
ENSSSCG00000014437	PPARGC1B	ENSG00000155846	PPARG coactivator 1 beta [Source:HGNC Symbol;Acc:HGNC:30022]	PLINK	A	lop ear	ear
ENSSSCG00000014438	PDE6A	ENSG00000132915	phosphodiesterase 6A [Source:HGNC Symbol;Acc:HGNC:8785]	PLINK	A	lop ear	ear
ENSSSCG00000014441	CSF1R	ENSG00000182578	colony stimulating factor 1 receptor [Source:HGNC Symbol;Acc:HGNC:2433]	PLINK	A	lop ear	ear
ENSSSCG00000014568	DENND2B	ENSG00000166444	DENN domain containing 2B [Source:HGNC Symbol;Acc:HGNC:11350]	PLINK	A	lop ear	ear
ENSSSCG00000014570	NRIP3	ENSG00000175352	nuclear receptor interacting protein 3 [Source:HGNC Symbol;Acc:HGNC:1167]	PLINK	A	lop ear	ear
ENSSSCG00000014575	SCUBE2	ENSG00000175356	signal peptide, CUB domain and EGF like domain containing 2 [Source:HGNC Symbol;Acc:HGNC:30425]	PLINK	A	lop ear	ear
ENSSSCG00000014577	TMEM9B	ENSG00000175348	TMEM9 domain family member B [Source:HGNC Symbol;Acc:HGNC:1168]	PLINK	A	lop ear	ear
ENSSSCG00000014580	RIC3	ENSG00000166405	RIC3 acetylcholine receptor chaperone [Source:HGNC Symbol;Acc:HGNC:30338]	PLINK	A	lop ear	ear
ENSSSCG00000014598	PPFIBP2	ENSG00000166387	PPFIA binding protein 2 [Source:HGNC Symbol;Acc:HGNC:9250]	PLINK	A	lop ear	ear
ENSSSCG00000014599	SYT9	ENSG00000170743	synaptotagmin 9 [Source:HGNC Symbol;Acc:HGNC:19265]	PLINK	A	lop ear	ear
ENSSSCG00000014600	ZNF215	ENSG00000149054	zinc finger protein 215 [Source:HGNC Symbol;Acc:HGNC:13007]	PLINK	A	lop ear	ear
ENSSSCG00000014626	HPX	ENSG00000110169	hemopexin [Source:HGNC Symbol;Acc:HGNC:5171]	PLINK	A	lop ear	ear
ENSSSCG00000014766	OR51E1	ENSG00000180785	olfactory receptor family 51 subfamily E member 1 [Source:HGNC Symbol;Acc:HGNC:15194]	PLINK	A	lop ear	ear
ENSSSCG00000014794	NUP98	ENSG00000110713	nucleoporin 98 and 96 precursor [Source:HGNC Symbol;Acc:HGNC:8068]	PLINK	A	lop ear	ear
ENSSSCG00000014800	RNF121	ENSG00000137522	ring finger protein 121 [Source:HGNC Symbol;Acc:HGNC:21070]	PLINK	A	lop ear	ear
ENSSSCG00000014817	ARAP1	ENSG00000186635	ArfGAP with RhoGAP domain, ankyrin repeat and PH domain 1 [Source:HGNC Symbol;Acc:HGNC:16925]	PLINK	A	lop ear	ear
ENSSSCG00000014818	STARD10	ENSG00000214530	StAR related lipid transfer domain containing 10 [Source:HGNC Symbol;Acc:HGNC:10666]	PLINK	A	lop ear	ear
ENSSSCG00000014819	ATG16L2	ENSG00000168010	autophagy related 16 like 2 [Source:HGNC Symbol;Acc:HGNC:25464]	PLINK	A	lop ear	ear
ENSSSCG00000014820	FCHSD2	ENSG00000137478	FCH and double SH3 domains 2 [Source:HGNC Symbol;Acc:HGNC:29114]	PLINK	A	lop ear	ear
ENSSSCG00000014827	PLEKHB1	ENSG00000021300	pleckstrin homology domain containing B1 [Source:HGNC Symbol;Acc:HGNC:19079]	PLINK	A	lop ear	ear
ENSSSCG00000014828	RAB6A	ENSG00000175582	RAB6A, member RAS oncogene family [Source:HGNC Symbol;Acc:HGNC:9786]	PLINK	A	lop ear	ear
ENSSSCG00000014835	C2CD3	ENSG00000168014	C2 domain containing 3 centriole elongation regulator [Source:HGNC Symbol;Acc:HGNC:24564]	PLINK	A	lop ear	ear
ENSSSCG00000014838	PGM2L1	ENSG00000165434	phosphoglucomutase 2 like 1 [Source:HGNC Symbol;Acc:HGNC:20898]	PLINK	A	lop ear	ear
ENSSSCG00000014850	SPCS2	ENSG00000118363	signal peptidase complex subunit 2 [Source:HGNC Symbol;Acc:HGNC:28962]	PLINK	A	lop ear	ear
ENSSSCG00000014852	ARRB1	ENSG00000137486	arrestin beta 1 [Source:HGNC Symbol;Acc:HGNC:711]	PLINK	A	lop ear	ear
ENSSSCG00000014871	TSKU	ENSG00000182704	tsukushi, small leucine rich proteoglycan [Source:HGNC Symbol;Acc:HGNC:28850]	PLINK	A	lop ear	ear
ENSSSCG00000014876	MYO7A	ENSG00000137474	myosin VIIA [Source:HGNC Symbol;Acc:HGNC:7606]	PLINK	A	lop ear	ear
ENSSSCG00000014878	PAK1	ENSG00000149269	p21 (RAC1) activated kinase 1 [Source:HGNC Symbol;Acc:HGNC:8590]	PLINK	A	lop ear	ear
ENSSSCG00000014881	CLNS1A	ENSG00000074201	chloride nucleotide-sensitive channel 1A [Source:HGNC Symbol;Acc:HGNC:2080]	PLINK	A	lop ear	ear
ENSSSCG00000014882	RSF1	ENSG00000048649	remodeling and spacing factor 1 [Source:HGNC Symbol;Acc:HGNC:18118]	PLINK	A	lop ear	ear
ENSSSCG00000014887	ALG8	ENSG00000159063	ALG8 alpha-1,3-glucosyltransferase [Source:HGNC Symbol;Acc:HGNC:23161]	PLINK	A	lop ear	ear
ENSSSCG00000014891	GAB2	ENSG00000033327	GRB2 associated binding protein 2 [Source:HGNC Symbol;Acc:HGNC:14458]	PLINK	A	lop ear	ear
ENSSSCG00000014892	USP35	ENSG00000118369	ubiquitin specific peptidase 35 [Source:HGNC Symbol;Acc:HGNC:20061]	PLINK	A	lop ear	ear
ENSSSCG00000014893	NARS2	ENSG00000137513	asparaginyl-tRNA synthetase 2, mitochondrial [Source:HGNC Symbol;Acc:HGNC:26274]	PLINK	A	lop ear	ear
ENSSSCG00000014898	DDIAS	ENSG00000165490	DNA damage induced apoptosis suppressor [Source:HGNC Symbol;Acc:HGNC:26351]	PLINK	A	lop ear	ear
ENSSSCG00000014899	PRCP	ENSG00000137509	prolylcarboxypeptidase [Source:HGNC Symbol;Acc:HGNC:9344]	PLINK	A	lop ear	ear
ENSSSCG00000014900	RAB30	ENSG00000137502	RAB30, member RAS oncogene family [Source:HGNC Symbol;Acc:HGNC:9770]	PLINK	A	lop ear	ear
ENSSSCG00000014902	ANKRD42	ENSG00000137494	ankyrin repeat domain 42 [Source:HGNC Symbol;Acc:HGNC:26752]	PLINK	A	lop ear	ear
ENSSSCG00000014903	CCDC90B	ENSG00000137500	coiled-coil domain containing 90B [Source:HGNC Symbol;Acc:HGNC:28108]	PLINK	A	lop ear	ear
ENSSSCG00000014904	DLG2	ENSG00000150672	discs large MAGUK scaffold protein 2 [Source:HGNC Symbol;Acc:HGNC:2901]	PLINK	A	lop ear	ear
ENSSSCG00000014909	SYTL2	ENSG00000137501	synaptotagmin like 2 [Source:HGNC Symbol;Acc:HGNC:15585]	PLINK	A	lop ear	ear
ENSSSCG00000014910	RPL35A	ENSG00000182899	ribosomal protein L35a [Source:HGNC Symbol;Acc:HGNC:10345]	PLINK	A	lop ear	ear
ENSSSCG00000014911	TMEM37	ENSG00000171227	transmembrane protein 37 [Source:HGNC Symbol;Acc:HGNC:18216]	PLINK	A	lop ear	ear
ENSSSCG00000014912	CCDC83	ENSG00000150676	coiled-coil domain containing 83 [Source:HGNC Symbol;Acc:HGNC:28535]	PLINK	A	lop ear	ear
ENSSSCG00000014913	PICALM	ENSG00000073921	phosphatidylinositol binding clathrin assembly protein [Source:HGNC Symbol;Acc:HGNC:15514]	PLINK	A	lop ear	ear
ENSSSCG00000014917	CCDC81	ENSG00000149201	coiled-coil domain containing 81 [Source:HGNC Symbol;Acc:HGNC:26281]	PLINK	A	lop ear	ear
ENSSSCG00000014919	ME3	ENSG00000151376	malic enzyme 3 [Source:HGNC Symbol;Acc:HGNC:6985]	PLINK	A	lop ear	ear
ENSSSCG00000014920	FZD4	ENSG00000174804	frizzled class receptor 4 [Source:HGNC Symbol;Acc:HGNC:4042]	PLINK	A	lop ear	ear
ENSSSCG00000014921	PRSS23	ENSG00000150687	serine protease 23 [Source:HGNC Symbol;Acc:HGNC:14370]	PLINK	A	lop ear	ear
ENSSSCG00000014924	CTSC	ENSG00000109861	cathepsin C [Source:HGNC Symbol;Acc:HGNC:2528]	PLINK	A	lop ear	ear
ENSSSCG00000014927	NOX4	ENSG00000086991	NADPH oxidase 4 [Source:HGNC Symbol;Acc:HGNC:7891]	PLINK	A	lop ear	ear
ENSSSCG00000014943	DEUP1	ENSG00000165325	deuterosome assembly protein 1 [Source:HGNC Symbol;Acc:HGNC:26344]	PLINK	A	lop ear	ear
ENSSSCG00000014946	CEP295	ENSG00000166004	centrosomal protein 295 [Source:HGNC Symbol;Acc:HGNC:29366]	PLINK	A	lop ear	ear
ENSSSCG00000014949	MED17	ENSG00000042429	mediator complex subunit 17 [Source:HGNC Symbol;Acc:HGNC:2375]	PLINK	A	lop ear	ear
ENSSSCG00000014950	VSTM5	ENSG00000214376	V-set and transmembrane domain containing 5 [Source:HGNC Symbol;Acc:HGNC:34443]	PLINK	A	lop ear	ear
ENSSSCG00000014959	PIWIL4	ENSG00000134627	piwi like RNA-mediated gene silencing 4 [Source:HGNC Symbol;Acc:HGNC:18444]	PLINK	A	lop ear	ear
ENSSSCG00000014960	AMOTL1	ENSG00000166025	angiomotin like 1 [Source:HGNC Symbol;Acc:HGNC:17811]	PLINK	A	lop ear	ear
ENSSSCG00000014961	CWC15	ENSG00000150316	CWC15 spliceosome associated protein homolog [Source:HGNC Symbol;Acc:HGNC:26939]	PLINK	A	lop ear	ear
ENSSSCG00000014965	ENDOD1	ENSG00000149218	endonuclease domain containing 1 [Source:HGNC Symbol;Acc:HGNC:29129]	PLINK	A	lop ear	ear
ENSSSCG00000014970	MTMR2	ENSG00000087053	myotubularin related protein 2 [Source:HGNC Symbol;Acc:HGNC:7450]	PLINK	A	lop ear	ear
ENSSSCG00000014976	ARHGAP42	ENSG00000165895	Rho GTPase activating protein 42 [Source:HGNC Symbol;Acc:HGNC:26545]	PLINK	A	lop ear	ear
ENSSSCG00000014983	MMP20	ENSG00000137674	matrix metallopeptidase 20 [Source:HGNC Symbol;Acc:HGNC:7167]	PLINK	A	lop ear	ear
ENSSSCG00000014994	PDGFD	ENSG00000170962	platelet derived growth factor D [Source:HGNC Symbol;Acc:HGNC:30620]	PLINK	A	lop ear	ear
ENSSSCG00000014995	DDI1	ENSG00000170967	DNA damage inducible 1 homolog 1 [Source:HGNC Symbol;Acc:HGNC:18961]	PLINK	A	lop ear	ear
ENSSSCG00000015010	EXPH5	ENSG00000110723	exophilin 5 [Source:HGNC Symbol;Acc:HGNC:30578]	PLINK	A	lop ear	ear
ENSSSCG00000015020	BTG4	ENSG00000137707	BTG anti-proliferation factor 4 [Source:HGNC Symbol;Acc:HGNC:13862]	PLINK	A	lop ear	ear
ENSSSCG00000015037	IL18	ENSG00000150782	interleukin 18 [Source:HGNC Symbol;Acc:HGNC:5986]	PLINK	A	lop ear	ear
ENSSSCG00000015045	NCAM1	ENSG00000149294	neural cell adhesion molecule 1 [Source:HGNC Symbol;Acc:HGNC:7656]	PLINK	A	lop ear	ear
ENSSSCG00000015047	TTC12	ENSG00000149292	tetratricopeptide repeat domain 12 [Source:HGNC Symbol;Acc:HGNC:23700]	PLINK	A	lop ear	ear
ENSSSCG00000015048	DRD2	ENSG00000149295	dopamine receptor D2 [Source:HGNC Symbol;Acc:HGNC:3023]	PLINK	A	lop ear	ear
ENSSSCG00000015049	TMPRSS5	ENSG00000166682	transmembrane serine protease 5 [Source:HGNC Symbol;Acc:HGNC:14908]	PLINK	A	lop ear	ear
ENSSSCG00000015054	NNMT	ENSG00000166741	nicotinamide N-methyltransferase [Source:HGNC Symbol;Acc:HGNC:7861]	PLINK	A	lop ear	ear
ENSSSCG00000015082	DSCAML1	ENSG00000177103	DS cell adhesion molecule like 1 [Source:HGNC Symbol;Acc:HGNC:14656]	PLINK	A	lop ear	ear
ENSSSCG00000015083	FXYD6	ENSG00000137726	FXYD domain containing ion transport regulator 6 [Source:HGNC Symbol;Acc:HGNC:4030]	PLINK	A	lop ear	ear
ENSSSCG00000015125	NECTIN1	ENSG00000110400	nectin cell adhesion molecule 1 [Source:HGNC Symbol;Acc:HGNC:9706]	PLINK	A	lop ear	ear
ENSSSCG00000015126	TRIM29	ENSG00000137699	tripartite motif containing 29 [Source:HGNC Symbol;Acc:HGNC:17274]	PLINK	A	lop ear	ear
ENSSSCG00000015131	GRIK4	ENSG00000149403	glutamate ionotropic receptor kainate type subunit 4 [Source:HGNC Symbol;Acc:HGNC:4582]	PLINK	A	lop ear	ear
ENSSSCG00000015135	SORL1	ENSG00000137642	sortilin related receptor 1 [Source:HGNC Symbol;Acc:HGNC:11185]	PLINK	A	lop ear	ear
ENSSSCG00000015136	UBASH3B	ENSG00000154127	ubiquitin associated and SH3 domain containing B [Source:HGNC Symbol;Acc:HGNC:29884]	PLINK	A	lop ear	ear
ENSSSCG00000015137	CRTAM	ENSG00000109943	cytotoxic and regulatory T cell molecule [Source:HGNC Symbol;Acc:HGNC:24313]	PLINK	A	lop ear	ear
ENSSSCG00000015138	JHY	ENSG00000109944	junctional cadherin complex regulator [Source:HGNC Symbol;Acc:HGNC:26288]	PLINK	A	lop ear	ear
ENSSSCG00000015144	GRAMD1B	ENSG00000023171	GRAM domain containing 1B [Source:HGNC Symbol;Acc:HGNC:29214]	PLINK	A	lop ear	ear
ENSSSCG00000015145	ZNF202	ENSG00000166261	zinc finger protein 202 [Source:HGNC Symbol;Acc:HGNC:12994]	PLINK	A	lop ear	ear
ENSSSCG00000015150	OR8D4	ENSG00000181518	olfactory receptor family 8 subfamily D member 4 [Source:HGNC Symbol;Acc:HGNC:14840]	PLINK	A	lop ear	ear
ENSSSCG00000015234	KIRREL3	ENSG00000149571	kirre like nephrin family adhesion molecule 3 [Source:HGNC Symbol;Acc:HGNC:23204]	PLINK	A	lop ear	ear
ENSSSCG00000015237	FLI1	ENSG00000151702	Fli-1 proto-oncogene, ETS transcription factor [Source:HGNC Symbol;Acc:HGNC:3749]	PLINK	A	lop ear	ear
ENSSSCG00000015253	NTM	ENSG00000182667	neurotrimin [Source:HGNC Symbol;Acc:HGNC:17941]	PLINK	A	lop ear	ear
ENSSSCG00000015276	ETNK2	ENSG00000143845	ethanolamine kinase 2 [Source:HGNC Symbol;Acc:HGNC:25575]	PLINK	A	lop ear	ear
ENSSSCG00000015277	SOX13	ENSG00000143842	SRY-box transcription factor 13 [Source:HGNC Symbol;Acc:HGNC:11192]	PLINK	A	lop ear	ear
ENSSSCG00000015281	PLEKHA6	ENSG00000143850	pleckstrin homology domain containing A6 [Source:HGNC Symbol;Acc:HGNC:17053]	PLINK	A	lop ear	ear
ENSSSCG00000015282	PPP1R15B	ENSG00000158615	protein phosphatase 1 regulatory subunit 15B [Source:HGNC Symbol;Acc:HGNC:14951]	PLINK	A	lop ear	ear
ENSSSCG00000015283	PIK3C2B	ENSG00000133056	phosphatidylinositol-4-phosphate 3-kinase catalytic subunit type 2 beta [Source:HGNC Symbol;Acc:HGNC:8972]	PLINK	A	lop ear	ear
ENSSSCG00000015285	LRRN2	ENSG00000170382	leucine rich repeat neuronal 2 [Source:HGNC Symbol;Acc:HGNC:16914]	PLINK	A	lop ear	ear
ENSSSCG00000015290	CDK18	ENSG00000117266	cyclin dependent kinase 18 [Source:HGNC Symbol;Acc:HGNC:8751]	PLINK	A	lop ear	ear
ENSSSCG00000015291	LEMD1	ENSG00000186007	LEM domain containing 1 [Source:HGNC Symbol;Acc:HGNC:18725]	PLINK	A	lop ear	ear
ENSSSCG00000015297	ADAM22	ENSG00000008277	ADAM metallopeptidase domain 22 [Source:HGNC Symbol;Acc:HGNC:201]	PLINK	A	lop ear	ear
ENSSSCG00000015300	ZNF804B	ENSG00000182348	zinc finger protein 804B [Source:HGNC Symbol;Acc:HGNC:21958]	PLINK	A	lop ear	ear
ENSSSCG00000015390	ABCB1	ENSG00000085563	ATP binding cassette subfamily B member 1 [Source:HGNC Symbol;Acc:HGNC:40]	PLINK	A	lop ear	ear
ENSSSCG00000015425	SLC26A5	ENSG00000170615	solute carrier family 26 member 5 [Source:HGNC Symbol;Acc:HGNC:9359]	PLINK	A	lop ear	ear
ENSSSCG00000015432	ATXN7L1	ENSG00000146776	ataxin 7 like 1 [Source:HGNC Symbol;Acc:HGNC:22210]	PLINK	A	lop ear	ear
ENSSSCG00000015433	CDHR3	ENSG00000128536	cadherin related family member 3 [Source:HGNC Symbol;Acc:HGNC:26308]	PLINK	A	lop ear	ear
ENSSSCG00000015444	LAMB1	ENSG00000091136	laminin subunit beta 1 [Source:HGNC Symbol;Acc:HGNC:6486]	PLINK	A	lop ear	ear
ENSSSCG00000015445	NRCAM	ENSG00000091129	neuronal cell adhesion molecule [Source:HGNC Symbol;Acc:HGNC:7994]	PLINK	A	lop ear	ear
ENSSSCG00000015450	ZNF786	ENSG00000197362	zinc finger protein 786 [Source:HGNC Symbol;Acc:HGNC:21806]	PLINK	A	lop ear	ear
ENSSSCG00000015462	TPK1	ENSG00000196511	thiamin pyrophosphokinase 1 [Source:HGNC Symbol;Acc:HGNC:17358]	PLINK	A	lop ear	ear
ENSSSCG00000015473	TMEM183A	ENSG00000163444	transmembrane protein 183A [Source:HGNC Symbol;Acc:HGNC:20173]	PLINK	A	lop ear	ear
ENSSSCG00000015474	PPFIA4	ENSG00000143847	PTPRF interacting protein alpha 4 [Source:HGNC Symbol;Acc:HGNC:9248]	PLINK	A	lop ear	ear
ENSSSCG00000015477	CHIT1	ENSG00000133063	chitinase 1 [Source:HGNC Symbol;Acc:HGNC:1936]	PLINK	A	lop ear	ear
ENSSSCG00000015480	PRRC2C	ENSG00000117523	proline rich coiled-coil 2C [Source:HGNC Symbol;Acc:HGNC:24903]	PLINK	A	lop ear	ear
ENSSSCG00000015482	VAMP4	ENSG00000117533	vesicle associated membrane protein 4 [Source:HGNC Symbol;Acc:HGNC:12645]	PLINK	A	lop ear	ear
ENSSSCG00000015488	TNFSF4	ENSG00000117586	TNF superfamily member 4 [Source:HGNC Symbol;Acc:HGNC:11934]	PLINK	A	lop ear	ear
ENSSSCG00000015489	SLC9C2	ENSG00000162753	solute carrier family 9 member C2 (putative) [Source:HGNC Symbol;Acc:HGNC:28664]	PLINK	A	lop ear	ear
ENSSSCG00000015491	ANKRD45	ENSG00000183831	ankyrin repeat domain 45 [Source:HGNC Symbol;Acc:HGNC:24786]	PLINK	A	lop ear	ear
ENSSSCG00000015492	DARS2	ENSG00000117593	aspartyl-tRNA synthetase 2, mitochondrial [Source:HGNC Symbol;Acc:HGNC:25538]	PLINK	A	lop ear	ear
ENSSSCG00000015496	CENPL	ENSG00000120334	centromere protein L [Source:HGNC Symbol;Acc:HGNC:17879]	PLINK	A	lop ear	ear
ENSSSCG00000015497	KLHL20	ENSG00000076321	kelch like family member 20 [Source:HGNC Symbol;Acc:HGNC:25056]	PLINK	A	lop ear	ear
ENSSSCG00000015499	RABGAP1L	ENSG00000152061	RAB GTPase activating protein 1 like [Source:HGNC Symbol;Acc:HGNC:24663]	PLINK	A	lop ear	ear
ENSSSCG00000015504	CACYBP	ENSG00000116161	calcyclin binding protein [Source:HGNC Symbol;Acc:HGNC:30423]	PLINK	A	lop ear	ear
ENSSSCG00000015507	TNN	ENSG00000120332	tenascin N [Source:HGNC Symbol;Acc:HGNC:22942]	PLINK	A	lop ear	ear
ENSSSCG00000015508	TNR	ENSG00000116147	tenascin R [Source:HGNC Symbol;Acc:HGNC:11953]	PLINK	A	lop ear	ear
ENSSSCG00000015513	ASTN1	ENSG00000152092	astrotactin 1 [Source:HGNC Symbol;Acc:HGNC:773]	PLINK	A	lop ear	ear
ENSSSCG00000015515	BRINP2	ENSG00000198797	BMP/retinoic acid inducible neural specific 2 [Source:HGNC Symbol;Acc:HGNC:13746]	PLINK	A	lop ear	ear
ENSSSCG00000015519	RASAL2	ENSG00000075391	RAS protein activator like 2 [Source:HGNC Symbol;Acc:HGNC:9874]	PLINK	A	lop ear	ear
ENSSSCG00000015522	ANGPTL1	ENSG00000116194	angiopoietin like 1 [Source:HGNC Symbol;Acc:HGNC:489]	PLINK	A	lop ear	ear
ENSSSCG00000015523	RALGPS2	ENSG00000116191	Ral GEF with PH domain and SH3 binding motif 2 [Source:HGNC Symbol;Acc:HGNC:30279]	PLINK	A	lop ear	ear
ENSSSCG00000015524	FAM20B	ENSG00000116199	FAM20B glycosaminoglycan xylosylkinase [Source:HGNC Symbol;Acc:HGNC:23017]	PLINK	A	lop ear	ear
ENSSSCG00000015526	NPHS2	ENSG00000116218	NPHS2 stomatin family member, podocin [Source:HGNC Symbol;Acc:HGNC:13394]	PLINK	A	lop ear	ear
ENSSSCG00000015527	TDRD5	ENSG00000162782	tudor domain containing 5 [Source:HGNC Symbol;Acc:HGNC:20614]	PLINK	A	lop ear	ear
ENSSSCG00000015528	AXDND1	ENSG00000162779	axonemal dynein light chain domain containing 1 [Source:HGNC Symbol;Acc:HGNC:26564]	PLINK	A	lop ear	ear
ENSSSCG00000015534	ACBD6	ENSG00000230124	acyl-CoA binding domain containing 6 [Source:HGNC Symbol;Acc:HGNC:23339]	PLINK	A	lop ear	ear
ENSSSCG00000015535	QSOX1	ENSG00000116260	quiescin sulfhydryl oxidase 1 [Source:HGNC Symbol;Acc:HGNC:9756]	PLINK	A	lop ear	ear
ENSSSCG00000015536	LHX4	ENSG00000121454	LIM homeobox 4 [Source:HGNC Symbol;Acc:HGNC:21734]	PLINK	A	lop ear	ear
ENSSSCG00000015543	CACNA1E	ENSG00000198216	calcium voltage-gated channel subunit alpha1 E [Source:HGNC Symbol;Acc:HGNC:1392]	PLINK	A	lop ear	ear
ENSSSCG00000015548	RGSL1	ENSG00000121446	regulator of G protein signaling like 1 [Source:HGNC Symbol;Acc:HGNC:18636]	PLINK	A	lop ear	ear
ENSSSCG00000015550	RGS16	ENSG00000143333	regulator of G protein signaling 16 [Source:HGNC Symbol;Acc:HGNC:9997]	PLINK	A	lop ear	ear
ENSSSCG00000015556	LAMC2	ENSG00000058085	laminin subunit gamma 2 [Source:HGNC Symbol;Acc:HGNC:6493]	PLINK	A	lop ear	ear
ENSSSCG00000015557	NMNAT2	ENSG00000157064	nicotinamide nucleotide adenylyltransferase 2 [Source:HGNC Symbol;Acc:HGNC:16789]	PLINK	A	lop ear	ear
ENSSSCG00000015558	SMG7	ENSG00000116698	SMG7 nonsense mediated mRNA decay factor [Source:HGNC Symbol;Acc:HGNC:16792]	PLINK	A	lop ear	ear
ENSSSCG00000015563	RGL1	ENSG00000143344	ral guanine nucleotide dissociation stimulator like 1 [Source:HGNC Symbol;Acc:HGNC:30281]	PLINK	A	lop ear	ear
ENSSSCG00000015566	EDEM3	ENSG00000116406	ER degradation enhancing alpha-mannosidase like protein 3 [Source:HGNC Symbol;Acc:HGNC:16787]	PLINK	A	lop ear	ear
ENSSSCG00000015567	NIBAN1	ENSG00000135842	niban apoptosis regulator 1 [Source:HGNC Symbol;Acc:HGNC:16784]	PLINK	A	lop ear	ear
ENSSSCG00000015569	SWT1	ENSG00000116668	SWT1 RNA endoribonuclease homolog [Source:HGNC Symbol;Acc:HGNC:16785]	PLINK	A	lop ear	ear
ENSSSCG00000015576	TPR	ENSG00000047410	translocated promoter region, nuclear basket protein [Source:HGNC Symbol;Acc:HGNC:12017]	PLINK	A	lop ear	ear
ENSSSCG00000015577	ODR4	ENSG00000157181	odr-4 GPCR localization factor homolog [Source:HGNC Symbol;Acc:HGNC:24299]	PLINK	A	lop ear	ear
ENSSSCG00000015581	CENPF	ENSG00000117724	centromere protein F [Source:HGNC Symbol;Acc:HGNC:1857]	PLINK	A	lop ear	ear
ENSSSCG00000015582	PTPN14	ENSG00000152104	protein tyrosine phosphatase non-receptor type 14 [Source:HGNC Symbol;Acc:HGNC:9647]	PLINK	A	lop ear	ear
ENSSSCG00000015586	RPS6KC1	ENSG00000136643	ribosomal protein S6 kinase C1 [Source:HGNC Symbol;Acc:HGNC:10439]	PLINK	A	lop ear	ear
ENSSSCG00000015588	ANGEL2	ENSG00000174606	angel homolog 2 [Source:HGNC Symbol;Acc:HGNC:30534]	PLINK	A	lop ear	ear
ENSSSCG00000015589	VASH2	ENSG00000143494	vasohibin 2 [Source:HGNC Symbol;Acc:HGNC:25723]	PLINK	A	lop ear	ear
ENSSSCG00000015591	SPATA45	ENSG00000185523	spermatogenesis associated 45 [Source:HGNC Symbol;Acc:HGNC:33709]	PLINK	A	lop ear	ear
ENSSSCG00000015592	TATDN3	ENSG00000203705	TatD DNase domain containing 3 [Source:HGNC Symbol;Acc:HGNC:27010]	PLINK	A	lop ear	ear
ENSSSCG00000015593	NSL1	ENSG00000117697	NSL1 component of MIS12 kinetochore complex [Source:HGNC Symbol;Acc:HGNC:24548]	PLINK	A	lop ear	ear
ENSSSCG00000015598	PACC1	ENSG00000065600	proton activated chloride channel 1 [Source:HGNC Symbol;Acc:HGNC:25593]	PLINK	A	lop ear	ear
ENSSSCG00000015599	PPP2R5A	ENSG00000066027	protein phosphatase 2 regulatory subunit B'alpha [Source:HGNC Symbol;Acc:HGNC:9309]	PLINK	A	lop ear	ear
ENSSSCG00000015600	DTL	ENSG00000143476	denticleless E3 ubiquitin protein ligase homolog [Source:HGNC Symbol;Acc:HGNC:30288]	PLINK	A	lop ear	ear
ENSSSCG00000015602	INTS7	ENSG00000143493	integrator complex subunit 7 [Source:HGNC Symbol;Acc:HGNC:24484]	PLINK	A	lop ear	ear
ENSSSCG00000015603	LPGAT1	ENSG00000123684	lysophosphatidylglycerol acyltransferase 1 [Source:HGNC Symbol;Acc:HGNC:28985]	PLINK	A	lop ear	ear
ENSSSCG00000015607	HHAT	ENSG00000054392	hedgehog acyltransferase [Source:HGNC Symbol;Acc:HGNC:18270]	PLINK	A	lop ear	ear
ENSSSCG00000015610	SYT14	ENSG00000143469	synaptotagmin 14 [Source:HGNC Symbol;Acc:HGNC:23143]	PLINK	A	lop ear	ear
ENSSSCG00000015611	UTP25	ENSG00000117597	UTP25 small subunit processor component [Source:HGNC Symbol;Acc:HGNC:28440]	PLINK	A	lop ear	ear
ENSSSCG00000015616	HSD11B1	ENSG00000117594	hydroxysteroid 11-beta dehydrogenase 1 [Source:HGNC Symbol;Acc:HGNC:5208]	PLINK	A	lop ear	ear
ENSSSCG00000015619	CAMK1G	ENSG00000008118	calcium/calmodulin dependent protein kinase IG [Source:HGNC Symbol;Acc:HGNC:14585]	PLINK	A	lop ear	ear
ENSSSCG00000015626	VWC2	ENSG00000188730	von Willebrand factor C domain containing 2 [Source:HGNC Symbol;Acc:HGNC:30200]	PLINK	A	lop ear	ear
ENSSSCG00000015627	ZPBP	ENSG00000042813	zona pellucida binding protein [Source:HGNC Symbol;Acc:HGNC:15662]	PLINK	A	lop ear	ear
ENSSSCG00000015628	SPATA48	ENSG00000164500	spermatogenesis associated 48 [Source:HGNC Symbol;Acc:HGNC:22564]	PLINK	A	lop ear	ear
ENSSSCG00000015631	GRB10	ENSG00000106070	growth factor receptor bound protein 10 [Source:HGNC Symbol;Acc:HGNC:4564]	PLINK	A	lop ear	ear
ENSSSCG00000015632	COBL	ENSG00000106078	cordon-bleu WH2 repeat protein [Source:HGNC Symbol;Acc:HGNC:22199]	PLINK	A	lop ear	ear
ENSSSCG00000015638	RHEX	ENSG00000263961	regulator of hemoglobinization and erythroid cell expansion [Source:HGNC Symbol;Acc:HGNC:25341]	PLINK	A	lop ear	ear
ENSSSCG00000015639	AVPR1B	ENSG00000198049	arginine vasopressin receptor 1B [Source:HGNC Symbol;Acc:HGNC:896]	PLINK	A	lop ear	ear
ENSSSCG00000015644	IKBKE	ENSG00000263528	inhibitor of nuclear factor kappa B kinase subunit epsilon [Source:HGNC Symbol;Acc:HGNC:14552]	PLINK	A	lop ear	ear
ENSSSCG00000015645	SRGAP2	ENSG00000266028	SLIT-ROBO Rho GTPase activating protein 2 [Source:HGNC Symbol;Acc:HGNC:19751]	PLINK	A	lop ear	ear
ENSSSCG00000015653	IL19	ENSG00000142224	interleukin 19 [Source:HGNC Symbol;Acc:HGNC:5990]	PLINK	A	lop ear	ear
ENSSSCG00000015655	IL24	ENSG00000162892	interleukin 24 [Source:HGNC Symbol;Acc:HGNC:11346]	PLINK	A	lop ear	ear
ENSSSCG00000015656	FCMR	ENSG00000162894	Fc fragment of IgM receptor [Source:HGNC Symbol;Acc:HGNC:14315]	PLINK	A	lop ear	ear
ENSSSCG00000015667	MBD5	ENSG00000204406	methyl-CpG binding domain protein 5 [Source:HGNC Symbol;Acc:HGNC:20444]	PLINK	A	lop ear	ear
ENSSSCG00000015670	GTDC1	ENSG00000121964	glycosyltransferase like domain containing 1 [Source:HGNC Symbol;Acc:HGNC:20887]	PLINK	A	lop ear	ear
ENSSSCG00000015673	KYNU	ENSG00000115919	kynureninase [Source:HGNC Symbol;Acc:HGNC:6469]	PLINK	A	lop ear	ear
ENSSSCG00000015689	DARS1	ENSG00000115866	aspartyl-tRNA synthetase 1 [Source:HGNC Symbol;Acc:HGNC:2678]	PLINK	A	lop ear	ear
ENSSSCG00000015691	LCT	ENSG00000115850	lactase [Source:HGNC Symbol;Acc:HGNC:6530]	PLINK	A	lop ear	ear
ENSSSCG00000015694	ZRANB3	ENSG00000121988	zinc finger RANBP2-type containing 3 [Source:HGNC Symbol;Acc:HGNC:25249]	PLINK	A	lop ear	ear
ENSSSCG00000015700	TMEM163	ENSG00000152128	transmembrane protein 163 [Source:HGNC Symbol;Acc:HGNC:25380]	PLINK	A	lop ear	ear
ENSSSCG00000015701	MGAT5	ENSG00000152127	alpha-1,6-mannosylglycoprotein 6-beta-N-acetylglucosaminyltransferase [Source:HGNC Symbol;Acc:HGNC:7049]	PLINK	A	lop ear	ear
ENSSSCG00000015707	GPR39	ENSG00000183840	G protein-coupled receptor 39 [Source:HGNC Symbol;Acc:HGNC:4496]	PLINK	A	lop ear	ear
ENSSSCG00000015711	DPP10	ENSG00000175497	dipeptidyl peptidase like 10 [Source:HGNC Symbol;Acc:HGNC:20823]	PLINK	A	lop ear	ear
ENSSSCG00000015714	CCDC93	ENSG00000125633	coiled-coil domain containing 93 [Source:HGNC Symbol;Acc:HGNC:25611]	PLINK	A	lop ear	ear
ENSSSCG00000015716	MARCO	ENSG00000019169	macrophage receptor with collagenous structure [Source:HGNC Symbol;Acc:HGNC:6895]	PLINK	A	lop ear	ear
ENSSSCG00000015720	BIN1	ENSG00000136717	bridging integrator 1 [Source:HGNC Symbol;Acc:HGNC:1052]	PLINK	A	lop ear	ear
ENSSSCG00000015726	CNTNAP5	ENSG00000155052	contactin associated protein family member 5 [Source:HGNC Symbol;Acc:HGNC:18748]	PLINK	A	lop ear	ear
ENSSSCG00000015733	GLI2	ENSG00000074047	GLI family zinc finger 2 [Source:HGNC Symbol;Acc:HGNC:4318]	PLINK	A	lop ear	ear
ENSSSCG00000015746	DLGAP2	ENSG00000198010	DLG associated protein 2 [Source:HGNC Symbol;Acc:HGNC:2906]	PLINK	A	lop ear	ear
ENSSSCG00000015747	MYOM2	ENSG00000036448	myomesin 2 [Source:HGNC Symbol;Acc:HGNC:7614]	PLINK	A	lop ear	ear
ENSSSCG00000015748	CSMD1	ENSG00000183117	CUB and Sushi multiple domains 1 [Source:HGNC Symbol;Acc:HGNC:14026]	PLINK	A	lop ear	ear
ENSSSCG00000015774	TENM3	ENSG00000218336	teneurin transmembrane protein 3 [Source:HGNC Symbol;Acc:HGNC:29944]	PLINK	A	lop ear	ear
ENSSSCG00000015780	STOX2	ENSG00000173320	storkhead box 2 [Source:HGNC Symbol;Acc:HGNC:25450]	PLINK	A	lop ear	ear
ENSSSCG00000015781	ENPP6	ENSG00000164303	ectonucleotide pyrophosphatase/phosphodiesterase 6 [Source:HGNC Symbol;Acc:HGNC:23409]	PLINK	A	lop ear	ear
ENSSSCG00000015782	IRF2	ENSG00000168310	interferon regulatory factor 2 [Source:HGNC Symbol;Acc:HGNC:6117]	PLINK	A	lop ear	ear
ENSSSCG00000015784	ACSL1	ENSG00000151726	acyl-CoA synthetase long chain family member 1 [Source:HGNC Symbol;Acc:HGNC:3569]	PLINK	A	lop ear	ear
ENSSSCG00000015785	CENPU	ENSG00000151725	centromere protein U [Source:HGNC Symbol;Acc:HGNC:21348]	PLINK	A	lop ear	ear
ENSSSCG00000015786	PRIMPOL	ENSG00000164306	primase and DNA directed polymerase [Source:HGNC Symbol;Acc:HGNC:26575]	PLINK	A	lop ear	ear
ENSSSCG00000015825	ADGRA2	ENSG00000020181	adhesion G protein-coupled receptor A2 [Source:HGNC Symbol;Acc:HGNC:17849]	PLINK	A	lop ear	ear
ENSSSCG00000015826	PLPBP	ENSG00000147471	pyridoxal phosphate binding protein [Source:HGNC Symbol;Acc:HGNC:9457]	PLINK	A	lop ear	ear
ENSSSCG00000015955	ITGA6	ENSG00000091409	integrin subunit alpha 6 [Source:HGNC Symbol;Acc:HGNC:6142]	PLINK	A	lop ear	ear
ENSSSCG00000015958	PDK1	ENSG00000152256	pyruvate dehydrogenase kinase 1 [Source:HGNC Symbol;Acc:HGNC:8809]	PLINK	A	lop ear	ear
ENSSSCG00000015959	RAPGEF4	ENSG00000091428	Rap guanine nucleotide exchange factor 4 [Source:HGNC Symbol;Acc:HGNC:16626]	PLINK	A	lop ear	ear
ENSSSCG00000015960	MAP3K20	ENSG00000091436	mitogen-activated protein kinase kinase kinase 20 [Source:HGNC Symbol;Acc:HGNC:17797]	PLINK	A	lop ear	ear
ENSSSCG00000016090	SPATS2L	ENSG00000196141	spermatogenesis associated serine rich 2 like [Source:HGNC Symbol;Acc:HGNC:24574]	PLINK	A	lop ear	ear
ENSSSCG00000016091	KCTD18	ENSG00000155729	potassium channel tetramerization domain containing 18 [Source:HGNC Symbol;Acc:HGNC:26446]	PLINK	A	lop ear	ear
ENSSSCG00000016092	SGO2	ENSG00000163535	shugoshin 2 [Source:HGNC Symbol;Acc:HGNC:30812]	PLINK	A	lop ear	ear
ENSSSCG00000016094	BZW1	ENSG00000082153	basic leucine zipper and W2 domains 1 [Source:HGNC Symbol;Acc:HGNC:18380]	PLINK	A	lop ear	ear
ENSSSCG00000016107	C2CD6	ENSG00000155754	C2 calcium dependent domain containing 6 [Source:HGNC Symbol;Acc:HGNC:14438]	PLINK	A	lop ear	ear
ENSSSCG00000016109	ALS2	ENSG00000003393	alsin Rho guanine nucleotide exchange factor ALS2 [Source:HGNC Symbol;Acc:HGNC:443]	PLINK	A	lop ear	ear
ENSSSCG00000016110	KIAA2012	ENSG00000182329	KIAA2012 [Source:HGNC Symbol;Acc:HGNC:51250]	PLINK	A	lop ear	ear
ENSSSCG00000016115	ICA1L	ENSG00000163596	islet cell autoantigen 1 like [Source:HGNC Symbol;Acc:HGNC:14442]	PLINK	A	lop ear	ear
ENSSSCG00000016117	CARF	ENSG00000138380	calcium responsive transcription factor [Source:HGNC Symbol;Acc:HGNC:14435]	PLINK	A	lop ear	ear
ENSSSCG00000016123	PARD3B	ENSG00000116117	par-3 family cell polarity regulator beta [Source:HGNC Symbol;Acc:HGNC:14446]	PLINK	A	lop ear	ear
ENSSSCG00000016127	NDUFS1	ENSG00000023228	NADH:ubiquinone oxidoreductase core subunit S1 [Source:HGNC Symbol;Acc:HGNC:7707]	PLINK	A	lop ear	ear
ENSSSCG00000016128	EEF1B2	ENSG00000114942	eukaryotic translation elongation factor 1 beta 2 [Source:HGNC Symbol;Acc:HGNC:3208]	PLINK	A	lop ear	ear
ENSSSCG00000016131	ADAM23	ENSG00000114948	ADAM metallopeptidase domain 23 [Source:HGNC Symbol;Acc:HGNC:202]	PLINK	A	lop ear	ear
ENSSSCG00000016133	MDH1B	ENSG00000138400	malate dehydrogenase 1B [Source:HGNC Symbol;Acc:HGNC:17836]	PLINK	A	lop ear	ear
ENSSSCG00000016134	FASTKD2	ENSG00000118246	FAST kinase domains 2 [Source:HGNC Symbol;Acc:HGNC:29160]	PLINK	A	lop ear	ear
ENSSSCG00000016141	PLEKHM3	ENSG00000178385	pleckstrin homology domain containing M3 [Source:HGNC Symbol;Acc:HGNC:34006]	PLINK	A	lop ear	ear
ENSSSCG00000016147	PIKFYVE	ENSG00000115020	phosphoinositide kinase, FYVE-type zinc finger containing [Source:HGNC Symbol;Acc:HGNC:23785]	PLINK	A	lop ear	ear
ENSSSCG00000016166	SPAG16	ENSG00000144451	sperm associated antigen 16 [Source:HGNC Symbol;Acc:HGNC:23225]	PLINK	A	lop ear	ear
ENSSSCG00000016168	VWC2L	ENSG00000174453	von Willebrand factor C domain containing 2 like [Source:HGNC Symbol;Acc:HGNC:37203]	PLINK	A	lop ear	ear
ENSSSCG00000016174	FN1	ENSG00000115414	fibronectin 1 [Source:HGNC Symbol;Acc:HGNC:3778]	PLINK	A	lop ear	ear
ENSSSCG00000016177	XRCC5	ENSG00000079246	X-ray repair cross complementing 5 [Source:HGNC Symbol;Acc:HGNC:12833]	PLINK	A	lop ear	ear
ENSSSCG00000016223	ACSL3	ENSG00000123983	acyl-CoA synthetase long chain family member 3 [Source:HGNC Symbol;Acc:HGNC:3570]	PLINK	A	lop ear	ear
ENSSSCG00000016226	FARSB	ENSG00000116120	phenylalanyl-tRNA synthetase subunit beta [Source:HGNC Symbol;Acc:HGNC:17800]	PLINK	A	lop ear	ear
ENSSSCG00000016230	EPHA4	ENSG00000116106	EPH receptor A4 [Source:HGNC Symbol;Acc:HGNC:3388]	PLINK	A	lop ear	ear
ENSSSCG00000016232	MRPL44	ENSG00000135900	mitochondrial ribosomal protein L44 [Source:HGNC Symbol;Acc:HGNC:16650]	PLINK	A	lop ear	ear
ENSSSCG00000016233	SERPINE2	ENSG00000135919	serpin family E member 2 [Source:HGNC Symbol;Acc:HGNC:8951]	PLINK	A	lop ear	ear
ENSSSCG00000016237	DOCK10	ENSG00000135905	dedicator of cytokinesis 10 [Source:HGNC Symbol;Acc:HGNC:23479]	PLINK	A	lop ear	ear
ENSSSCG00000016239	NYAP2	ENSG00000144460	neuronal tyrosine-phosphorylated phosphoinositide-3-kinase adaptor 2 [Source:HGNC Symbol;Acc:HGNC:29291]	PLINK	A	lop ear	ear
ENSSSCG00000016245	COL4A3	ENSG00000169031	collagen type IV alpha 3 chain [Source:HGNC Symbol;Acc:HGNC:2204]	PLINK	A	lop ear	ear
ENSSSCG00000016256	SPHKAP	ENSG00000153820	SPHK1 interactor, AKAP domain containing [Source:HGNC Symbol;Acc:HGNC:30619]	PLINK	A	lop ear	ear
ENSSSCG00000016258	DNER	ENSG00000187957	delta/notch like EGF repeat containing [Source:HGNC Symbol;Acc:HGNC:24456]	PLINK	A	lop ear	ear
ENSSSCG00000016259	FBXO36	ENSG00000153832	F-box protein 36 [Source:HGNC Symbol;Acc:HGNC:27020]	PLINK	A	lop ear	ear
ENSSSCG00000016272	PSMD1	ENSG00000173692	proteasome 26S subunit, non-ATPase 1 [Source:HGNC Symbol;Acc:HGNC:9554]	PLINK	A	lop ear	ear
ENSSSCG00000016273	HTR2B	ENSG00000135914	5-hydroxytryptamine receptor 2B [Source:HGNC Symbol;Acc:HGNC:5294]	PLINK	A	lop ear	ear
ENSSSCG00000016290	EFHD1	ENSG00000115468	EF-hand domain family member D1 [Source:HGNC Symbol;Acc:HGNC:29556]	PLINK	A	lop ear	ear
ENSSSCG00000016291	GIGYF2	ENSG00000204120	GRB10 interacting GYF protein 2 [Source:HGNC Symbol;Acc:HGNC:11960]	PLINK	A	lop ear	ear
ENSSSCG00000016294	SNORC	ENSG00000182600	secondary ossification center associated regulator of chondrocyte maturation [Source:HGNC Symbol;Acc:HGNC:33763]	PLINK	A	lop ear	ear
ENSSSCG00000016295	NGEF	ENSG00000066248	neuronal guanine nucleotide exchange factor [Source:HGNC Symbol;Acc:HGNC:7807]	PLINK	A	lop ear	ear
ENSSSCG00000016300	ATG16L1	ENSG00000085978	autophagy related 16 like 1 [Source:HGNC Symbol;Acc:HGNC:21498]	PLINK	A	lop ear	ear
ENSSSCG00000016306	USP40	ENSG00000085982	ubiquitin specific peptidase 40 [Source:HGNC Symbol;Acc:HGNC:20069]	PLINK	A	lop ear	ear
ENSSSCG00000016317	AGAP1	ENSG00000157985	ArfGAP with GTPase domain, ankyrin repeat and PH domain 1 [Source:HGNC Symbol;Acc:HGNC:16922]	PLINK	A	lop ear	ear
ENSSSCG00000016330	LRRFIP1	ENSG00000124831	LRR binding FLII interacting protein 1 [Source:HGNC Symbol;Acc:HGNC:6702]	PLINK	A	lop ear	ear
ENSSSCG00000016331	RAMP1	ENSG00000132329	receptor activity modifying protein 1 [Source:HGNC Symbol;Acc:HGNC:9843]	PLINK	A	lop ear	ear
ENSSSCG00000016334	SCLY	ENSG00000132330	selenocysteine lyase [Source:HGNC Symbol;Acc:HGNC:18161]	PLINK	A	lop ear	ear
ENSSSCG00000016335	ESPNL	ENSG00000144488	espin like [Source:HGNC Symbol;Acc:HGNC:27937]	PLINK	A	lop ear	ear
ENSSSCG00000016339	ILKAP	ENSG00000132323	ILK associated serine/threonine phosphatase [Source:HGNC Symbol;Acc:HGNC:15566]	PLINK	A	lop ear	ear
ENSSSCG00000016395	RIF1	ENSG00000080345	replication timing regulatory factor 1 [Source:HGNC Symbol;Acc:HGNC:23207]	PLINK	A	lop ear	ear
ENSSSCG00000016397	NEB	ENSG00000183091	nebulin [Source:HGNC Symbol;Acc:HGNC:7720]	PLINK	A	lop ear	ear
ENSSSCG00000016403	VIPR2	ENSG00000106018	vasoactive intestinal peptide receptor 2 [Source:HGNC Symbol;Acc:HGNC:12695]	PLINK	A	lop ear	ear
ENSSSCG00000016406	ESYT2	ENSG00000117868	extended synaptotagmin 2 [Source:HGNC Symbol;Acc:HGNC:22211]	PLINK	A	lop ear	ear
ENSSSCG00000016409	UBE3C	ENSG00000009335	ubiquitin protein ligase E3C [Source:HGNC Symbol;Acc:HGNC:16803]	PLINK	A	lop ear	ear
ENSSSCG00000016420	INSIG1	ENSG00000186480	insulin induced gene 1 [Source:HGNC Symbol;Acc:HGNC:6083]	PLINK	A	lop ear	ear
ENSSSCG00000016423	DPP6	ENSG00000130226	dipeptidyl peptidase like 6 [Source:HGNC Symbol;Acc:HGNC:3010]	PLINK	A	lop ear	ear
ENSSSCG00000016426	ACTR3B	ENSG00000133627	actin related protein 3B [Source:HGNC Symbol;Acc:HGNC:17256]	PLINK	A	lop ear	ear
ENSSSCG00000016428	CCT8L2	ENSG00000198445	chaperonin containing TCP1 subunit 8 like 2 [Source:HGNC Symbol;Acc:HGNC:15553]	PLINK	A	lop ear	ear
ENSSSCG00000016430	GALNT11	ENSG00000178234	polypeptide N-acetylgalactosaminyltransferase 11 [Source:HGNC Symbol;Acc:HGNC:19875]	PLINK	A	lop ear	ear
ENSSSCG00000016431	GALNTL5	ENSG00000106648	polypeptide N-acetylgalactosaminyltransferase like 5 [Source:HGNC Symbol;Acc:HGNC:21725]	PLINK	A	lop ear	ear
ENSSSCG00000016432	PRKAG2	ENSG00000106617	protein kinase AMP-activated non-catalytic subunit gamma 2 [Source:HGNC Symbol;Acc:HGNC:9386]	PLINK	A	lop ear	ear
ENSSSCG00000016434	RHEB	ENSG00000106615	Ras homolog, mTORC1 binding [Source:HGNC Symbol;Acc:HGNC:10011]	PLINK	A	lop ear	ear
ENSSSCG00000016435	SMARCD3	ENSG00000082014	SWI/SNF related, matrix associated, actin dependent regulator of chromatin, subfamily d, member 3 [Source:HGNC Symbol;Acc:HGNC:11108]	PLINK	A	lop ear	ear
ENSSSCG00000016436	CHPF2	ENSG00000033100	chondroitin polymerizing factor 2 [Source:HGNC Symbol;Acc:HGNC:29270]	PLINK	A	lop ear	ear
ENSSSCG00000016437	WDR86	ENSG00000187260	WD repeat domain 86 [Source:HGNC Symbol;Acc:HGNC:28020]	PLINK	A	lop ear	ear
ENSSSCG00000016438	NUB1	ENSG00000013374	negative regulator of ubiquitin like proteins 1 [Source:HGNC Symbol;Acc:HGNC:17623]	PLINK	A	lop ear	ear
ENSSSCG00000016442	AOC1	ENSG00000002726	amine oxidase copper containing 1 [Source:HGNC Symbol;Acc:HGNC:80]	PLINK	A	lop ear	ear
ENSSSCG00000016444	TMEM176B	ENSG00000106565	transmembrane protein 176B [Source:HGNC Symbol;Acc:HGNC:29596]	PLINK	A	lop ear	ear
ENSSSCG00000016448	KCNH2	ENSG00000055118	potassium voltage-gated channel subfamily H member 2 [Source:HGNC Symbol;Acc:HGNC:6251]	PLINK	A	lop ear	ear
ENSSSCG00000016450	NOS3	ENSG00000164867	nitric oxide synthase 3 [Source:HGNC Symbol;Acc:HGNC:7876]	PLINK	A	lop ear	ear
ENSSSCG00000016453	TCAF1	ENSG00000198420	TRPM8 channel associated factor 1 [Source:HGNC Symbol;Acc:HGNC:22201]	PLINK	A	lop ear	ear
ENSSSCG00000016469	TRPV5	ENSG00000127412	transient receptor potential cation channel subfamily V member 5 [Source:HGNC Symbol;Acc:HGNC:3145]	PLINK	A	lop ear	ear
ENSSSCG00000016472	KEL	ENSG00000197993	Kell metallo-endopeptidase (Kell blood group) [Source:HGNC Symbol;Acc:HGNC:6308]	PLINK	A	lop ear	ear
ENSSSCG00000016473	EPHB6	ENSG00000106123	EPH receptor B6 [Source:HGNC Symbol;Acc:HGNC:3396]	PLINK	A	lop ear	ear
ENSSSCG00000016487	MGAM2	ENSG00000257743	maltase-glucoamylase 2 (putative) [Source:HGNC Symbol;Acc:HGNC:28101]	PLINK	A	lop ear	ear
ENSSSCG00000016488	SSBP1	ENSG00000106028	single stranded DNA binding protein 1 [Source:HGNC Symbol;Acc:HGNC:11317]	PLINK	A	lop ear	ear
ENSSSCG00000016489	WEE2	ENSG00000214102	WEE2 oocyte meiosis inhibiting kinase [Source:HGNC Symbol;Acc:HGNC:19684]	PLINK	A	lop ear	ear
ENSSSCG00000016492	AGK	ENSG00000006530	acylglycerol kinase [Source:HGNC Symbol;Acc:HGNC:21869]	PLINK	A	lop ear	ear
ENSSSCG00000016493	TMEM178B	ENSG00000261115	transmembrane protein 178B [Source:HGNC Symbol;Acc:HGNC:44112]	PLINK	A	lop ear	ear
ENSSSCG00000016497	DENND2A	ENSG00000146966	DENN domain containing 2A [Source:HGNC Symbol;Acc:HGNC:22212]	PLINK	A	lop ear	ear
ENSSSCG00000016498	MKRN1	ENSG00000133606	makorin ring finger protein 1 [Source:HGNC Symbol;Acc:HGNC:7112]	PLINK	A	lop ear	ear
ENSSSCG00000016501	KDM7A	ENSG00000006459	lysine demethylase 7A [Source:HGNC Symbol;Acc:HGNC:22224]	PLINK	A	lop ear	ear
ENSSSCG00000016504	TBXAS1	ENSG00000059377	thromboxane A synthase 1 [Source:HGNC Symbol;Acc:HGNC:11609]	PLINK	A	lop ear	ear
ENSSSCG00000016511	TTC26	ENSG00000105948	tetratricopeptide repeat domain 26 [Source:HGNC Symbol;Acc:HGNC:21882]	PLINK	A	lop ear	ear
ENSSSCG00000016512	ZC3HAV1	ENSG00000105939	zinc finger CCCH-type containing, antiviral 1 [Source:HGNC Symbol;Acc:HGNC:23721]	PLINK	A	lop ear	ear
ENSSSCG00000016513	KIAA1549	ENSG00000122778	KIAA1549 [Source:HGNC Symbol;Acc:HGNC:22219]	PLINK	A	lop ear	ear
ENSSSCG00000016516	ATP6V0A4	ENSG00000105929	ATPase H+ transporting V0 subunit a4 [Source:HGNC Symbol;Acc:HGNC:866]	PLINK	A	lop ear	ear
ENSSSCG00000016517	SVOPL	ENSG00000157703	SVOP like [Source:HGNC Symbol;Acc:HGNC:27034]	PLINK	A	lop ear	ear
ENSSSCG00000016519	AKR1D1	ENSG00000122787	aldo-keto reductase family 1 member D1 [Source:HGNC Symbol;Acc:HGNC:388]	PLINK	A	lop ear	ear
ENSSSCG00000016520	CREB3L2	ENSG00000182158	cAMP responsive element binding protein 3 like 2 [Source:HGNC Symbol;Acc:HGNC:23720]	PLINK	A	lop ear	ear
ENSSSCG00000016521	DGKI	ENSG00000157680	diacylglycerol kinase iota [Source:HGNC Symbol;Acc:HGNC:2855]	PLINK	A	lop ear	ear
ENSSSCG00000016527	SLC13A4	ENSG00000164707	solute carrier family 13 member 4 [Source:HGNC Symbol;Acc:HGNC:15827]	PLINK	A	lop ear	ear
ENSSSCG00000016535	CALD1	ENSG00000122786	caldesmon 1 [Source:HGNC Symbol;Acc:HGNC:1441]	PLINK	A	lop ear	ear
ENSSSCG00000016538	SNX5	ENSG00000089006	sorting nexin 5 [Source:HGNC Symbol;Acc:HGNC:14969]	PLINK	A	lop ear	ear
ENSSSCG00000016543	EXOC4	ENSG00000131558	exocyst complex component 4 [Source:HGNC Symbol;Acc:HGNC:30389]	PLINK	A	lop ear	ear
ENSSSCG00000016585	IMPDH1	ENSG00000106348	inosine monophosphate dehydrogenase 1 [Source:HGNC Symbol;Acc:HGNC:6052]	PLINK	A	lop ear	ear
ENSSSCG00000016589	LRRC4	ENSG00000128594	leucine rich repeat containing 4 [Source:HGNC Symbol;Acc:HGNC:15586]	PLINK	A	lop ear	ear
ENSSSCG00000016590	SND1	ENSG00000197157	staphylococcal nuclease and tudor domain containing 1 [Source:HGNC Symbol;Acc:HGNC:30646]	PLINK	A	lop ear	ear
ENSSSCG00000016592	FSCN3	ENSG00000106328	fascin actin-bundling protein 3 [Source:HGNC Symbol;Acc:HGNC:3961]	PLINK	A	lop ear	ear
ENSSSCG00000016593	ARF5	ENSG00000004059	ADP ribosylation factor 5 [Source:HGNC Symbol;Acc:HGNC:658]	PLINK	A	lop ear	ear
ENSSSCG00000016597	POT1	ENSG00000128513	protection of telomeres 1 [Source:HGNC Symbol;Acc:HGNC:17284]	PLINK	A	lop ear	ear
ENSSSCG00000016599	GPR37	ENSG00000170775	G protein-coupled receptor 37 [Source:HGNC Symbol;Acc:HGNC:4494]	PLINK	A	lop ear	ear
ENSSSCG00000016609	SLC13A1	ENSG00000081800	solute carrier family 13 member 1 [Source:HGNC Symbol;Acc:HGNC:10916]	PLINK	A	lop ear	ear
ENSSSCG00000016611	CADPS2	ENSG00000081803	calcium dependent secretion activator 2 [Source:HGNC Symbol;Acc:HGNC:16018]	PLINK	A	lop ear	ear
ENSSSCG00000016618	CPED1	ENSG00000106034	cadherin like and PC-esterase domain containing 1 [Source:HGNC Symbol;Acc:HGNC:26159]	PLINK	A	lop ear	ear
ENSSSCG00000016620	TSPAN12	ENSG00000106025	tetraspanin 12 [Source:HGNC Symbol;Acc:HGNC:21641]	PLINK	A	lop ear	ear
ENSSSCG00000016621	KCND2	ENSG00000184408	potassium voltage-gated channel subfamily D member 2 [Source:HGNC Symbol;Acc:HGNC:6238]	PLINK	A	lop ear	ear
ENSSSCG00000016626	CFTR	ENSG00000001626	CF transmembrane conductance regulator [Source:HGNC Symbol;Acc:HGNC:1884]	PLINK	A	lop ear	ear
ENSSSCG00000016649	FTL	ENSG00000087086	ferritin light chain [Source:HGNC Symbol;Acc:HGNC:3999]	PLINK	A	lop ear	ear
ENSSSCG00000016650	IMMP2L	ENSG00000184903	inner mitochondrial membrane peptidase subunit 2 [Source:HGNC Symbol;Acc:HGNC:14598]	PLINK	A	lop ear	ear
ENSSSCG00000016652	LRRN3	ENSG00000173114	leucine rich repeat neuronal 3 [Source:HGNC Symbol;Acc:HGNC:17200]	PLINK	A	lop ear	ear
ENSSSCG00000016657	AOAH	ENSG00000136250	acyloxyacyl hydrolase [Source:HGNC Symbol;Acc:HGNC:548]	PLINK	A	lop ear	ear
ENSSSCG00000016659	KIAA0895	ENSG00000164542	KIAA0895 [Source:HGNC Symbol;Acc:HGNC:22206]	PLINK	A	lop ear	ear
ENSSSCG00000016665	BMPER	ENSG00000164619	BMP binding endothelial regulator [Source:HGNC Symbol;Acc:HGNC:24154]	PLINK	A	lop ear	ear
ENSSSCG00000016668	PDE1C	ENSG00000154678	phosphodiesterase 1C [Source:HGNC Symbol;Acc:HGNC:8776]	PLINK	A	lop ear	ear
ENSSSCG00000016671	ITPRID1	ENSG00000180347	ITPR interacting domain containing 1 [Source:HGNC Symbol;Acc:HGNC:27363]	PLINK	A	lop ear	ear
ENSSSCG00000016672	ADCYAP1R1	ENSG00000078549	ADCYAP receptor type I [Source:HGNC Symbol;Acc:HGNC:242]	PLINK	A	lop ear	ear
ENSSSCG00000016677	GARS1	ENSG00000106105	glycyl-tRNA synthetase 1 [Source:HGNC Symbol;Acc:HGNC:4162]	PLINK	A	lop ear	ear
ENSSSCG00000016682	PLEKHA8	ENSG00000106086	pleckstrin homology domain containing A8 [Source:HGNC Symbol;Acc:HGNC:30037]	PLINK	A	lop ear	ear
ENSSSCG00000016684	SCRN1	ENSG00000136193	secernin 1 [Source:HGNC Symbol;Acc:HGNC:22192]	PLINK	A	lop ear	ear
ENSSSCG00000016685	WIPF3	ENSG00000122574	WAS/WASL interacting protein family member 3 [Source:HGNC Symbol;Acc:HGNC:22004]	PLINK	A	lop ear	ear
ENSSSCG00000016686	PRR15	ENSG00000176532	proline rich 15 [Source:HGNC Symbol;Acc:HGNC:22310]	PLINK	A	lop ear	ear
ENSSSCG00000016687	CHN2	ENSG00000106069	chimerin 2 [Source:HGNC Symbol;Acc:HGNC:1944]	PLINK	A	lop ear	ear
ENSSSCG00000016688	CPVL	ENSG00000106066	carboxypeptidase vitellogenic like [Source:HGNC Symbol;Acc:HGNC:14399]	PLINK	A	lop ear	ear
ENSSSCG00000016690	CREB5	ENSG00000146592	cAMP responsive element binding protein 5 [Source:HGNC Symbol;Acc:HGNC:16844]	PLINK	A	lop ear	ear
ENSSSCG00000016691	JAZF1	ENSG00000153814	JAZF zinc finger 1 [Source:HGNC Symbol;Acc:HGNC:28917]	PLINK	A	lop ear	ear
ENSSSCG00000016692	TAX1BP1	ENSG00000106052	Tax1 binding protein 1 [Source:HGNC Symbol;Acc:HGNC:11575]	PLINK	A	lop ear	ear
ENSSSCG00000016695	HIBADH	ENSG00000106049	3-hydroxyisobutyrate dehydrogenase [Source:HGNC Symbol;Acc:HGNC:4907]	PLINK	A	lop ear	ear
ENSSSCG00000016708	SKAP2	ENSG00000005020	src kinase associated phosphoprotein 2 [Source:HGNC Symbol;Acc:HGNC:15687]	PLINK	A	lop ear	ear
ENSSSCG00000016715	OSBPL3	ENSG00000070882	oxysterol binding protein like 3 [Source:HGNC Symbol;Acc:HGNC:16370]	PLINK	A	lop ear	ear
ENSSSCG00000016720	PGAM2	ENSG00000164708	phosphoglycerate mutase 2 [Source:HGNC Symbol;Acc:HGNC:8889]	PLINK	A	lop ear	ear
ENSSSCG00000016725	TNS3	ENSG00000136205	tensin 3 [Source:HGNC Symbol;Acc:HGNC:21616]	PLINK	A	lop ear	ear
ENSSSCG00000016726	ADCY1	ENSG00000164742	adenylate cyclase 1 [Source:HGNC Symbol;Acc:HGNC:232]	PLINK	A	lop ear	ear
ENSSSCG00000016732	TBRG4	ENSG00000136270	transforming growth factor beta regulator 4 [Source:HGNC Symbol;Acc:HGNC:17443]	PLINK	A	lop ear	ear
ENSSSCG00000016734	CCM2	ENSG00000136280	CCM2 scaffold protein [Source:HGNC Symbol;Acc:HGNC:21708]	PLINK	A	lop ear	ear
ENSSSCG00000016742	MYO1G	ENSG00000136286	myosin IG [Source:HGNC Symbol;Acc:HGNC:13880]	PLINK	A	lop ear	ear
ENSSSCG00000016743	OGDH	ENSG00000105953	oxoglutarate dehydrogenase [Source:HGNC Symbol;Acc:HGNC:8124]	PLINK	A	lop ear	ear
ENSSSCG00000016744	TMED4	ENSG00000158604	transmembrane p24 trafficking protein 4 [Source:HGNC Symbol;Acc:HGNC:22301]	PLINK	A	lop ear	ear
ENSSSCG00000016745	DDX56	ENSG00000136271	DEAD-box helicase 56 [Source:HGNC Symbol;Acc:HGNC:18193]	PLINK	A	lop ear	ear
ENSSSCG00000016746	NPC1L1	ENSG00000015520	NPC1 like intracellular cholesterol transporter 1 [Source:HGNC Symbol;Acc:HGNC:7898]	PLINK	A	lop ear	ear
ENSSSCG00000016747	NUDCD3	ENSG00000015676	NudC domain containing 3 [Source:HGNC Symbol;Acc:HGNC:22208]	PLINK	A	lop ear	ear
ENSSSCG00000016750	YKT6	ENSG00000106636	YKT6 v-SNARE homolog [Source:HGNC Symbol;Acc:HGNC:16959]	PLINK	A	lop ear	ear
ENSSSCG00000016751	GCK	ENSG00000106633	glucokinase [Source:HGNC Symbol;Acc:HGNC:4195]	PLINK	A	lop ear	ear
ENSSSCG00000016754	AEBP1	ENSG00000106624	AE binding protein 1 [Source:HGNC Symbol;Acc:HGNC:303]	PLINK	A	lop ear	ear
ENSSSCG00000016755	POLM	ENSG00000122678	DNA polymerase mu [Source:HGNC Symbol;Acc:HGNC:9185]	PLINK	A	lop ear	ear
ENSSSCG00000016756	BLVRA	ENSG00000106605	biliverdin reductase A [Source:HGNC Symbol;Acc:HGNC:1062]	PLINK	A	lop ear	ear
ENSSSCG00000016758	STK17A	ENSG00000164543	serine/threonine kinase 17a [Source:HGNC Symbol;Acc:HGNC:11395]	PLINK	A	lop ear	ear
ENSSSCG00000016763	GLI3	ENSG00000106571	GLI family zinc finger 3 [Source:HGNC Symbol;Acc:HGNC:4319]	PLINK	A	lop ear	ear
ENSSSCG00000016768	MPLKIP	ENSG00000168303	M-phase specific PLK1 interacting protein [Source:HGNC Symbol;Acc:HGNC:16002]	PLINK	A	lop ear	ear
ENSSSCG00000016780	CTNND2	ENSG00000169862	catenin delta 2 [Source:HGNC Symbol;Acc:HGNC:2516]	PLINK	A	lop ear	ear
ENSSSCG00000016781	TRIO	ENSG00000038382	trio Rho guanine nucleotide exchange factor [Source:HGNC Symbol;Acc:HGNC:12303]	PLINK	A	lop ear	ear
ENSSSCG00000016784	ANKH	ENSG00000154122	ANKH inorganic pyrophosphate transport regulator [Source:HGNC Symbol;Acc:HGNC:15492]	PLINK	A	lop ear	ear
ENSSSCG00000016792	RETREG1	ENSG00000154153	reticulophagy regulator 1 [Source:HGNC Symbol;Acc:HGNC:25964]	PLINK	A	lop ear	ear
ENSSSCG00000016793	ZNF622	ENSG00000173545	zinc finger protein 622 [Source:HGNC Symbol;Acc:HGNC:30958]	PLINK	A	lop ear	ear
ENSSSCG00000016794	MYO10	ENSG00000145555	myosin X [Source:HGNC Symbol;Acc:HGNC:7593]	PLINK	A	lop ear	ear
ENSSSCG00000016799	CDH12	ENSG00000154162	cadherin 12 [Source:HGNC Symbol;Acc:HGNC:1751]	PLINK	A	lop ear	ear
ENSSSCG00000016802	CDH10	ENSG00000040731	cadherin 10 [Source:HGNC Symbol;Acc:HGNC:1749]	PLINK	A	lop ear	ear
ENSSSCG00000016809	DROSHA	ENSG00000113360	drosha ribonuclease III [Source:HGNC Symbol;Acc:HGNC:17904]	PLINK	A	lop ear	ear
ENSSSCG00000016810	PDZD2	ENSG00000133401	PDZ domain containing 2 [Source:HGNC Symbol;Acc:HGNC:18486]	PLINK	A	lop ear	ear
ENSSSCG00000016816	ADAMTS12	ENSG00000151388	ADAM metallopeptidase with thrombospondin type 1 motif 12 [Source:HGNC Symbol;Acc:HGNC:14605]	PLINK	A	lop ear	ear
ENSSSCG00000016821	SLC45A2	ENSG00000164175	solute carrier family 45 member 2 [Source:HGNC Symbol;Acc:HGNC:16472]	PLINK	A	lop ear	ear
ENSSSCG00000016823	C1QTNF3	ENSG00000082196	C1q and TNF related 3 [Source:HGNC Symbol;Acc:HGNC:14326]	PLINK	A	lop ear	ear
ENSSSCG00000016823	C1QTNF3-AMACR	ENSG00000273294	C1QTNF3-AMACR readthrough (NMD candidate) [Source:HGNC Symbol;Acc:HGNC:49198]	PLINK	A	lop ear	ear
ENSSSCG00000016824	RAI14	ENSG00000039560	retinoic acid induced 14 [Source:HGNC Symbol;Acc:HGNC:14873]	PLINK	A	lop ear	ear
ENSSSCG00000016826	RAD1	ENSG00000113456	RAD1 checkpoint DNA exonuclease [Source:HGNC Symbol;Acc:HGNC:9806]	PLINK	A	lop ear	ear
ENSSSCG00000016827	TTC23L	ENSG00000205838	tetratricopeptide repeat domain 23 like [Source:HGNC Symbol;Acc:HGNC:26355]	PLINK	A	lop ear	ear
ENSSSCG00000016830	PRLR	ENSG00000113494	prolactin receptor [Source:HGNC Symbol;Acc:HGNC:9446]	PLINK	A	lop ear	ear
ENSSSCG00000016831	SPEF2	ENSG00000152582	sperm flagellar 2 [Source:HGNC Symbol;Acc:HGNC:26293]	PLINK	A	lop ear	ear
ENSSSCG00000016841	SLC1A3	ENSG00000079215	solute carrier family 1 member 3 [Source:HGNC Symbol;Acc:HGNC:10941]	PLINK	A	lop ear	ear
ENSSSCG00000016843	CPLANE1	ENSG00000197603	ciliogenesis and planar polarity effector 1 [Source:HGNC Symbol;Acc:HGNC:25801]	PLINK	A	lop ear	ear
ENSSSCG00000016848	EGFLAM	ENSG00000164318	EGF like, fibronectin type III and laminin G domains [Source:HGNC Symbol;Acc:HGNC:26810]	PLINK	A	lop ear	ear
ENSSSCG00000016850	LIFR	ENSG00000113594	LIF receptor subunit alpha [Source:HGNC Symbol;Acc:HGNC:6597]	PLINK	A	lop ear	ear
ENSSSCG00000016861	C6	ENSG00000039537	complement C6 [Source:HGNC Symbol;Acc:HGNC:1339]	PLINK	A	lop ear	ear
ENSSSCG00000016885	ITGA1	ENSG00000213949	integrin subunit alpha 1 [Source:HGNC Symbol;Acc:HGNC:6134]	PLINK	A	lop ear	ear
ENSSSCG00000016997	FGF18	ENSG00000156427	fibroblast growth factor 18 [Source:HGNC Symbol;Acc:HGNC:3674]	PLINK	A	lop ear	ear
ENSSSCG00000017003	KCNIP1	ENSG00000182132	potassium voltage-gated channel interacting protein 1 [Source:HGNC Symbol;Acc:HGNC:15521]	PLINK	A	lop ear	ear
ENSSSCG00000017005	KCNMB1	ENSG00000145936	potassium calcium-activated channel subfamily M regulatory beta subunit 1 [Source:HGNC Symbol;Acc:HGNC:6285]	PLINK	A	lop ear	ear
ENSSSCG00000017012	SLIT3	ENSG00000184347	slit guidance ligand 3 [Source:HGNC Symbol;Acc:HGNC:11087]	PLINK	A	lop ear	ear
ENSSSCG00000017015	RARS1	ENSG00000113643	arginyl-tRNA synthetase 1 [Source:HGNC Symbol;Acc:HGNC:9870]	PLINK	A	lop ear	ear
ENSSSCG00000017018	TENM2	ENSG00000145934	teneurin transmembrane protein 2 [Source:HGNC Symbol;Acc:HGNC:29943]	PLINK	A	lop ear	ear
ENSSSCG00000017022	HMMR	ENSG00000072571	hyaluronan mediated motility receptor [Source:HGNC Symbol;Acc:HGNC:5012]	PLINK	A	lop ear	ear
ENSSSCG00000017025	GABRG2	ENSG00000113327	gamma-aminobutyric acid type A receptor subunit gamma2 [Source:HGNC Symbol;Acc:HGNC:4087]	PLINK	A	lop ear	ear
ENSSSCG00000017036	CCNJL	ENSG00000135083	cyclin J like [Source:HGNC Symbol;Acc:HGNC:25876]	PLINK	A	lop ear	ear
ENSSSCG00000017037	FABP6	ENSG00000170231	fatty acid binding protein 6 [Source:HGNC Symbol;Acc:HGNC:3561]	PLINK	A	lop ear	ear
ENSSSCG00000017041	ADRA1B	ENSG00000170214	adrenoceptor alpha 1B [Source:HGNC Symbol;Acc:HGNC:278]	PLINK	A	lop ear	ear
ENSSSCG00000017052	ADAM19	ENSG00000135074	ADAM metallopeptidase domain 19 [Source:HGNC Symbol;Acc:HGNC:197]	PLINK	A	lop ear	ear
ENSSSCG00000017053	NIPAL4	ENSG00000172548	NIPA like domain containing 4 [Source:HGNC Symbol;Acc:HGNC:28018]	PLINK	A	lop ear	ear
ENSSSCG00000017054	CYFIP2	ENSG00000055163	cytoplasmic FMR1 interacting protein 2 [Source:HGNC Symbol;Acc:HGNC:13760]	PLINK	A	lop ear	ear
ENSSSCG00000017058	MED7	ENSG00000155868	mediator complex subunit 7 [Source:HGNC Symbol;Acc:HGNC:2378]	PLINK	A	lop ear	ear
ENSSSCG00000017061	HAVCR1	ENSG00000113249	hepatitis A virus cellular receptor 1 [Source:HGNC Symbol;Acc:HGNC:17866]	PLINK	A	lop ear	ear
ENSSSCG00000017062	TIMD4	ENSG00000145850	T cell immunoglobulin and mucin domain containing 4 [Source:HGNC Symbol;Acc:HGNC:25132]	PLINK	A	lop ear	ear
ENSSSCG00000017063	SGCD	ENSG00000170624	sarcoglycan delta [Source:HGNC Symbol;Acc:HGNC:10807]	PLINK	A	lop ear	ear
ENSSSCG00000017069	LARP1	ENSG00000155506	La ribonucleoprotein 1, translational regulator [Source:HGNC Symbol;Acc:HGNC:29531]	PLINK	A	lop ear	ear
ENSSSCG00000017072	GALNT10	ENSG00000164574	polypeptide N-acetylgalactosaminyltransferase 10 [Source:HGNC Symbol;Acc:HGNC:19873]	PLINK	A	lop ear	ear
ENSSSCG00000017076	NMUR2	ENSG00000132911	neuromedin U receptor 2 [Source:HGNC Symbol;Acc:HGNC:16454]	PLINK	A	lop ear	ear
ENSSSCG00000017077	ISCA1	ENSG00000135070	iron-sulfur cluster assembly 1 [Source:HGNC Symbol;Acc:HGNC:28660]	PLINK	A	lop ear	ear
ENSSSCG00000017078	GLRA1	ENSG00000145888	glycine receptor alpha 1 [Source:HGNC Symbol;Acc:HGNC:4326]	PLINK	A	lop ear	ear
ENSSSCG00000017082	SPARC	ENSG00000113140	secreted protein acidic and cysteine rich [Source:HGNC Symbol;Acc:HGNC:11219]	PLINK	A	lop ear	ear
ENSSSCG00000017086	SLC36A2	ENSG00000186335	solute carrier family 36 member 2 [Source:HGNC Symbol;Acc:HGNC:18762]	PLINK	A	lop ear	ear
ENSSSCG00000017095	SEMA5A	ENSG00000112902	semaphorin 5A [Source:HGNC Symbol;Acc:HGNC:10736]	PLINK	A	lop ear	ear
ENSSSCG00000017131	FN3K	ENSG00000167363	fructosamine 3 kinase [Source:HGNC Symbol;Acc:HGNC:24822]	PLINK	A	lop ear	ear
ENSSSCG00000017136	TBCD	ENSG00000141556	tubulin folding cofactor D [Source:HGNC Symbol;Acc:HGNC:11581]	PLINK	A	lop ear	ear
ENSSSCG00000017139	RPTOR	ENSG00000141564	regulatory associated protein of MTOR complex 1 [Source:HGNC Symbol;Acc:HGNC:30287]	PLINK	A	lop ear	ear
ENSSSCG00000017146	RNF213	ENSG00000173821	ring finger protein 213 [Source:HGNC Symbol;Acc:HGNC:14539]	PLINK	A	lop ear	ear
ENSSSCG00000017165	USP36	ENSG00000055483	ubiquitin specific peptidase 36 [Source:HGNC Symbol;Acc:HGNC:20062]	PLINK	A	lop ear	ear
ENSSSCG00000017167	CYTH1	ENSG00000108669	cytohesin 1 [Source:HGNC Symbol;Acc:HGNC:9501]	PLINK	A	lop ear	ear
ENSSSCG00000017169	SEC14L1	ENSG00000129657	SEC14 like lipid binding 1 [Source:HGNC Symbol;Acc:HGNC:10698]	PLINK	A	lop ear	ear
ENSSSCG00000017170	MGAT5B	ENSG00000167889	alpha-1,6-mannosylglycoprotein 6-beta-N-acetylglucosaminyltransferase B [Source:HGNC Symbol;Acc:HGNC:24140]	PLINK	A	lop ear	ear
ENSSSCG00000017177	ST6GALNAC2	ENSG00000070731	ST6 N-acetylgalactosaminide alpha-2,6-sialyltransferase 2 [Source:HGNC Symbol;Acc:HGNC:10867]	PLINK	A	lop ear	ear
ENSSSCG00000017186	RNF157	ENSG00000141576	ring finger protein 157 [Source:HGNC Symbol;Acc:HGNC:29402]	PLINK	A	lop ear	ear
ENSSSCG00000017205	SAP30BP	ENSG00000161526	SAP30 binding protein [Source:HGNC Symbol;Acc:HGNC:30785]	PLINK	A	lop ear	ear
ENSSSCG00000017214	ARMC7	ENSG00000125449	armadillo repeat containing 7 [Source:HGNC Symbol;Acc:HGNC:26168]	PLINK	A	lop ear	ear
ENSSSCG00000017226	FADS6	ENSG00000172782	fatty acid desaturase 6 [Source:HGNC Symbol;Acc:HGNC:30459]	PLINK	A	lop ear	ear
ENSSSCG00000017227	FDXR	ENSG00000161513	ferredoxin reductase [Source:HGNC Symbol;Acc:HGNC:3642]	PLINK	A	lop ear	ear
ENSSSCG00000017230	TMEM104	ENSG00000109066	transmembrane protein 104 [Source:HGNC Symbol;Acc:HGNC:25984]	PLINK	A	lop ear	ear
ENSSSCG00000017233	RAB37	ENSG00000172794	RAB37, member RAS oncogene family [Source:HGNC Symbol;Acc:HGNC:30268]	PLINK	A	lop ear	ear
ENSSSCG00000017254	MAP2K6	ENSG00000108984	mitogen-activated protein kinase kinase 6 [Source:HGNC Symbol;Acc:HGNC:6846]	PLINK	A	lop ear	ear
ENSSSCG00000017255	ABCA5	ENSG00000154265	ATP binding cassette subfamily A member 5 [Source:HGNC Symbol;Acc:HGNC:35]	PLINK	A	lop ear	ear
ENSSSCG00000017256	ABCA6	ENSG00000154262	ATP binding cassette subfamily A member 6 [Source:HGNC Symbol;Acc:HGNC:36]	PLINK	A	lop ear	ear
ENSSSCG00000017260	WIPI1	ENSG00000070540	WD repeat domain, phosphoinositide interacting 1 [Source:HGNC Symbol;Acc:HGNC:25471]	PLINK	A	lop ear	ear
ENSSSCG00000017261	ARSG	ENSG00000141337	arylsulfatase G [Source:HGNC Symbol;Acc:HGNC:24102]	PLINK	A	lop ear	ear
ENSSSCG00000017262	SLC16A6	ENSG00000108932	solute carrier family 16 member 6 [Source:HGNC Symbol;Acc:HGNC:10927]	PLINK	A	lop ear	ear
ENSSSCG00000017264	AMZ2	ENSG00000196704	archaelysin family metallopeptidase 2 [Source:HGNC Symbol;Acc:HGNC:28041]	PLINK	A	lop ear	ear
ENSSSCG00000017268	PRKCA	ENSG00000154229	protein kinase C alpha [Source:HGNC Symbol;Acc:HGNC:9393]	PLINK	A	lop ear	ear
ENSSSCG00000017271	CACNG1	ENSG00000108878	calcium voltage-gated channel auxiliary subunit gamma 1 [Source:HGNC Symbol;Acc:HGNC:1405]	PLINK	A	lop ear	ear
ENSSSCG00000017273	PSMD12	ENSG00000197170	proteasome 26S subunit, non-ATPase 12 [Source:HGNC Symbol;Acc:HGNC:9557]	PLINK	A	lop ear	ear
ENSSSCG00000017274	NOL11	ENSG00000130935	nucleolar protein 11 [Source:HGNC Symbol;Acc:HGNC:24557]	PLINK	A	lop ear	ear
ENSSSCG00000017277	PECAM1	ENSG00000261371	platelet and endothelial cell adhesion molecule 1 [Source:HGNC Symbol;Acc:HGNC:8823]	PLINK	A	lop ear	ear
ENSSSCG00000017278	TEX2	ENSG00000136478	testis expressed 2 [Source:HGNC Symbol;Acc:HGNC:30884]	PLINK	A	lop ear	ear
ENSSSCG00000017298	TANC2	ENSG00000170921	tetratricopeptide repeat, ankyrin repeat and coiled-coil containing 2 [Source:HGNC Symbol;Acc:HGNC:30212]	PLINK	A	lop ear	ear
ENSSSCG00000017300	MRC2	ENSG00000011028	mannose receptor C type 2 [Source:HGNC Symbol;Acc:HGNC:16875]	PLINK	A	lop ear	ear
ENSSSCG00000017316	NSF	ENSG00000073969	N-ethylmaleimide sensitive factor, vesicle fusing ATPase [Source:HGNC Symbol;Acc:HGNC:8016]	PLINK	A	lop ear	ear
ENSSSCG00000017317	WNT3	ENSG00000108379	Wnt family member 3 [Source:HGNC Symbol;Acc:HGNC:12782]	PLINK	A	lop ear	ear
ENSSSCG00000017320	RPRML	ENSG00000179673	reprimo like [Source:HGNC Symbol;Acc:HGNC:32422]	PLINK	A	lop ear	ear
ENSSSCG00000017328	ARHGAP27	ENSG00000159314	Rho GTPase activating protein 27 [Source:HGNC Symbol;Acc:HGNC:31813]	PLINK	A	lop ear	ear
ENSSSCG00000017395	RETREG3	ENSG00000141699	reticulophagy regulator family member 3 [Source:HGNC Symbol;Acc:HGNC:27258]	PLINK	A	lop ear	ear
ENSSSCG00000017396	PSMC3IP	ENSG00000131470	PSMC3 interacting protein [Source:HGNC Symbol;Acc:HGNC:17928]	PLINK	A	lop ear	ear
ENSSSCG00000017397	MLX	ENSG00000108788	MAX dimerization protein MLX [Source:HGNC Symbol;Acc:HGNC:11645]	PLINK	A	lop ear	ear
ENSSSCG00000017403	STAT3	ENSG00000168610	signal transducer and activator of transcription 3 [Source:HGNC Symbol;Acc:HGNC:11364]	PLINK	A	lop ear	ear
ENSSSCG00000017415	ODAD4	ENSG00000204815	outer dynein arm docking complex subunit 4 [Source:HGNC Symbol;Acc:HGNC:25280]	PLINK	A	lop ear	ear
ENSSSCG00000017416	DHX58	ENSG00000108771	DExH-box helicase 58 [Source:HGNC Symbol;Acc:HGNC:29517]	PLINK	A	lop ear	ear
ENSSSCG00000017418	NKIRAS2	ENSG00000168256	NFKB inhibitor interacting Ras like 2 [Source:HGNC Symbol;Acc:HGNC:17898]	PLINK	A	lop ear	ear
ENSSSCG00000017419	DNAJC7	ENSG00000168259	DnaJ heat shock protein family (Hsp40) member C7 [Source:HGNC Symbol;Acc:HGNC:12392]	PLINK	A	lop ear	ear
ENSSSCG00000017420	CNP	ENSG00000173786	2',3'-cyclic nucleotide 3' phosphodiesterase [Source:HGNC Symbol;Acc:HGNC:2158]	PLINK	A	lop ear	ear
ENSSSCG00000017421	ACLY	ENSG00000131473	ATP citrate lyase [Source:HGNC Symbol;Acc:HGNC:115]	PLINK	A	lop ear	ear
ENSSSCG00000017428	JUP	ENSG00000173801	junction plakoglobin [Source:HGNC Symbol;Acc:HGNC:6207]	PLINK	A	lop ear	ear
ENSSSCG00000017429	P3H4	ENSG00000141696	prolyl 3-hydroxylase family member 4 (inactive) [Source:HGNC Symbol;Acc:HGNC:16946]	PLINK	A	lop ear	ear
ENSSSCG00000017448	KRT14	ENSG00000186847	keratin 14 [Source:HGNC Symbol;Acc:HGNC:6416]	PLINK	A	lop ear	ear
ENSSSCG00000017459	KRT20	ENSG00000171431	keratin 20 [Source:HGNC Symbol;Acc:HGNC:20412]	PLINK	A	lop ear	ear
ENSSSCG00000017466	CCR7	ENSG00000126353	C-C motif chemokine receptor 7 [Source:HGNC Symbol;Acc:HGNC:1608]	PLINK	A	lop ear	ear
ENSSSCG00000017472	IGFBP4	ENSG00000141753	insulin like growth factor binding protein 4 [Source:HGNC Symbol;Acc:HGNC:5473]	PLINK	A	lop ear	ear
ENSSSCG00000017475	RARA	ENSG00000131759	retinoic acid receptor alpha [Source:HGNC Symbol;Acc:HGNC:9864]	PLINK	A	lop ear	ear
ENSSSCG00000017490	GSDMA	ENSG00000167914	gasdermin A [Source:HGNC Symbol;Acc:HGNC:13311]	PLINK	A	lop ear	ear
ENSSSCG00000017516	SP2	ENSG00000167182	Sp2 transcription factor [Source:HGNC Symbol;Acc:HGNC:11207]	PLINK	A	lop ear	ear
ENSSSCG00000017527	SKAP1	ENSG00000141293	src kinase associated phosphoprotein 1 [Source:HGNC Symbol;Acc:HGNC:15605]	PLINK	A	lop ear	ear
ENSSSCG00000017543	CALCOCO2	ENSG00000136436	calcium binding and coiled-coil domain 2 [Source:HGNC Symbol;Acc:HGNC:29912]	PLINK	A	lop ear	ear
ENSSSCG00000017546	ZNF652	ENSG00000198740	zinc finger protein 652 [Source:HGNC Symbol;Acc:HGNC:29147]	PLINK	A	lop ear	ear
ENSSSCG00000017549	PHB	ENSG00000167085	prohibitin [Source:HGNC Symbol;Acc:HGNC:8912]	PLINK	A	lop ear	ear
ENSSSCG00000017553	KAT7	ENSG00000136504	lysine acetyltransferase 7 [Source:HGNC Symbol;Acc:HGNC:17016]	PLINK	A	lop ear	ear
ENSSSCG00000017578	ITGA3	ENSG00000005884	integrin subunit alpha 3 [Source:HGNC Symbol;Acc:HGNC:6139]	PLINK	A	lop ear	ear
ENSSSCG00000017585	SAMD14	ENSG00000167100	sterile alpha motif domain containing 14 [Source:HGNC Symbol;Acc:HGNC:27312]	PLINK	A	lop ear	ear
ENSSSCG00000017608	PCTP	ENSG00000141179	phosphatidylcholine transfer protein [Source:HGNC Symbol;Acc:HGNC:8752]	PLINK	A	lop ear	ear
ENSSSCG00000017613	COIL	ENSG00000121058	coilin [Source:HGNC Symbol;Acc:HGNC:2184]	PLINK	A	lop ear	ear
ENSSSCG00000017614	TRIM25	ENSG00000121060	tripartite motif containing 25 [Source:HGNC Symbol;Acc:HGNC:12932]	PLINK	A	lop ear	ear
ENSSSCG00000017636	LPO	ENSG00000167419	lactoperoxidase [Source:HGNC Symbol;Acc:HGNC:6678]	PLINK	A	lop ear	ear
ENSSSCG00000017637	MPO	ENSG00000005381	myeloperoxidase [Source:HGNC Symbol;Acc:HGNC:7218]	PLINK	A	lop ear	ear
ENSSSCG00000017638	TSPOAP1	ENSG00000005379	TSPO associated protein 1 [Source:HGNC Symbol;Acc:HGNC:16831]	PLINK	A	lop ear	ear
ENSSSCG00000017645	TEX14	ENSG00000121101	testis expressed 14, intercellular bridge forming factor [Source:HGNC Symbol;Acc:HGNC:11737]	PLINK	A	lop ear	ear
ENSSSCG00000017665	DHX40	ENSG00000108406	DEAH-box helicase 40 [Source:HGNC Symbol;Acc:HGNC:18018]	PLINK	A	lop ear	ear
ENSSSCG00000017682	MYO19	ENSG00000278259	myosin XIX [Source:HGNC Symbol;Acc:HGNC:26234]	PLINK	A	lop ear	ear
ENSSSCG00000017688	GGNBP2	ENSG00000278311	gametogenetin binding protein 2 [Source:HGNC Symbol;Acc:HGNC:19357]	PLINK	A	lop ear	ear
ENSSSCG00000017690	DHRS11	ENSG00000278535	dehydrogenase/reductase 11 [Source:HGNC Symbol;Acc:HGNC:28639]	PLINK	A	lop ear	ear
ENSSSCG00000017693	AATF	ENSG00000275700	apoptosis antagonizing transcription factor [Source:HGNC Symbol;Acc:HGNC:19235]	PLINK	A	lop ear	ear
ENSSSCG00000017706	HEATR9	ENSG00000270379	HEAT repeat containing 9 [Source:HGNC Symbol;Acc:HGNC:26548]	PLINK	A	lop ear	ear
ENSSSCG00000017712	AP2B1	ENSG00000006125	adaptor related protein complex 2 subunit beta 1 [Source:HGNC Symbol;Acc:HGNC:563]	PLINK	A	lop ear	ear
ENSSSCG00000017717	UNC45B	ENSG00000141161	unc-45 myosin chaperone B [Source:HGNC Symbol;Acc:HGNC:14304]	PLINK	A	lop ear	ear
ENSSSCG00000017728	MYO1D	ENSG00000176658	myosin ID [Source:HGNC Symbol;Acc:HGNC:7598]	PLINK	A	lop ear	ear
ENSSSCG00000017734	RHBDL3	ENSG00000141314	rhomboid like 3 [Source:HGNC Symbol;Acc:HGNC:16502]	PLINK	A	lop ear	ear
ENSSSCG00000017735	RHOT1	ENSG00000126858	ras homolog family member T1 [Source:HGNC Symbol;Acc:HGNC:21168]	PLINK	A	lop ear	ear
ENSSSCG00000017737	RNF135	ENSG00000181481	ring finger protein 135 [Source:HGNC Symbol;Acc:HGNC:21158]	PLINK	A	lop ear	ear
ENSSSCG00000017738	ADAP2	ENSG00000184060	ArfGAP with dual PH domains 2 [Source:HGNC Symbol;Acc:HGNC:16487]	PLINK	A	lop ear	ear
ENSSSCG00000017741	TEFM	ENSG00000172171	transcription elongation factor, mitochondrial [Source:HGNC Symbol;Acc:HGNC:26223]	PLINK	A	lop ear	ear
ENSSSCG00000017743	CRLF3	ENSG00000176390	cytokine receptor like factor 3 [Source:HGNC Symbol;Acc:HGNC:17177]	PLINK	A	lop ear	ear
ENSSSCG00000017747	RAB11FIP4	ENSG00000131242	RAB11 family interacting protein 4 [Source:HGNC Symbol;Acc:HGNC:30267]	PLINK	A	lop ear	ear
ENSSSCG00000017753	KSR1	ENSG00000141068	kinase suppressor of ras 1 [Source:HGNC Symbol;Acc:HGNC:6465]	PLINK	A	lop ear	ear
ENSSSCG00000017755	NOS2	ENSG00000007171	nitric oxide synthase 2 [Source:HGNC Symbol;Acc:HGNC:7873]	PLINK	A	lop ear	ear
ENSSSCG00000017795	NSRP1	ENSG00000126653	nuclear speckle splicing regulatory protein 1 [Source:HGNC Symbol;Acc:HGNC:25305]	PLINK	A	lop ear	ear
ENSSSCG00000017797	SLC6A4	ENSG00000108576	solute carrier family 6 member 4 [Source:HGNC Symbol;Acc:HGNC:11050]	PLINK	A	lop ear	ear
ENSSSCG00000017798	TMIGD1	ENSG00000182271	transmembrane and immunoglobulin domain containing 1 [Source:HGNC Symbol;Acc:HGNC:32431]	PLINK	A	lop ear	ear
ENSSSCG00000017799	CPD	ENSG00000108582	carboxypeptidase D [Source:HGNC Symbol;Acc:HGNC:2301]	PLINK	A	lop ear	ear
ENSSSCG00000017817	PRPF8	ENSG00000174231	pre-mRNA processing factor 8 [Source:HGNC Symbol;Acc:HGNC:17340]	PLINK	A	lop ear	ear
ENSSSCG00000017818	SERPINF1	ENSG00000132386	serpin family F member 1 [Source:HGNC Symbol;Acc:HGNC:8824]	PLINK	A	lop ear	ear
ENSSSCG00000017819	SMYD4	ENSG00000186532	SET and MYND domain containing 4 [Source:HGNC Symbol;Acc:HGNC:21067]	PLINK	A	lop ear	ear
ENSSSCG00000017863	TRPV1	ENSG00000196689	transient receptor potential cation channel subfamily V member 1 [Source:HGNC Symbol;Acc:HGNC:12716]	PLINK	A	lop ear	ear
ENSSSCG00000017884	TEKT1	ENSG00000167858	tektin 1 [Source:HGNC Symbol;Acc:HGNC:15534]	PLINK	A	lop ear	ear
ENSSSCG00000017885	SMTNL2	ENSG00000188176	smoothelin like 2 [Source:HGNC Symbol;Acc:HGNC:24764]	PLINK	A	lop ear	ear
ENSSSCG00000017895	RABEP1	ENSG00000029725	rabaptin, RAB GTPase binding effector protein 1 [Source:HGNC Symbol;Acc:HGNC:17677]	PLINK	A	lop ear	ear
ENSSSCG00000017896	SCIMP	ENSG00000161929	SLP adaptor and CSK interacting membrane protein [Source:HGNC Symbol;Acc:HGNC:33504]	PLINK	A	lop ear	ear
ENSSSCG00000017932	ASGR2	ENSG00000161944	asialoglycoprotein receptor 2 [Source:HGNC Symbol;Acc:HGNC:743]	PLINK	A	lop ear	ear
ENSSSCG00000017980	ALOX12B	ENSG00000179477	arachidonate 12-lipoxygenase, 12R type [Source:HGNC Symbol;Acc:HGNC:430]	PLINK	A	lop ear	ear
ENSSSCG00000017981	ALOXE3	ENSG00000179148	arachidonate lipoxygenase 3 [Source:HGNC Symbol;Acc:HGNC:13743]	PLINK	A	lop ear	ear
ENSSSCG00000017986	NDEL1	ENSG00000166579	nudE neurodevelopment protein 1 like 1 [Source:HGNC Symbol;Acc:HGNC:17620]	PLINK	A	lop ear	ear
ENSSSCG00000017988	CCDC42	ENSG00000161973	coiled-coil domain containing 42 [Source:HGNC Symbol;Acc:HGNC:26528]	PLINK	A	lop ear	ear
ENSSSCG00000017990	PIK3R6	ENSG00000276231	phosphoinositide-3-kinase regulatory subunit 6 [Source:HGNC Symbol;Acc:HGNC:27101]	PLINK	A	lop ear	ear
ENSSSCG00000017993	NTN1	ENSG00000065320	netrin 1 [Source:HGNC Symbol;Acc:HGNC:8029]	PLINK	A	lop ear	ear
ENSSSCG00000017995	USP43	ENSG00000154914	ubiquitin specific peptidase 43 [Source:HGNC Symbol;Acc:HGNC:20072]	PLINK	A	lop ear	ear
ENSSSCG00000017998	GLP2R	ENSG00000065325	glucagon like peptide 2 receptor [Source:HGNC Symbol;Acc:HGNC:4325]	PLINK	A	lop ear	ear
ENSSSCG00000018015	DNAH9	ENSG00000007174	dynein axonemal heavy chain 9 [Source:HGNC Symbol;Acc:HGNC:2953]	PLINK	A	lop ear	ear
ENSSSCG00000018016	MAP2K4	ENSG00000065559	mitogen-activated protein kinase kinase 4 [Source:HGNC Symbol;Acc:HGNC:6844]	PLINK	A	lop ear	ear
ENSSSCG00000018019	ARHGAP44	ENSG00000006740	Rho GTPase activating protein 44 [Source:HGNC Symbol;Acc:HGNC:29096]	PLINK	A	lop ear	ear
ENSSSCG00000018026	CDRT1	ENSG00000241322	CMT1A duplicated region transcript 1 [Source:HGNC Symbol;Acc:HGNC:14379]	PLINK	A	lop ear	ear
ENSSSCG00000018027	TVP23B	ENSG00000171928	trans-golgi network vesicle protein 23 homolog B [Source:HGNC Symbol;Acc:HGNC:20399]	PLINK	A	lop ear	ear
ENSSSCG00000018027	TVP23C-CDRT4	ENSG00000259024	TVP23C-CDRT4 readthrough [Source:HGNC Symbol;Acc:HGNC:42961]	PLINK	A	lop ear	ear
ENSSSCG00000018029	ZNF286A	ENSG00000187607	zinc finger protein 286A [Source:HGNC Symbol;Acc:HGNC:13501]	PLINK	A	lop ear	ear
ENSSSCG00000018039	NCOR1	ENSG00000141027	nuclear receptor corepressor 1 [Source:HGNC Symbol;Acc:HGNC:7672]	PLINK	A	lop ear	ear
ENSSSCG00000018058	ARHGAP23	ENSG00000275832	Rho GTPase activating protein 23 [Source:HGNC Symbol;Acc:HGNC:29293]	PLINK	A	lop ear	ear
ENSSSCG00000020663	KMT2C	ENSG00000055609	lysine methyltransferase 2C [Source:HGNC Symbol;Acc:HGNC:13726]	PLINK	A	lop ear	ear
ENSSSCG00000020671	SLC18A2	ENSG00000165646	solute carrier family 18 member A2 [Source:HGNC Symbol;Acc:HGNC:10935]	PLINK	A	lop ear	ear
ENSSSCG00000020677	CYB5RL	ENSG00000215883	cytochrome b5 reductase like [Source:HGNC Symbol;Acc:HGNC:32220]	PLINK	A	lop ear	ear
ENSSSCG00000020680	CLDN14	ENSG00000159261	claudin 14 [Source:HGNC Symbol;Acc:HGNC:2035]	PLINK	A	lop ear	ear
ENSSSCG00000020715	GOLGA7	ENSG00000147533	golgin A7 [Source:HGNC Symbol;Acc:HGNC:24876]	PLINK	A	lop ear	ear
ENSSSCG00000020720	IRAG1	ENSG00000072952	inositol 1,4,5-triphosphate receptor associated 1 [Source:HGNC Symbol;Acc:HGNC:7237]	PLINK	A	lop ear	ear
ENSSSCG00000020736	ADD2	ENSG00000075340	adducin 2 [Source:HGNC Symbol;Acc:HGNC:244]	PLINK	A	lop ear	ear
ENSSSCG00000020740	DSG4	ENSG00000175065	desmoglein 4 [Source:HGNC Symbol;Acc:HGNC:21307]	PLINK	A	lop ear	ear
ENSSSCG00000020777	TRIOBP	ENSG00000100106	TRIO and F-actin binding protein [Source:HGNC Symbol;Acc:HGNC:17009]	PLINK	A	lop ear	ear
ENSSSCG00000020783	SLC41A1	ENSG00000133065	solute carrier family 41 member 1 [Source:HGNC Symbol;Acc:HGNC:19429]	PLINK	A	lop ear	ear
ENSSSCG00000020799	CPSF3	ENSG00000119203	cleavage and polyadenylation specific factor 3 [Source:HGNC Symbol;Acc:HGNC:2326]	PLINK	A	lop ear	ear
ENSSSCG00000020856	PPME1	ENSG00000214517	protein phosphatase methylesterase 1 [Source:HGNC Symbol;Acc:HGNC:30178]	PLINK	A	lop ear	ear
ENSSSCG00000020858	KIF13A	ENSG00000137177	kinesin family member 13A [Source:HGNC Symbol;Acc:HGNC:14566]	PLINK	A	lop ear	ear
ENSSSCG00000020864	VDR	ENSG00000111424	vitamin D receptor [Source:HGNC Symbol;Acc:HGNC:12679]	PLINK	A	lop ear	ear
ENSSSCG00000020872	PDZK1IP1	ENSG00000162366	PDZK1 interacting protein 1 [Source:HGNC Symbol;Acc:HGNC:16887]	PLINK	A	lop ear	ear
ENSSSCG00000020873	SYNGR1	ENSG00000100321	synaptogyrin 1 [Source:HGNC Symbol;Acc:HGNC:11498]	PLINK	A	lop ear	ear
ENSSSCG00000020910	TMEM120A	ENSG00000189077	transmembrane protein 120A [Source:HGNC Symbol;Acc:HGNC:21697]	PLINK	A	lop ear	ear
ENSSSCG00000020926	SDHB	ENSG00000117118	succinate dehydrogenase complex iron sulfur subunit B [Source:HGNC Symbol;Acc:HGNC:10681]	PLINK	A	lop ear	ear
ENSSSCG00000020976	CSRP1	ENSG00000159176	cysteine and glycine rich protein 1 [Source:HGNC Symbol;Acc:HGNC:2469]	PLINK	A	lop ear	ear
ENSSSCG00000020986	CAPN13	ENSG00000162949	calpain 13 [Source:HGNC Symbol;Acc:HGNC:16663]	PLINK	A	lop ear	ear
ENSSSCG00000020987	WDR31	ENSG00000148225	WD repeat domain 31 [Source:HGNC Symbol;Acc:HGNC:21421]	PLINK	A	lop ear	ear
ENSSSCG00000020989	BSND	ENSG00000162399	barttin CLCNK type accessory subunit beta [Source:HGNC Symbol;Acc:HGNC:16512]	PLINK	A	lop ear	ear
ENSSSCG00000020992	IGSF21	ENSG00000117154	immunoglobin superfamily member 21 [Source:HGNC Symbol;Acc:HGNC:28246]	PLINK	A	lop ear	ear
ENSSSCG00000021007	MRPL19	ENSG00000115364	mitochondrial ribosomal protein L19 [Source:HGNC Symbol;Acc:HGNC:14052]	PLINK	A	lop ear	ear
ENSSSCG00000021023	SCAF4	ENSG00000156304	SR-related CTD associated factor 4 [Source:HGNC Symbol;Acc:HGNC:19304]	PLINK	A	lop ear	ear
ENSSSCG00000021026	TMEM51	ENSG00000171729	transmembrane protein 51 [Source:HGNC Symbol;Acc:HGNC:25488]	PLINK	A	lop ear	ear
ENSSSCG00000021027	PGBD5	ENSG00000177614	piggyBac transposable element derived 5 [Source:HGNC Symbol;Acc:HGNC:19405]	PLINK	A	lop ear	ear
ENSSSCG00000021036	RAB3B	ENSG00000169213	RAB3B, member RAS oncogene family [Source:HGNC Symbol;Acc:HGNC:9778]	PLINK	A	lop ear	ear
ENSSSCG00000021038	NRIP1	ENSG00000180530	nuclear receptor interacting protein 1 [Source:HGNC Symbol;Acc:HGNC:8001]	PLINK	A	lop ear	ear
ENSSSCG00000021041	PM20D1	ENSG00000162877	peptidase M20 domain containing 1 [Source:HGNC Symbol;Acc:HGNC:26518]	PLINK	A	lop ear	ear
ENSSSCG00000021042	BRWD1	ENSG00000185658	bromodomain and WD repeat domain containing 1 [Source:HGNC Symbol;Acc:HGNC:12760]	PLINK	A	lop ear	ear
ENSSSCG00000021059	ADORA1	ENSG00000163485	adenosine A1 receptor [Source:HGNC Symbol;Acc:HGNC:262]	PLINK	A	lop ear	ear
ENSSSCG00000021060	RCBTB1	ENSG00000136144	RCC1 and BTB domain containing protein 1 [Source:HGNC Symbol;Acc:HGNC:18243]	PLINK	A	lop ear	ear
ENSSSCG00000021075	TDRD1	ENSG00000095627	tudor domain containing 1 [Source:HGNC Symbol;Acc:HGNC:11712]	PLINK	A	lop ear	ear
ENSSSCG00000021082	NRG2	ENSG00000158458	neuregulin 2 [Source:HGNC Symbol;Acc:HGNC:7998]	PLINK	A	lop ear	ear
ENSSSCG00000021132	PLD5	ENSG00000180287	phospholipase D family member 5 [Source:HGNC Symbol;Acc:HGNC:26879]	PLINK	A	lop ear	ear
ENSSSCG00000021158	MCF2L	ENSG00000126217	MCF.2 cell line derived transforming sequence like [Source:HGNC Symbol;Acc:HGNC:14576]	PLINK	A	lop ear	ear
ENSSSCG00000021166	RPAP3	ENSG00000005175	RNA polymerase II associated protein 3 [Source:HGNC Symbol;Acc:HGNC:26151]	PLINK	A	lop ear	ear
ENSSSCG00000021210	HIKESHI	ENSG00000149196	heat shock protein nuclear import factor hikeshi [Source:HGNC Symbol;Acc:HGNC:26938]	PLINK	A	lop ear	ear
ENSSSCG00000021216	TCEANC2	ENSG00000116205	transcription elongation factor A N-terminal and central domain containing 2 [Source:HGNC Symbol;Acc:HGNC:26494]	PLINK	A	lop ear	ear
ENSSSCG00000021250	FKBP9	ENSG00000122642	FKBP prolyl isomerase 9 [Source:HGNC Symbol;Acc:HGNC:3725]	PLINK	A	lop ear	ear
ENSSSCG00000021255	ADA	ENSG00000196839	adenosine deaminase [Source:HGNC Symbol;Acc:HGNC:186]	PLINK	A	lop ear	ear
ENSSSCG00000021259	CDA	ENSG00000158825	cytidine deaminase [Source:HGNC Symbol;Acc:HGNC:1712]	PLINK	A	lop ear	ear
ENSSSCG00000021275	DDX52	ENSG00000278053	DExD-box helicase 52 [Source:HGNC Symbol;Acc:HGNC:20038]	PLINK	A	lop ear	ear
ENSSSCG00000021287	GCFC2	ENSG00000005436	GC-rich sequence DNA-binding factor 2 [Source:HGNC Symbol;Acc:HGNC:1317]	PLINK	A	lop ear	ear
ENSSSCG00000021292	OSBPL9	ENSG00000117859	oxysterol binding protein like 9 [Source:HGNC Symbol;Acc:HGNC:16386]	PLINK	A	lop ear	ear
ENSSSCG00000021307	USP44	ENSG00000136014	ubiquitin specific peptidase 44 [Source:HGNC Symbol;Acc:HGNC:20064]	PLINK	A	lop ear	ear
ENSSSCG00000021325	MCFD2	ENSG00000180398	multiple coagulation factor deficiency 2, ER cargo receptor complex subunit [Source:HGNC Symbol;Acc:HGNC:18451]	PLINK	A	lop ear	ear
ENSSSCG00000021353	TMX4	ENSG00000125827	thioredoxin related transmembrane protein 4 [Source:HGNC Symbol;Acc:HGNC:25237]	PLINK	A	lop ear	ear
ENSSSCG00000021393	TRMT1L	ENSG00000121486	tRNA methyltransferase 1 like [Source:HGNC Symbol;Acc:HGNC:16782]	PLINK	A	lop ear	ear
ENSSSCG00000021440	GPSM2	ENSG00000121957	G protein signaling modulator 2 [Source:HGNC Symbol;Acc:HGNC:29501]	PLINK	A	lop ear	ear
ENSSSCG00000021443	SGK1	ENSG00000118515	serum/glucocorticoid regulated kinase 1 [Source:HGNC Symbol;Acc:HGNC:10810]	PLINK	A	lop ear	ear
ENSSSCG00000021464	SOAT1	ENSG00000057252	sterol O-acyltransferase 1 [Source:HGNC Symbol;Acc:HGNC:11177]	PLINK	A	lop ear	ear
ENSSSCG00000021515	HS3ST1	ENSG00000002587	heparan sulfate-glucosamine 3-sulfotransferase 1 [Source:HGNC Symbol;Acc:HGNC:5194]	PLINK	A	lop ear	ear
ENSSSCG00000021519	CPNE2	ENSG00000140848	copine 2 [Source:HGNC Symbol;Acc:HGNC:2315]	PLINK	A	lop ear	ear
ENSSSCG00000021527	ATP10B	ENSG00000118322	ATPase phospholipid transporting 10B (putative) [Source:HGNC Symbol;Acc:HGNC:13543]	PLINK	A	lop ear	ear
ENSSSCG00000021562	PLXNA4	ENSG00000221866	plexin A4 [Source:HGNC Symbol;Acc:HGNC:9102]	PLINK	A	lop ear	ear
ENSSSCG00000021576	CD83	ENSG00000112149	CD83 molecule [Source:HGNC Symbol;Acc:HGNC:1703]	PLINK	A	lop ear	ear
ENSSSCG00000021586	ZHX2	ENSG00000178764	zinc fingers and homeoboxes 2 [Source:HGNC Symbol;Acc:HGNC:18513]	PLINK	A	lop ear	ear
ENSSSCG00000021598	EVA1C	ENSG00000166979	eva-1 homolog C [Source:HGNC Symbol;Acc:HGNC:13239]	PLINK	A	lop ear	ear
ENSSSCG00000021606	FLVCR2	ENSG00000119686	FLVCR heme transporter 2 [Source:HGNC Symbol;Acc:HGNC:20105]	PLINK	A	lop ear	ear
ENSSSCG00000021624	LAD1	ENSG00000159166	ladinin 1 [Source:HGNC Symbol;Acc:HGNC:6472]	PLINK	A	lop ear	ear
ENSSSCG00000021638	NEU3	ENSG00000162139	neuraminidase 3 [Source:HGNC Symbol;Acc:HGNC:7760]	PLINK	A	lop ear	ear
ENSSSCG00000021654	ZNF641	ENSG00000167528	zinc finger protein 641 [Source:HGNC Symbol;Acc:HGNC:31834]	PLINK	A	lop ear	ear
ENSSSCG00000021675	ADGRE2	ENSG00000127507	adhesion G protein-coupled receptor E2 [Source:HGNC Symbol;Acc:HGNC:3337]	PLINK	A	lop ear	ear
ENSSSCG00000021698	RRP1B	ENSG00000160208	ribosomal RNA processing 1B [Source:HGNC Symbol;Acc:HGNC:23818]	PLINK	A	lop ear	ear
ENSSSCG00000021702	XRRA1	ENSG00000166435	X-ray radiation resistance associated 1 [Source:HGNC Symbol;Acc:HGNC:18868]	PLINK	A	lop ear	ear
ENSSSCG00000021712	HERC6	ENSG00000138642	HECT and RLD domain containing E3 ubiquitin protein ligase family member 6 [Source:HGNC Symbol;Acc:HGNC:26072]	PLINK	A	lop ear	ear
ENSSSCG00000021728	LGALS2	ENSG00000100079	galectin 2 [Source:HGNC Symbol;Acc:HGNC:6562]	PLINK	A	lop ear	ear
ENSSSCG00000021731	WWC2	ENSG00000151718	WW and C2 domain containing 2 [Source:HGNC Symbol;Acc:HGNC:24148]	PLINK	A	lop ear	ear
ENSSSCG00000021748	PRR5	ENSG00000186654	proline rich 5 [Source:HGNC Symbol;Acc:HGNC:31682]	PLINK	A	lop ear	ear
ENSSSCG00000021755	KRT31	ENSG00000094796	keratin 31 [Source:HGNC Symbol;Acc:HGNC:6448]	PLINK	A	lop ear	ear
ENSSSCG00000021764	ARHGEF38	ENSG00000236699	Rho guanine nucleotide exchange factor 38 [Source:HGNC Symbol;Acc:HGNC:25968]	PLINK	A	lop ear	ear
ENSSSCG00000021784	TBCK	ENSG00000145348	TBC1 domain containing kinase [Source:HGNC Symbol;Acc:HGNC:28261]	PLINK	A	lop ear	ear
ENSSSCG00000021805	GALNTL6	ENSG00000174473	polypeptide N-acetylgalactosaminyltransferase like 6 [Source:HGNC Symbol;Acc:HGNC:33844]	PLINK	A	lop ear	ear
ENSSSCG00000021808	TEX38	ENSG00000186118	testis expressed 38 [Source:HGNC Symbol;Acc:HGNC:29589]	PLINK	A	lop ear	ear
ENSSSCG00000021811	GDPD3	ENSG00000102886	glycerophosphodiester phosphodiesterase domain containing 3 [Source:HGNC Symbol;Acc:HGNC:28638]	PLINK	A	lop ear	ear
ENSSSCG00000021813	SLC26A3	ENSG00000091138	solute carrier family 26 member 3 [Source:HGNC Symbol;Acc:HGNC:3018]	PLINK	A	lop ear	ear
ENSSSCG00000021818	ENOX1	ENSG00000120658	ecto-NOX disulfide-thiol exchanger 1 [Source:HGNC Symbol;Acc:HGNC:25474]	PLINK	A	lop ear	ear
ENSSSCG00000021822	RNF169	ENSG00000166439	ring finger protein 169 [Source:HGNC Symbol;Acc:HGNC:26961]	PLINK	A	lop ear	ear
ENSSSCG00000021837	STYXL1	ENSG00000127952	serine/threonine/tyrosine interacting like 1 [Source:HGNC Symbol;Acc:HGNC:18165]	PLINK	A	lop ear	ear
ENSSSCG00000021874	UNC5C	ENSG00000182168	unc-5 netrin receptor C [Source:HGNC Symbol;Acc:HGNC:12569]	PLINK	A	lop ear	ear
ENSSSCG00000021897	CRB1	ENSG00000134376	crumbs cell polarity complex component 1 [Source:HGNC Symbol;Acc:HGNC:2343]	PLINK	A	lop ear	ear
ENSSSCG00000021933	CLEC5A	ENSG00000258227	C-type lectin domain containing 5A [Source:HGNC Symbol;Acc:HGNC:2054]	PLINK	A	lop ear	ear
ENSSSCG00000021941	ZSCAN21	ENSG00000166529	zinc finger and SCAN domain containing 21 [Source:HGNC Symbol;Acc:HGNC:13104]	PLINK	A	lop ear	ear
ENSSSCG00000021971	DPEP1	ENSG00000015413	dipeptidase 1 [Source:HGNC Symbol;Acc:HGNC:3002]	PLINK	A	lop ear	ear
[truncated: 6,617 more rows]

## Sheet: disease resistance
Gene Name (ENSG)	Ortholog Name (ENTREZ)	Ortholog Name (ENSG)	Description	Tool	Parameterset	Phenotype	NCBI set
ENSSSCG00000008737	C1QTNF7	ENSG00000163145	C1q and TNF related 7 [Source:HGNC Symbol;Acc:HGNC:14342]	PLINK	A	disease resistance	disease resistance
ENSSSCG00000009429	TNFSF11	ENSG00000120659	TNF superfamily member 11 [Source:HGNC Symbol;Acc:HGNC:11926]	PLINK	A	disease resistance	disease resistance
ENSSSCG00000010834	MIA3	ENSG00000154305	MIA SH3 domain ER export factor 3 [Source:HGNC Symbol;Acc:HGNC:24008]	PLINK	A	disease resistance	disease resistance
ENSSSCG00000015480	PRRC2C	ENSG00000117523	proline rich coiled-coil 2C [Source:HGNC Symbol;Acc:HGNC:24903]	PLINK	A	disease resistance	disease resistance
ENSSSCG00000015488	TNFSF4	ENSG00000117586	TNF superfamily member 4 [Source:HGNC Symbol;Acc:HGNC:11934]	PLINK	A	disease resistance	disease resistance
ENSSSCG00000015593	NSL1	ENSG00000117697	NSL1 component of MIS12 kinetochore complex [Source:HGNC Symbol;Acc:HGNC:24548]	PLINK	A	disease resistance	disease resistance
ENSSSCG00000020864	VDR	ENSG00000111424	vitamin D receptor [Source:HGNC Symbol;Acc:HGNC:12679]	PLINK	A	disease resistance	disease resistance
ENSSSCG00000021325	MCFD2	ENSG00000180398	multiple coagulation factor deficiency 2, ER cargo receptor complex subunit [Source:HGNC Symbol;Acc:HGNC:18451]	PLINK	A	disease resistance	disease resistance
ENSSSCG00000023155	CLN8	ENSG00000182372	CLN8 transmembrane ER and ERGIC protein [Source:HGNC Symbol;Acc:HGNC:2079]	PLINK	A	disease resistance	disease resistance
ENSSSCG00000040663	HERPUD1	ENSG00000051108	homocysteine inducible ER protein with ubiquitin like domain 1 [Source:HGNC Symbol;Acc:HGNC:13744]	PLINK	A	disease resistance	disease resistance
ENSSSCG00000000708	TNFRSF1A	ENSG00000067182	TNF receptor superfamily member 1A [Source:HGNC Symbol;Acc:HGNC:11916]	PLINK	A	heritage breed	disease resistance
ENSSSCG00000001463	PSMB9	ENSG00000240065	proteasome 20S subunit beta 9 [Source:HGNC Symbol;Acc:HGNC:9546]	PLINK	A	heritage breed	disease resistance
ENSSSCG00000001727	TNFRSF21	ENSG00000146072	TNF receptor superfamily member 21 [Source:HGNC Symbol;Acc:HGNC:13469]	PLINK	A	heritage breed	disease resistance
ENSSSCG00000007039	PRNP	ENSG00000171867	prion protein [Source:HGNC Symbol;Acc:HGNC:9449]	PLINK	A	heritage breed	disease resistance
ENSSSCG00000008737	C1QTNF7	ENSG00000163145	C1q and TNF related 7 [Source:HGNC Symbol;Acc:HGNC:14342]	PLINK	A	heritage breed	disease resistance
ENSSSCG00000009283	TNFRSF19	ENSG00000127863	TNF receptor superfamily member 19 [Source:HGNC Symbol;Acc:HGNC:11915]	PLINK	A	heritage breed	disease resistance
ENSSSCG00000009633	TNFRSF10A	ENSG00000104689	TNF receptor superfamily member 10a [Source:HGNC Symbol;Acc:HGNC:11904]	PLINK	A	heritage breed	disease resistance
ENSSSCG00000012077	MX1	ENSG00000157601	MX dynamin like GTPase 1 [Source:HGNC Symbol;Acc:HGNC:7532]	PLINK	A	heritage breed	disease resistance
ENSSSCG00000015480	PRRC2C	ENSG00000117523	proline rich coiled-coil 2C [Source:HGNC Symbol;Acc:HGNC:24903]	PLINK	A	heritage breed	disease resistance
ENSSSCG00000015488	TNFSF4	ENSG00000117586	TNF superfamily member 4 [Source:HGNC Symbol;Acc:HGNC:11934]	PLINK	A	heritage breed	disease resistance
ENSSSCG00000015566	EDEM3	ENSG00000116406	ER degradation enhancing alpha-mannosidase like protein 3 [Source:HGNC Symbol;Acc:HGNC:16787]	PLINK	A	heritage breed	disease resistance
ENSSSCG00000015593	NSL1	ENSG00000117697	NSL1 component of MIS12 kinetochore complex [Source:HGNC Symbol;Acc:HGNC:24548]	PLINK	A	heritage breed	disease resistance
ENSSSCG00000021325	MCFD2	ENSG00000180398	multiple coagulation factor deficiency 2, ER cargo receptor complex subunit [Source:HGNC Symbol;Acc:HGNC:18451]	PLINK	A	heritage breed	disease resistance
ENSSSCG00000032452	WFS1	ENSG00000109501	wolframin ER transmembrane glycoprotein [Source:HGNC Symbol;Acc:HGNC:12762]	PLINK	A	heritage breed	disease resistance
ENSSSCG00000034973	CXCL12	ENSG00000107562	C-X-C motif chemokine ligand 12 [Source:HGNC Symbol;Acc:HGNC:10672]	PLINK	A	heritage breed	disease resistance
ENSSSCG00000039480	ERLIN2	ENSG00000147475	ER lipid raft associated 2 [Source:HGNC Symbol;Acc:HGNC:1356]	PLINK	A	heritage breed	disease resistance
ENSSSCG00000040134	TNFRSF13B	ENSG00000240505	TNF receptor superfamily member 13B [Source:HGNC Symbol;Acc:HGNC:18153]	PLINK	A	heritage breed	disease resistance
ENSSSCG00000001865	SCAPER	ENSG00000140386	S-phase cyclin A associated protein in the ER [Source:HGNC Symbol;Acc:HGNC:13081]	RZooRoH	NA	heritage breed	disease resistance
ENSSSCG00000002005	EMC9	ENSG00000100908	ER membrane protein complex subunit 9 [Source:HGNC Symbol;Acc:HGNC:20273]	RZooRoH	NA	heritage breed	disease resistance
ENSSSCG00000003331	TNFRSF4	ENSG00000186827	TNF receptor superfamily member 4 [Source:HGNC Symbol;Acc:HGNC:11918]	RZooRoH	NA	heritage breed	disease resistance
ENSSSCG00000003333	C1QTNF12	ENSG00000184163	C1q and TNF related 12 [Source:HGNC Symbol;Acc:HGNC:32308]	RZooRoH	NA	heritage breed	disease resistance
ENSSSCG00000004002	RPS5	ENSG00000083845	ribosomal protein S5 [Source:HGNC Symbol;Acc:HGNC:10426]	RZooRoH	NA	heritage breed	disease resistance
ENSSSCG00000004898	TNFRSF11A	ENSG00000141655	TNF receptor superfamily member 11a [Source:HGNC Symbol;Acc:HGNC:11908]	RZooRoH	NA	heritage breed	disease resistance
ENSSSCG00000005511	TRAF1	ENSG00000056558	TNF receptor associated factor 1 [Source:HGNC Symbol;Acc:HGNC:12031]	RZooRoH	NA	heritage breed	disease resistance
ENSSSCG00000006634	TNFAIP8L2	ENSG00000163154	TNF alpha induced protein 8 like 2 [Source:HGNC Symbol;Acc:HGNC:26277]	RZooRoH	NA	heritage breed	disease resistance
ENSSSCG00000007039	PRNP	ENSG00000171867	prion protein [Source:HGNC Symbol;Acc:HGNC:9449]	RZooRoH	NA	heritage breed	disease resistance
ENSSSCG00000009283	TNFRSF19	ENSG00000127863	TNF receptor superfamily member 19 [Source:HGNC Symbol;Acc:HGNC:11915]	RZooRoH	NA	heritage breed	disease resistance
ENSSSCG00000015488	TNFSF4	ENSG00000117586	TNF superfamily member 4 [Source:HGNC Symbol;Acc:HGNC:11934]	RZooRoH	NA	heritage breed	disease resistance
ENSSSCG00000021325	MCFD2	ENSG00000180398	multiple coagulation factor deficiency 2, ER cargo receptor complex subunit [Source:HGNC Symbol;Acc:HGNC:18451]	RZooRoH	NA	heritage breed	disease resistance
ENSSSCG00000024626	TNFAIP1	ENSG00000109079	TNF alpha induced protein 1 [Source:HGNC Symbol;Acc:HGNC:11894]	RZooRoH	NA	heritage breed	disease resistance
ENSSSCG00000032452	WFS1	ENSG00000109501	wolframin ER transmembrane glycoprotein [Source:HGNC Symbol;Acc:HGNC:12762]	RZooRoH	NA	heritage breed	disease resistance
ENSSSCG00000034973	CXCL12	ENSG00000107562	C-X-C motif chemokine ligand 12 [Source:HGNC Symbol;Acc:HGNC:10672]	RZooRoH	NA	heritage breed	disease resistance
ENSSSCG00000036457	TNFSF8	ENSG00000106952	TNF superfamily member 8 [Source:HGNC Symbol;Acc:HGNC:11938]	RZooRoH	NA	heritage breed	disease resistance
ENSSSCG00000038580	FUT1	ENSG00000174951	fucosyltransferase 1 (H blood group) [Source:HGNC Symbol;Acc:HGNC:4012]	RZooRoH	NA	heritage breed	disease resistance
ENSSSCG00000039074	TNFRSF13C	ENSG00000159958	TNF receptor superfamily member 13C [Source:HGNC Symbol;Acc:HGNC:17755]	RZooRoH	NA	heritage breed	disease resistance
ENSSSCG00000039480	ERLIN2	ENSG00000147475	ER lipid raft associated 2 [Source:HGNC Symbol;Acc:HGNC:1356]	RZooRoH	NA	heritage breed	disease resistance
ENSSSCG00000040134	TNFRSF13B	ENSG00000240505	TNF receptor superfamily member 13B [Source:HGNC Symbol;Acc:HGNC:18153]	RZooRoH	NA	heritage breed	disease resistance
ENSSSCG00000001865	SCAPER	ENSG00000140386	S-phase cyclin A associated protein in the ER [Source:HGNC Symbol;Acc:HGNC:13081]	RZooRoH	NA	disease resistance	disease resistance
ENSSSCG00000004898	TNFRSF11A	ENSG00000141655	TNF receptor superfamily member 11a [Source:HGNC Symbol;Acc:HGNC:11908]	RZooRoH	NA	disease resistance	disease resistance
ENSSSCG00000006032	EMC2	ENSG00000104412	ER membrane protein complex subunit 2 [Source:HGNC Symbol;Acc:HGNC:28963]	RZooRoH	NA	disease resistance	disease resistance
ENSSSCG00000006634	TNFAIP8L2	ENSG00000163154	TNF alpha induced protein 8 like 2 [Source:HGNC Symbol;Acc:HGNC:26277]	RZooRoH	NA	disease resistance	disease resistance
ENSSSCG00000009429	TNFSF11	ENSG00000120659	TNF superfamily member 11 [Source:HGNC Symbol;Acc:HGNC:11926]	RZooRoH	NA	disease resistance	disease resistance
ENSSSCG00000009542	TNFSF13B	ENSG00000102524	TNF superfamily member 13b [Source:HGNC Symbol;Acc:HGNC:11929]	RZooRoH	NA	disease resistance	disease resistance
ENSSSCG00000010834	MIA3	ENSG00000154305	MIA SH3 domain ER export factor 3 [Source:HGNC Symbol;Acc:HGNC:24008]	RZooRoH	NA	disease resistance	disease resistance
ENSSSCG00000015593	NSL1	ENSG00000117697	NSL1 component of MIS12 kinetochore complex [Source:HGNC Symbol;Acc:HGNC:24548]	RZooRoH	NA	disease resistance	disease resistance
ENSSSCG00000020864	VDR	ENSG00000111424	vitamin D receptor [Source:HGNC Symbol;Acc:HGNC:12679]	RZooRoH	NA	disease resistance	disease resistance
ENSSSCG00000021325	MCFD2	ENSG00000180398	multiple coagulation factor deficiency 2, ER cargo receptor complex subunit [Source:HGNC Symbol;Acc:HGNC:18451]	RZooRoH	NA	disease resistance	disease resistance
ENSSSCG00000023155	CLN8	ENSG00000182372	CLN8 transmembrane ER and ERGIC protein [Source:HGNC Symbol;Acc:HGNC:2079]	RZooRoH	NA	disease resistance	disease resistance
ENSSSCG00000032452	WFS1	ENSG00000109501	wolframin ER transmembrane glycoprotein [Source:HGNC Symbol;Acc:HGNC:12762]	RZooRoH	NA	disease resistance	disease resistance
ENSSSCG00000038073	NOD2	ENSG00000167207	nucleotide binding oligomerization domain containing 2 [Source:HGNC Symbol;Acc:HGNC:5331]	RZooRoH	NA	disease resistance	disease resistance
ENSSSCG00000045808	EMC8	ENSG00000131148	ER membrane protein complex subunit 8 [Source:HGNC Symbol;Acc:HGNC:7864]	RZooRoH	NA	disease resistance	disease resistance

## Sheet: immunity
Gene Name (ENSG)	Ortholog Name (ENTREZ)	Ortholog Name (ENSG)	Description	Tool	Parameterset	Phenotype	NCBI set
ENSSSCG00000000006	PPARA	ENSG00000186951	peroxisome proliferator activated receptor alpha [Source:HGNC Symbol;Acc:HGNC:9232]	PLINK	A	disease resistance	immun* or inflam*
ENSSSCG00000000010	FBLN1	ENSG00000077942	fibulin 1 [Source:HGNC Symbol;Acc:HGNC:3600]	PLINK	A	disease resistance	immun* or inflam*
ENSSSCG00000000036	PACSIN2	ENSG00000100266	protein kinase C and casein kinase substrate in neurons 2 [Source:HGNC Symbol;Acc:HGNC:8571]	PLINK	A	disease resistance	immun* or inflam*
ENSSSCG00000000075	MRTFA	ENSG00000196588	myocardin related transcription factor A [Source:HGNC Symbol;Acc:HGNC:14334]	PLINK	A	disease resistance	immun* or inflam*
ENSSSCG00000000079	FAM83F	ENSG00000133477	family with sequence similarity 83 member F [Source:HGNC Symbol;Acc:HGNC:25148]	PLINK	A	disease resistance	immun* or inflam*
ENSSSCG00000000080	GRAP2	ENSG00000100351	GRB2 related adaptor protein 2 [Source:HGNC Symbol;Acc:HGNC:4563]	PLINK	A	disease resistance	immun* or inflam*
ENSSSCG00000000110	PLA2G6	ENSG00000184381	phospholipase A2 group VI [Source:HGNC Symbol;Acc:HGNC:9039]	PLINK	A	disease resistance	immun* or inflam*
ENSSSCG00000000116	POLR2F	ENSG00000100142	RNA polymerase II, I and III subunit F [Source:HGNC Symbol;Acc:HGNC:9193]	PLINK	A	disease resistance	immun* or inflam*
ENSSSCG00000000136	CSF2RB	ENSG00000100368	colony stimulating factor 2 receptor subunit beta [Source:HGNC Symbol;Acc:HGNC:2436]	PLINK	A	disease resistance	immun* or inflam*
ENSSSCG00000000145	MYH9	ENSG00000100345	myosin heavy chain 9 [Source:HGNC Symbol;Acc:HGNC:7579]	PLINK	A	disease resistance	immun* or inflam*
ENSSSCG00000000169	POLR3B	ENSG00000013503	RNA polymerase III subunit B [Source:HGNC Symbol;Acc:HGNC:30348]	PLINK	A	disease resistance	immun* or inflam*
ENSSSCG00000000232	ACVRL1	ENSG00000139567	activin A receptor like type 1 [Source:HGNC Symbol;Acc:HGNC:175]	PLINK	A	disease resistance	immun* or inflam*
ENSSSCG00000000601	PTPRO	ENSG00000151490	protein tyrosine phosphatase receptor type O [Source:HGNC Symbol;Acc:HGNC:9678]	PLINK	A	disease resistance	immun* or inflam*
ENSSSCG00000000634	STYK1	ENSG00000060140	serine/threonine/tyrosine kinase 1 [Source:HGNC Symbol;Acc:HGNC:18889]	PLINK	A	disease resistance	immun* or inflam*
ENSSSCG00000000638	KLRC1	ENSG00000134545	killer cell lectin like receptor C1 [Source:HGNC Symbol;Acc:HGNC:6374]	PLINK	A	disease resistance	immun* or inflam*
ENSSSCG00000000638	KLRC2	ENSG00000205809	killer cell lectin like receptor C2 [Source:HGNC Symbol;Acc:HGNC:6375]	PLINK	A	disease resistance	immun* or inflam*
ENSSSCG00000000638	KLRC3	ENSG00000205810	killer cell lectin like receptor C3 [Source:HGNC Symbol;Acc:HGNC:6376]	PLINK	A	disease resistance	immun* or inflam*
ENSSSCG00000000639	KLRC1	ENSG00000134545	killer cell lectin like receptor C1 [Source:HGNC Symbol;Acc:HGNC:6374]	PLINK	A	disease resistance	immun* or inflam*
ENSSSCG00000000639	KLRC4	ENSG00000183542	killer cell lectin like receptor C4 [Source:HGNC Symbol;Acc:HGNC:6377]	PLINK	A	disease resistance	immun* or inflam*
ENSSSCG00000000639	KLRC2	ENSG00000205809	killer cell lectin like receptor C2 [Source:HGNC Symbol;Acc:HGNC:6375]	PLINK	A	disease resistance	immun* or inflam*
ENSSSCG00000000639	KLRC3	ENSG00000205810	killer cell lectin like receptor C3 [Source:HGNC Symbol;Acc:HGNC:6376]	PLINK	A	disease resistance	immun* or inflam*
ENSSSCG00000000639	KLRC4-KLRK1	ENSG00000255819	KLRC4-KLRK1 readthrough [Source:HGNC Symbol;Acc:HGNC:48357]	PLINK	A	disease resistance	immun* or inflam*
ENSSSCG00000000642	KLRD1	ENSG00000134539	killer cell lectin like receptor D1 [Source:HGNC Symbol;Acc:HGNC:6378]	PLINK	A	disease resistance	immun* or inflam*
ENSSSCG00000000647	OLR1	ENSG00000173391	oxidized low density lipoprotein receptor 1 [Source:HGNC Symbol;Acc:HGNC:8133]	PLINK	A	disease resistance	immun* or inflam*
ENSSSCG00000000648	CLEC7A	ENSG00000172243	C-type lectin domain containing 7A [Source:HGNC Symbol;Acc:HGNC:14558]	PLINK	A	disease resistance	immun* or inflam*
ENSSSCG00000000649	CLEC1A	ENSG00000150048	C-type lectin domain family 1 member A [Source:HGNC Symbol;Acc:HGNC:24355]	PLINK	A	disease resistance	immun* or inflam*
ENSSSCG00000000651	CLEC12B	ENSG00000256660	C-type lectin domain family 12 member B [Source:HGNC Symbol;Acc:HGNC:31966]	PLINK	A	disease resistance	immun* or inflam*
ENSSSCG00000000660	A2M	ENSG00000175899	alpha-2-macroglobulin [Source:HGNC Symbol;Acc:HGNC:7]	PLINK	A	disease resistance	immun* or inflam*
ENSSSCG00000000663	KLRG1	ENSG00000139187	killer cell lectin like receptor G1 [Source:HGNC Symbol;Acc:HGNC:6380]	PLINK	A	disease resistance	immun* or inflam*
ENSSSCG00000000667	AICDA	ENSG00000111732	activation induced cytidine deaminase [Source:HGNC Symbol;Acc:HGNC:13203]	PLINK	A	disease resistance	immun* or inflam*
ENSSSCG00000000712	VWF	ENSG00000110799	von Willebrand factor [Source:HGNC Symbol;Acc:HGNC:12726]	PLINK	A	disease resistance	immun* or inflam*
ENSSSCG00000000722	RAD51AP1	ENSG00000111247	RAD51 associated protein 1 [Source:HGNC Symbol;Acc:HGNC:16956]	PLINK	A	disease resistance	immun* or inflam*
ENSSSCG00000000784	LRRK2	ENSG00000188906	leucine rich repeat kinase 2 [Source:HGNC Symbol;Acc:HGNC:18618]	PLINK	A	disease resistance	immun* or inflam*
ENSSSCG00000000811	PCED1B	ENSG00000179715	PC-esterase domain containing 1B [Source:HGNC Symbol;Acc:HGNC:28255]	PLINK	A	disease resistance	immun* or inflam*
ENSSSCG00000000862	GNPTAB	ENSG00000111670	N-acetylglucosamine-1-phosphate transferase subunits alpha and beta [Source:HGNC Symbol;Acc:HGNC:29670]	PLINK	A	disease resistance	immun* or inflam*
ENSSSCG00000000867	SPIC	ENSG00000166211	Spi-C transcription factor [Source:HGNC Symbol;Acc:HGNC:29549]	PLINK	A	disease resistance	immun* or inflam*
ENSSSCG00000000875	NR1H4	ENSG00000012504	nuclear receptor subfamily 1 group H member 4 [Source:HGNC Symbol;Acc:HGNC:7967]	PLINK	A	disease resistance	immun* or inflam*
ENSSSCG00000000891	LTA4H	ENSG00000111144	leukotriene A4 hydrolase [Source:HGNC Symbol;Acc:HGNC:6710]	PLINK	A	disease resistance	immun* or inflam*
ENSSSCG00000000910	CRADD	ENSG00000169372	CASP2 and RIPK1 domain containing adaptor with death domain [Source:HGNC Symbol;Acc:HGNC:2340]	PLINK	A	disease resistance	immun* or inflam*
ENSSSCG00000000927	TMTC3	ENSG00000139324	transmembrane O-mannosyltransferase targeting cadherins 3 [Source:HGNC Symbol;Acc:HGNC:26899]	PLINK	A	disease resistance	immun* or inflam*
ENSSSCG00000001048	ADTRP	ENSG00000111863	androgen dependent TFPI regulating protein [Source:HGNC Symbol;Acc:HGNC:21214]	PLINK	A	disease resistance	immun* or inflam*
ENSSSCG00000001052	PHACTR1	ENSG00000112137	phosphatase and actin regulator 1 [Source:HGNC Symbol;Acc:HGNC:20990]	PLINK	A	disease resistance	immun* or inflam*
ENSSSCG00000001076	RNF144B	ENSG00000137393	ring finger protein 144B [Source:HGNC Symbol;Acc:HGNC:21578]	PLINK	A	disease resistance	immun* or inflam*
ENSSSCG00000001080	CDKAL1	ENSG00000145996	CDK5 regulatory subunit associated protein 1 like 1 [Source:HGNC Symbol;Acc:HGNC:21050]	PLINK	A	disease resistance	immun* or inflam*
ENSSSCG00000001248	MOG	ENSG00000204655	myelin oligodendrocyte glycoprotein [Source:HGNC Symbol;Acc:HGNC:7197]	PLINK	A	disease resistance	immun* or inflam*
ENSSSCG00000001372	GNL1	ENSG00000204590	G protein nucleolar 1 (putative) [Source:HGNC Symbol;Acc:HGNC:4413]	PLINK	A	disease resistance	immun* or inflam*
ENSSSCG00000001485	MLIP	ENSG00000146147	muscular LMNA interacting protein [Source:HGNC Symbol;Acc:HGNC:21355]	PLINK	A	disease resistance	immun* or inflam*
ENSSSCG00000001616	TREML2	ENSG00000112195	triggering receptor expressed on myeloid cells like 2 [Source:HGNC Symbol;Acc:HGNC:21092]	PLINK	A	disease resistance	immun* or inflam*
ENSSSCG00000001618	NCR2	ENSG00000096264	natural cytotoxicity triggering receptor 2 [Source:HGNC Symbol;Acc:HGNC:6732]	PLINK	A	disease resistance	immun* or inflam*
ENSSSCG00000001725	ADGRF5	ENSG00000069122	adhesion G protein-coupled receptor F5 [Source:HGNC Symbol;Acc:HGNC:19030]	PLINK	A	disease resistance	immun* or inflam*
ENSSSCG00000001726	ADGRF1	ENSG00000153292	adhesion G protein-coupled receptor F1 [Source:HGNC Symbol;Acc:HGNC:18990]	PLINK	A	disease resistance	immun* or inflam*
ENSSSCG00000001743	DEFB110	ENSG00000203970	defensin beta 110 [Source:HGNC Symbol;Acc:HGNC:18091]	PLINK	A	disease resistance	immun* or inflam*
ENSSSCG00000001775	MINAR1	ENSG00000169330	membrane integral NOTCH2 associated receptor 1 [Source:HGNC Symbol;Acc:HGNC:29172]	PLINK	A	disease resistance	immun* or inflam*
ENSSSCG00000001780	FAH	ENSG00000103876	fumarylacetoacetate hydrolase [Source:HGNC Symbol;Acc:HGNC:3579]	PLINK	A	disease resistance	immun* or inflam*
ENSSSCG00000001787	IL16	ENSG00000172349	interleukin 16 [Source:HGNC Symbol;Acc:HGNC:5980]	PLINK	A	disease resistance	immun* or inflam*
ENSSSCG00000001795	SH3GL3	ENSG00000140600	SH3 domain containing GRB2 like 3, endophilin A3 [Source:HGNC Symbol;Acc:HGNC:10832]	PLINK	A	disease resistance	immun* or inflam*
ENSSSCG00000002444	FBLN5	ENSG00000140092	fibulin 5 [Source:HGNC Symbol;Acc:HGNC:3602]	PLINK	A	disease resistance	immun* or inflam*
ENSSSCG00000002502	ATG2B	ENSG00000066739	autophagy related 2B [Source:HGNC Symbol;Acc:HGNC:20187]	PLINK	A	disease resistance	immun* or inflam*
ENSSSCG00000002629	FBXO9	ENSG00000112146	F-box protein 9 [Source:HGNC Symbol;Acc:HGNC:13588]	PLINK	A	disease resistance	immun* or inflam*
ENSSSCG00000002670	USP10	ENSG00000103194	ubiquitin specific peptidase 10 [Source:HGNC Symbol;Acc:HGNC:12608]	PLINK	A	disease resistance	immun* or inflam*
ENSSSCG00000002688	PLCG2	ENSG00000197943	phospholipase C gamma 2 [Source:HGNC Symbol;Acc:HGNC:9066]	PLINK	A	disease resistance	immun* or inflam*
ENSSSCG00000002690	GAN	ENSG00000261609	gigaxonin [Source:HGNC Symbol;Acc:HGNC:4137]	PLINK	A	disease resistance	immun* or inflam*
ENSSSCG00000002703	TERF2IP	ENSG00000166848	TERF2 interacting protein [Source:HGNC Symbol;Acc:HGNC:19246]	PLINK	A	disease resistance	immun* or inflam*
ENSSSCG00000002716	MLKL	ENSG00000168404	mixed lineage kinase domain like pseudokinase [Source:HGNC Symbol;Acc:HGNC:26617]	PLINK	A	disease resistance	immun* or inflam*
ENSSSCG00000002729	VAC14	ENSG00000103043	VAC14 component of PIKFYVE complex [Source:HGNC Symbol;Acc:HGNC:25507]	PLINK	A	disease resistance	immun* or inflam*
ENSSSCG00000002749	HP	ENSG00000257017	haptoglobin [Source:HGNC Symbol;Acc:HGNC:5141]	PLINK	A	disease resistance	immun* or inflam*
ENSSSCG00000002795	CDH11	ENSG00000140937	cadherin 11 [Source:HGNC Symbol;Acc:HGNC:1750]	PLINK	A	disease resistance	immun* or inflam*
ENSSSCG00000003395	PIK3CD	ENSG00000171608	phosphatidylinositol-4,5-bisphosphate 3-kinase catalytic subunit delta [Source:HGNC Symbol;Acc:HGNC:8977]	PLINK	A	disease resistance	immun* or inflam*
ENSSSCG00000003413	MTOR	ENSG00000198793	mechanistic target of rapamycin kinase [Source:HGNC Symbol;Acc:HGNC:3942]	PLINK	A	disease resistance	immun* or inflam*
ENSSSCG00000003414	ANGPTL7	ENSG00000171819	angiopoietin like 7 [Source:HGNC Symbol;Acc:HGNC:24078]	PLINK	A	disease resistance	immun* or inflam*
ENSSSCG00000003428	MTHFR	ENSG00000177000	methylenetetrahydrofolate reductase [Source:HGNC Symbol;Acc:HGNC:7436]	PLINK	A	disease resistance	immun* or inflam*
ENSSSCG00000003431	NPPA	ENSG00000175206	natriuretic peptide A [Source:HGNC Symbol;Acc:HGNC:7939]	PLINK	A	disease resistance	immun* or inflam*
ENSSSCG00000003434	MFN2	ENSG00000116688	mitofusin 2 [Source:HGNC Symbol;Acc:HGNC:16877]	PLINK	A	disease resistance	immun* or inflam*
ENSSSCG00000003458	CTRC	ENSG00000162438	chymotrypsin C [Source:HGNC Symbol;Acc:HGNC:2523]	PLINK	A	disease resistance	immun* or inflam*
ENSSSCG00000003494	PLA2G2A	ENSG00000188257	phospholipase A2 group IIA [Source:HGNC Symbol;Acc:HGNC:9031]	PLINK	A	disease resistance	immun* or inflam*
ENSSSCG00000003805	PDE4B	ENSG00000184588	phosphodiesterase 4B [Source:HGNC Symbol;Acc:HGNC:8781]	PLINK	A	disease resistance	immun* or inflam*
ENSSSCG00000003807	DNAJC6	ENSG00000116675	DnaJ heat shock protein family (Hsp40) member C6 [Source:HGNC Symbol;Acc:HGNC:15469]	PLINK	A	disease resistance	immun* or inflam*
ENSSSCG00000003950	TIE1	ENSG00000066056	tyrosine kinase with immunoglobulin like and EGF like domains 1 [Source:HGNC Symbol;Acc:HGNC:11809]	PLINK	A	disease resistance	immun* or inflam*
ENSSSCG00000004064	ARID1B	ENSG00000049618	AT-rich interaction domain 1B [Source:HGNC Symbol;Acc:HGNC:18040]	PLINK	A	disease resistance	immun* or inflam*
ENSSSCG00000004074	OPRM1	ENSG00000112038	opioid receptor mu 1 [Source:HGNC Symbol;Acc:HGNC:8156]	PLINK	A	disease resistance	immun* or inflam*
ENSSSCG00000004075	RGS17	ENSG00000091844	regulator of G protein signaling 17 [Source:HGNC Symbol;Acc:HGNC:14088]	PLINK	A	disease resistance	immun* or inflam*
ENSSSCG00000004109	ZC3H12D	ENSG00000178199	zinc finger CCCH-type containing 12D [Source:HGNC Symbol;Acc:HGNC:21175]	PLINK	A	disease resistance	immun* or inflam*
ENSSSCG00000004121	FBXO30	ENSG00000118496	F-box protein 30 [Source:HGNC Symbol;Acc:HGNC:15600]	PLINK	A	disease resistance	immun* or inflam*
ENSSSCG00000004123	UTRN	ENSG00000152818	utrophin [Source:HGNC Symbol;Acc:HGNC:12635]	PLINK	A	disease resistance	immun* or inflam*
ENSSSCG00000004139	ADGRG6	ENSG00000112414	adhesion G protein-coupled receptor G6 [Source:HGNC Symbol;Acc:HGNC:13841]	PLINK	A	disease resistance	immun* or inflam*
ENSSSCG00000004156	IFNGR1	ENSG00000027697	interferon gamma receptor 1 [Source:HGNC Symbol;Acc:HGNC:5439]	PLINK	A	disease resistance	immun* or inflam*
ENSSSCG00000004167	MYB	ENSG00000118513	MYB proto-oncogene, transcription factor [Source:HGNC Symbol;Acc:HGNC:7545]	PLINK	A	disease resistance	immun* or inflam*
ENSSSCG00000004193	ENPP1	ENSG00000197594	ectonucleotide pyrophosphatase/phosphodiesterase 1 [Source:HGNC Symbol;Acc:HGNC:3356]	PLINK	A	disease resistance	immun* or inflam*
ENSSSCG00000004205	ARHGAP18	ENSG00000146376	Rho GTPase activating protein 18 [Source:HGNC Symbol;Acc:HGNC:21035]	PLINK	A	disease resistance	immun* or inflam*
ENSSSCG00000005959	CYRIB	ENSG00000153310	CYFIP related Rac1 interactor B [Source:HGNC Symbol;Acc:HGNC:25216]	PLINK	A	disease resistance	immun* or inflam*
ENSSSCG00000005981	FBXO32	ENSG00000156804	F-box protein 32 [Source:HGNC Symbol;Acc:HGNC:16731]	PLINK	A	disease resistance	immun* or inflam*
ENSSSCG00000005995	MTBP	ENSG00000172167	MDM2 binding protein [Source:HGNC Symbol;Acc:HGNC:7417]	PLINK	A	disease resistance	immun* or inflam*
ENSSSCG00000006003	MAL2	ENSG00000147676	mal, T cell differentiation protein 2 [Source:HGNC Symbol;Acc:HGNC:13634]	PLINK	A	disease resistance	immun* or inflam*
ENSSSCG00000006011	SLC30A8	ENSG00000164756	solute carrier family 30 member 8 [Source:HGNC Symbol;Acc:HGNC:20303]	PLINK	A	disease resistance	immun* or inflam*
ENSSSCG00000006200	CPA6	ENSG00000165078	carboxypeptidase A6 [Source:HGNC Symbol;Acc:HGNC:17245]	PLINK	A	disease resistance	immun* or inflam*
ENSSSCG00000006238	CYP7A1	ENSG00000167910	cytochrome P450 family 7 subfamily A member 1 [Source:HGNC Symbol;Acc:HGNC:2651]	PLINK	A	disease resistance	immun* or inflam*
ENSSSCG00000006274	PRKDC	ENSG00000253729	protein kinase, DNA-activated, catalytic subunit [Source:HGNC Symbol;Acc:HGNC:9413]	PLINK	A	disease resistance	immun* or inflam*
ENSSSCG00000006374	CD244	ENSG00000122223	CD244 molecule [Source:HGNC Symbol;Acc:HGNC:18171]	PLINK	A	disease resistance	immun* or inflam*
ENSSSCG00000006542	KCNN3	ENSG00000143603	potassium calcium-activated channel subfamily N member 3 [Source:HGNC Symbol;Acc:HGNC:6292]	PLINK	A	disease resistance	immun* or inflam*
ENSSSCG00000006578	S100A4	ENSG00000196154	S100 calcium binding protein A4 [Source:HGNC Symbol;Acc:HGNC:10494]	PLINK	A	disease resistance	immun* or inflam*
ENSSSCG00000006731	VTCN1	ENSG00000134258	V-set domain containing T cell activation inhibitor 1 [Source:HGNC Symbol;Acc:HGNC:28873]	PLINK	A	disease resistance	immun* or inflam*
ENSSSCG00000006738	CD58	ENSG00000116815	CD58 molecule [Source:HGNC Symbol;Acc:HGNC:1688]	PLINK	A	disease resistance	immun* or inflam*
ENSSSCG00000006740	ATP1A1	ENSG00000163399	ATPase Na+/K+ transporting subunit alpha 1 [Source:HGNC Symbol;Acc:HGNC:799]	PLINK	A	disease resistance	immun* or inflam*
ENSSSCG00000006764	PTPN22	ENSG00000134242	protein tyrosine phosphatase non-receptor type 22 [Source:HGNC Symbol;Acc:HGNC:9652]	PLINK	A	disease resistance	immun* or inflam*
ENSSSCG00000006771	SLC16A1	ENSG00000155380	solute carrier family 16 member 1 [Source:HGNC Symbol;Acc:HGNC:10922]	PLINK	A	disease resistance	immun* or inflam*
ENSSSCG00000006800	CD53	ENSG00000143119	CD53 molecule [Source:HGNC Symbol;Acc:HGNC:1686]	PLINK	A	disease resistance	immun* or inflam*
ENSSSCG00000006857	COL11A1	ENSG00000060718	collagen type XI alpha 1 chain [Source:HGNC Symbol;Acc:HGNC:2186]	PLINK	A	disease resistance	immun* or inflam*
ENSSSCG00000006860	SLC30A7	ENSG00000162695	solute carrier family 30 member 7 [Source:HGNC Symbol;Acc:HGNC:19306]	PLINK	A	disease resistance	immun* or inflam*
ENSSSCG00000006862	VCAM1	ENSG00000162692	vascular cell adhesion molecule 1 [Source:HGNC Symbol;Acc:HGNC:12663]	PLINK	A	disease resistance	immun* or inflam*
ENSSSCG00000006901	EVI5	ENSG00000067208	ecotropic viral integration site 5 [Source:HGNC Symbol;Acc:HGNC:3501]	PLINK	A	disease resistance	immun* or inflam*
ENSSSCG00000006923	GBP2	ENSG00000162645	guanylate binding protein 2 [Source:HGNC Symbol;Acc:HGNC:4183]	PLINK	A	disease resistance	immun* or inflam*
ENSSSCG00000006933	CLCA1	ENSG00000016490	chloride channel accessory 1 [Source:HGNC Symbol;Acc:HGNC:2015]	PLINK	A	disease resistance	immun* or inflam*
ENSSSCG00000006970	DLC1	ENSG00000164741	DLC1 Rho GTPase activating protein [Source:HGNC Symbol;Acc:HGNC:2897]	PLINK	A	disease resistance	immun* or inflam*
ENSSSCG00000006979	MSR1	ENSG00000038945	macrophage scavenger receptor 1 [Source:HGNC Symbol;Acc:HGNC:7376]	PLINK	A	disease resistance	immun* or inflam*
ENSSSCG00000007056	PLCB1	ENSG00000182621	phospholipase C beta 1 [Source:HGNC Symbol;Acc:HGNC:15917]	PLINK	A	disease resistance	immun* or inflam*
ENSSSCG00000007058	PLCB4	ENSG00000101333	phospholipase C beta 4 [Source:HGNC Symbol;Acc:HGNC:9059]	PLINK	A	disease resistance	immun* or inflam*
ENSSSCG00000007061	PAK5	ENSG00000101349	p21 (RAC1) activated kinase 5 [Source:HGNC Symbol;Acc:HGNC:15916]	PLINK	A	disease resistance	immun* or inflam*
ENSSSCG00000007181	SIRPB1	ENSG00000101307	signal regulatory protein beta 1 [Source:HGNC Symbol;Acc:HGNC:15928]	PLINK	A	disease resistance	immun* or inflam*
ENSSSCG00000007181	SIRPA	ENSG00000198053	signal regulatory protein alpha [Source:HGNC Symbol;Acc:HGNC:9662]	PLINK	A	disease resistance	immun* or inflam*
ENSSSCG00000007463	PTGIS	ENSG00000124212	prostaglandin I2 synthase [Source:HGNC Symbol;Acc:HGNC:9603]	PLINK	A	disease resistance	immun* or inflam*
ENSSSCG00000007625	ARPC1B	ENSG00000130429	actin related protein 2/3 complex subunit 1B [Source:HGNC Symbol;Acc:HGNC:704]	PLINK	A	disease resistance	immun* or inflam*
ENSSSCG00000007636	GJC3	ENSG00000176402	gap junction protein gamma 3 [Source:HGNC Symbol;Acc:HGNC:17495]	PLINK	A	disease resistance	immun* or inflam*
ENSSSCG00000007718	CLDN4	ENSG00000189143	claudin 4 [Source:HGNC Symbol;Acc:HGNC:2046]	PLINK	A	disease resistance	immun* or inflam*
ENSSSCG00000007722	NCF1	ENSG00000158517	neutrophil cytosolic factor 1 [Source:HGNC Symbol;Acc:HGNC:7660]	PLINK	A	disease resistance	immun* or inflam*
ENSSSCG00000007735	RABGEF1	ENSG00000154710	RAB guanine nucleotide exchange factor 1 [Source:HGNC Symbol;Acc:HGNC:17676]	PLINK	A	disease resistance	immun* or inflam*
ENSSSCG00000007839	EEF2K	ENSG00000103319	eukaryotic elongation factor 2 kinase [Source:HGNC Symbol;Acc:HGNC:24615]	PLINK	A	disease resistance	immun* or inflam*
ENSSSCG00000008155	SLC9A4	ENSG00000180251	solute carrier family 9 member A4 [Source:HGNC Symbol;Acc:HGNC:11077]	PLINK	A	disease resistance	immun* or inflam*
ENSSSCG00000008312	DYSF	ENSG00000135636	dysferlin [Source:HGNC Symbol;Acc:HGNC:3097]	PLINK	A	disease resistance	immun* or inflam*
ENSSSCG00000008344	ARHGAP25	ENSG00000163219	Rho GTPase activating protein 25 [Source:HGNC Symbol;Acc:HGNC:28951]	PLINK	A	disease resistance	immun* or inflam*
ENSSSCG00000008428	MSH2	ENSG00000095002	mutS homolog 2 [Source:HGNC Symbol;Acc:HGNC:7325]	PLINK	A	disease resistance	immun* or inflam*
ENSSSCG00000008429	EPCAM	ENSG00000119888	epithelial cell adhesion molecule [Source:HGNC Symbol;Acc:HGNC:11529]	PLINK	A	disease resistance	immun* or inflam*
ENSSSCG00000008434	TTC7A	ENSG00000068724	tetratricopeptide repeat domain 7A [Source:HGNC Symbol;Acc:HGNC:19750]	PLINK	A	disease resistance	immun* or inflam*
ENSSSCG00000008443	EPAS1	ENSG00000116016	endothelial PAS domain protein 1 [Source:HGNC Symbol;Acc:HGNC:3374]	PLINK	A	disease resistance	immun* or inflam*
ENSSSCG00000008444	PRKCE	ENSG00000171132	protein kinase C epsilon [Source:HGNC Symbol;Acc:HGNC:9401]	PLINK	A	disease resistance	immun* or inflam*
ENSSSCG00000008510	LTBP1	ENSG00000049323	latent transforming growth factor beta binding protein 1 [Source:HGNC Symbol;Acc:HGNC:6714]	PLINK	A	disease resistance	immun* or inflam*
ENSSSCG00000008522	XDH	ENSG00000158125	xanthine dehydrogenase [Source:HGNC Symbol;Acc:HGNC:12805]	PLINK	A	disease resistance	immun* or inflam*
ENSSSCG00000008524	GALNT14	ENSG00000158089	polypeptide N-acetylgalactosaminyltransferase 14 [Source:HGNC Symbol;Acc:HGNC:22946]	PLINK	A	disease resistance	immun* or inflam*
ENSSSCG00000008533	ALK	ENSG00000171094	ALK receptor tyrosine kinase [Source:HGNC Symbol;Acc:HGNC:427]	PLINK	A	disease resistance	immun* or inflam*
ENSSSCG00000008563	KCNK3	ENSG00000171303	potassium two pore domain channel subfamily K member 3 [Source:HGNC Symbol;Acc:HGNC:6278]	PLINK	A	disease resistance	immun* or inflam*
ENSSSCG00000008570	ADGRF3	ENSG00000173567	adhesion G protein-coupled receptor F3 [Source:HGNC Symbol;Acc:HGNC:18989]	PLINK	A	disease resistance	immun* or inflam*
ENSSSCG00000008572	GAREM2	ENSG00000157833	GRB2 associated regulator of MAPK1 subtype 2 [Source:HGNC Symbol;Acc:HGNC:27172]	PLINK	A	disease resistance	immun* or inflam*
ENSSSCG00000008617	CYRIA	ENSG00000197872	CYFIP related Rac1 interactor A [Source:HGNC Symbol;Acc:HGNC:25373]	PLINK	A	disease resistance	immun* or inflam*
ENSSSCG00000008619	DDX1	ENSG00000079785	DEAD-box helicase 1 [Source:HGNC Symbol;Acc:HGNC:2734]	PLINK	A	disease resistance	immun* or inflam*
ENSSSCG00000008621	NBAS	ENSG00000151779	NBAS subunit of NRZ tethering complex [Source:HGNC Symbol;Acc:HGNC:15625]	PLINK	A	disease resistance	immun* or inflam*
ENSSSCG00000008729	LYAR	ENSG00000145220	Ly1 antibody reactive [Source:HGNC Symbol;Acc:HGNC:26021]	PLINK	A	disease resistance	immun* or inflam*
ENSSSCG00000008731	OTOP1	ENSG00000163982	otopetrin 1 [Source:HGNC Symbol;Acc:HGNC:19656]	PLINK	A	disease resistance	immun* or inflam*
ENSSSCG00000008737	C1QTNF7	ENSG00000163145	C1q and TNF related 7 [Source:HGNC Symbol;Acc:HGNC:14342]	PLINK	A	disease resistance	immun* or inflam*
ENSSSCG00000008738	CC2D2A	ENSG00000048342	coiled-coil and C2 domain containing 2A [Source:HGNC Symbol;Acc:HGNC:29253]	PLINK	A	disease resistance	immun* or inflam*
ENSSSCG00000008740	FBXL5	ENSG00000118564	F-box and leucine rich repeat protein 5 [Source:HGNC Symbol;Acc:HGNC:13602]	PLINK	A	disease resistance	immun* or inflam*
ENSSSCG00000008742	CD38	ENSG00000004468	CD38 molecule [Source:HGNC Symbol;Acc:HGNC:1667]	PLINK	A	disease resistance	immun* or inflam*
ENSSSCG00000008745	PROM1	ENSG00000007062	prominin 1 [Source:HGNC Symbol;Acc:HGNC:9454]	PLINK	A	disease resistance	immun* or inflam*
ENSSSCG00000008749	SLIT2	ENSG00000145147	slit guidance ligand 2 [Source:HGNC Symbol;Acc:HGNC:11086]	PLINK	A	disease resistance	immun* or inflam*
ENSSSCG00000008753	ADGRA3	ENSG00000152990	adhesion G protein-coupled receptor A3 [Source:HGNC Symbol;Acc:HGNC:13839]	PLINK	A	disease resistance	immun* or inflam*
ENSSSCG00000008756	DHX15	ENSG00000109606	DEAH-box helicase 15 [Source:HGNC Symbol;Acc:HGNC:2738]	PLINK	A	disease resistance	immun* or inflam*
ENSSSCG00000008785	FAM114A1	ENSG00000197712	family with sequence similarity 114 member A1 [Source:HGNC Symbol;Acc:HGNC:25087]	PLINK	A	disease resistance	immun* or inflam*
ENSSSCG00000008794	RHOH	ENSG00000168421	ras homolog family member H [Source:HGNC Symbol;Acc:HGNC:686]	PLINK	A	disease resistance	immun* or inflam*
ENSSSCG00000008820	TEC	ENSG00000135605	tec protein tyrosine kinase [Source:HGNC Symbol;Acc:HGNC:11719]	PLINK	A	disease resistance	immun* or inflam*
ENSSSCG00000008830	CWH43	ENSG00000109182	cell wall biogenesis 43 C-terminal homolog [Source:HGNC Symbol;Acc:HGNC:26133]	PLINK	A	disease resistance	immun* or inflam*
ENSSSCG00000008997	FGB	ENSG00000171564	fibrinogen beta chain [Source:HGNC Symbol;Acc:HGNC:3662]	PLINK	A	disease resistance	immun* or inflam*
ENSSSCG00000009002	TLR2	ENSG00000137462	toll like receptor 2 [Source:HGNC Symbol;Acc:HGNC:11848]	PLINK	A	disease resistance	immun* or inflam*
ENSSSCG00000009029	ARHGAP10	ENSG00000071205	Rho GTPase activating protein 10 [Source:HGNC Symbol;Acc:HGNC:26099]	PLINK	A	disease resistance	immun* or inflam*
ENSSSCG00000009097	ANXA5	ENSG00000164111	annexin A5 [Source:HGNC Symbol;Acc:HGNC:543]	PLINK	A	disease resistance	immun* or inflam*
ENSSSCG00000009115	NDST3	ENSG00000164100	N-deacetylase and N-sulfotransferase 3 [Source:HGNC Symbol;Acc:HGNC:7682]	PLINK	A	disease resistance	immun* or inflam*
ENSSSCG00000009134	EGF	ENSG00000138798	epidermal growth factor [Source:HGNC Symbol;Acc:HGNC:3229]	PLINK	A	disease resistance	immun* or inflam*
ENSSSCG00000009138	CFI	ENSG00000205403	complement factor I [Source:HGNC Symbol;Acc:HGNC:5394]	PLINK	A	disease resistance	immun* or inflam*
ENSSSCG00000009140	CASP6	ENSG00000138794	caspase 6 [Source:HGNC Symbol;Acc:HGNC:1507]	PLINK	A	disease resistance	immun* or inflam*
ENSSSCG00000009166	MANBA	ENSG00000109323	mannosidase beta [Source:HGNC Symbol;Acc:HGNC:6831]	PLINK	A	disease resistance	immun* or inflam*
ENSSSCG00000009169	SLC39A8	ENSG00000138821	solute carrier family 39 member 8 [Source:HGNC Symbol;Acc:HGNC:20862]	PLINK	A	disease resistance	immun* or inflam*
ENSSSCG00000009194	HPGDS	ENSG00000163106	hematopoietic prostaglandin D synthase [Source:HGNC Symbol;Acc:HGNC:17890]	PLINK	A	disease resistance	immun* or inflam*
ENSSSCG00000009203	SNCA	ENSG00000145335	synuclein alpha [Source:HGNC Symbol;Acc:HGNC:11138]	PLINK	A	disease resistance	immun* or inflam*
ENSSSCG00000009215	ABCG2	ENSG00000118777	ATP binding cassette subfamily G member 2 (Junior blood group) [Source:HGNC Symbol;Acc:HGNC:74]	PLINK	A	disease resistance	immun* or inflam*
ENSSSCG00000009216	SPP1	ENSG00000118785	secreted phosphoprotein 1 [Source:HGNC Symbol;Acc:HGNC:11255]	PLINK	A	disease resistance	immun* or inflam*
ENSSSCG00000009222	SPARCL1	ENSG00000152583	SPARC like 1 [Source:HGNC Symbol;Acc:HGNC:11220]	PLINK	A	disease resistance	immun* or inflam*
ENSSSCG00000009229	ARHGAP24	ENSG00000138639	Rho GTPase activating protein 24 [Source:HGNC Symbol;Acc:HGNC:25361]	PLINK	A	disease resistance	immun* or inflam*
ENSSSCG00000009320	FLT1	ENSG00000102755	fms related receptor tyrosine kinase 1 [Source:HGNC Symbol;Acc:HGNC:3763]	PLINK	A	disease resistance	immun* or inflam*
ENSSSCG00000009349	RFC3	ENSG00000133119	replication factor C subunit 3 [Source:HGNC Symbol;Acc:HGNC:9971]	PLINK	A	disease resistance	immun* or inflam*
ENSSSCG00000009361	POSTN	ENSG00000133110	periostin [Source:HGNC Symbol;Acc:HGNC:16953]	PLINK	A	disease resistance	immun* or inflam*
ENSSSCG00000009389	TRIM13	ENSG00000204977	tripartite motif containing 13 [Source:HGNC Symbol;Acc:HGNC:9976]	PLINK	A	disease resistance	immun* or inflam*
ENSSSCG00000009412	LCP1	ENSG00000136167	lymphocyte cytosolic protein 1 [Source:HGNC Symbol;Acc:HGNC:6528]	PLINK	A	disease resistance	immun* or inflam*
ENSSSCG00000009420	NUFIP1	ENSG00000083635	nuclear FMR1 interacting protein 1 [Source:HGNC Symbol;Acc:HGNC:8057]	PLINK	A	disease resistance	immun* or inflam*
ENSSSCG00000009429	TNFSF11	ENSG00000120659	TNF superfamily member 11 [Source:HGNC Symbol;Acc:HGNC:11926]	PLINK	A	disease resistance	immun* or inflam*
ENSSSCG00000009435	NAA16	ENSG00000172766	N-alpha-acetyltransferase 16, NatA auxiliary subunit [Source:HGNC Symbol;Acc:HGNC:26164]	PLINK	A	disease resistance	immun* or inflam*
ENSSSCG00000009498	ABCC4	ENSG00000125257	ATP binding cassette subfamily C member 4 [Source:HGNC Symbol;Acc:HGNC:55]	PLINK	A	disease resistance	immun* or inflam*
ENSSSCG00000009500	CLDN10	ENSG00000134873	claudin 10 [Source:HGNC Symbol;Acc:HGNC:2033]	PLINK	A	disease resistance	immun* or inflam*
ENSSSCG00000009503	HS6ST3	ENSG00000185352	heparan sulfate 6-O-sulfotransferase 3 [Source:HGNC Symbol;Acc:HGNC:19134]	PLINK	A	disease resistance	immun* or inflam*
ENSSSCG00000009670	ESCO2	ENSG00000171320	establishment of sister chromatid cohesion N-acetyltransferase 2 [Source:HGNC Symbol;Acc:HGNC:27230]	PLINK	A	disease resistance	immun* or inflam*
ENSSSCG00000009722	SPOCK3	ENSG00000196104	SPARC (osteonectin), cwcv and kazal like domains proteoglycan 3 [Source:HGNC Symbol;Acc:HGNC:13565]	PLINK	A	disease resistance	immun* or inflam*
ENSSSCG00000009732	CHFR	ENSG00000072609	checkpoint with forkhead and ring finger domains [Source:HGNC Symbol;Acc:HGNC:20455]	PLINK	A	disease resistance	immun* or inflam*
ENSSSCG00000009738	GALNT9	ENSG00000182870	polypeptide N-acetylgalactosaminyltransferase 9 [Source:HGNC Symbol;Acc:HGNC:4131]	PLINK	A	disease resistance	immun* or inflam*
ENSSSCG00000009745	ADGRD1	ENSG00000111452	adhesion G protein-coupled receptor D1 [Source:HGNC Symbol;Acc:HGNC:19893]	PLINK	A	disease resistance	immun* or inflam*
ENSSSCG00000009855	KSR2	ENSG00000171435	kinase suppressor of ras 2 [Source:HGNC Symbol;Acc:HGNC:18610]	PLINK	A	disease resistance	immun* or inflam*
ENSSSCG00000010162	SLC35F3	ENSG00000183780	solute carrier family 35 member F3 [Source:HGNC Symbol;Acc:HGNC:23616]	PLINK	A	disease resistance	immun* or inflam*
ENSSSCG00000010212	ANK3	ENSG00000151150	ankyrin 3 [Source:HGNC Symbol;Acc:HGNC:494]	PLINK	A	disease resistance	immun* or inflam*
ENSSSCG00000010404	ALOX5	ENSG00000012779	arachidonate 5-lipoxygenase [Source:HGNC Symbol;Acc:HGNC:435]	PLINK	A	disease resistance	immun* or inflam*
ENSSSCG00000010497	ENTPD1	ENSG00000138185	ectonucleoside triphosphate diphosphohydrolase 1 [Source:HGNC Symbol;Acc:HGNC:3363]	PLINK	A	disease resistance	immun* or inflam*
ENSSSCG00000010593	CNNM2	ENSG00000148842	cyclin and CBS domain divalent metal cation transport mediator 2 [Source:HGNC Symbol;Acc:HGNC:103]	PLINK	A	disease resistance	immun* or inflam*
ENSSSCG00000010655	GFRA1	ENSG00000151892	GDNF family receptor alpha 1 [Source:HGNC Symbol;Acc:HGNC:4243]	PLINK	A	disease resistance	immun* or inflam*
ENSSSCG00000010703	HTRA1	ENSG00000166033	HtrA serine peptidase 1 [Source:HGNC Symbol;Acc:HGNC:9476]	PLINK	A	disease resistance	immun* or inflam*
ENSSSCG00000010739	CTBP2	ENSG00000175029	C-terminal binding protein 2 [Source:HGNC Symbol;Acc:HGNC:2495]	PLINK	A	disease resistance	immun* or inflam*
ENSSSCG00000010746	ADAM12	ENSG00000148848	ADAM metallopeptidase domain 12 [Source:HGNC Symbol;Acc:HGNC:190]	PLINK	A	disease resistance	immun* or inflam*
ENSSSCG00000010809	BRINP3	ENSG00000162670	BMP/retinoic acid inducible neural specific 3 [Source:HGNC Symbol;Acc:HGNC:22393]	PLINK	A	disease resistance	immun* or inflam*
ENSSSCG00000010816	TGFB2	ENSG00000092969	transforming growth factor beta 2 [Source:HGNC Symbol;Acc:HGNC:11768]	PLINK	A	disease resistance	immun* or inflam*
ENSSSCG00000010834	MIA3	ENSG00000154305	MIA SH3 domain ER export factor 3 [Source:HGNC Symbol;Acc:HGNC:24008]	PLINK	A	disease resistance	immun* or inflam*
ENSSSCG00000010840	RGS7	ENSG00000182901	regulator of G protein signaling 7 [Source:HGNC Symbol;Acc:HGNC:10003]	PLINK	A	disease resistance	immun* or inflam*
ENSSSCG00000010908	PTPRC	ENSG00000081237	protein tyrosine phosphatase receptor type C [Source:HGNC Symbol;Acc:HGNC:9666]	PLINK	A	disease resistance	immun* or inflam*
ENSSSCG00000010948	CTSL	ENSG00000135047	cathepsin L [Source:HGNC Symbol;Acc:HGNC:2537]	PLINK	A	disease resistance	immun* or inflam*
ENSSSCG00000010949	DAPK1	ENSG00000196730	death associated protein kinase 1 [Source:HGNC Symbol;Acc:HGNC:2674]	PLINK	A	disease resistance	immun* or inflam*
ENSSSCG00000010956	NAA35	ENSG00000135040	N-alpha-acetyltransferase 35, NatC auxiliary subunit [Source:HGNC Symbol;Acc:HGNC:24340]	PLINK	A	disease resistance	immun* or inflam*
ENSSSCG00000010960	SLC28A3	ENSG00000197506	solute carrier family 28 member 3 [Source:HGNC Symbol;Acc:HGNC:16484]	PLINK	A	disease resistance	immun* or inflam*
ENSSSCG00000011010	C9orf72	ENSG00000147894	C9orf72-SMCR8 complex subunit [Source:HGNC Symbol;Acc:HGNC:28337]	PLINK	A	disease resistance	immun* or inflam*
ENSSSCG00000011023	ZNF438	ENSG00000183621	zinc finger protein 438 [Source:HGNC Symbol;Acc:HGNC:21029]	PLINK	A	disease resistance	immun* or inflam*
ENSSSCG00000011034	ST8SIA6	ENSG00000148488	ST8 alpha-N-acetyl-neuraminide alpha-2,8-sialyltransferase 6 [Source:HGNC Symbol;Acc:HGNC:23317]	PLINK	A	disease resistance	immun* or inflam*
ENSSSCG00000011038	MRC1	ENSG00000260314	mannose receptor C-type 1 [Source:HGNC Symbol;Acc:HGNC:7228]	PLINK	A	disease resistance	immun* or inflam*
ENSSSCG00000011040	CACNB2	ENSG00000165995	calcium voltage-gated channel auxiliary subunit beta 2 [Source:HGNC Symbol;Acc:HGNC:1402]	PLINK	A	disease resistance	immun* or inflam*
ENSSSCG00000011049	DCLRE1C	ENSG00000152457	DNA cross-link repair 1C [Source:HGNC Symbol;Acc:HGNC:17642]	PLINK	A	disease resistance	immun* or inflam*
ENSSSCG00000011051	HSPA14	ENSG00000187522	heat shock protein family A (Hsp70) member 14 [Source:HGNC Symbol;Acc:HGNC:29526]	PLINK	A	disease resistance	immun* or inflam*
ENSSSCG00000011060	GAD2	ENSG00000136750	glutamate decarboxylase 2 [Source:HGNC Symbol;Acc:HGNC:4093]	PLINK	A	disease resistance	immun* or inflam*
ENSSSCG00000011074	ARHGAP21	ENSG00000107863	Rho GTPase activating protein 21 [Source:HGNC Symbol;Acc:HGNC:23725]	PLINK	A	disease resistance	immun* or inflam*
ENSSSCG00000011102	NRP1	ENSG00000099250	neuropilin 1 [Source:HGNC Symbol;Acc:HGNC:8004]	PLINK	A	disease resistance	immun* or inflam*
ENSSSCG00000011111	CAMK1D	ENSG00000183049	calcium/calmodulin dependent protein kinase ID [Source:HGNC Symbol;Acc:HGNC:19341]	PLINK	A	disease resistance	immun* or inflam*
ENSSSCG00000011120	USP6NL	ENSG00000148429	USP6 N-terminal like [Source:HGNC Symbol;Acc:HGNC:16858]	PLINK	A	disease resistance	immun* or inflam*
ENSSSCG00000011131	PRKCQ	ENSG00000065675	protein kinase C theta [Source:HGNC Symbol;Acc:HGNC:9410]	PLINK	A	disease resistance	immun* or inflam*
ENSSSCG00000011226	TGFBR2	ENSG00000163513	transforming growth factor beta receptor 2 [Source:HGNC Symbol;Acc:HGNC:11773]	PLINK	A	disease resistance	immun* or inflam*
ENSSSCG00000011511	FRMD4B	ENSG00000114541	FERM domain containing 4B [Source:HGNC Symbol;Acc:HGNC:24886]	PLINK	A	disease resistance	immun* or inflam*
ENSSSCG00000011843	PAK2	ENSG00000180370	p21 (RAC1) activated kinase 2 [Source:HGNC Symbol;Acc:HGNC:8591]	PLINK	A	disease resistance	immun* or inflam*
ENSSSCG00000011873	HSPBAP1	ENSG00000169087	HSPB1 associated protein 1 [Source:HGNC Symbol;Acc:HGNC:16389]	PLINK	A	disease resistance	immun* or inflam*
ENSSSCG00000012001	ROBO1	ENSG00000169855	roundabout guidance receptor 1 [Source:HGNC Symbol;Acc:HGNC:10249]	PLINK	A	disease resistance	immun* or inflam*
ENSSSCG00000012002	ROBO2	ENSG00000185008	roundabout guidance receptor 2 [Source:HGNC Symbol;Acc:HGNC:10250]	PLINK	A	disease resistance	immun* or inflam*
ENSSSCG00000012022	APP	ENSG00000142192	amyloid beta precursor protein [Source:HGNC Symbol;Acc:HGNC:620]	PLINK	A	disease resistance	immun* or inflam*
ENSSSCG00000012034	TIAM1	ENSG00000156299	TIAM Rac1 associated GEF 1 [Source:HGNC Symbol;Acc:HGNC:11805]	PLINK	A	disease resistance	immun* or inflam*
ENSSSCG00000012059	HLCS	ENSG00000159267	holocarboxylase synthetase [Source:HGNC Symbol;Acc:HGNC:4976]	PLINK	A	disease resistance	immun* or inflam*
ENSSSCG00000012956	PACS1	ENSG00000175115	phosphofurin acidic cluster sorting protein 1 [Source:HGNC Symbol;Acc:HGNC:30032]	PLINK	A	disease resistance	immun* or inflam*
ENSSSCG00000013278	TSPAN18	ENSG00000157570	tetraspanin 18 [Source:HGNC Symbol;Acc:HGNC:20660]	PLINK	A	disease resistance	immun* or inflam*
ENSSSCG00000013298	PDHX	ENSG00000110435	pyruvate dehydrogenase complex component X [Source:HGNC Symbol;Acc:HGNC:21350]	PLINK	A	disease resistance	immun* or inflam*
ENSSSCG00000013302	CAT	ENSG00000121691	catalase [Source:HGNC Symbol;Acc:HGNC:1516]	PLINK	A	disease resistance	immun* or inflam*
ENSSSCG00000014108	BHMT	ENSG00000145692	betaine--homocysteine S-methyltransferase [Source:HGNC Symbol;Acc:HGNC:1047]	PLINK	A	disease resistance	immun* or inflam*
ENSSSCG00000014213	KCNN2	ENSG00000080709	potassium calcium-activated channel subfamily N member 2 [Source:HGNC Symbol;Acc:HGNC:6291]	PLINK	A	disease resistance	immun* or inflam*
ENSSSCG00000014387	DIAPH1	ENSG00000131504	diaphanous related formin 1 [Source:HGNC Symbol;Acc:HGNC:2876]	PLINK	A	disease resistance	immun* or inflam*
ENSSSCG00000014396	DELE1	ENSG00000081791	DAP3 binding cell death enhancer 1 [Source:HGNC Symbol;Acc:HGNC:28969]	PLINK	A	disease resistance	immun* or inflam*
ENSSSCG00000014399	ARHGAP26	ENSG00000145819	Rho GTPase activating protein 26 [Source:HGNC Symbol;Acc:HGNC:17073]	PLINK	A	disease resistance	immun* or inflam*
ENSSSCG00000014401	NR3C1	ENSG00000113580	nuclear receptor subfamily 3 group C member 1 [Source:HGNC Symbol;Acc:HGNC:7978]	PLINK	A	disease resistance	immun* or inflam*
ENSSSCG00000014422	SPINK5	ENSG00000133710	serine peptidase inhibitor Kazal type 5 [Source:HGNC Symbol;Acc:HGNC:15464]	PLINK	A	disease resistance	immun* or inflam*
ENSSSCG00000014835	C2CD3	ENSG00000168014	C2 domain containing 3 centriole elongation regulator [Source:HGNC Symbol;Acc:HGNC:24564]	PLINK	A	disease resistance	immun* or inflam*
ENSSSCG00000014852	ARRB1	ENSG00000137486	arrestin beta 1 [Source:HGNC Symbol;Acc:HGNC:711]	PLINK	A	disease resistance	immun* or inflam*
ENSSSCG00000014878	PAK1	ENSG00000149269	p21 (RAC1) activated kinase 1 [Source:HGNC Symbol;Acc:HGNC:8590]	PLINK	A	disease resistance	immun* or inflam*
ENSSSCG00000014891	GAB2	ENSG00000033327	GRB2 associated binding protein 2 [Source:HGNC Symbol;Acc:HGNC:14458]	PLINK	A	disease resistance	immun* or inflam*
ENSSSCG00000014920	FZD4	ENSG00000174804	frizzled class receptor 4 [Source:HGNC Symbol;Acc:HGNC:4042]	PLINK	A	disease resistance	immun* or inflam*
ENSSSCG00000015235	ETS1	ENSG00000134954	ETS proto-oncogene 1, transcription factor [Source:HGNC Symbol;Acc:HGNC:3488]	PLINK	A	disease resistance	immun* or inflam*
ENSSSCG00000015237	FLI1	ENSG00000151702	Fli-1 proto-oncogene, ETS transcription factor [Source:HGNC Symbol;Acc:HGNC:3749]	PLINK	A	disease resistance	immun* or inflam*
ENSSSCG00000015488	TNFSF4	ENSG00000117586	TNF superfamily member 4 [Source:HGNC Symbol;Acc:HGNC:11934]	PLINK	A	disease resistance	immun* or inflam*
ENSSSCG00000015489	SLC9C2	ENSG00000162753	solute carrier family 9 member C2 (putative) [Source:HGNC Symbol;Acc:HGNC:28664]	PLINK	A	disease resistance	immun* or inflam*
ENSSSCG00000015504	CACYBP	ENSG00000116161	calcyclin binding protein [Source:HGNC Symbol;Acc:HGNC:30423]	PLINK	A	disease resistance	immun* or inflam*
ENSSSCG00000015508	TNR	ENSG00000116147	tenascin R [Source:HGNC Symbol;Acc:HGNC:11953]	PLINK	A	disease resistance	immun* or inflam*
ENSSSCG00000015513	ASTN1	ENSG00000152092	astrotactin 1 [Source:HGNC Symbol;Acc:HGNC:773]	PLINK	A	disease resistance	immun* or inflam*
ENSSSCG00000015548	RGSL1	ENSG00000121446	regulator of G protein signaling like 1 [Source:HGNC Symbol;Acc:HGNC:18636]	PLINK	A	disease resistance	immun* or inflam*
ENSSSCG00000015582	PTPN14	ENSG00000152104	protein tyrosine phosphatase non-receptor type 14 [Source:HGNC Symbol;Acc:HGNC:9647]	PLINK	A	disease resistance	immun* or inflam*
ENSSSCG00000015593	NSL1	ENSG00000117697	NSL1 component of MIS12 kinetochore complex [Source:HGNC Symbol;Acc:HGNC:24548]	PLINK	A	disease resistance	immun* or inflam*
ENSSSCG00000015655	IL24	ENSG00000162892	interleukin 24 [Source:HGNC Symbol;Acc:HGNC:11346]	PLINK	A	disease resistance	immun* or inflam*
ENSSSCG00000015671	ARHGAP15	ENSG00000075884	Rho GTPase activating protein 15 [Source:HGNC Symbol;Acc:HGNC:21030]	PLINK	A	disease resistance	immun* or inflam*
ENSSSCG00000015677	LYPD6B	ENSG00000150556	LY6/PLAUR domain containing 6B [Source:HGNC Symbol;Acc:HGNC:27018]	PLINK	A	disease resistance	immun* or inflam*
ENSSSCG00000015701	MGAT5	ENSG00000152127	alpha-1,6-mannosylglycoprotein 6-beta-N-acetylglucosaminyltransferase [Source:HGNC Symbol;Acc:HGNC:7049]	PLINK	A	disease resistance	immun* or inflam*
ENSSSCG00000015707	GPR39	ENSG00000183840	G protein-coupled receptor 39 [Source:HGNC Symbol;Acc:HGNC:4496]	PLINK	A	disease resistance	immun* or inflam*
ENSSSCG00000015711	DPP10	ENSG00000175497	dipeptidyl peptidase like 10 [Source:HGNC Symbol;Acc:HGNC:20823]	PLINK	A	disease resistance	immun* or inflam*
ENSSSCG00000015730	NIFK	ENSG00000155438	nucleolar protein interacting with the FHA domain of MKI67 [Source:HGNC Symbol;Acc:HGNC:17838]	PLINK	A	disease resistance	immun* or inflam*
ENSSSCG00000015782	IRF2	ENSG00000168310	interferon regulatory factor 2 [Source:HGNC Symbol;Acc:HGNC:6117]	PLINK	A	disease resistance	immun* or inflam*
ENSSSCG00000015926	ABCB11	ENSG00000073734	ATP binding cassette subfamily B member 11 [Source:HGNC Symbol;Acc:HGNC:42]	PLINK	A	disease resistance	immun* or inflam*
ENSSSCG00000015959	RAPGEF4	ENSG00000091428	Rap guanine nucleotide exchange factor 4 [Source:HGNC Symbol;Acc:HGNC:16626]	PLINK	A	disease resistance	immun* or inflam*
ENSSSCG00000016177	XRCC5	ENSG00000079246	X-ray repair cross complementing 5 [Source:HGNC Symbol;Acc:HGNC:12833]	PLINK	A	disease resistance	immun* or inflam*
ENSSSCG00000016256	SPHKAP	ENSG00000153820	SPHK1 interactor, AKAP domain containing [Source:HGNC Symbol;Acc:HGNC:30619]	PLINK	A	disease resistance	immun* or inflam*
ENSSSCG00000016258	DNER	ENSG00000187957	delta/notch like EGF repeat containing [Source:HGNC Symbol;Acc:HGNC:24456]	PLINK	A	disease resistance	immun* or inflam*
ENSSSCG00000016259	FBXO36	ENSG00000153832	F-box protein 36 [Source:HGNC Symbol;Acc:HGNC:27020]	PLINK	A	disease resistance	immun* or inflam*
ENSSSCG00000016261	SP110	ENSG00000135899	SP110 nuclear body protein [Source:HGNC Symbol;Acc:HGNC:5401]	PLINK	A	disease resistance	immun* or inflam*
ENSSSCG00000016272	PSMD1	ENSG00000173692	proteasome 26S subunit, non-ATPase 1 [Source:HGNC Symbol;Acc:HGNC:9554]	PLINK	A	disease resistance	immun* or inflam*
ENSSSCG00000016298	INPP5D	ENSG00000168918	inositol polyphosphate-5-phosphatase D [Source:HGNC Symbol;Acc:HGNC:6079]	PLINK	A	disease resistance	immun* or inflam*
ENSSSCG00000016300	ATG16L1	ENSG00000085978	autophagy related 16 like 1 [Source:HGNC Symbol;Acc:HGNC:21498]	PLINK	A	disease resistance	immun* or inflam*
ENSSSCG00000016301	SAG	ENSG00000130561	S-antigen visual arrestin [Source:HGNC Symbol;Acc:HGNC:10521]	PLINK	A	disease resistance	immun* or inflam*
ENSSSCG00000016314	TRPM8	ENSG00000144481	transient receptor potential cation channel subfamily M member 8 [Source:HGNC Symbol;Acc:HGNC:17961]	PLINK	A	disease resistance	immun* or inflam*
ENSSSCG00000016330	LRRFIP1	ENSG00000124831	LRR binding FLII interacting protein 1 [Source:HGNC Symbol;Acc:HGNC:6702]	PLINK	A	disease resistance	immun* or inflam*
ENSSSCG00000016338	PER2	ENSG00000132326	period circadian regulator 2 [Source:HGNC Symbol;Acc:HGNC:8846]	PLINK	A	disease resistance	immun* or inflam*
ENSSSCG00000016431	GALNTL5	ENSG00000106648	polypeptide N-acetylgalactosaminyltransferase like 5 [Source:HGNC Symbol;Acc:HGNC:21725]	PLINK	A	disease resistance	immun* or inflam*
ENSSSCG00000016453	TCAF1	ENSG00000198420	TRPM8 channel associated factor 1 [Source:HGNC Symbol;Acc:HGNC:22201]	PLINK	A	disease resistance	immun* or inflam*
ENSSSCG00000016522	PTN	ENSG00000105894	pleiotrophin [Source:HGNC Symbol;Acc:HGNC:9630]	PLINK	A	disease resistance	immun* or inflam*
ENSSSCG00000016590	SND1	ENSG00000197157	staphylococcal nuclease and tudor domain containing 1 [Source:HGNC Symbol;Acc:HGNC:30646]	PLINK	A	disease resistance	immun* or inflam*
ENSSSCG00000016597	POT1	ENSG00000128513	protection of telomeres 1 [Source:HGNC Symbol;Acc:HGNC:17284]	PLINK	A	disease resistance	immun* or inflam*
ENSSSCG00000016626	CFTR	ENSG00000001626	CF transmembrane conductance regulator [Source:HGNC Symbol;Acc:HGNC:1884]	PLINK	A	disease resistance	immun* or inflam*
ENSSSCG00000016685	WIPF3	ENSG00000122574	WAS/WASL interacting protein family member 3 [Source:HGNC Symbol;Acc:HGNC:22004]	PLINK	A	disease resistance	immun* or inflam*
ENSSSCG00000016708	SKAP2	ENSG00000005020	src kinase associated phosphoprotein 2 [Source:HGNC Symbol;Acc:HGNC:15687]	PLINK	A	disease resistance	immun* or inflam*
ENSSSCG00000016780	CTNND2	ENSG00000169862	catenin delta 2 [Source:HGNC Symbol;Acc:HGNC:2516]	PLINK	A	disease resistance	immun* or inflam*
ENSSSCG00000016781	TRIO	ENSG00000038382	trio Rho guanine nucleotide exchange factor [Source:HGNC Symbol;Acc:HGNC:12303]	PLINK	A	disease resistance	immun* or inflam*
ENSSSCG00000016784	ANKH	ENSG00000154122	ANKH inorganic pyrophosphate transport regulator [Source:HGNC Symbol;Acc:HGNC:15492]	PLINK	A	disease resistance	immun* or inflam*
ENSSSCG00000016794	MYO10	ENSG00000145555	myosin X [Source:HGNC Symbol;Acc:HGNC:7593]	PLINK	A	disease resistance	immun* or inflam*
ENSSSCG00000016809	DROSHA	ENSG00000113360	drosha ribonuclease III [Source:HGNC Symbol;Acc:HGNC:17904]	PLINK	A	disease resistance	immun* or inflam*
ENSSSCG00000016816	ADAMTS12	ENSG00000151388	ADAM metallopeptidase with thrombospondin type 1 motif 12 [Source:HGNC Symbol;Acc:HGNC:14605]	PLINK	A	disease resistance	immun* or inflam*
ENSSSCG00000016848	EGFLAM	ENSG00000164318	EGF like, fibronectin type III and laminin G domains [Source:HGNC Symbol;Acc:HGNC:26810]	PLINK	A	disease resistance	immun* or inflam*
ENSSSCG00000016850	LIFR	ENSG00000113594	LIF receptor subunit alpha [Source:HGNC Symbol;Acc:HGNC:6597]	PLINK	A	disease resistance	immun* or inflam*
ENSSSCG00000017067	CNOT8	ENSG00000155508	CCR4-NOT transcription complex subunit 8 [Source:HGNC Symbol;Acc:HGNC:9207]	PLINK	A	disease resistance	immun* or inflam*
ENSSSCG00000017072	GALNT10	ENSG00000164574	polypeptide N-acetylgalactosaminyltransferase 10 [Source:HGNC Symbol;Acc:HGNC:19873]	PLINK	A	disease resistance	immun* or inflam*
ENSSSCG00000017233	RAB37	ENSG00000172794	RAB37, member RAS oncogene family [Source:HGNC Symbol;Acc:HGNC:30268]	PLINK	A	disease resistance	immun* or inflam*
ENSSSCG00000017261	ARSG	ENSG00000141337	arylsulfatase G [Source:HGNC Symbol;Acc:HGNC:24102]	PLINK	A	disease resistance	immun* or inflam*
ENSSSCG00000017268	PRKCA	ENSG00000154229	protein kinase C alpha [Source:HGNC Symbol;Acc:HGNC:9393]	PLINK	A	disease resistance	immun* or inflam*
ENSSSCG00000017300	MRC2	ENSG00000011028	mannose receptor C type 2 [Source:HGNC Symbol;Acc:HGNC:16875]	PLINK	A	disease resistance	immun* or inflam*
ENSSSCG00000017561	ABCC3	ENSG00000108846	ATP binding cassette subfamily C member 3 [Source:HGNC Symbol;Acc:HGNC:54]	PLINK	A	disease resistance	immun* or inflam*
ENSSSCG00000017578	ITGA3	ENSG00000005884	integrin subunit alpha 3 [Source:HGNC Symbol;Acc:HGNC:6139]	PLINK	A	disease resistance	immun* or inflam*
ENSSSCG00000017735	RHOT1	ENSG00000126858	ras homolog family member T1 [Source:HGNC Symbol;Acc:HGNC:21168]	PLINK	A	disease resistance	immun* or inflam*
ENSSSCG00000017737	RNF135	ENSG00000181481	ring finger protein 135 [Source:HGNC Symbol;Acc:HGNC:21158]	PLINK	A	disease resistance	immun* or inflam*
ENSSSCG00000017836	PAFAH1B1	ENSG00000007168	platelet activating factor acetylhydrolase 1b regulatory subunit 1 [Source:HGNC Symbol;Acc:HGNC:8574]	PLINK	A	disease resistance	immun* or inflam*
ENSSSCG00000017886	FBXO39	ENSG00000177294	F-box protein 39 [Source:HGNC Symbol;Acc:HGNC:28565]	PLINK	A	disease resistance	immun* or inflam*
ENSSSCG00000017923	ALOX15	ENSG00000161905	arachidonate 15-lipoxygenase [Source:HGNC Symbol;Acc:HGNC:433]	PLINK	A	disease resistance	immun* or inflam*
ENSSSCG00000018019	ARHGAP44	ENSG00000006740	Rho GTPase activating protein 44 [Source:HGNC Symbol;Acc:HGNC:29096]	PLINK	A	disease resistance	immun* or inflam*
ENSSSCG00000018027	TVP23C	ENSG00000175106	trans-golgi network vesicle protein 23 homolog C [Source:HGNC Symbol;Acc:HGNC:30453]	PLINK	A	disease resistance	immun* or inflam*
ENSSSCG00000018033	UBB	ENSG00000170315	ubiquitin B [Source:HGNC Symbol;Acc:HGNC:12463]	PLINK	A	disease resistance	immun* or inflam*
ENSSSCG00000020864	VDR	ENSG00000111424	vitamin D receptor [Source:HGNC Symbol;Acc:HGNC:12679]	PLINK	A	disease resistance	immun* or inflam*
ENSSSCG00000020992	IGSF21	ENSG00000117154	immunoglobin superfamily member 21 [Source:HGNC Symbol;Acc:HGNC:28246]	PLINK	A	disease resistance	immun* or inflam*
ENSSSCG00000021287	GCFC2	ENSG00000005436	GC-rich sequence DNA-binding factor 2 [Source:HGNC Symbol;Acc:HGNC:1317]	PLINK	A	disease resistance	immun* or inflam*
ENSSSCG00000021384	BRIP1	ENSG00000136492	BRCA1 interacting protein C-terminal helicase 1 [Source:HGNC Symbol;Acc:HGNC:20473]	PLINK	A	disease resistance	immun* or inflam*
ENSSSCG00000021440	GPSM2	ENSG00000121957	G protein signaling modulator 2 [Source:HGNC Symbol;Acc:HGNC:29501]	PLINK	A	disease resistance	immun* or inflam*
ENSSSCG00000021443	SGK1	ENSG00000118515	serum/glucocorticoid regulated kinase 1 [Source:HGNC Symbol;Acc:HGNC:10810]	PLINK	A	disease resistance	immun* or inflam*
ENSSSCG00000021576	CD83	ENSG00000112149	CD83 molecule [Source:HGNC Symbol;Acc:HGNC:1703]	PLINK	A	disease resistance	immun* or inflam*
ENSSSCG00000021598	EVA1C	ENSG00000166979	eva-1 homolog C [Source:HGNC Symbol;Acc:HGNC:13239]	PLINK	A	disease resistance	immun* or inflam*
ENSSSCG00000021612	ARHGAP28	ENSG00000088756	Rho GTPase activating protein 28 [Source:HGNC Symbol;Acc:HGNC:25509]	PLINK	A	disease resistance	immun* or inflam*
ENSSSCG00000021764	ARHGEF38	ENSG00000236699	Rho guanine nucleotide exchange factor 38 [Source:HGNC Symbol;Acc:HGNC:25968]	PLINK	A	disease resistance	immun* or inflam*
ENSSSCG00000021805	GALNTL6	ENSG00000174473	polypeptide N-acetylgalactosaminyltransferase like 6 [Source:HGNC Symbol;Acc:HGNC:33844]	PLINK	A	disease resistance	immun* or inflam*
ENSSSCG00000021885	MDFIC	ENSG00000135272	MyoD family inhibitor domain containing [Source:HGNC Symbol;Acc:HGNC:28870]	PLINK	A	disease resistance	immun* or inflam*
ENSSSCG00000021944	RAC2	ENSG00000128340	Rac family small GTPase 2 [Source:HGNC Symbol;Acc:HGNC:9802]	PLINK	A	disease resistance	immun* or inflam*
ENSSSCG00000022155	RBPJ	ENSG00000168214	recombination signal binding protein for immunoglobulin kappa J region [Source:HGNC Symbol;Acc:HGNC:5724]	PLINK	A	disease resistance	immun* or inflam*
ENSSSCG00000022282	BDH2	ENSG00000164039	3-hydroxybutyrate dehydrogenase 2 [Source:HGNC Symbol;Acc:HGNC:32389]	PLINK	A	disease resistance	immun* or inflam*
ENSSSCG00000022312	RHPN2	ENSG00000131941	rhophilin Rho GTPase binding protein 2 [Source:HGNC Symbol;Acc:HGNC:19974]	PLINK	A	disease resistance	immun* or inflam*
ENSSSCG00000022318	ERG	ENSG00000157554	ETS transcription factor ERG [Source:HGNC Symbol;Acc:HGNC:3446]	PLINK	A	disease resistance	immun* or inflam*
ENSSSCG00000022521	DPY19L3	ENSG00000178904	dpy-19 like C-mannosyltransferase 3 [Source:HGNC Symbol;Acc:HGNC:27120]	PLINK	A	disease resistance	immun* or inflam*
ENSSSCG00000022618	CMTM8	ENSG00000170293	CKLF like MARVEL transmembrane domain containing 8 [Source:HGNC Symbol;Acc:HGNC:19179]	PLINK	A	disease resistance	immun* or inflam*
ENSSSCG00000022813	ABCC12	ENSG00000140798	ATP binding cassette subfamily C member 12 [Source:HGNC Symbol;Acc:HGNC:14640]	PLINK	A	disease resistance	immun* or inflam*
ENSSSCG00000022945	UCHL1	ENSG00000154277	ubiquitin C-terminal hydrolase L1 [Source:HGNC Symbol;Acc:HGNC:12513]	PLINK	A	disease resistance	immun* or inflam*
ENSSSCG00000022988	TSPEAR	ENSG00000175894	thrombospondin type laminin G domain and EAR repeats [Source:HGNC Symbol;Acc:HGNC:1268]	PLINK	A	disease resistance	immun* or inflam*
ENSSSCG00000023243	NFIA	ENSG00000162599	nuclear factor I A [Source:HGNC Symbol;Acc:HGNC:7784]	PLINK	A	disease resistance	immun* or inflam*
ENSSSCG00000023247	OPTN	ENSG00000123240	optineurin [Source:HGNC Symbol;Acc:HGNC:17142]	PLINK	A	disease resistance	immun* or inflam*
ENSSSCG00000023264	IDH1	ENSG00000138413	isocitrate dehydrogenase (NADP(+)) 1 [Source:HGNC Symbol;Acc:HGNC:5382]	PLINK	A	disease resistance	immun* or inflam*
ENSSSCG00000023320	CYP3A5	ENSG00000106258	cytochrome P450 family 3 subfamily A member 5 [Source:HGNC Symbol;Acc:HGNC:2638]	PLINK	A	disease resistance	immun* or inflam*
ENSSSCG00000023351	PLA2G4A	ENSG00000116711	phospholipase A2 group IVA [Source:HGNC Symbol;Acc:HGNC:9035]	PLINK	A	disease resistance	immun* or inflam*
ENSSSCG00000023391	LONP2	ENSG00000102910	lon peptidase 2, peroxisomal [Source:HGNC Symbol;Acc:HGNC:20598]	PLINK	A	disease resistance	immun* or inflam*
ENSSSCG00000023630	CPM	ENSG00000135678	carboxypeptidase M [Source:HGNC Symbol;Acc:HGNC:2311]	PLINK	A	disease resistance	immun* or inflam*
ENSSSCG00000023665	FBXO25	ENSG00000147364	F-box protein 25 [Source:HGNC Symbol;Acc:HGNC:13596]	PLINK	A	disease resistance	immun* or inflam*
ENSSSCG00000023709	PTPRJ	ENSG00000149177	protein tyrosine phosphatase receptor type J [Source:HGNC Symbol;Acc:HGNC:9673]	PLINK	A	disease resistance	immun* or inflam*
ENSSSCG00000023807	ACO1	ENSG00000122729	aconitase 1 [Source:HGNC Symbol;Acc:HGNC:117]	PLINK	A	disease resistance	immun* or inflam*
ENSSSCG00000023956	NEDD9	ENSG00000111859	neural precursor cell expressed, developmentally down-regulated 9 [Source:HGNC Symbol;Acc:HGNC:7733]	PLINK	A	disease resistance	immun* or inflam*
ENSSSCG00000024168	AIMP1	ENSG00000164022	aminoacyl tRNA synthetase complex interacting multifunctional protein 1 [Source:HGNC Symbol;Acc:HGNC:10648]	PLINK	A	disease resistance	immun* or inflam*
ENSSSCG00000024222	MLH1	ENSG00000076242	mutL homolog 1 [Source:HGNC Symbol;Acc:HGNC:7127]	PLINK	A	disease resistance	immun* or inflam*
ENSSSCG00000024310	F13A1	ENSG00000124491	coagulation factor XIII A chain [Source:HGNC Symbol;Acc:HGNC:3531]	PLINK	A	disease resistance	immun* or inflam*
ENSSSCG00000024311	CCR2	ENSG00000121807	C-C motif chemokine receptor 2 [Source:HGNC Symbol;Acc:HGNC:1603]	PLINK	A	disease resistance	immun* or inflam*
ENSSSCG00000024314	FGG	ENSG00000171557	fibrinogen gamma chain [Source:HGNC Symbol;Acc:HGNC:3694]	PLINK	A	disease resistance	immun* or inflam*
ENSSSCG00000024347	CRISP3	ENSG00000096006	cysteine rich secretory protein 3 [Source:HGNC Symbol;Acc:HGNC:16904]	PLINK	A	disease resistance	immun* or inflam*
ENSSSCG00000024377	RPS6KA5	ENSG00000100784	ribosomal protein S6 kinase A5 [Source:HGNC Symbol;Acc:HGNC:10434]	PLINK	A	disease resistance	immun* or inflam*
ENSSSCG00000024385	RNASEH2B	ENSG00000136104	ribonuclease H2 subunit B [Source:HGNC Symbol;Acc:HGNC:25671]	PLINK	A	disease resistance	immun* or inflam*
ENSSSCG00000024392	THEMIS	ENSG00000172673	thymocyte selection associated [Source:HGNC Symbol;Acc:HGNC:21569]	PLINK	A	disease resistance	immun* or inflam*
ENSSSCG00000024494	ST6GALNAC3	ENSG00000184005	ST6 N-acetylgalactosaminide alpha-2,6-sialyltransferase 3 [Source:HGNC Symbol;Acc:HGNC:19343]	PLINK	A	disease resistance	immun* or inflam*
ENSSSCG00000024621	KAT2B	ENSG00000114166	lysine acetyltransferase 2B [Source:HGNC Symbol;Acc:HGNC:8638]	PLINK	A	disease resistance	immun* or inflam*
ENSSSCG00000024777	HDAC4	ENSG00000068024	histone deacetylase 4 [Source:HGNC Symbol;Acc:HGNC:14063]	PLINK	A	disease resistance	immun* or inflam*
ENSSSCG00000024954	FGF1	ENSG00000113578	fibroblast growth factor 1 [Source:HGNC Symbol;Acc:HGNC:3665]	PLINK	A	disease resistance	immun* or inflam*
ENSSSCG00000024973	GBP2	ENSG00000162645	guanylate binding protein 2 [Source:HGNC Symbol;Acc:HGNC:4183]	PLINK	A	disease resistance	immun* or inflam*
ENSSSCG00000024975	NR5A2	ENSG00000116833	nuclear receptor subfamily 5 group A member 2 [Source:HGNC Symbol;Acc:HGNC:7984]	PLINK	A	disease resistance	immun* or inflam*
ENSSSCG00000025188	LEPR	ENSG00000116678	leptin receptor [Source:HGNC Symbol;Acc:HGNC:6554]	PLINK	A	disease resistance	immun* or inflam*
ENSSSCG00000025228	TRAF3IP1	ENSG00000204104	TRAF3 interacting protein 1 [Source:HGNC Symbol;Acc:HGNC:17861]	PLINK	A	disease resistance	immun* or inflam*
ENSSSCG00000025286	MCTP1	ENSG00000175471	multiple C2 and transmembrane domain containing 1 [Source:HGNC Symbol;Acc:HGNC:26183]	PLINK	A	disease resistance	immun* or inflam*
ENSSSCG00000025295	NDFIP1	ENSG00000131507	Nedd4 family interacting protein 1 [Source:HGNC Symbol;Acc:HGNC:17592]	PLINK	A	disease resistance	immun* or inflam*
ENSSSCG00000025488	MCM3	ENSG00000112118	minichromosome maintenance complex component 3 [Source:HGNC Symbol;Acc:HGNC:6945]	PLINK	A	disease resistance	immun* or inflam*
ENSSSCG00000025523	COL2A1	ENSG00000139219	collagen type II alpha 1 chain [Source:HGNC Symbol;Acc:HGNC:2200]	PLINK	A	disease resistance	immun* or inflam*
ENSSSCG00000025602	DOCK4	ENSG00000128512	dedicator of cytokinesis 4 [Source:HGNC Symbol;Acc:HGNC:19192]	PLINK	A	disease resistance	immun* or inflam*
ENSSSCG00000025652	CDH1	ENSG00000039068	cadherin 1 [Source:HGNC Symbol;Acc:HGNC:1748]	PLINK	A	disease resistance	immun* or inflam*
ENSSSCG00000025772	GPR45	ENSG00000135973	G protein-coupled receptor 45 [Source:HGNC Symbol;Acc:HGNC:4503]	PLINK	A	disease resistance	immun* or inflam*
ENSSSCG00000025777	ESR1	ENSG00000091831	estrogen receptor 1 [Source:HGNC Symbol;Acc:HGNC:3467]	PLINK	A	disease resistance	immun* or inflam*
ENSSSCG00000025818	IL9	ENSG00000145839	interleukin 9 [Source:HGNC Symbol;Acc:HGNC:6029]	PLINK	A	disease resistance	immun* or inflam*
ENSSSCG00000025915	GLIPR1L2	ENSG00000180481	GLIPR1 like 2 [Source:HGNC Symbol;Acc:HGNC:28592]	PLINK	A	disease resistance	immun* or inflam*
ENSSSCG00000026082	DNAJC3	ENSG00000102580	DnaJ heat shock protein family (Hsp40) member C3 [Source:HGNC Symbol;Acc:HGNC:9439]	PLINK	A	disease resistance	immun* or inflam*
ENSSSCG00000026137	BPIFB3	ENSG00000186190	BPI fold containing family B member 3 [Source:HGNC Symbol;Acc:HGNC:16178]	PLINK	A	disease resistance	immun* or inflam*
ENSSSCG00000026457	GALNT17	ENSG00000185274	polypeptide N-acetylgalactosaminyltransferase 17 [Source:HGNC Symbol;Acc:HGNC:16347]	PLINK	A	disease resistance	immun* or inflam*
ENSSSCG00000026465	BABAM2	ENSG00000158019	BRISC and BRCA1 A complex member 2 [Source:HGNC Symbol;Acc:HGNC:1106]	PLINK	A	disease resistance	immun* or inflam*
ENSSSCG00000026478	PADI2	ENSG00000117115	peptidyl arginine deiminase 2 [Source:HGNC Symbol;Acc:HGNC:18341]	PLINK	A	disease resistance	immun* or inflam*
ENSSSCG00000026592	TLR6	ENSG00000174130	toll like receptor 6 [Source:HGNC Symbol;Acc:HGNC:16711]	PLINK	A	disease resistance	immun* or inflam*
ENSSSCG00000026605	BPI	ENSG00000101425	bactericidal permeability increasing protein [Source:HGNC Symbol;Acc:HGNC:1095]	PLINK	A	disease resistance	immun* or inflam*
ENSSSCG00000026655	PTPN13	ENSG00000163629	protein tyrosine phosphatase non-receptor type 13 [Source:HGNC Symbol;Acc:HGNC:9646]	PLINK	A	disease resistance	immun* or inflam*
ENSSSCG00000026934	PIGX	ENSG00000163964	phosphatidylinositol glycan anchor biosynthesis class X [Source:HGNC Symbol;Acc:HGNC:26046]	PLINK	A	disease resistance	immun* or inflam*
ENSSSCG00000027024	ASIC3	ENSG00000213199	acid sensing ion channel subunit 3 [Source:HGNC Symbol;Acc:HGNC:101]	PLINK	A	disease resistance	immun* or inflam*
ENSSSCG00000027074	FER	ENSG00000151422	FER tyrosine kinase [Source:HGNC Symbol;Acc:HGNC:3655]	PLINK	A	disease resistance	immun* or inflam*
ENSSSCG00000027196	GIMAP6	ENSG00000133561	GTPase, IMAP family member 6 [Source:HGNC Symbol;Acc:HGNC:21918]	PLINK	A	disease resistance	immun* or inflam*
ENSSSCG00000027322	PGLYRP3	ENSG00000159527	peptidoglycan recognition protein 3 [Source:HGNC Symbol;Acc:HGNC:30014]	PLINK	A	disease resistance	immun* or inflam*
ENSSSCG00000027415	WWOX	ENSG00000186153	WW domain containing oxidoreductase [Source:HGNC Symbol;Acc:HGNC:12799]	PLINK	A	disease resistance	immun* or inflam*
ENSSSCG00000027487	LAT2	ENSG00000086730	linker for activation of T cells family member 2 [Source:HGNC Symbol;Acc:HGNC:12749]	PLINK	A	disease resistance	immun* or inflam*
ENSSSCG00000027725	CACNA1C	ENSG00000151067	calcium voltage-gated channel subunit alpha1 C [Source:HGNC Symbol;Acc:HGNC:1390]	PLINK	A	disease resistance	immun* or inflam*
ENSSSCG00000028097	GPBP1L1	ENSG00000159592	GC-rich promoter binding protein 1 like 1 [Source:HGNC Symbol;Acc:HGNC:28843]	PLINK	A	disease resistance	immun* or inflam*
ENSSSCG00000028225	DICER1	ENSG00000100697	dicer 1, ribonuclease III [Source:HGNC Symbol;Acc:HGNC:17098]	PLINK	A	disease resistance	immun* or inflam*
ENSSSCG00000028239	FBXL7	ENSG00000183580	F-box and leucine rich repeat protein 7 [Source:HGNC Symbol;Acc:HGNC:13604]	PLINK	A	disease resistance	immun* or inflam*
ENSSSCG00000028504	RFC2	ENSG00000049541	replication factor C subunit 2 [Source:HGNC Symbol;Acc:HGNC:9970]	PLINK	A	disease resistance	immun* or inflam*
ENSSSCG00000028805	PTPRM	ENSG00000173482	protein tyrosine phosphatase receptor type M [Source:HGNC Symbol;Acc:HGNC:9675]	PLINK	A	disease resistance	immun* or inflam*
ENSSSCG00000028923	SCNN1B	ENSG00000168447	sodium channel epithelial 1 subunit beta [Source:HGNC Symbol;Acc:HGNC:10600]	PLINK	A	disease resistance	immun* or inflam*
ENSSSCG00000028942	NRXN3	ENSG00000021645	neurexin 3 [Source:HGNC Symbol;Acc:HGNC:8010]	PLINK	A	disease resistance	immun* or inflam*
ENSSSCG00000028976	PPP2R2B	ENSG00000156475	protein phosphatase 2 regulatory subunit Bbeta [Source:HGNC Symbol;Acc:HGNC:9305]	PLINK	A	disease resistance	immun* or inflam*
ENSSSCG00000029039	BRCA2	ENSG00000139618	BRCA2 DNA repair associated [Source:HGNC Symbol;Acc:HGNC:1101]	PLINK	A	disease resistance	immun* or inflam*
ENSSSCG00000029249	NAV3	ENSG00000067798	neuron navigator 3 [Source:HGNC Symbol;Acc:HGNC:15998]	PLINK	A	disease resistance	immun* or inflam*
ENSSSCG00000029275	PPARGC1A	ENSG00000109819	PPARG coactivator 1 alpha [Source:HGNC Symbol;Acc:HGNC:9237]	PLINK	A	disease resistance	immun* or inflam*
ENSSSCG00000029413	DNMT3A	ENSG00000119772	DNA methyltransferase 3 alpha [Source:HGNC Symbol;Acc:HGNC:2978]	PLINK	A	disease resistance	immun* or inflam*
ENSSSCG00000029539	RAB23	ENSG00000112210	RAB23, member RAS oncogene family [Source:HGNC Symbol;Acc:HGNC:14263]	PLINK	A	disease resistance	immun* or inflam*
ENSSSCG00000029545	GPRC5D	ENSG00000111291	G protein-coupled receptor class C group 5 member D [Source:HGNC Symbol;Acc:HGNC:13310]	PLINK	A	disease resistance	immun* or inflam*
ENSSSCG00000029596	TRGV10	ENSG00000211694	T cell receptor gamma variable 10 (non-functional) [Source:HGNC Symbol;Acc:HGNC:12285]	PLINK	A	disease resistance	immun* or inflam*
ENSSSCG00000029805	RHOBTB3	ENSG00000164292	Rho related BTB domain containing 3 [Source:HGNC Symbol;Acc:HGNC:18757]	PLINK	A	disease resistance	immun* or inflam*
ENSSSCG00000029811	PLCL2	ENSG00000154822	phospholipase C like 2 [Source:HGNC Symbol;Acc:HGNC:9064]	PLINK	A	disease resistance	immun* or inflam*
ENSSSCG00000029815	SRGAP1	ENSG00000196935	SLIT-ROBO Rho GTPase activating protein 1 [Source:HGNC Symbol;Acc:HGNC:17382]	PLINK	A	disease resistance	immun* or inflam*
ENSSSCG00000029850	SNORD111B	ENSG00000221514	small nucleolar RNA, C/D box 111B [Source:HGNC Symbol;Acc:HGNC:33579]	PLINK	A	disease resistance	immun* or inflam*
ENSSSCG00000029865	GRM5	ENSG00000168959	glutamate metabotropic receptor 5 [Source:HGNC Symbol;Acc:HGNC:4597]	PLINK	A	disease resistance	immun* or inflam*
ENSSSCG00000029945	GCAT	ENSG00000100116	glycine C-acetyltransferase [Source:HGNC Symbol;Acc:HGNC:4188]	PLINK	A	disease resistance	immun* or inflam*
ENSSSCG00000030030	FBH1	ENSG00000134452	F-box DNA helicase 1 [Source:HGNC Symbol;Acc:HGNC:13620]	PLINK	A	disease resistance	immun* or inflam*
ENSSSCG00000030153	SMURF1	ENSG00000198742	SMAD specific E3 ubiquitin protein ligase 1 [Source:HGNC Symbol;Acc:HGNC:16807]	PLINK	A	disease resistance	immun* or inflam*
ENSSSCG00000030359	ARHGEF3	ENSG00000163947	Rho guanine nucleotide exchange factor 3 [Source:HGNC Symbol;Acc:HGNC:683]	PLINK	A	disease resistance	immun* or inflam*
ENSSSCG00000030371	SERPINA3	ENSG00000196136	serpin family A member 3 [Source:HGNC Symbol;Acc:HGNC:16]	PLINK	A	disease resistance	immun* or inflam*
ENSSSCG00000030378	LIMK1	ENSG00000106683	LIM domain kinase 1 [Source:HGNC Symbol;Acc:HGNC:6613]	PLINK	A	disease resistance	immun* or inflam*
ENSSSCG00000030535	SNX9	ENSG00000130340	sorting nexin 9 [Source:HGNC Symbol;Acc:HGNC:14973]	PLINK	A	disease resistance	immun* or inflam*
ENSSSCG00000030548	HERC5	ENSG00000138646	HECT and RLD domain containing E3 ubiquitin protein ligase 5 [Source:HGNC Symbol;Acc:HGNC:24368]	PLINK	A	disease resistance	immun* or inflam*
ENSSSCG00000030821	FCAMR	ENSG00000162897	Fc fragment of IgA and IgM receptor [Source:HGNC Symbol;Acc:HGNC:24692]	PLINK	A	disease resistance	immun* or inflam*
ENSSSCG00000030947	ZFAT	ENSG00000066827	zinc finger and AT-hook domain containing [Source:HGNC Symbol;Acc:HGNC:19899]	PLINK	A	disease resistance	immun* or inflam*
ENSSSCG00000031177	REG1B	ENSG00000172023	regenerating family member 1 beta [Source:HGNC Symbol;Acc:HGNC:9952]	PLINK	A	disease resistance	immun* or inflam*
ENSSSCG00000031261	RHOQ	ENSG00000119729	ras homolog family member Q [Source:HGNC Symbol;Acc:HGNC:17736]	PLINK	A	disease resistance	immun* or inflam*
ENSSSCG00000031348	ALPK1	ENSG00000073331	alpha kinase 1 [Source:HGNC Symbol;Acc:HGNC:20917]	PLINK	A	disease resistance	immun* or inflam*
ENSSSCG00000031361	CELSR1	ENSG00000075275	cadherin EGF LAG seven-pass G-type receptor 1 [Source:HGNC Symbol;Acc:HGNC:1850]	PLINK	A	disease resistance	immun* or inflam*
ENSSSCG00000031392	UBE2E2	ENSG00000182247	ubiquitin conjugating enzyme E2 E2 [Source:HGNC Symbol;Acc:HGNC:12478]	PLINK	A	disease resistance	immun* or inflam*
ENSSSCG00000031733	AKAP12	ENSG00000131016	A-kinase anchoring protein 12 [Source:HGNC Symbol;Acc:HGNC:370]	PLINK	A	disease resistance	immun* or inflam*
ENSSSCG00000031736	MGST2	ENSG00000085871	microsomal glutathione S-transferase 2 [Source:HGNC Symbol;Acc:HGNC:7063]	PLINK	A	disease resistance	immun* or inflam*
ENSSSCG00000031771	TSHR	ENSG00000165409	thyroid stimulating hormone receptor [Source:HGNC Symbol;Acc:HGNC:12373]	PLINK	A	disease resistance	immun* or inflam*
ENSSSCG00000032173	OR8G1	ENSG00000197849	olfactory receptor family 8 subfamily G member 1 [Source:HGNC Symbol;Acc:HGNC:8484]	PLINK	A	disease resistance	immun* or inflam*
ENSSSCG00000032220	CNOT10	ENSG00000182973	CCR4-NOT transcription complex subunit 10 [Source:HGNC Symbol;Acc:HGNC:23817]	PLINK	A	disease resistance	immun* or inflam*
ENSSSCG00000032257	SPDYE6	ENSG00000260097	speedy/RINGO cell cycle regulator family member E6 [Source:HGNC Symbol;Acc:HGNC:35465]	PLINK	A	disease resistance	immun* or inflam*
ENSSSCG00000032257	SPDYE2	ENSG00000205238	speedy/RINGO cell cycle regulator family member E2 [Source:HGNC Symbol;Acc:HGNC:33841]	PLINK	A	disease resistance	immun* or inflam*
ENSSSCG00000032340	CDR2	ENSG00000140743	cerebellar degeneration related protein 2 [Source:HGNC Symbol;Acc:HGNC:1799]	PLINK	A	disease resistance	immun* or inflam*
ENSSSCG00000032422	TCAF2	ENSG00000170379	TRPM8 channel associated factor 2 [Source:HGNC Symbol;Acc:HGNC:26878]	PLINK	A	disease resistance	immun* or inflam*
ENSSSCG00000032422	TCAF2C	ENSG00000283528	TRPM8 channel associated factor 2C [Source:HGNC Symbol;Acc:HGNC:53641]	PLINK	A	disease resistance	immun* or inflam*
ENSSSCG00000032423	SPOCK1	ENSG00000152377	SPARC (osteonectin), cwcv and kazal like domains proteoglycan 1 [Source:HGNC Symbol;Acc:HGNC:11251]	PLINK	A	disease resistance	immun* or inflam*
ENSSSCG00000032877	MEGF10	ENSG00000145794	multiple EGF like domains 10 [Source:HGNC Symbol;Acc:HGNC:29634]	PLINK	A	disease resistance	immun* or inflam*
ENSSSCG00000033037	SLC25A37	ENSG00000147454	solute carrier family 25 member 37 [Source:HGNC Symbol;Acc:HGNC:29786]	PLINK	A	disease resistance	immun* or inflam*
ENSSSCG00000033093	RGS6	ENSG00000182732	regulator of G protein signaling 6 [Source:HGNC Symbol;Acc:HGNC:10002]	PLINK	A	disease resistance	immun* or inflam*
ENSSSCG00000033115	IFNAR1	ENSG00000142166	interferon alpha and beta receptor subunit 1 [Source:HGNC Symbol;Acc:HGNC:5432]	PLINK	A	disease resistance	immun* or inflam*
ENSSSCG00000033142	ENDOU	ENSG00000111405	endonuclease, poly(U) specific [Source:HGNC Symbol;Acc:HGNC:14369]	PLINK	A	disease resistance	immun* or inflam*
ENSSSCG00000033189	FAM3D	ENSG00000198643	FAM3 metabolism regulating signaling molecule D [Source:HGNC Symbol;Acc:HGNC:18665]	PLINK	A	disease resistance	immun* or inflam*
ENSSSCG00000033397	KCNK9	ENSG00000169427	potassium two pore domain channel subfamily K member 9 [Source:HGNC Symbol;Acc:HGNC:6283]	PLINK	A	disease resistance	immun* or inflam*
ENSSSCG00000033425	ST6GALNAC5	ENSG00000117069	ST6 N-acetylgalactosaminide alpha-2,6-sialyltransferase 5 [Source:HGNC Symbol;Acc:HGNC:19342]	PLINK	A	disease resistance	immun* or inflam*
ENSSSCG00000033570	ATP7B	ENSG00000123191	ATPase copper transporting beta [Source:HGNC Symbol;Acc:HGNC:870]	PLINK	A	disease resistance	immun* or inflam*
ENSSSCG00000033608	LOXL2	ENSG00000134013	lysyl oxidase like 2 [Source:HGNC Symbol;Acc:HGNC:6666]	PLINK	A	disease resistance	immun* or inflam*
ENSSSCG00000033654	FANCC	ENSG00000158169	FA complementation group C [Source:HGNC Symbol;Acc:HGNC:3584]	PLINK	A	disease resistance	immun* or inflam*
ENSSSCG00000033919	DCLK1	ENSG00000133083	doublecortin like kinase 1 [Source:HGNC Symbol;Acc:HGNC:2700]	PLINK	A	disease resistance	immun* or inflam*
ENSSSCG00000033945	RGS18	ENSG00000150681	regulator of G protein signaling 18 [Source:HGNC Symbol;Acc:HGNC:14261]	PLINK	A	disease resistance	immun* or inflam*
ENSSSCG00000034429	PLA2G5	ENSG00000127472	phospholipase A2 group V [Source:HGNC Symbol;Acc:HGNC:9038]	PLINK	A	disease resistance	immun* or inflam*
ENSSSCG00000034765	PIEZO2	ENSG00000154864	piezo type mechanosensitive ion channel component 2 [Source:HGNC Symbol;Acc:HGNC:26270]	PLINK	A	disease resistance	immun* or inflam*
ENSSSCG00000034980	IRF8	ENSG00000140968	interferon regulatory factor 8 [Source:HGNC Symbol;Acc:HGNC:5358]	PLINK	A	disease resistance	immun* or inflam*
ENSSSCG00000035051	ADORA2B	ENSG00000170425	adenosine A2b receptor [Source:HGNC Symbol;Acc:HGNC:264]	PLINK	A	disease resistance	immun* or inflam*
ENSSSCG00000035059	MCM10	ENSG00000065328	minichromosome maintenance 10 replication initiation factor [Source:HGNC Symbol;Acc:HGNC:18043]	PLINK	A	disease resistance	immun* or inflam*
ENSSSCG00000035136	SDCCAG8	ENSG00000054282	SHH signaling and ciliogenesis regulator SDCCAG8 [Source:HGNC Symbol;Acc:HGNC:10671]	PLINK	A	disease resistance	immun* or inflam*
ENSSSCG00000035218	ADA2	ENSG00000093072	adenosine deaminase 2 [Source:HGNC Symbol;Acc:HGNC:1839]	PLINK	A	disease resistance	immun* or inflam*
ENSSSCG00000035402	RGS9	ENSG00000108370	regulator of G protein signaling 9 [Source:HGNC Symbol;Acc:HGNC:10004]	PLINK	A	disease resistance	immun* or inflam*
ENSSSCG00000035456	WWC1	ENSG00000113645	WW and C2 domain containing 1 [Source:HGNC Symbol;Acc:HGNC:29435]	PLINK	A	disease resistance	immun* or inflam*
ENSSSCG00000035623	IQCM	ENSG00000234828	IQ motif containing M [Source:HGNC Symbol;Acc:HGNC:53443]	PLINK	A	disease resistance	immun* or inflam*
ENSSSCG00000035759	DEFB127	ENSG00000088782	defensin beta 127 [Source:HGNC Symbol;Acc:HGNC:16206]	PLINK	A	disease resistance	immun* or inflam*
ENSSSCG00000035825	UBE2QL1	ENSG00000215218	ubiquitin conjugating enzyme E2 Q family like 1 [Source:HGNC Symbol;Acc:HGNC:37269]	PLINK	A	disease resistance	immun* or inflam*
ENSSSCG00000035949	FTO	ENSG00000140718	FTO alpha-ketoglutarate dependent dioxygenase [Source:HGNC Symbol;Acc:HGNC:24678]	PLINK	A	disease resistance	immun* or inflam*
ENSSSCG00000036044	GJD4	ENSG00000177291	gap junction protein delta 4 [Source:HGNC Symbol;Acc:HGNC:23296]	PLINK	A	disease resistance	immun* or inflam*
ENSSSCG00000036201	NPR3	ENSG00000113389	natriuretic peptide receptor 3 [Source:HGNC Symbol;Acc:HGNC:7945]	PLINK	A	disease resistance	immun* or inflam*
ENSSSCG00000036342	ADGRE2	ENSG00000127507	adhesion G protein-coupled receptor E2 [Source:HGNC Symbol;Acc:HGNC:3337]	PLINK	A	disease resistance	immun* or inflam*
ENSSSCG00000036443	HECW1	ENSG00000002746	HECT, C2 and WW domain containing E3 ubiquitin protein ligase 1 [Source:HGNC Symbol;Acc:HGNC:22195]	PLINK	A	disease resistance	immun* or inflam*
ENSSSCG00000036549	DPYSL3	ENSG00000113657	dihydropyrimidinase like 3 [Source:HGNC Symbol;Acc:HGNC:3015]	PLINK	A	disease resistance	immun* or inflam*
ENSSSCG00000036560	PAWR	ENSG00000177425	pro-apoptotic WT1 regulator [Source:HGNC Symbol;Acc:HGNC:8614]	PLINK	A	disease resistance	immun* or inflam*
ENSSSCG00000036686	CDC42SE2	ENSG00000158985	CDC42 small effector 2 [Source:HGNC Symbol;Acc:HGNC:18547]	PLINK	A	disease resistance	immun* or inflam*
ENSSSCG00000036705	RPH3AL	ENSG00000181031	rabphilin 3A like (without C2 domains) [Source:HGNC Symbol;Acc:HGNC:10296]	PLINK	A	disease resistance	immun* or inflam*
ENSSSCG00000037105	EVL	ENSG00000196405	Enah/Vasp-like [Source:HGNC Symbol;Acc:HGNC:20234]	PLINK	A	disease resistance	immun* or inflam*
ENSSSCG00000037185	ARHGAP19	ENSG00000213390	Rho GTPase activating protein 19 [Source:HGNC Symbol;Acc:HGNC:23724]	PLINK	A	disease resistance	immun* or inflam*
ENSSSCG00000037452	HTR2A	ENSG00000102468	5-hydroxytryptamine receptor 2A [Source:HGNC Symbol;Acc:HGNC:5293]	PLINK	A	disease resistance	immun* or inflam*
ENSSSCG00000037541	CD300LF	ENSG00000186074	CD300 molecule like family member f [Source:HGNC Symbol;Acc:HGNC:29883]	PLINK	A	disease resistance	immun* or inflam*
ENSSSCG00000037620	REG1B	ENSG00000172023	regenerating family member 1 beta [Source:HGNC Symbol;Acc:HGNC:9952]	PLINK	A	disease resistance	immun* or inflam*
ENSSSCG00000037692	OR8G2P	ENSG00000181214	olfactory receptor family 8 subfamily G member 2 pseudogene [Source:HGNC Symbol;Acc:HGNC:8485]	PLINK	A	disease resistance	immun* or inflam*
ENSSSCG00000037692	OR8G3P	ENSG00000255425	olfactory receptor family 8 subfamily G member 3 pseudogene [Source:HGNC Symbol;Acc:HGNC:14698]	PLINK	A	disease resistance	immun* or inflam*
ENSSSCG00000037698	TCERG1L	ENSG00000176769	transcription elongation regulator 1 like [Source:HGNC Symbol;Acc:HGNC:23533]	PLINK	A	disease resistance	immun* or inflam*
ENSSSCG00000037766	NR3C2	ENSG00000151623	nuclear receptor subfamily 3 group C member 2 [Source:HGNC Symbol;Acc:HGNC:7979]	PLINK	A	disease resistance	immun* or inflam*
ENSSSCG00000037822	FBXL13	ENSG00000161040	F-box and leucine rich repeat protein 13 [Source:HGNC Symbol;Acc:HGNC:21658]	PLINK	A	disease resistance	immun* or inflam*
ENSSSCG00000038041	FYB2	ENSG00000187889	FYN binding protein 2 [Source:HGNC Symbol;Acc:HGNC:27295]	PLINK	A	disease resistance	immun* or inflam*
ENSSSCG00000038112	SPDYC	ENSG00000204710	speedy/RINGO cell cycle regulator family member C [Source:HGNC Symbol;Acc:HGNC:32681]	PLINK	A	disease resistance	immun* or inflam*
ENSSSCG00000038144	MYH10	ENSG00000133026	myosin heavy chain 10 [Source:HGNC Symbol;Acc:HGNC:7568]	PLINK	A	disease resistance	immun* or inflam*
ENSSSCG00000038148	PROKR1	ENSG00000169618	prokineticin receptor 1 [Source:HGNC Symbol;Acc:HGNC:4524]	PLINK	A	disease resistance	immun* or inflam*
ENSSSCG00000038156	TMED7-TICAM2	ENSG00000251201	TMED7-TICAM2 readthrough [Source:HGNC Symbol;Acc:HGNC:33945]	PLINK	A	disease resistance	immun* or inflam*
ENSSSCG00000038466	EIF4E2	ENSG00000135930	eukaryotic translation initiation factor 4E family member 2 [Source:HGNC Symbol;Acc:HGNC:3293]	PLINK	A	disease resistance	immun* or inflam*
ENSSSCG00000038471	NUAK2	ENSG00000163545	NUAK family kinase 2 [Source:HGNC Symbol;Acc:HGNC:29558]	PLINK	A	disease resistance	immun* or inflam*
ENSSSCG00000038526	FBXL18	ENSG00000155034	F-box and leucine rich repeat protein 18 [Source:HGNC Symbol;Acc:HGNC:21874]	PLINK	A	disease resistance	immun* or inflam*
ENSSSCG00000038929	CEMIP	ENSG00000103888	cell migration inducing hyaluronidase 1 [Source:HGNC Symbol;Acc:HGNC:29213]	PLINK	A	disease resistance	immun* or inflam*
ENSSSCG00000039412	DOC2B	ENSG00000272636	double C2 domain beta [Source:HGNC Symbol;Acc:HGNC:2986]	PLINK	A	disease resistance	immun* or inflam*
ENSSSCG00000039556	KCNQ1	ENSG00000053918	potassium voltage-gated channel subfamily Q member 1 [Source:HGNC Symbol;Acc:HGNC:6294]	PLINK	A	disease resistance	immun* or inflam*
ENSSSCG00000039563	GIMD1	ENSG00000250298	GIMAP family P-loop NTPase domain containing 1 [Source:HGNC Symbol;Acc:HGNC:44141]	PLINK	A	disease resistance	immun* or inflam*
ENSSSCG00000039706	APOL1	ENSG00000100342	apolipoprotein L1 [Source:HGNC Symbol;Acc:HGNC:618]	PLINK	A	disease resistance	immun* or inflam*
ENSSSCG00000039708	KLRB1	ENSG00000111796	killer cell lectin like receptor B1 [Source:HGNC Symbol;Acc:HGNC:6373]	PLINK	A	disease resistance	immun* or inflam*
ENSSSCG00000039838	RGS10	ENSG00000148908	regulator of G protein signaling 10 [Source:HGNC Symbol;Acc:HGNC:9992]	PLINK	A	disease resistance	immun* or inflam*
ENSSSCG00000040013	MTUS1	ENSG00000129422	microtubule associated scaffold protein 1 [Source:HGNC Symbol;Acc:HGNC:29789]	PLINK	A	disease resistance	immun* or inflam*
ENSSSCG00000040208	PAG1	ENSG00000076641	phosphoprotein membrane anchor with glycosphingolipid microdomains 1 [Source:HGNC Symbol;Acc:HGNC:30043]	PLINK	A	disease resistance	immun* or inflam*
ENSSSCG00000040323	RGS21	ENSG00000253148	regulator of G protein signaling 21 [Source:HGNC Symbol;Acc:HGNC:26839]	PLINK	A	disease resistance	immun* or inflam*
ENSSSCG00000040403	NANOG	ENSG00000111704	Nanog homeobox [Source:HGNC Symbol;Acc:HGNC:20857]	PLINK	A	disease resistance	immun* or inflam*
ENSSSCG00000040465	KLRK1	ENSG00000213809	killer cell lectin like receptor K1 [Source:HGNC Symbol;Acc:HGNC:18788]	PLINK	A	disease resistance	immun* or inflam*
ENSSSCG00000040663	HERPUD1	ENSG00000051108	homocysteine inducible ER protein with ubiquitin like domain 1 [Source:HGNC Symbol;Acc:HGNC:13744]	PLINK	A	disease resistance	immun* or inflam*
ENSSSCG00000040910	APOH	ENSG00000091583	apolipoprotein H [Source:HGNC Symbol;Acc:HGNC:616]	PLINK	A	disease resistance	immun* or inflam*
ENSSSCG00000040973	HYDIN	ENSG00000157423	HYDIN axonemal central pair apparatus protein [Source:HGNC Symbol;Acc:HGNC:19368]	PLINK	A	disease resistance	immun* or inflam*
ENSSSCG00000041813	CMC1	ENSG00000187118	C-X9-C motif containing 1 [Source:HGNC Symbol;Acc:HGNC:28783]	PLINK	A	disease resistance	immun* or inflam*
ENSSSCG00000042304	TAFA3	ENSG00000184599	TAFA chemokine like family member 3 [Source:HGNC Symbol;Acc:HGNC:21590]	PLINK	A	disease resistance	immun* or inflam*
ENSSSCG00000046471	CC2D2B	ENSG00000188649	coiled-coil and C2 domain containing 2B [Source:HGNC Symbol;Acc:HGNC:31666]	PLINK	A	disease resistance	immun* or inflam*
ENSSSCG00000048128	BRCA2	ENSG00000139618	BRCA2 DNA repair associated [Source:HGNC Symbol;Acc:HGNC:1101]	PLINK	A	disease resistance	immun* or inflam*
ENSSSCG00000048467	OR4F6	ENSG00000184140	olfactory receptor family 4 subfamily F member 6 [Source:HGNC Symbol;Acc:HGNC:15372]	PLINK	A	disease resistance	immun* or inflam*
ENSSSCG00000049630	DEPTOR	ENSG00000155792	DEP domain containing MTOR interacting protein [Source:HGNC Symbol;Acc:HGNC:22953]	PLINK	A	disease resistance	immun* or inflam*
ENSSSCG00000051558	SYCP2L	ENSG00000153157	synaptonemal complex protein 2 like [Source:HGNC Symbol;Acc:HGNC:21537]	PLINK	A	disease resistance	immun* or inflam*
ENSSSCG00000000862	GNPTAB	ENSG00000111670	N-acetylglucosamine-1-phosphate transferase subunits alpha and beta [Source:HGNC Symbol;Acc:HGNC:29670]	PLINK	B	disease resistance	immun* or inflam*
ENSSSCG00000006001	ENPP2	ENSG00000136960	ectonucleotide pyrophosphatase/phosphodiesterase 2 [Source:HGNC Symbol;Acc:HGNC:3357]	PLINK	B	disease resistance	immun* or inflam*
ENSSSCG00000006731	VTCN1	ENSG00000134258	V-set domain containing T cell activation inhibitor 1 [Source:HGNC Symbol;Acc:HGNC:28873]	PLINK	B	disease resistance	immun* or inflam*
ENSSSCG00000009169	SLC39A8	ENSG00000138821	solute carrier family 39 member 8 [Source:HGNC Symbol;Acc:HGNC:20862]	PLINK	B	disease resistance	immun* or inflam*
ENSSSCG00000009216	SPP1	ENSG00000118785	secreted phosphoprotein 1 [Source:HGNC Symbol;Acc:HGNC:11255]	PLINK	B	disease resistance	immun* or inflam*
ENSSSCG00000009229	ARHGAP24	ENSG00000138639	Rho GTPase activating protein 24 [Source:HGNC Symbol;Acc:HGNC:25361]	PLINK	B	disease resistance	immun* or inflam*
ENSSSCG00000009420	NUFIP1	ENSG00000083635	nuclear FMR1 interacting protein 1 [Source:HGNC Symbol;Acc:HGNC:8057]	PLINK	B	disease resistance	immun* or inflam*
ENSSSCG00000009503	HS6ST3	ENSG00000185352	heparan sulfate 6-O-sulfotransferase 3 [Source:HGNC Symbol;Acc:HGNC:19134]	PLINK	B	disease resistance	immun* or inflam*
ENSSSCG00000016258	DNER	ENSG00000187957	delta/notch like EGF repeat containing [Source:HGNC Symbol;Acc:HGNC:24456]	PLINK	B	disease resistance	immun* or inflam*
ENSSSCG00000026655	PTPN13	ENSG00000163629	protein tyrosine phosphatase non-receptor type 13 [Source:HGNC Symbol;Acc:HGNC:9646]	PLINK	B	disease resistance	immun* or inflam*
ENSSSCG00000028976	PPP2R2B	ENSG00000156475	protein phosphatase 2 regulatory subunit Bbeta [Source:HGNC Symbol;Acc:HGNC:9305]	PLINK	B	disease resistance	immun* or inflam*
ENSSSCG00000029249	NAV3	ENSG00000067798	neuron navigator 3 [Source:HGNC Symbol;Acc:HGNC:15998]	PLINK	B	disease resistance	immun* or inflam*
ENSSSCG00000029545	GPRC5D	ENSG00000111291	G protein-coupled receptor class C group 5 member D [Source:HGNC Symbol;Acc:HGNC:13310]	PLINK	B	disease resistance	immun* or inflam*
ENSSSCG00000033093	RGS6	ENSG00000182732	regulator of G protein signaling 6 [Source:HGNC Symbol;Acc:HGNC:10002]	PLINK	B	disease resistance	immun* or inflam*
ENSSSCG00000035623	IQCM	ENSG00000234828	IQ motif containing M [Source:HGNC Symbol;Acc:HGNC:53443]	PLINK	B	disease resistance	immun* or inflam*
ENSSSCG00000039708	KLRB1	ENSG00000111796	killer cell lectin like receptor B1 [Source:HGNC Symbol;Acc:HGNC:6373]	PLINK	B	disease resistance	immun* or inflam*
ENSSSCG00000000002	GTSE1	ENSG00000075218	G2 and S-phase expressed 1 [Source:HGNC Symbol;Acc:HGNC:13698]	PLINK	A	heritage breed	immun* or inflam*
ENSSSCG00000000006	PPARA	ENSG00000186951	peroxisome proliferator activated receptor alpha [Source:HGNC Symbol;Acc:HGNC:9232]	PLINK	A	heritage breed	immun* or inflam*
ENSSSCG00000000010	FBLN1	ENSG00000077942	fibulin 1 [Source:HGNC Symbol;Acc:HGNC:3600]	PLINK	A	heritage breed	immun* or inflam*
ENSSSCG00000000029	SCUBE1	ENSG00000159307	signal peptide, CUB domain and EGF like domain containing 1 [Source:HGNC Symbol;Acc:HGNC:13441]	PLINK	A	heritage breed	immun* or inflam*
ENSSSCG00000000034	TTLL12	ENSG00000100304	tubulin tyrosine ligase like 12 [Source:HGNC Symbol;Acc:HGNC:28974]	PLINK	A	heritage breed	immun* or inflam*
ENSSSCG00000000036	PACSIN2	ENSG00000100266	protein kinase C and casein kinase substrate in neurons 2 [Source:HGNC Symbol;Acc:HGNC:8571]	PLINK	A	heritage breed	immun* or inflam*
ENSSSCG00000000063	POLR3H	ENSG00000100413	RNA polymerase III subunit H [Source:HGNC Symbol;Acc:HGNC:30349]	PLINK	A	heritage breed	immun* or inflam*
ENSSSCG00000000079	FAM83F	ENSG00000133477	family with sequence similarity 83 member F [Source:HGNC Symbol;Acc:HGNC:25148]	PLINK	A	heritage breed	immun* or inflam*
ENSSSCG00000000080	GRAP2	ENSG00000100351	GRB2 related adaptor protein 2 [Source:HGNC Symbol;Acc:HGNC:4563]	PLINK	A	heritage breed	immun* or inflam*
ENSSSCG00000000107	CSNK1E	ENSG00000213923	casein kinase 1 epsilon [Source:HGNC Symbol;Acc:HGNC:2453]	PLINK	A	heritage breed	immun* or inflam*
ENSSSCG00000000107	TPTEP2-CSNK1E	ENSG00000283900	TPTEP2-CSNK1E readthrough [Source:HGNC Symbol;Acc:HGNC:53829]	PLINK	A	heritage breed	immun* or inflam*
ENSSSCG00000000110	PLA2G6	ENSG00000184381	phospholipase A2 group VI [Source:HGNC Symbol;Acc:HGNC:9039]	PLINK	A	heritage breed	immun* or inflam*
ENSSSCG00000000116	POLR2F	ENSG00000100142	RNA polymerase II, I and III subunit F [Source:HGNC Symbol;Acc:HGNC:9193]	PLINK	A	heritage breed	immun* or inflam*
ENSSSCG00000000136	CSF2RB	ENSG00000100368	colony stimulating factor 2 receptor subunit beta [Source:HGNC Symbol;Acc:HGNC:2436]	PLINK	A	heritage breed	immun* or inflam*
ENSSSCG00000000169	POLR3B	ENSG00000013503	RNA polymerase III subunit B [Source:HGNC Symbol;Acc:HGNC:30348]	PLINK	A	heritage breed	immun* or inflam*
ENSSSCG00000000232	ACVRL1	ENSG00000139567	activin A receptor like type 1 [Source:HGNC Symbol;Acc:HGNC:175]	PLINK	A	heritage breed	immun* or inflam*
ENSSSCG00000000253	KRT18	ENSG00000111057	keratin 18 [Source:HGNC Symbol;Acc:HGNC:6430]	PLINK	A	heritage breed	immun* or inflam*
ENSSSCG00000000600	EPS8	ENSG00000151491	epidermal growth factor receptor pathway substrate 8 [Source:HGNC Symbol;Acc:HGNC:3420]	PLINK	A	heritage breed	immun* or inflam*
ENSSSCG00000000601	PTPRO	ENSG00000151490	protein tyrosine phosphatase receptor type O [Source:HGNC Symbol;Acc:HGNC:9678]	PLINK	A	heritage breed	immun* or inflam*
ENSSSCG00000000708	TNFRSF1A	ENSG00000067182	TNF receptor superfamily member 1A [Source:HGNC Symbol;Acc:HGNC:11916]	PLINK	A	heritage breed	immun* or inflam*
ENSSSCG00000000712	VWF	ENSG00000110799	von Willebrand factor [Source:HGNC Symbol;Acc:HGNC:12726]	PLINK	A	heritage breed	immun* or inflam*
ENSSSCG00000000732	CRACR2A	ENSG00000130038	calcium release activated channel regulator 2A [Source:HGNC Symbol;Acc:HGNC:28657]	PLINK	A	heritage breed	immun* or inflam*
ENSSSCG00000000736	TEAD4	ENSG00000197905	TEA domain transcription factor 4 [Source:HGNC Symbol;Acc:HGNC:11717]	PLINK	A	heritage breed	immun* or inflam*
ENSSSCG00000000811	PCED1B	ENSG00000179715	PC-esterase domain containing 1B [Source:HGNC Symbol;Acc:HGNC:28255]	PLINK	A	heritage breed	immun* or inflam*
ENSSSCG00000000862	GNPTAB	ENSG00000111670	N-acetylglucosamine-1-phosphate transferase subunits alpha and beta [Source:HGNC Symbol;Acc:HGNC:29670]	PLINK	A	heritage breed	immun* or inflam*
ENSSSCG00000000867	SPIC	ENSG00000166211	Spi-C transcription factor [Source:HGNC Symbol;Acc:HGNC:29549]	PLINK	A	heritage breed	immun* or inflam*
ENSSSCG00000000875	NR1H4	ENSG00000012504	nuclear receptor subfamily 1 group H member 4 [Source:HGNC Symbol;Acc:HGNC:7967]	PLINK	A	heritage breed	immun* or inflam*
ENSSSCG00000000891	LTA4H	ENSG00000111144	leukotriene A4 hydrolase [Source:HGNC Symbol;Acc:HGNC:6710]	PLINK	A	heritage breed	immun* or inflam*
ENSSSCG00000000908	UBE2NL	ENSG00000276380	ubiquitin conjugating enzyme E2 N like (gene/pseudogene) [Source:HGNC Symbol;Acc:HGNC:31710]	PLINK	A	heritage breed	immun* or inflam*
ENSSSCG00000000998	RPP40	ENSG00000124787	ribonuclease P/MRP subunit p40 [Source:HGNC Symbol;Acc:HGNC:20992]	PLINK	A	heritage breed	immun* or inflam*
ENSSSCG00000001000	ECI2	ENSG00000198721	enoyl-CoA delta isomerase 2 [Source:HGNC Symbol;Acc:HGNC:14601]	PLINK	A	heritage breed	immun* or inflam*
ENSSSCG00000001009	RIPK1	ENSG00000137275	receptor interacting serine/threonine kinase 1 [Source:HGNC Symbol;Acc:HGNC:10019]	PLINK	A	heritage breed	immun* or inflam*
ENSSSCG00000001010	WRNIP1	ENSG00000124535	WRN helicase interacting protein 1 [Source:HGNC Symbol;Acc:HGNC:20876]	PLINK	A	heritage breed	immun* or inflam*
ENSSSCG00000001025	DSP	ENSG00000096696	desmoplakin [Source:HGNC Symbol;Acc:HGNC:3052]	PLINK	A	heritage breed	immun* or inflam*
ENSSSCG00000001048	ADTRP	ENSG00000111863	androgen dependent TFPI regulating protein [Source:HGNC Symbol;Acc:HGNC:21214]	PLINK	A	heritage breed	immun* or inflam*
ENSSSCG00000001052	PHACTR1	ENSG00000112137	phosphatase and actin regulator 1 [Source:HGNC Symbol;Acc:HGNC:20990]	PLINK	A	heritage breed	immun* or inflam*
ENSSSCG00000001074	KDM1B	ENSG00000165097	lysine demethylase 1B [Source:HGNC Symbol;Acc:HGNC:21577]	PLINK	A	heritage breed	immun* or inflam*
ENSSSCG00000001075	DEK	ENSG00000124795	DEK proto-oncogene [Source:HGNC Symbol;Acc:HGNC:2768]	PLINK	A	heritage breed	immun* or inflam*
ENSSSCG00000001076	RNF144B	ENSG00000137393	ring finger protein 144B [Source:HGNC Symbol;Acc:HGNC:21578]	PLINK	A	heritage breed	immun* or inflam*
ENSSSCG00000001080	CDKAL1	ENSG00000145996	CDK5 regulatory subunit associated protein 1 like 1 [Source:HGNC Symbol;Acc:HGNC:21050]	PLINK	A	heritage breed	immun* or inflam*
ENSSSCG00000001341	HLA-C	ENSG00000204525	major histocompatibility complex, class I, C [Source:HGNC Symbol;Acc:HGNC:4933]	PLINK	A	heritage breed	immun* or inflam*
ENSSSCG00000001341	HLA-E	ENSG00000204592	major histocompatibility complex, class I, E [Source:HGNC Symbol;Acc:HGNC:4962]	PLINK	A	heritage breed	immun* or inflam*
ENSSSCG00000001341	HLA-G	ENSG00000204632	major histocompatibility complex, class I, G [Source:HGNC Symbol;Acc:HGNC:4964]	PLINK	A	heritage breed	immun* or inflam*
ENSSSCG00000001341	HLA-F	ENSG00000204642	major histocompatibility complex, class I, F [Source:HGNC Symbol;Acc:HGNC:4963]	PLINK	A	heritage breed	immun* or inflam*
ENSSSCG00000001341	HLA-A	ENSG00000206503	major histocompatibility complex, class I, A [Source:HGNC Symbol;Acc:HGNC:4931]	PLINK	A	heritage breed	immun* or inflam*
ENSSSCG00000001341	HLA-B	ENSG00000234745	major histocompatibility complex, class I, B [Source:HGNC Symbol;Acc:HGNC:4932]	PLINK	A	heritage breed	immun* or inflam*
ENSSSCG00000001346	ABCF1	ENSG00000204574	ATP binding cassette subfamily F member 1 [Source:HGNC Symbol;Acc:HGNC:70]	PLINK	A	heritage breed	immun* or inflam*
ENSSSCG00000001463	PSMB9	ENSG00000240065	proteasome 20S subunit beta 9 [Source:HGNC Symbol;Acc:HGNC:9546]	PLINK	A	heritage breed	immun* or inflam*
ENSSSCG00000001485	MLIP	ENSG00000146147	muscular LMNA interacting protein [Source:HGNC Symbol;Acc:HGNC:21355]	PLINK	A	heritage breed	immun* or inflam*
ENSSSCG00000001618	NCR2	ENSG00000096264	natural cytotoxicity triggering receptor 2 [Source:HGNC Symbol;Acc:HGNC:6732]	PLINK	A	heritage breed	immun* or inflam*
ENSSSCG00000001621	TFEB	ENSG00000112561	transcription factor EB [Source:HGNC Symbol;Acc:HGNC:11753]	PLINK	A	heritage breed	immun* or inflam*
ENSSSCG00000001725	ADGRF5	ENSG00000069122	adhesion G protein-coupled receptor F5 [Source:HGNC Symbol;Acc:HGNC:19030]	PLINK	A	heritage breed	immun* or inflam*
ENSSSCG00000001727	TNFRSF21	ENSG00000146072	TNF receptor superfamily member 21 [Source:HGNC Symbol;Acc:HGNC:13469]	PLINK	A	heritage breed	immun* or inflam*
ENSSSCG00000001736	CRISP2	ENSG00000124490	cysteine rich secretory protein 2 [Source:HGNC Symbol;Acc:HGNC:12024]	PLINK	A	heritage breed	immun* or inflam*
ENSSSCG00000001770	CTSH	ENSG00000103811	cathepsin H [Source:HGNC Symbol;Acc:HGNC:2535]	PLINK	A	heritage breed	immun* or inflam*
ENSSSCG00000001775	MINAR1	ENSG00000169330	membrane integral NOTCH2 associated receptor 1 [Source:HGNC Symbol;Acc:HGNC:29172]	PLINK	A	heritage breed	immun* or inflam*
ENSSSCG00000001780	FAH	ENSG00000103876	fumarylacetoacetate hydrolase [Source:HGNC Symbol;Acc:HGNC:3579]	PLINK	A	heritage breed	immun* or inflam*
ENSSSCG00000001787	IL16	ENSG00000172349	interleukin 16 [Source:HGNC Symbol;Acc:HGNC:5980]	PLINK	A	heritage breed	immun* or inflam*
ENSSSCG00000002257	MCTP2	ENSG00000140563	multiple C2 and transmembrane domain containing 2 [Source:HGNC Symbol;Acc:HGNC:25636]	PLINK	A	heritage breed	immun* or inflam*
ENSSSCG00000002306	GALNT16	ENSG00000100626	polypeptide N-acetylgalactosaminyltransferase 16 [Source:HGNC Symbol;Acc:HGNC:23233]	PLINK	A	heritage breed	immun* or inflam*
ENSSSCG00000002314	SMOC1	ENSG00000198732	SPARC related modular calcium binding 1 [Source:HGNC Symbol;Acc:HGNC:20318]	PLINK	A	heritage breed	immun* or inflam*
ENSSSCG00000002385	TGFB3	ENSG00000119699	transforming growth factor beta 3 [Source:HGNC Symbol;Acc:HGNC:11769]	PLINK	A	heritage breed	immun* or inflam*
ENSSSCG00000002388	ESRRB	ENSG00000119715	estrogen related receptor beta [Source:HGNC Symbol;Acc:HGNC:3473]	PLINK	A	heritage breed	immun* or inflam*
ENSSSCG00000002389	VASH1	ENSG00000071246	vasohibin 1 [Source:HGNC Symbol;Acc:HGNC:19964]	PLINK	A	heritage breed	immun* or inflam*
ENSSSCG00000002430	EFCAB11	ENSG00000140025	EF-hand calcium binding domain 11 [Source:HGNC Symbol;Acc:HGNC:20357]	PLINK	A	heritage breed	immun* or inflam*
ENSSSCG00000002444	FBLN5	ENSG00000140092	fibulin 5 [Source:HGNC Symbol;Acc:HGNC:3602]	PLINK	A	heritage breed	immun* or inflam*
ENSSSCG00000002446	ATXN3	ENSG00000066427	ataxin 3 [Source:HGNC Symbol;Acc:HGNC:7106]	PLINK	A	heritage breed	immun* or inflam*
ENSSSCG00000002475	SERPINA6	ENSG00000170099	serpin family A member 6 [Source:HGNC Symbol;Acc:HGNC:1540]	PLINK	A	heritage breed	immun* or inflam*
ENSSSCG00000002502	ATG2B	ENSG00000066739	autophagy related 2B [Source:HGNC Symbol;Acc:HGNC:20187]	PLINK	A	heritage breed	immun* or inflam*
ENSSSCG00000002507	BCL11B	ENSG00000127152	BAF chromatin remodeling complex subunit BCL11B [Source:HGNC Symbol;Acc:HGNC:13222]	PLINK	A	heritage breed	immun* or inflam*
ENSSSCG00000002648	CBFA2T3	ENSG00000129993	CBFA2/RUNX1 partner transcriptional co-repressor 3 [Source:HGNC Symbol;Acc:HGNC:1537]	PLINK	A	heritage breed	immun* or inflam*
ENSSSCG00000002654	FBXO31	ENSG00000103264	F-box protein 31 [Source:HGNC Symbol;Acc:HGNC:16510]	PLINK	A	heritage breed	immun* or inflam*
ENSSSCG00000002688	PLCG2	ENSG00000197943	phospholipase C gamma 2 [Source:HGNC Symbol;Acc:HGNC:9066]	PLINK	A	heritage breed	immun* or inflam*
ENSSSCG00000002689	CMIP	ENSG00000153815	c-Maf inducing protein [Source:HGNC Symbol;Acc:HGNC:24319]	PLINK	A	heritage breed	immun* or inflam*
ENSSSCG00000002703	TERF2IP	ENSG00000166848	TERF2 interacting protein [Source:HGNC Symbol;Acc:HGNC:19246]	PLINK	A	heritage breed	immun* or inflam*
ENSSSCG00000002704	KARS1	ENSG00000065427	lysyl-tRNA synthetase 1 [Source:HGNC Symbol;Acc:HGNC:6215]	PLINK	A	heritage breed	immun* or inflam*
ENSSSCG00000002729	VAC14	ENSG00000103043	VAC14 component of PIKFYVE complex [Source:HGNC Symbol;Acc:HGNC:25507]	PLINK	A	heritage breed	immun* or inflam*
ENSSSCG00000002749	HP	ENSG00000257017	haptoglobin [Source:HGNC Symbol;Acc:HGNC:5141]	PLINK	A	heritage breed	immun* or inflam*
ENSSSCG00000002795	CDH11	ENSG00000140937	cadherin 11 [Source:HGNC Symbol;Acc:HGNC:1750]	PLINK	A	heritage breed	immun* or inflam*
ENSSSCG00000002815	ADGRG1	ENSG00000205336	adhesion G protein-coupled receptor G1 [Source:HGNC Symbol;Acc:HGNC:4512]	PLINK	A	heritage breed	immun* or inflam*
ENSSSCG00000002854	POP4	ENSG00000105171	POP4 homolog, ribonuclease P/MRP subunit [Source:HGNC Symbol;Acc:HGNC:30081]	PLINK	A	heritage breed	immun* or inflam*
ENSSSCG00000002864	SLC7A10	ENSG00000130876	solute carrier family 7 member 10 [Source:HGNC Symbol;Acc:HGNC:11058]	PLINK	A	heritage breed	immun* or inflam*
ENSSSCG00000003395	PIK3CD	ENSG00000171608	phosphatidylinositol-4,5-bisphosphate 3-kinase catalytic subunit delta [Source:HGNC Symbol;Acc:HGNC:8977]	PLINK	A	heritage breed	immun* or inflam*
ENSSSCG00000003413	MTOR	ENSG00000198793	mechanistic target of rapamycin kinase [Source:HGNC Symbol;Acc:HGNC:3942]	PLINK	A	heritage breed	immun* or inflam*
ENSSSCG00000003428	MTHFR	ENSG00000177000	methylenetetrahydrofolate reductase [Source:HGNC Symbol;Acc:HGNC:7436]	PLINK	A	heritage breed	immun* or inflam*
ENSSSCG00000003434	MFN2	ENSG00000116688	mitofusin 2 [Source:HGNC Symbol;Acc:HGNC:16877]	PLINK	A	heritage breed	immun* or inflam*
ENSSSCG00000003458	CTRC	ENSG00000162438	chymotrypsin C [Source:HGNC Symbol;Acc:HGNC:2523]	PLINK	A	heritage breed	immun* or inflam*
ENSSSCG00000003483	PADI4	ENSG00000159339	peptidyl arginine deiminase 4 [Source:HGNC Symbol;Acc:HGNC:18368]	PLINK	A	heritage breed	immun* or inflam*
ENSSSCG00000003705	CABLES1	ENSG00000134508	Cdk5 and Abl enzyme substrate 1 [Source:HGNC Symbol;Acc:HGNC:25097]	PLINK	A	heritage breed	immun* or inflam*
ENSSSCG00000003755	MCOLN2	ENSG00000153898	mucolipin TRP cation channel 2 [Source:HGNC Symbol;Acc:HGNC:13357]	PLINK	A	heritage breed	immun* or inflam*
ENSSSCG00000003805	PDE4B	ENSG00000184588	phosphodiesterase 4B [Source:HGNC Symbol;Acc:HGNC:8781]	PLINK	A	heritage breed	immun* or inflam*
ENSSSCG00000003807	DNAJC6	ENSG00000116675	DnaJ heat shock protein family (Hsp40) member C6 [Source:HGNC Symbol;Acc:HGNC:15469]	PLINK	A	heritage breed	immun* or inflam*
ENSSSCG00000003809	JAK1	ENSG00000162434	Janus kinase 1 [Source:HGNC Symbol;Acc:HGNC:6190]	PLINK	A	heritage breed	immun* or inflam*
ENSSSCG00000003828	FGGY	ENSG00000172456	FGGY carbohydrate kinase domain containing [Source:HGNC Symbol;Acc:HGNC:25610]	PLINK	A	heritage breed	immun* or inflam*
ENSSSCG00000003834	C8B	ENSG00000021852	complement C8 beta chain [Source:HGNC Symbol;Acc:HGNC:1353]	PLINK	A	heritage breed	immun* or inflam*
ENSSSCG00000003839	PLPP3	ENSG00000162407	phospholipid phosphatase 3 [Source:HGNC Symbol;Acc:HGNC:9229]	PLINK	A	heritage breed	immun* or inflam*
ENSSSCG00000003844	TTC4	ENSG00000243725	tetratricopeptide repeat domain 4 [Source:HGNC Symbol;Acc:HGNC:12394]	PLINK	A	heritage breed	immun* or inflam*
ENSSSCG00000004013	SMOC2	ENSG00000112562	SPARC related modular calcium binding 2 [Source:HGNC Symbol;Acc:HGNC:20323]	PLINK	A	heritage breed	immun* or inflam*
ENSSSCG00000004032	PRKN	ENSG00000185345	parkin RBR E3 ubiquitin protein ligase [Source:HGNC Symbol;Acc:HGNC:8607]	PLINK	A	heritage breed	immun* or inflam*
ENSSSCG00000004041	SLC22A1	ENSG00000175003	solute carrier family 22 member 1 [Source:HGNC Symbol;Acc:HGNC:10963]	PLINK	A	heritage breed	immun* or inflam*
ENSSSCG00000004044	IGF2R	ENSG00000197081	insulin like growth factor 2 receptor [Source:HGNC Symbol;Acc:HGNC:5467]	PLINK	A	heritage breed	immun* or inflam*
ENSSSCG00000004053	TAGAP	ENSG00000164691	T cell activation RhoGTPase activating protein [Source:HGNC Symbol;Acc:HGNC:15669]	PLINK	A	heritage breed	immun* or inflam*
ENSSSCG00000004058	EZR	ENSG00000092820	ezrin [Source:HGNC Symbol;Acc:HGNC:12691]	PLINK	A	heritage breed	immun* or inflam*
ENSSSCG00000004064	ARID1B	ENSG00000049618	AT-rich interaction domain 1B [Source:HGNC Symbol;Acc:HGNC:18040]	PLINK	A	heritage breed	immun* or inflam*
ENSSSCG00000004065	TIAM2	ENSG00000146426	TIAM Rac1 associated GEF 2 [Source:HGNC Symbol;Acc:HGNC:11806]	PLINK	A	heritage breed	immun* or inflam*
ENSSSCG00000004075	RGS17	ENSG00000091844	regulator of G protein signaling 17 [Source:HGNC Symbol;Acc:HGNC:14088]	PLINK	A	heritage breed	immun* or inflam*
ENSSSCG00000004119	GRM1	ENSG00000152822	glutamate metabotropic receptor 1 [Source:HGNC Symbol;Acc:HGNC:4593]	PLINK	A	heritage breed	immun* or inflam*
ENSSSCG00000004121	FBXO30	ENSG00000118496	F-box protein 30 [Source:HGNC Symbol;Acc:HGNC:15600]	PLINK	A	heritage breed	immun* or inflam*
ENSSSCG00000004123	UTRN	ENSG00000152818	utrophin [Source:HGNC Symbol;Acc:HGNC:12635]	PLINK	A	heritage breed	immun* or inflam*
ENSSSCG00000004139	ADGRG6	ENSG00000112414	adhesion G protein-coupled receptor G6 [Source:HGNC Symbol;Acc:HGNC:13841]	PLINK	A	heritage breed	immun* or inflam*
ENSSSCG00000004156	IFNGR1	ENSG00000027697	interferon gamma receptor 1 [Source:HGNC Symbol;Acc:HGNC:5439]	PLINK	A	heritage breed	immun* or inflam*
ENSSSCG00000004158	IL22RA2	ENSG00000164485	interleukin 22 receptor subunit alpha 2 [Source:HGNC Symbol;Acc:HGNC:14901]	PLINK	A	heritage breed	immun* or inflam*
ENSSSCG00000004193	ENPP1	ENSG00000197594	ectonucleotide pyrophosphatase/phosphodiesterase 1 [Source:HGNC Symbol;Acc:HGNC:3356]	PLINK	A	heritage breed	immun* or inflam*
ENSSSCG00000004195	ARG1	ENSG00000118520	arginase 1 [Source:HGNC Symbol;Acc:HGNC:663]	PLINK	A	heritage breed	immun* or inflam*
ENSSSCG00000004205	ARHGAP18	ENSG00000146376	Rho GTPase activating protein 18 [Source:HGNC Symbol;Acc:HGNC:21035]	PLINK	A	heritage breed	immun* or inflam*
ENSSSCG00000004939	MEGF11	ENSG00000157890	multiple EGF like domains 11 [Source:HGNC Symbol;Acc:HGNC:29635]	PLINK	A	heritage breed	immun* or inflam*
ENSSSCG00000005177	SH3GL2	ENSG00000107295	SH3 domain containing GRB2 like 2, endophilin A1 [Source:HGNC Symbol;Acc:HGNC:10831]	PLINK	A	heritage breed	immun* or inflam*
ENSSSCG00000005236	DMRT1	ENSG00000137090	doublesex and mab-3 related transcription factor 1 [Source:HGNC Symbol;Acc:HGNC:2934]	PLINK	A	heritage breed	immun* or inflam*
ENSSSCG00000005453	TXN	ENSG00000136810	thioredoxin [Source:HGNC Symbol;Acc:HGNC:12435]	PLINK	A	heritage breed	immun* or inflam*
ENSSSCG00000005455	SVEP1	ENSG00000165124	sushi, von Willebrand factor type A, EGF and pentraxin domain containing 1 [Source:HGNC Symbol;Acc:HGNC:15985]	PLINK	A	heritage breed	immun* or inflam*
ENSSSCG00000005456	MUSK	ENSG00000030304	muscle associated receptor tyrosine kinase [Source:HGNC Symbol;Acc:HGNC:7525]	PLINK	A	heritage breed	immun* or inflam*
ENSSSCG00000005472	SLC46A2	ENSG00000119457	solute carrier family 46 member 2 [Source:HGNC Symbol;Acc:HGNC:16055]	PLINK	A	heritage breed	immun* or inflam*
ENSSSCG00000005494	TNC	ENSG00000041982	tenascin C [Source:HGNC Symbol;Acc:HGNC:5318]	PLINK	A	heritage breed	immun* or inflam*
ENSSSCG00000005503	TLR4	ENSG00000136869	toll like receptor 4 [Source:HGNC Symbol;Acc:HGNC:11850]	PLINK	A	heritage breed	immun* or inflam*
ENSSSCG00000005506	MEGF9	ENSG00000106780	multiple EGF like domains 9 [Source:HGNC Symbol;Acc:HGNC:3234]	PLINK	A	heritage breed	immun* or inflam*
ENSSSCG00000005512	C5	ENSG00000106804	complement C5 [Source:HGNC Symbol;Acc:HGNC:1331]	PLINK	A	heritage breed	immun* or inflam*
ENSSSCG00000005524	DAB2IP	ENSG00000136848	DAB2 interacting protein [Source:HGNC Symbol;Acc:HGNC:17294]	PLINK	A	heritage breed	immun* or inflam*
ENSSSCG00000005600	PPP6C	ENSG00000119414	protein phosphatase 6 catalytic subunit [Source:HGNC Symbol;Acc:HGNC:9323]	PLINK	A	heritage breed	immun* or inflam*
ENSSSCG00000005608	ANGPTL2	ENSG00000136859	angiopoietin like 2 [Source:HGNC Symbol;Acc:HGNC:490]	PLINK	A	heritage breed	immun* or inflam*
ENSSSCG00000005623	ST6GALNAC6	ENSG00000160408	ST6 N-acetylgalactosaminide alpha-2,6-sialyltransferase 6 [Source:HGNC Symbol;Acc:HGNC:23364]	PLINK	A	heritage breed	immun* or inflam*
ENSSSCG00000005749	BRD3	ENSG00000169925	bromodomain containing 3 [Source:HGNC Symbol;Acc:HGNC:1104]	PLINK	A	heritage breed	immun* or inflam*
ENSSSCG00000005751	COL5A1	ENSG00000130635	collagen type V alpha 1 chain [Source:HGNC Symbol;Acc:HGNC:2209]	PLINK	A	heritage breed	immun* or inflam*
ENSSSCG00000005785	PCSK6	ENSG00000140479	proprotein convertase subtilisin/kexin type 6 [Source:HGNC Symbol;Acc:HGNC:8569]	PLINK	A	heritage breed	immun* or inflam*
ENSSSCG00000005948	TG	ENSG00000042832	thyroglobulin [Source:HGNC Symbol;Acc:HGNC:11764]	PLINK	A	heritage breed	immun* or inflam*
ENSSSCG00000005959	CYRIB	ENSG00000153310	CYFIP related Rac1 interactor B [Source:HGNC Symbol;Acc:HGNC:25216]	PLINK	A	heritage breed	immun* or inflam*
ENSSSCG00000005981	FBXO32	ENSG00000156804	F-box protein 32 [Source:HGNC Symbol;Acc:HGNC:16731]	PLINK	A	heritage breed	immun* or inflam*
ENSSSCG00000005995	MTBP	ENSG00000172167	MDM2 binding protein [Source:HGNC Symbol;Acc:HGNC:7417]	PLINK	A	heritage breed	immun* or inflam*
ENSSSCG00000006078	POP1	ENSG00000104356	POP1 homolog, ribonuclease P/MRP subunit [Source:HGNC Symbol;Acc:HGNC:30129]	PLINK	A	heritage breed	immun* or inflam*
ENSSSCG00000006186	TRPA1	ENSG00000104321	transient receptor potential cation channel subfamily A member 1 [Source:HGNC Symbol;Acc:HGNC:497]	PLINK	A	heritage breed	immun* or inflam*
ENSSSCG00000006235	TOX	ENSG00000198846	thymocyte selection associated high mobility group box [Source:HGNC Symbol;Acc:HGNC:18988]	PLINK	A	heritage breed	immun* or inflam*
ENSSSCG00000006238	CYP7A1	ENSG00000167910	cytochrome P450 family 7 subfamily A member 1 [Source:HGNC Symbol;Acc:HGNC:2651]	PLINK	A	heritage breed	immun* or inflam*
ENSSSCG00000006250	LYN	ENSG00000254087	LYN proto-oncogene, Src family tyrosine kinase [Source:HGNC Symbol;Acc:HGNC:6735]	PLINK	A	heritage breed	immun* or inflam*
ENSSSCG00000006262	RGS20	ENSG00000147509	regulator of G protein signaling 20 [Source:HGNC Symbol;Acc:HGNC:14600]	PLINK	A	heritage breed	immun* or inflam*
ENSSSCG00000006542	KCNN3	ENSG00000143603	potassium calcium-activated channel subfamily N member 3 [Source:HGNC Symbol;Acc:HGNC:6292]	PLINK	A	heritage breed	immun* or inflam*
ENSSSCG00000006731	VTCN1	ENSG00000134258	V-set domain containing T cell activation inhibitor 1 [Source:HGNC Symbol;Acc:HGNC:28873]	PLINK	A	heritage breed	immun* or inflam*
ENSSSCG00000006738	CD58	ENSG00000116815	CD58 molecule [Source:HGNC Symbol;Acc:HGNC:1688]	PLINK	A	heritage breed	immun* or inflam*
ENSSSCG00000006771	SLC16A1	ENSG00000155380	solute carrier family 16 member 1 [Source:HGNC Symbol;Acc:HGNC:10922]	PLINK	A	heritage breed	immun* or inflam*
ENSSSCG00000006800	CD53	ENSG00000143119	CD53 molecule [Source:HGNC Symbol;Acc:HGNC:1686]	PLINK	A	heritage breed	immun* or inflam*
ENSSSCG00000006808	SLC16A4	ENSG00000168679	solute carrier family 16 member 4 [Source:HGNC Symbol;Acc:HGNC:10925]	PLINK	A	heritage breed	immun* or inflam*
ENSSSCG00000006857	COL11A1	ENSG00000060718	collagen type XI alpha 1 chain [Source:HGNC Symbol;Acc:HGNC:2186]	PLINK	A	heritage breed	immun* or inflam*
ENSSSCG00000006885	ALG14	ENSG00000172339	ALG14 UDP-N-acetylglucosaminyltransferase subunit [Source:HGNC Symbol;Acc:HGNC:28287]	PLINK	A	heritage breed	immun* or inflam*
ENSSSCG00000006901	EVI5	ENSG00000067208	ecotropic viral integration site 5 [Source:HGNC Symbol;Acc:HGNC:3501]	PLINK	A	heritage breed	immun* or inflam*
ENSSSCG00000006917	LRRC8C	ENSG00000171488	leucine rich repeat containing 8 VRAC subunit C [Source:HGNC Symbol;Acc:HGNC:25075]	PLINK	A	heritage breed	immun* or inflam*
ENSSSCG00000006995	ASAH1	ENSG00000104763	N-acylsphingosine amidohydrolase 1 [Source:HGNC Symbol;Acc:HGNC:735]	PLINK	A	heritage breed	immun* or inflam*
ENSSSCG00000007039	PRNP	ENSG00000171867	prion protein [Source:HGNC Symbol;Acc:HGNC:9449]	PLINK	A	heritage breed	immun* or inflam*
ENSSSCG00000007052	FERMT1	ENSG00000101311	fermitin family member 1 [Source:HGNC Symbol;Acc:HGNC:15889]	PLINK	A	heritage breed	immun* or inflam*
ENSSSCG00000007056	PLCB1	ENSG00000182621	phospholipase C beta 1 [Source:HGNC Symbol;Acc:HGNC:15917]	PLINK	A	heritage breed	immun* or inflam*
ENSSSCG00000007058	PLCB4	ENSG00000101333	phospholipase C beta 4 [Source:HGNC Symbol;Acc:HGNC:9059]	PLINK	A	heritage breed	immun* or inflam*
ENSSSCG00000007061	PAK5	ENSG00000101349	p21 (RAC1) activated kinase 5 [Source:HGNC Symbol;Acc:HGNC:15916]	PLINK	A	heritage breed	immun* or inflam*
ENSSSCG00000007073	ISM1	ENSG00000101230	isthmin 1 [Source:HGNC Symbol;Acc:HGNC:16213]	PLINK	A	heritage breed	immun* or inflam*
ENSSSCG00000007116	CD93	ENSG00000125810	CD93 molecule [Source:HGNC Symbol;Acc:HGNC:15855]	PLINK	A	heritage breed	immun* or inflam*
ENSSSCG00000007145	ADAM33	ENSG00000149451	ADAM metallopeptidase domain 33 [Source:HGNC Symbol;Acc:HGNC:15478]	PLINK	A	heritage breed	immun* or inflam*
ENSSSCG00000007146	SIGLEC1	ENSG00000088827	sialic acid binding Ig like lectin 1 [Source:HGNC Symbol;Acc:HGNC:11127]	PLINK	A	heritage breed	immun* or inflam*
ENSSSCG00000007153	ATRN	ENSG00000088812	attractin [Source:HGNC Symbol;Acc:HGNC:885]	PLINK	A	heritage breed	immun* or inflam*
ENSSSCG00000007170	CPXM1	ENSG00000088882	carboxypeptidase X, M14 family member 1 [Source:HGNC Symbol;Acc:HGNC:15771]	PLINK	A	heritage breed	immun* or inflam*
ENSSSCG00000007181	SIRPB1	ENSG00000101307	signal regulatory protein beta 1 [Source:HGNC Symbol;Acc:HGNC:15928]	PLINK	A	heritage breed	immun* or inflam*
ENSSSCG00000007181	SIRPA	ENSG00000198053	signal regulatory protein alpha [Source:HGNC Symbol;Acc:HGNC:9662]	PLINK	A	heritage breed	immun* or inflam*
ENSSSCG00000007452	TP53RK	ENSG00000172315	TP53 regulating kinase [Source:HGNC Symbol;Acc:HGNC:16197]	PLINK	A	heritage breed	immun* or inflam*
ENSSSCG00000007463	PTGIS	ENSG00000124212	prostaglandin I2 synthase [Source:HGNC Symbol;Acc:HGNC:9603]	PLINK	A	heritage breed	immun* or inflam*
ENSSSCG00000007476	KCNG1	ENSG00000026559	potassium voltage-gated channel modifier subfamily G member 1 [Source:HGNC Symbol;Acc:HGNC:6248]	PLINK	A	heritage breed	immun* or inflam*
ENSSSCG00000007493	AURKA	ENSG00000087586	aurora kinase A [Source:HGNC Symbol;Acc:HGNC:11393]	PLINK	A	heritage breed	immun* or inflam*
ENSSSCG00000007501	BMP7	ENSG00000101144	bone morphogenetic protein 7 [Source:HGNC Symbol;Acc:HGNC:1074]	PLINK	A	heritage breed	immun* or inflam*
ENSSSCG00000007625	ARPC1B	ENSG00000130429	actin related protein 2/3 complex subunit 1B [Source:HGNC Symbol;Acc:HGNC:704]	PLINK	A	heritage breed	immun* or inflam*
ENSSSCG00000007636	GJC3	ENSG00000176402	gap junction protein gamma 3 [Source:HGNC Symbol;Acc:HGNC:17495]	PLINK	A	heritage breed	immun* or inflam*
ENSSSCG00000007637	TRIM4	ENSG00000146833	tripartite motif containing 4 [Source:HGNC Symbol;Acc:HGNC:16275]	PLINK	A	heritage breed	immun* or inflam*
ENSSSCG00000007691	POMZP3	ENSG00000146707	POM121 and ZP3 fusion [Source:HGNC Symbol;Acc:HGNC:9203]	PLINK	A	heritage breed	immun* or inflam*
ENSSSCG00000007691	ZP3	ENSG00000188372	zona pellucida glycoprotein 3 [Source:HGNC Symbol;Acc:HGNC:13189]	PLINK	A	heritage breed	immun* or inflam*
ENSSSCG00000007692	YWHAG	ENSG00000170027	tyrosine 3-monooxygenase/tryptophan 5-monooxygenase activation protein gamma [Source:HGNC Symbol;Acc:HGNC:12852]	PLINK	A	heritage breed	immun* or inflam*
ENSSSCG00000007754	ITGAM	ENSG00000169896	integrin subunit alpha M [Source:HGNC Symbol;Acc:HGNC:6149]	PLINK	A	heritage breed	immun* or inflam*
ENSSSCG00000007757	TRIM72	ENSG00000177238	tripartite motif containing 72 [Source:HGNC Symbol;Acc:HGNC:32671]	PLINK	A	heritage breed	immun* or inflam*
ENSSSCG00000007791	CD2BP2	ENSG00000169217	CD2 cytoplasmic tail binding protein 2 [Source:HGNC Symbol;Acc:HGNC:1656]	PLINK	A	heritage breed	immun* or inflam*
ENSSSCG00000007797	ITGAL	ENSG00000005844	integrin subunit alpha L [Source:HGNC Symbol;Acc:HGNC:6148]	PLINK	A	heritage breed	immun* or inflam*
ENSSSCG00000007799	MYLPF	ENSG00000180209	myosin light chain, phosphorylatable, fast skeletal muscle [Source:HGNC Symbol;Acc:HGNC:29824]	PLINK	A	heritage breed	immun* or inflam*
ENSSSCG00000008119	KCNIP3	ENSG00000115041	potassium voltage-gated channel interacting protein 3 [Source:HGNC Symbol;Acc:HGNC:15523]	PLINK	A	heritage breed	immun* or inflam*
ENSSSCG00000008176	LONRF2	ENSG00000170500	LON peptidase N-terminal domain and ring finger 2 [Source:HGNC Symbol;Acc:HGNC:24788]	PLINK	A	heritage breed	immun* or inflam*
ENSSSCG00000008213	CD8B	ENSG00000172116	CD8b molecule [Source:HGNC Symbol;Acc:HGNC:1707]	PLINK	A	heritage breed	immun* or inflam*
ENSSSCG00000008213	CD8B2	ENSG00000254126	CD8b2 molecule [Source:HGNC Symbol;Acc:HGNC:1708]	PLINK	A	heritage breed	immun* or inflam*
ENSSSCG00000008228	GNLY	ENSG00000115523	granulysin [Source:HGNC Symbol;Acc:HGNC:4414]	PLINK	A	heritage breed	immun* or inflam*
ENSSSCG00000008229	SFTPB	ENSG00000168878	surfactant protein B [Source:HGNC Symbol;Acc:HGNC:10801]	PLINK	A	heritage breed	immun* or inflam*
ENSSSCG00000008312	DYSF	ENSG00000135636	dysferlin [Source:HGNC Symbol;Acc:HGNC:3097]	PLINK	A	heritage breed	immun* or inflam*
ENSSSCG00000008344	ARHGAP25	ENSG00000163219	Rho GTPase activating protein 25 [Source:HGNC Symbol;Acc:HGNC:28951]	PLINK	A	heritage breed	immun* or inflam*
ENSSSCG00000008434	TTC7A	ENSG00000068724	tetratricopeptide repeat domain 7A [Source:HGNC Symbol;Acc:HGNC:19750]	PLINK	A	heritage breed	immun* or inflam*
ENSSSCG00000008443	EPAS1	ENSG00000116016	endothelial PAS domain protein 1 [Source:HGNC Symbol;Acc:HGNC:3374]	PLINK	A	heritage breed	immun* or inflam*
ENSSSCG00000008453	ABCG8	ENSG00000143921	ATP binding cassette subfamily G member 8 [Source:HGNC Symbol;Acc:HGNC:13887]	PLINK	A	heritage breed	immun* or inflam*
ENSSSCG00000008522	XDH	ENSG00000158125	xanthine dehydrogenase [Source:HGNC Symbol;Acc:HGNC:12805]	PLINK	A	heritage breed	immun* or inflam*
ENSSSCG00000008524	GALNT14	ENSG00000158089	polypeptide N-acetylgalactosaminyltransferase 14 [Source:HGNC Symbol;Acc:HGNC:22946]	PLINK	A	heritage breed	immun* or inflam*
ENSSSCG00000008533	ALK	ENSG00000171094	ALK receptor tyrosine kinase [Source:HGNC Symbol;Acc:HGNC:427]	PLINK	A	heritage breed	immun* or inflam*
ENSSSCG00000008595	APOB	ENSG00000084674	apolipoprotein B [Source:HGNC Symbol;Acc:HGNC:603]	PLINK	A	heritage breed	immun* or inflam*
ENSSSCG00000008621	NBAS	ENSG00000151779	NBAS subunit of NRZ tethering complex [Source:HGNC Symbol;Acc:HGNC:15625]	PLINK	A	heritage breed	immun* or inflam*
ENSSSCG00000008634	ATP6V1C2	ENSG00000143882	ATPase H+ transporting V1 subunit C2 [Source:HGNC Symbol;Acc:HGNC:18264]	PLINK	A	heritage breed	immun* or inflam*
ENSSSCG00000008641	ADAM17	ENSG00000151694	ADAM metallopeptidase domain 17 [Source:HGNC Symbol;Acc:HGNC:195]	PLINK	A	heritage breed	immun* or inflam*
ENSSSCG00000008697	HTT	ENSG00000197386	huntingtin [Source:HGNC Symbol;Acc:HGNC:4851]	PLINK	A	heritage breed	immun* or inflam*
ENSSSCG00000008731	OTOP1	ENSG00000163982	otopetrin 1 [Source:HGNC Symbol;Acc:HGNC:19656]	PLINK	A	heritage breed	immun* or inflam*
ENSSSCG00000008737	C1QTNF7	ENSG00000163145	C1q and TNF related 7 [Source:HGNC Symbol;Acc:HGNC:14342]	PLINK	A	heritage breed	immun* or inflam*
ENSSSCG00000008740	FBXL5	ENSG00000118564	F-box and leucine rich repeat protein 5 [Source:HGNC Symbol;Acc:HGNC:13602]	PLINK	A	heritage breed	immun* or inflam*
ENSSSCG00000008745	PROM1	ENSG00000007062	prominin 1 [Source:HGNC Symbol;Acc:HGNC:9454]	PLINK	A	heritage breed	immun* or inflam*
ENSSSCG00000008753	ADGRA3	ENSG00000152990	adhesion G protein-coupled receptor A3 [Source:HGNC Symbol;Acc:HGNC:13839]	PLINK	A	heritage breed	immun* or inflam*
ENSSSCG00000008772	RELL1	ENSG00000181826	RELT like 1 [Source:HGNC Symbol;Acc:HGNC:27379]	PLINK	A	heritage breed	immun* or inflam*
ENSSSCG00000008785	FAM114A1	ENSG00000197712	family with sequence similarity 114 member A1 [Source:HGNC Symbol;Acc:HGNC:25087]	PLINK	A	heritage breed	immun* or inflam*
ENSSSCG00000008819	TXK	ENSG00000074966	TXK tyrosine kinase [Source:HGNC Symbol;Acc:HGNC:12434]	PLINK	A	heritage breed	immun* or inflam*
ENSSSCG00000008820	TEC	ENSG00000135605	tec protein tyrosine kinase [Source:HGNC Symbol;Acc:HGNC:11719]	PLINK	A	heritage breed	immun* or inflam*
ENSSSCG00000008841	PDGFRA	ENSG00000134853	platelet derived growth factor receptor alpha [Source:HGNC Symbol;Acc:HGNC:8803]	PLINK	A	heritage breed	immun* or inflam*
ENSSSCG00000009004	SFRP2	ENSG00000145423	secreted frizzled related protein 2 [Source:HGNC Symbol;Acc:HGNC:10777]	PLINK	A	heritage breed	immun* or inflam*
ENSSSCG00000009029	ARHGAP10	ENSG00000071205	Rho GTPase activating protein 10 [Source:HGNC Symbol;Acc:HGNC:26099]	PLINK	A	heritage breed	immun* or inflam*
ENSSSCG00000009115	NDST3	ENSG00000164100	N-deacetylase and N-sulfotransferase 3 [Source:HGNC Symbol;Acc:HGNC:7682]	PLINK	A	heritage breed	immun* or inflam*
ENSSSCG00000009194	HPGDS	ENSG00000163106	hematopoietic prostaglandin D synthase [Source:HGNC Symbol;Acc:HGNC:17890]	PLINK	A	heritage breed	immun* or inflam*
ENSSSCG00000009215	ABCG2	ENSG00000118777	ATP binding cassette subfamily G member 2 (Junior blood group) [Source:HGNC Symbol;Acc:HGNC:74]	PLINK	A	heritage breed	immun* or inflam*
ENSSSCG00000009229	ARHGAP24	ENSG00000138639	Rho GTPase activating protein 24 [Source:HGNC Symbol;Acc:HGNC:25361]	PLINK	A	heritage breed	immun* or inflam*
ENSSSCG00000009283	TNFRSF19	ENSG00000127863	TNF receptor superfamily member 19 [Source:HGNC Symbol;Acc:HGNC:11915]	PLINK	A	heritage breed	immun* or inflam*
ENSSSCG00000009298	CDK8	ENSG00000132964	cyclin dependent kinase 8 [Source:HGNC Symbol;Acc:HGNC:1779]	PLINK	A	heritage breed	immun* or inflam*
ENSSSCG00000009349	RFC3	ENSG00000133119	replication factor C subunit 3 [Source:HGNC Symbol;Acc:HGNC:9971]	PLINK	A	heritage breed	immun* or inflam*
ENSSSCG00000009361	POSTN	ENSG00000133110	periostin [Source:HGNC Symbol;Acc:HGNC:16953]	PLINK	A	heritage breed	immun* or inflam*
ENSSSCG00000009362	TRPC4	ENSG00000133107	transient receptor potential cation channel subfamily C member 4 [Source:HGNC Symbol;Acc:HGNC:12336]	PLINK	A	heritage breed	immun* or inflam*
ENSSSCG00000009395	SETDB2	ENSG00000136169	SET domain bifurcated histone lysine methyltransferase 2 [Source:HGNC Symbol;Acc:HGNC:20263]	PLINK	A	heritage breed	immun* or inflam*
ENSSSCG00000009401	RB1	ENSG00000139687	RB transcriptional corepressor 1 [Source:HGNC Symbol;Acc:HGNC:9884]	PLINK	A	heritage breed	immun* or inflam*
ENSSSCG00000009420	NUFIP1	ENSG00000083635	nuclear FMR1 interacting protein 1 [Source:HGNC Symbol;Acc:HGNC:8057]	PLINK	A	heritage breed	immun* or inflam*
ENSSSCG00000009466	UCHL3	ENSG00000118939	ubiquitin C-terminal hydrolase L3 [Source:HGNC Symbol;Acc:HGNC:12515]	PLINK	A	heritage breed	immun* or inflam*
ENSSSCG00000009473	MYCBP2	ENSG00000005810	MYC binding protein 2 [Source:HGNC Symbol;Acc:HGNC:23386]	PLINK	A	heritage breed	immun* or inflam*
ENSSSCG00000009492	GPR180	ENSG00000152749	G protein-coupled receptor 180 [Source:HGNC Symbol;Acc:HGNC:28899]	PLINK	A	heritage breed	immun* or inflam*
ENSSSCG00000009498	ABCC4	ENSG00000125257	ATP binding cassette subfamily C member 4 [Source:HGNC Symbol;Acc:HGNC:55]	PLINK	A	heritage breed	immun* or inflam*
ENSSSCG00000009500	CLDN10	ENSG00000134873	claudin 10 [Source:HGNC Symbol;Acc:HGNC:2033]	PLINK	A	heritage breed	immun* or inflam*
ENSSSCG00000009503	HS6ST3	ENSG00000185352	heparan sulfate 6-O-sulfotransferase 3 [Source:HGNC Symbol;Acc:HGNC:19134]	PLINK	A	heritage breed	immun* or inflam*
ENSSSCG00000009517	GPR183	ENSG00000169508	G protein-coupled receptor 183 [Source:HGNC Symbol;Acc:HGNC:3128]	PLINK	A	heritage breed	immun* or inflam*
ENSSSCG00000009545	COL4A2	ENSG00000134871	collagen type IV alpha 2 chain [Source:HGNC Symbol;Acc:HGNC:2203]	PLINK	A	heritage breed	immun* or inflam*
ENSSSCG00000009551	ARHGEF7	ENSG00000102606	Rho guanine nucleotide exchange factor 7 [Source:HGNC Symbol;Acc:HGNC:15607]	PLINK	A	heritage breed	immun* or inflam*
ENSSSCG00000009593	ROR2	ENSG00000169071	receptor tyrosine kinase like orphan receptor 2 [Source:HGNC Symbol;Acc:HGNC:10257]	PLINK	A	heritage breed	immun* or inflam*
ENSSSCG00000009605	GFRA2	ENSG00000168546	GDNF family receptor alpha 2 [Source:HGNC Symbol;Acc:HGNC:4244]	PLINK	A	heritage breed	immun* or inflam*
ENSSSCG00000009633	TNFRSF10A	ENSG00000104689	TNF receptor superfamily member 10a [Source:HGNC Symbol;Acc:HGNC:11904]	PLINK	A	heritage breed	immun* or inflam*
ENSSSCG00000009658	BNIP3L	ENSG00000104765	BCL2 interacting protein 3 like [Source:HGNC Symbol;Acc:HGNC:1085]	PLINK	A	heritage breed	immun* or inflam*
ENSSSCG00000009670	ESCO2	ENSG00000171320	establishment of sister chromatid cohesion N-acetyltransferase 2 [Source:HGNC Symbol;Acc:HGNC:27230]	PLINK	A	heritage breed	immun* or inflam*
ENSSSCG00000009671	PBK	ENSG00000168078	PDZ binding kinase [Source:HGNC Symbol;Acc:HGNC:18282]	PLINK	A	heritage breed	immun* or inflam*
ENSSSCG00000009680	EXTL3	ENSG00000012232	exostosin like glycosyltransferase 3 [Source:HGNC Symbol;Acc:HGNC:3518]	PLINK	A	heritage breed	immun* or inflam*
ENSSSCG00000009705	GALNT7	ENSG00000109586	polypeptide N-acetylgalactosaminyltransferase 7 [Source:HGNC Symbol;Acc:HGNC:4129]	PLINK	A	heritage breed	immun* or inflam*
ENSSSCG00000009722	SPOCK3	ENSG00000196104	SPARC (osteonectin), cwcv and kazal like domains proteoglycan 3 [Source:HGNC Symbol;Acc:HGNC:13565]	PLINK	A	heritage breed	immun* or inflam*
ENSSSCG00000009732	CHFR	ENSG00000072609	checkpoint with forkhead and ring finger domains [Source:HGNC Symbol;Acc:HGNC:20455]	PLINK	A	heritage breed	immun* or inflam*
ENSSSCG00000009738	GALNT9	ENSG00000182870	polypeptide N-acetylgalactosaminyltransferase 9 [Source:HGNC Symbol;Acc:HGNC:4131]	PLINK	A	heritage breed	immun* or inflam*
ENSSSCG00000009745	ADGRD1	ENSG00000111452	adhesion G protein-coupled receptor D1 [Source:HGNC Symbol;Acc:HGNC:19893]	PLINK	A	heritage breed	immun* or inflam*
ENSSSCG00000009759	SCARB1	ENSG00000073060	scavenger receptor class B member 1 [Source:HGNC Symbol;Acc:HGNC:1664]	PLINK	A	heritage breed	immun* or inflam*
ENSSSCG00000009855	KSR2	ENSG00000171435	kinase suppressor of ras 2 [Source:HGNC Symbol;Acc:HGNC:18610]	PLINK	A	heritage breed	immun* or inflam*
ENSSSCG00000009856	NOS1	ENSG00000089250	nitric oxide synthase 1 [Source:HGNC Symbol;Acc:HGNC:7872]	PLINK	A	heritage breed	immun* or inflam*
ENSSSCG00000010162	SLC35F3	ENSG00000183780	solute carrier family 35 member F3 [Source:HGNC Symbol;Acc:HGNC:23616]	PLINK	A	heritage breed	immun* or inflam*
ENSSSCG00000010272	ADAMTS14	ENSG00000138316	ADAM metallopeptidase with thrombospondin type 1 motif 14 [Source:HGNC Symbol;Acc:HGNC:14899]	PLINK	A	heritage breed	immun* or inflam*
ENSSSCG00000010276	UNC5B	ENSG00000107731	unc-5 netrin receptor B [Source:HGNC Symbol;Acc:HGNC:12568]	PLINK	A	heritage breed	immun* or inflam*
ENSSSCG00000010280	VSIR	ENSG00000107738	V-set immunoregulatory receptor [Source:HGNC Symbol;Acc:HGNC:30085]	PLINK	A	heritage breed	immun* or inflam*
ENSSSCG00000010336	SFTPA1	ENSG00000122852	surfactant protein A1 [Source:HGNC Symbol;Acc:HGNC:10798]	PLINK	A	heritage breed	immun* or inflam*
ENSSSCG00000010381	ARHGAP22	ENSG00000128805	Rho GTPase activating protein 22 [Source:HGNC Symbol;Acc:HGNC:30320]	PLINK	A	heritage breed	immun* or inflam*
ENSSSCG00000010607	COL17A1	ENSG00000065618	collagen type XVII alpha 1 chain [Source:HGNC Symbol;Acc:HGNC:2194]	PLINK	A	heritage breed	immun* or inflam*
ENSSSCG00000010639	HABP2	ENSG00000148702	hyaluronan binding protein 2 [Source:HGNC Symbol;Acc:HGNC:4798]	PLINK	A	heritage breed	immun* or inflam*
ENSSSCG00000010655	GFRA1	ENSG00000151892	GDNF family receptor alpha 1 [Source:HGNC Symbol;Acc:HGNC:4243]	PLINK	A	heritage breed	immun* or inflam*
ENSSSCG00000010683	GRK5	ENSG00000198873	G protein-coupled receptor kinase 5 [Source:HGNC Symbol;Acc:HGNC:4544]	PLINK	A	heritage breed	immun* or inflam*
ENSSSCG00000010739	CTBP2	ENSG00000175029	C-terminal binding protein 2 [Source:HGNC Symbol;Acc:HGNC:2495]	PLINK	A	heritage breed	immun* or inflam*
ENSSSCG00000010746	ADAM12	ENSG00000148848	ADAM metallopeptidase domain 12 [Source:HGNC Symbol;Acc:HGNC:190]	PLINK	A	heritage breed	immun* or inflam*
ENSSSCG00000010756	MGMT	ENSG00000170430	O-6-methylguanine-DNA methyltransferase [Source:HGNC Symbol;Acc:HGNC:7059]	PLINK	A	heritage breed	immun* or inflam*
ENSSSCG00000010809	BRINP3	ENSG00000162670	BMP/retinoic acid inducible neural specific 3 [Source:HGNC Symbol;Acc:HGNC:22393]	PLINK	A	heritage breed	immun* or inflam*
ENSSSCG00000010840	RGS7	ENSG00000182901	regulator of G protein signaling 7 [Source:HGNC Symbol;Acc:HGNC:10003]	PLINK	A	heritage breed	immun* or inflam*
ENSSSCG00000010900	DENND1B	ENSG00000213047	DENN domain containing 1B [Source:HGNC Symbol;Acc:HGNC:28404]	PLINK	A	heritage breed	immun* or inflam*
ENSSSCG00000010908	PTPRC	ENSG00000081237	protein tyrosine phosphatase receptor type C [Source:HGNC Symbol;Acc:HGNC:9666]	PLINK	A	heritage breed	immun* or inflam*
ENSSSCG00000010949	DAPK1	ENSG00000196730	death associated protein kinase 1 [Source:HGNC Symbol;Acc:HGNC:2674]	PLINK	A	heritage breed	immun* or inflam*
ENSSSCG00000010960	SLC28A3	ENSG00000197506	solute carrier family 28 member 3 [Source:HGNC Symbol;Acc:HGNC:16484]	PLINK	A	heritage breed	immun* or inflam*
ENSSSCG00000011023	ZNF438	ENSG00000183621	zinc finger protein 438 [Source:HGNC Symbol;Acc:HGNC:21029]	PLINK	A	heritage breed	immun* or inflam*
ENSSSCG00000011040	CACNB2	ENSG00000165995	calcium voltage-gated channel auxiliary subunit beta 2 [Source:HGNC Symbol;Acc:HGNC:1402]	PLINK	A	heritage breed	immun* or inflam*
ENSSSCG00000011049	DCLRE1C	ENSG00000152457	DNA cross-link repair 1C [Source:HGNC Symbol;Acc:HGNC:17642]	PLINK	A	heritage breed	immun* or inflam*
ENSSSCG00000011051	HSPA14	ENSG00000187522	heat shock protein family A (Hsp70) member 14 [Source:HGNC Symbol;Acc:HGNC:29526]	PLINK	A	heritage breed	immun* or inflam*
ENSSSCG00000011060	GAD2	ENSG00000136750	glutamate decarboxylase 2 [Source:HGNC Symbol;Acc:HGNC:4093]	PLINK	A	heritage breed	immun* or inflam*
ENSSSCG00000011111	CAMK1D	ENSG00000183049	calcium/calmodulin dependent protein kinase ID [Source:HGNC Symbol;Acc:HGNC:19341]	PLINK	A	heritage breed	immun* or inflam*
ENSSSCG00000011120	USP6NL	ENSG00000148429	USP6 N-terminal like [Source:HGNC Symbol;Acc:HGNC:16858]	PLINK	A	heritage breed	immun* or inflam*
ENSSSCG00000011131	PRKCQ	ENSG00000065675	protein kinase C theta [Source:HGNC Symbol;Acc:HGNC:9410]	PLINK	A	heritage breed	immun* or inflam*
ENSSSCG00000011133	PFKFB3	ENSG00000170525	6-phosphofructo-2-kinase/fructose-2,6-biphosphatase 3 [Source:HGNC Symbol;Acc:HGNC:8874]	PLINK	A	heritage breed	immun* or inflam*
ENSSSCG00000011214	NGLY1	ENSG00000151092	N-glycanase 1 [Source:HGNC Symbol;Acc:HGNC:17646]	PLINK	A	heritage breed	immun* or inflam*
ENSSSCG00000011234	CMTM7	ENSG00000153551	CKLF like MARVEL transmembrane domain containing 7 [Source:HGNC Symbol;Acc:HGNC:19178]	PLINK	A	heritage breed	immun* or inflam*
ENSSSCG00000011511	FRMD4B	ENSG00000114541	FERM domain containing 4B [Source:HGNC Symbol;Acc:HGNC:24886]	PLINK	A	heritage breed	immun* or inflam*
ENSSSCG00000011867	MYLK	ENSG00000065534	myosin light chain kinase [Source:HGNC Symbol;Acc:HGNC:7590]	PLINK	A	heritage breed	immun* or inflam*
ENSSSCG00000011873	HSPBAP1	ENSG00000169087	HSPB1 associated protein 1 [Source:HGNC Symbol;Acc:HGNC:16389]	PLINK	A	heritage breed	immun* or inflam*
ENSSSCG00000011874	PARP14	ENSG00000173193	poly(ADP-ribose) polymerase family member 14 [Source:HGNC Symbol;Acc:HGNC:29232]	PLINK	A	heritage breed	immun* or inflam*
ENSSSCG00000012001	ROBO1	ENSG00000169855	roundabout guidance receptor 1 [Source:HGNC Symbol;Acc:HGNC:10249]	PLINK	A	heritage breed	immun* or inflam*
ENSSSCG00000012002	ROBO2	ENSG00000185008	roundabout guidance receptor 2 [Source:HGNC Symbol;Acc:HGNC:10250]	PLINK	A	heritage breed	immun* or inflam*
ENSSSCG00000012022	APP	ENSG00000142192	amyloid beta precursor protein [Source:HGNC Symbol;Acc:HGNC:620]	PLINK	A	heritage breed	immun* or inflam*
ENSSSCG00000012027	ADAMTS5	ENSG00000154736	ADAM metallopeptidase with thrombospondin type 1 motif 5 [Source:HGNC Symbol;Acc:HGNC:221]	PLINK	A	heritage breed	immun* or inflam*
ENSSSCG00000012034	TIAM1	ENSG00000156299	TIAM Rac1 associated GEF 1 [Source:HGNC Symbol;Acc:HGNC:11805]	PLINK	A	heritage breed	immun* or inflam*
ENSSSCG00000012050	RCAN1	ENSG00000159200	regulator of calcineurin 1 [Source:HGNC Symbol;Acc:HGNC:3040]	PLINK	A	heritage breed	immun* or inflam*
ENSSSCG00000012059	HLCS	ENSG00000159267	holocarboxylase synthetase [Source:HGNC Symbol;Acc:HGNC:4976]	PLINK	A	heritage breed	immun* or inflam*
ENSSSCG00000012061	PIGP	ENSG00000185808	phosphatidylinositol glycan anchor biosynthesis class P [Source:HGNC Symbol;Acc:HGNC:3046]	PLINK	A	heritage breed	immun* or inflam*
ENSSSCG00000012063	VPS26C	ENSG00000157538	VPS26 endosomal protein sorting factor C [Source:HGNC Symbol;Acc:HGNC:3044]	PLINK	A	heritage breed	immun* or inflam*
ENSSSCG00000012077	MX1	ENSG00000157601	MX dynamin like GTPase 1 [Source:HGNC Symbol;Acc:HGNC:7532]	PLINK	A	heritage breed	immun* or inflam*
[truncated: 2,214 more rows]

## Sheet: meat quality
Gene Name (ENSG)	Ortholog Name (ENTREZ)	Ortholog Name (ENSG)	Description	Tool	Parameterset	Phenotype	NCBI set
[truncated: 32 more rows]

## Sheet: anxiety
Gene Name (ENSG)	Ortholog Name (ENTREZ)	Ortholog Name (ENSG)	Description	Tool	Parameterset	Phenotype	NCBI set
[truncated: 3,042 more rows]
