# Supplementary material for: Simultaneous testing of rule- and model-based approaches for runs of homozygosity detection opens up a window into genomic footprints of selection in pigs
Source: BMC Genomics. 2022 Aug 6;23:564. doi: 10.1186/s12864-022-08801-4 (PMC9357325; doi:10.1186/s12864-022-08801-4)
Supplement: Supplementary file 11 — Additional file 11: Table S11. ROH regions identified for disease resistance and ear phenotypes using PLINK_A, PLINK_B and RZooRoH. [file 12864_2022_8801_MOESM11_ESM.xlsx]

## Sheet: Disease resistance
Table S11. ROH regions identified for disease resistance and ear phenotypes using PLINK_A, PLINK_B and RZooRoH. For each tool and parameter set, the detected ROHRs defined by chromosome, genomic start, and end coordinates, the total number of SNPs and lengths in base pairs as well as overlapping candidate genes are shown.
Chromosome	Start	End	Number of SNPs	Length [BPs]	Ensembl Gene Id	Strand	Tool	Parameter set
1	1709432	1711714	66	2283	ENSSSCG00000047676	+	PLINK	A
1	2458702	2460105	57	1404	ENSSSCG00000004022	+	PLINK	A
1	2640174	2641225	19	1052	NA	NA	PLINK	A
1	2641736	2642432	16	697	NA	NA	PLINK	A
1	2642721	2642725	2	5	NA	NA	PLINK	A
1	2704107	2706371	50	2265	NA	NA	PLINK	A
1	2748196	2750232	38	2037	NA	NA	PLINK	A
1	3445253	3445454	3	202	NA	NA	PLINK	A
1	3495976	3498040	36	2065	NA	NA	PLINK	A
1	3509656	3512512	53	2857	NA	NA	PLINK	A
1	3514007	3516432	48	2426	NA	NA	PLINK	A
1	3611331	3611916	23	586	NA	NA	PLINK	A
1	3612086	3613159	28	1074	NA	NA	PLINK	A
1	3828924	3832125	82	3202	NA	NA	PLINK	A
1	3882300	3884133	32	1834	NA	NA	PLINK	A
1	4203216	4205859	37	2644	NA	NA	PLINK	A
1	4292035	4293672	26	1638	NA	NA	PLINK	A
1	4340256	4342845	44	2590	NA	NA	PLINK	A
1	4344956	4346298	29	1343	NA	NA	PLINK	A
1	4474044	4475562	38	1519	NA	NA	PLINK	A
1	4613843	4613981	4	139	NA	NA	PLINK	A
1	5124102	5125385	31	1284	ENSSSCG00000038153	-	PLINK	A
1	5128697	5139632	221	10936	ENSSSCG00000038153	-	PLINK	A
1	5151067	5152804	31	1738	ENSSSCG00000038153	-	PLINK	A
1	8169577	8171384	47	1808	ENSSSCG00000035342	-	PLINK	A
1	8169577	8171384	47	1808	ENSSSCG00000047337	+	PLINK	A
1	8171387	8172064	11	678	ENSSSCG00000035342	-	PLINK	A
1	8171387	8172064	11	678	ENSSSCG00000047337	+	PLINK	A
1	8358604	8358910	6	307	ENSSSCG00000044993	-	PLINK	A
1	8362526	8362545	3	20	NA	NA	PLINK	A
1	8707608	8709974	34	2367	ENSSSCG00000031776	-	PLINK	A
1	8712517	8715848	58	3332	ENSSSCG00000031776	-	PLINK	A
1	8885869	8886341	6	473	ENSSSCG00000043930	-	PLINK	A
1	8886517	8886808	8	292	ENSSSCG00000043930	-	PLINK	A
1	8886841	8888311	26	1471	ENSSSCG00000043930	-	PLINK	A
1	9071809	9073245	38	1437	ENSSSCG00000012315	-	PLINK	A
1	9090703	9092937	33	2235	ENSSSCG00000012315	-	PLINK	A
1	9193251	9194139	13	889	ENSSSCG00000030535	-	PLINK	A
1	9298139	9298989	20	851	NA	NA	PLINK	A
1	9335917	9337911	76	1995	NA	NA	PLINK	A
1	9481455	9481853	14	399	ENSSSCG00000035027	-	PLINK	A
1	9531768	9532438	14	671	ENSSSCG00000035027	-	PLINK	A
1	9621577	9623402	34	1826	ENSSSCG00000038527	+	PLINK	A
1	9623679	9624684	27	1006	ENSSSCG00000038527	+	PLINK	A
1	9636798	9650151	269	13354	NA	NA	PLINK	A
1	9774746	9775723	16	978	NA	NA	PLINK	A
1	9776575	9777234	15	660	NA	NA	PLINK	A
1	9865309	9867150	48	1842	ENSSSCG00000004064	-	PLINK	A
1	10779307	10782114	67	2808	NA	NA	PLINK	A
1	10814336	10816920	35	2585	NA	NA	PLINK	A
1	10875869	10877800	26	1932	NA	NA	PLINK	A
1	10883691	10885402	24	1712	NA	NA	PLINK	A
1	10915169	10916855	24	1687	NA	NA	PLINK	A
1	11043377	11045735	33	2359	NA	NA	PLINK	A
1	11045904	11047744	33	1841	NA	NA	PLINK	A
1	11602765	11603677	24	913	ENSSSCG00000024361	+	PLINK	A
1	11611947	11613753	36	1807	ENSSSCG00000024361	+	PLINK	A
1	11615274	11617120	38	1847	ENSSSCG00000024361	+	PLINK	A
1	12000192	12000239	3	48	ENSSSCG00000004070	-	PLINK	A
1	12241906	12243700	32	1795	NA	NA	PLINK	A
1	12404217	12405846	29	1630	NA	NA	PLINK	A
1	12419419	12424007	90	4589	NA	NA	PLINK	A
1	12443063	12444990	42	1928	NA	NA	PLINK	A
1	12523065	12525149	37	2085	NA	NA	PLINK	A
1	12526645	12526751	5	107	NA	NA	PLINK	A
1	12526793	12528280	18	1488	ENSSSCG00000046319	+	PLINK	A
1	12529841	12536744	129	6904	ENSSSCG00000046319	+	PLINK	A
1	12529841	12536744	129	6904	ENSSSCG00000004074	-	PLINK	A
1	12752967	12754802	39	1836	NA	NA	PLINK	A
1	12772902	12788266	348	15365	NA	NA	PLINK	A
1	12802169	12804141	30	1973	NA	NA	PLINK	A
1	12804281	12806722	43	2442	NA	NA	PLINK	A
1	12811905	12814584	61	2680	NA	NA	PLINK	A
1	12866038	12871339	145	5302	NA	NA	PLINK	A
1	12871372	12872038	18	667	NA	NA	PLINK	A
1	12872399	12875675	112	3277	NA	NA	PLINK	A
1	12875738	12877089	36	1352	NA	NA	PLINK	A
1	13062123	13063866	37	1744	NA	NA	PLINK	A
1	13193560	13194722	14	1163	NA	NA	PLINK	A
1	13250021	13250822	14	802	NA	NA	PLINK	A
1	13256374	13258051	46	1678	NA	NA	PLINK	A
1	13302994	13304417	41	1424	NA	NA	PLINK	A
1	13304532	13305836	38	1305	NA	NA	PLINK	A
1	13406218	13406831	10	614	ENSSSCG00000004075	+	PLINK	A
1	14023536	14027495	75	3960	ENSSSCG00000049158	+	PLINK	A
1	14033878	14036691	61	2814	ENSSSCG00000004082	+	PLINK	A
1	14234213	14241758	104	7546	ENSSSCG00000025777	-	PLINK	A
1	14284022	14285152	16	1131	ENSSSCG00000025777	-	PLINK	A
1	14347127	14348472	22	1346	ENSSSCG00000025777	-	PLINK	A
1	14511322	14513193	27	1872	ENSSSCG00000004087	-	PLINK	A
1	14533646	14535854	39	2209	ENSSSCG00000004087	-	PLINK	A
1	14535922	14541786	88	5865	ENSSSCG00000004087	-	PLINK	A
1	14563579	14564828	20	1250	ENSSSCG00000004087	-	PLINK	A
1	14733930	14735832	36	1903	ENSSSCG00000004087	-	PLINK	A
1	14883351	14884968	26	1618	ENSSSCG00000004090	+	PLINK	A
1	14923738	14923770	2	33	ENSSSCG00000031733	-	PLINK	A
1	15506079	15509223	61	3145	ENSSSCG00000032778	-	PLINK	A
1	15512423	15513804	23	1382	ENSSSCG00000032778	-	PLINK	A
1	15588759	15589816	26	1058	NA	NA	PLINK	A
1	15617214	15617327	4	114	NA	NA	PLINK	A
1	15662349	15664067	20	1719	NA	NA	PLINK	A
1	16073495	16076089	57	2595	NA	NA	PLINK	A
1	16077193	16077382	5	190	NA	NA	PLINK	A
1	16078133	16079317	20	1185	NA	NA	PLINK	A
1	16263579	16264312	24	734	ENSSSCG00000004105	+	PLINK	A
1	16433842	16434044	4	203	ENSSSCG00000028867	+	PLINK	A
1	16470992	16471292	6	301	ENSSSCG00000004109	+	PLINK	A
1	16717838	16718398	6	561	NA	NA	PLINK	A
1	16737591	16738807	29	1217	NA	NA	PLINK	A
1	17148260	17148372	3	113	NA	NA	PLINK	A
1	17155153	17156903	29	1751	NA	NA	PLINK	A
1	17351991	17353126	10	1136	ENSSSCG00000033175	-	PLINK	A
1	17353291	17354340	30	1050	ENSSSCG00000033175	-	PLINK	A
1	17840490	17841108	8	619	NA	NA	PLINK	A
1	18013449	18014609	28	1161	NA	NA	PLINK	A
1	18014968	18015681	22	714	NA	NA	PLINK	A
1	18024729	18024770	2	42	NA	NA	PLINK	A
1	18162522	18162858	5	337	NA	NA	PLINK	A
1	18230442	18231482	22	1041	ENSSSCG00000048240	-	PLINK	A
1	18257053	18260295	53	3243	ENSSSCG00000048240	-	PLINK	A
1	18859370	18859833	14	464	NA	NA	PLINK	A
1	18891149	18891186	2	38	ENSSSCG00000004114	-	PLINK	A
1	19958454	19959303	21	850	ENSSSCG00000004121	+	PLINK	A
1	19959327	19960730	38	1404	ENSSSCG00000004121	+	PLINK	A
1	19994070	19996399	32	2330	ENSSSCG00000004121	+	PLINK	A
1	20006945	20018271	236	11327	ENSSSCG00000004121	+	PLINK	A
1	20083471	20087318	77	3848	NA	NA	PLINK	A
1	20160972	20164174	55	3203	NA	NA	PLINK	A
1	20259121	20260864	25	1744	NA	NA	PLINK	A
1	20465055	20467521	61	2467	ENSSSCG00000051757	-	PLINK	A
1	20468761	20468761	1	1	ENSSSCG00000051757	-	PLINK	A
1	20468929	20471206	63	2278	ENSSSCG00000051757	-	PLINK	A
1	20539061	20539061	1	1	ENSSSCG00000004123	-	PLINK	A
1	20680693	20682362	24	1670	ENSSSCG00000004123	-	PLINK	A
1	20725980	20728430	30	2451	ENSSSCG00000004123	-	PLINK	A
1	20729394	20730333	10	940	ENSSSCG00000004123	-	PLINK	A
1	20788417	20788944	16	528	ENSSSCG00000004123	-	PLINK	A
1	20789755	20790234	8	480	ENSSSCG00000004123	-	PLINK	A
1	20800383	20806350	98	5968	ENSSSCG00000004123	-	PLINK	A
1	20829681	20831894	56	2214	ENSSSCG00000004123	-	PLINK	A
1	20906063	20908444	65	2382	ENSSSCG00000004123	-	PLINK	A
1	20919402	20922800	81	3399	ENSSSCG00000004123	-	PLINK	A
1	20930030	20935557	72	5528	ENSSSCG00000004123	-	PLINK	A
1	21182919	21183739	18	821	NA	NA	PLINK	A
1	21188649	21191127	46	2479	NA	NA	PLINK	A
1	21435923	21438045	54	2123	NA	NA	PLINK	A
1	21525491	21526183	11	693	ENSSSCG00000004132	-	PLINK	A
1	21739172	21739195	2	24	NA	NA	PLINK	A
1	21803196	21807093	70	3898	ENSSSCG00000039598	+	PLINK	A
1	21841191	21843013	39	1823	ENSSSCG00000048780	+	PLINK	A
1	21953088	21954335	29	1248	ENSSSCG00000004136	-	PLINK	A
1	22137336	22137408	2	73	ENSSSCG00000004136	-	PLINK	A
1	22137452	22139075	34	1624	ENSSSCG00000004136	-	PLINK	A
1	22470087	22471889	36	1803	NA	NA	PLINK	A
1	22515961	22520820	83	4860	NA	NA	PLINK	A
1	22655331	22656602	24	1272	NA	NA	PLINK	A
1	22681835	22681866	2	32	ENSSSCG00000004139	-	PLINK	A
1	23084901	23085347	6	447	NA	NA	PLINK	A
1	23086079	23087526	37	1448	NA	NA	PLINK	A
1	25697287	25699278	34	1992	ENSSSCG00000042590	+	PLINK	A
1	26240596	26241791	27	1196	ENSSSCG00000022968	-	PLINK	A
1	26501622	26503821	36	2200	NA	NA	PLINK	A
1	26570819	26572689	42	1871	NA	NA	PLINK	A
1	26678162	26678213	4	52	NA	NA	PLINK	A
1	26722063	26723709	21	1647	NA	NA	PLINK	A
1	26738114	26743677	92	5564	NA	NA	PLINK	A
1	26825679	26827000	35	1322	NA	NA	PLINK	A
1	26855195	26857238	39	2044	NA	NA	PLINK	A
1	27058281	27063172	75	4892	ENSSSCG00000004156	+	PLINK	A
1	27209408	27210405	30	998	NA	NA	PLINK	A
1	27370185	27370688	12	504	ENSSSCG00000050757	+	PLINK	A
1	27622598	27622896	5	299	ENSSSCG00000039049	+	PLINK	A
1	27835572	27837304	36	1733	NA	NA	PLINK	A
1	28799025	28799892	14	868	NA	NA	PLINK	A
1	28834866	28836603	27	1738	ENSSSCG00000004167	-	PLINK	A
1	29537242	29549532	257	12291	NA	NA	PLINK	A
1	29549787	29564289	293	14503	NA	NA	PLINK	A
1	29565431	29570470	128	5040	NA	NA	PLINK	A
1	29570589	29572229	34	1641	NA	NA	PLINK	A
1	29572231	29573772	46	1542	NA	NA	PLINK	A
1	29577901	29582346	115	4446	NA	NA	PLINK	A
1	29587131	29589409	55	2279	NA	NA	PLINK	A
1	29591286	29593982	39	2697	NA	NA	PLINK	A
1	29598429	29600524	32	2096	ENSSSCG00000044647	-	PLINK	A
1	29699895	29702321	46	2427	ENSSSCG00000021443	+	PLINK	A
1	29703533	29705744	34	2212	ENSSSCG00000021443	+	PLINK	A
1	29722059	29724774	38	2716	ENSSSCG00000021443	+	PLINK	A
1	29950473	29952840	84	2368	NA	NA	PLINK	A
1	29953135	29954932	45	1798	NA	NA	PLINK	A
1	30104851	30106724	35	1874	NA	NA	PLINK	A
1	30166175	30166658	12	484	NA	NA	PLINK	A
1	30456405	30456707	5	303	ENSSSCG00000034139	-	PLINK	A
1	30456873	30461169	76	4297	ENSSSCG00000034139	-	PLINK	A
1	30490759	30492645	31	1887	ENSSSCG00000034139	-	PLINK	A
1	30693825	30694755	16	931	NA	NA	PLINK	A
1	30929884	30933689	78	3806	ENSSSCG00000004178	+	PLINK	A
1	31158808	31159568	6	761	NA	NA	PLINK	A
1	31159576	31162657	56	3082	ENSSSCG00000004189	-	PLINK	A
1	31235679	31238423	42	2745	ENSSSCG00000004190	+	PLINK	A
1	31344623	31346312	30	1690	ENSSSCG00000004191	+	PLINK	A
1	31359998	31375038	300	15041	ENSSSCG00000004191	+	PLINK	A
1	31381000	31382786	56	1787	NA	NA	PLINK	A
1	31387172	31388484	49	1313	NA	NA	PLINK	A
1	31388508	31388929	17	422	NA	NA	PLINK	A
1	31389223	31390955	33	1733	NA	NA	PLINK	A
1	31391306	31393227	37	1922	NA	NA	PLINK	A
1	31398391	31401631	70	3241	NA	NA	PLINK	A
1	31406299	31409012	62	2714	NA	NA	PLINK	A
1	31409163	31415922	95	6760	NA	NA	PLINK	A
1	31424089	31426520	53	2432	NA	NA	PLINK	A
1	31495718	31497727	43	2010	NA	NA	PLINK	A
1	31552495	31553317	19	823	NA	NA	PLINK	A
1	31562456	31565761	51	3306	NA	NA	PLINK	A
1	31565791	31567837	26	2047	NA	NA	PLINK	A
1	31607247	31609815	37	2569	NA	NA	PLINK	A
1	31623791	31626961	46	3171	NA	NA	PLINK	A
1	31628078	31629545	24	1468	NA	NA	PLINK	A
1	31698595	31700690	37	2096	NA	NA	PLINK	A
1	31703612	31706466	38	2855	NA	NA	PLINK	A
1	31792917	31795998	55	3082	ENSSSCG00000004193	-	PLINK	A
1	32080599	32082229	32	1631	NA	NA	PLINK	A
1	32119226	32120175	25	950	NA	NA	PLINK	A
1	32120274	32121531	30	1258	NA	NA	PLINK	A
1	32128613	32130680	57	2068	NA	NA	PLINK	A
1	32169553	32171273	54	1721	NA	NA	PLINK	A
1	32174042	32176136	77	2095	NA	NA	PLINK	A
1	32280160	32281312	19	1153	ENSSSCG00000036790	-	PLINK	A
1	32354174	32355300	31	1127	ENSSSCG00000036790	-	PLINK	A
1	32392076	32393729	25	1654	NA	NA	PLINK	A
1	33597814	33598234	6	421	ENSSSCG00000004205	+	PLINK	A
1	34478235	34479975	54	1741	NA	NA	PLINK	A
1	34480119	34480119	1	1	NA	NA	PLINK	A
1	35265855	35268545	36	2691	NA	NA	PLINK	A
1	35272895	35274717	33	1823	NA	NA	PLINK	A
1	35274884	35275593	12	710	NA	NA	PLINK	A
1	35275711	35275904	4	194	NA	NA	PLINK	A
1	35276279	35278623	32	2345	NA	NA	PLINK	A
1	35282172	35282678	12	507	NA	NA	PLINK	A
1	35283831	35283904	2	74	NA	NA	PLINK	A
1	35306793	35306923	5	131	NA	NA	PLINK	A
1	35358369	35359618	19	1250	ENSSSCG00000024392	+	PLINK	A
1	37318784	37320421	25	1638	NA	NA	PLINK	A
1	37326811	37329423	68	2613	NA	NA	PLINK	A
1	37521832	37526219	81	4388	NA	NA	PLINK	A
1	37538762	37539472	9	711	NA	NA	PLINK	A
1	37578203	37583302	83	5100	NA	NA	PLINK	A
1	39538902	39540541	26	1640	ENSSSCG00000027613	+	PLINK	A
1	44447502	44449167	28	1666	ENSSSCG00000026978	+	PLINK	A
1	45557663	45557855	6	193	NA	NA	PLINK	A
1	45557893	45563976	114	6084	NA	NA	PLINK	A
1	45567300	45569445	55	2146	NA	NA	PLINK	A
1	45578377	45580161	30	1785	NA	NA	PLINK	A
1	48460173	48460187	2	15	NA	NA	PLINK	A
1	48460351	48461704	16	1354	NA	NA	PLINK	A
1	51094893	51096370	16	1478	NA	NA	PLINK	A
1	51096398	51096723	7	326	NA	NA	PLINK	A
1	51100982	51101746	12	765	NA	NA	PLINK	A
1	51473622	51475298	27	1677	NA	NA	PLINK	A
1	51518825	51519070	3	246	NA	NA	PLINK	A
1	51694209	51694870	15	662	NA	NA	PLINK	A
1	51695009	51695958	15	950	NA	NA	PLINK	A
1	51973992	51975607	28	1616	ENSSSCG00000004280	+	PLINK	A
1	53121643	53125756	100	4114	ENSSSCG00000022994	+	PLINK	A
1	53125817	53126115	11	299	ENSSSCG00000022994	+	PLINK	A
1	53127453	53131490	96	4038	ENSSSCG00000022994	+	PLINK	A
1	53317101	53319669	63	2569	ENSSSCG00000026943	+	PLINK	A
1	53390975	53391668	7	694	ENSSSCG00000004289	-	PLINK	A
1	53511441	53514838	89	3398	NA	NA	PLINK	A
1	53514971	53516681	21	1711	NA	NA	PLINK	A
1	53663784	53665394	21	1611	NA	NA	PLINK	A
1	54780711	54780897	11	187	NA	NA	PLINK	A
1	55004176	55004489	5	314	NA	NA	PLINK	A
1	66781018	66782765	37	1748	NA	NA	PLINK	A
1	73001655	73003334	22	1680	NA	NA	PLINK	A
1	73015398	73017461	33	2064	NA	NA	PLINK	A
1	76426984	76428374	24	1391	ENSSSCG00000004399	-	PLINK	A
1	86299317	86302589	61	3273	NA	NA	PLINK	A
1	86504698	86505696	25	999	NA	NA	PLINK	A
1	86505846	86507870	34	2025	NA	NA	PLINK	A
1	93203482	93204208	51	727	NA	NA	PLINK	A
1	93204287	93205751	85	1465	NA	NA	PLINK	A
1	93205767	93206770	46	1004	NA	NA	PLINK	A
1	93210846	93211673	24	828	NA	NA	PLINK	A
1	93212164	93212717	17	554	NA	NA	PLINK	A
1	93212818	93213631	19	814	NA	NA	PLINK	A
1	93218845	93220128	30	1284	NA	NA	PLINK	A
1	93220225	93220466	6	242	NA	NA	PLINK	A
1	93221207	93221881	15	675	NA	NA	PLINK	A
1	93597454	93599532	45	2079	NA	NA	PLINK	A
1	96405094	96407624	51	2531	NA	NA	PLINK	A
1	96625860	96627728	32	1869	ENSSSCG00000022643	+	PLINK	A
1	98220197	98220824	14	628	ENSSSCG00000004506	+	PLINK	A
1	98221052	98221052	1	1	ENSSSCG00000004506	+	PLINK	A
1	98221098	98222110	14	1013	ENSSSCG00000004506	+	PLINK	A
1	98261051	98262759	40	1709	ENSSSCG00000004506	+	PLINK	A
1	103162181	103164297	31	2117	NA	NA	PLINK	A
1	103488481	103490294	28	1814	NA	NA	PLINK	A
1	103530965	103531035	5	71	NA	NA	PLINK	A
1	103532005	103532592	14	588	NA	NA	PLINK	A
1	108108635	108109398	18	764	ENSSSCG00000021588	+	PLINK	A
1	116854626	116856001	16	1376	ENSSSCG00000049821	+	PLINK	A
1	126028995	126030839	23	1845	NA	NA	PLINK	A
1	126036551	126038050	23	1500	NA	NA	PLINK	A
1	143023450	143029963	85	6514	NA	NA	PLINK	A
1	143030468	143034497	102	4030	NA	NA	PLINK	A
1	144854213	144856665	39	2453	NA	NA	PLINK	A
1	147395798	147397306	20	1509	NA	NA	PLINK	A
1	147397353	147397777	12	425	NA	NA	PLINK	A
1	147399175	147401198	41	2024	NA	NA	PLINK	A
1	147401279	147402393	18	1115	NA	NA	PLINK	A
1	147510922	147511416	19	495	NA	NA	PLINK	A
2	1708717	1710392	33	1676	ENSSSCG00000039556	+	PLINK	A
2	1804633	1807468	39	2836	ENSSSCG00000039556	+	PLINK	A
2	2323543	2328178	130	4636	NA	NA	PLINK	A
2	2328219	2329040	14	822	NA	NA	PLINK	A
2	2527800	2529515	48	1716	ENSSSCG00000033043	+	PLINK	A
2	5812878	5814750	36	1873	NA	NA	PLINK	A
2	5814865	5819296	105	4432	ENSSSCG00000040263	+	PLINK	A
2	5819321	5819624	8	304	ENSSSCG00000012934	-	PLINK	A
2	5822454	5824165	45	1712	ENSSSCG00000012934	-	PLINK	A
2	6185890	6187246	22	1357	ENSSSCG00000012956	-	PLINK	A
2	6187761	6187813	3	53	ENSSSCG00000012956	-	PLINK	A
2	6195076	6195884	23	809	ENSSSCG00000012956	-	PLINK	A
2	6572644	6573224	26	581	NA	NA	PLINK	A
2	7045304	7045965	21	662	ENSSSCG00000038112	-	PLINK	A
2	7045304	7045965	21	662	ENSSSCG00000012999	-	PLINK	A
2	7046040	7048081	40	2042	ENSSSCG00000038112	-	PLINK	A
2	7046040	7048081	40	2042	ENSSSCG00000012999	-	PLINK	A
2	8751955	8753262	20	1308	NA	NA	PLINK	A
2	8864987	8866352	41	1366	ENSSSCG00000045138	-	PLINK	A
2	9304088	9305092	20	1005	NA	NA	PLINK	A
2	9305096	9305278	2	183	NA	NA	PLINK	A
2	9329973	9330888	17	916	ENSSSCG00000013065	-	PLINK	A
2	9347545	9349358	32	1814	ENSSSCG00000013065	-	PLINK	A
2	9353511	9354363	33	853	NA	NA	PLINK	A
2	9355536	9359902	64	4367	NA	NA	PLINK	A
2	9908997	9909422	9	426	NA	NA	PLINK	A
2	10520843	10521615	10	773	ENSSSCG00000013097	-	PLINK	A
2	10520843	10521615	10	773	ENSSSCG00000029938	-	PLINK	A
2	10527784	10527823	2	40	ENSSSCG00000029938	-	PLINK	A
2	10527853	10530520	43	2668	ENSSSCG00000029938	-	PLINK	A
2	11040182	11041610	26	1429	ENSSSCG00000050927	-	PLINK	A
2	11065679	11069796	54	4118	ENSSSCG00000048308	-	PLINK	A
2	11096114	11096191	2	78	ENSSSCG00000048308	-	PLINK	A
2	11098481	11099152	26	672	ENSSSCG00000048308	-	PLINK	A
2	11099308	11101882	90	2575	ENSSSCG00000048308	-	PLINK	A
2	11317401	11318733	24	1333	ENSSSCG00000013102	-	PLINK	A
2	11317401	11318733	24	1333	ENSSSCG00000013100	+	PLINK	A
2	11329296	11331089	38	1794	ENSSSCG00000041746	-	PLINK	A
2	11329296	11331089	38	1794	ENSSSCG00000013100	+	PLINK	A
2	11353978	11355665	22	1688	ENSSSCG00000013100	+	PLINK	A
2	11438363	11438877	12	515	NA	NA	PLINK	A
2	11441786	11441885	4	100	NA	NA	PLINK	A
2	11443567	11447163	65	3597	NA	NA	PLINK	A
2	11448421	11450055	24	1635	NA	NA	PLINK	A
2	11453119	11454728	34	1610	NA	NA	PLINK	A
2	11727687	11728053	8	367	ENSSSCG00000013119	-	PLINK	A
2	13088723	13091679	50	2957	ENSSSCG00000013172	+	PLINK	A
2	14591672	14592500	8	829	ENSSSCG00000023709	-	PLINK	A
2	14594616	14595572	9	957	ENSSSCG00000023709	-	PLINK	A
2	14595741	14596788	32	1048	ENSSSCG00000023709	-	PLINK	A
2	14597271	14597916	21	646	ENSSSCG00000023709	-	PLINK	A
2	14597927	14599468	35	1542	ENSSSCG00000023709	-	PLINK	A
2	17282922	17284248	46	1327	NA	NA	PLINK	A
2	17521047	17522371	29	1325	ENSSSCG00000013278	-	PLINK	A
2	18304740	18305293	9	554	ENSSSCG00000040937	-	PLINK	A
2	18305544	18306847	29	1304	ENSSSCG00000040937	-	PLINK	A
2	18307246	18307573	10	328	ENSSSCG00000040937	-	PLINK	A
2	18308299	18308952	13	654	ENSSSCG00000040937	-	PLINK	A
2	19536916	19538522	21	1607	ENSSSCG00000046672	+	PLINK	A
2	19955820	19958075	47	2256	NA	NA	PLINK	A
2	19958197	19958618	15	422	NA	NA	PLINK	A
2	19958952	19959239	5	288	NA	NA	PLINK	A
2	19959933	19960098	10	166	NA	NA	PLINK	A
2	20084005	20085819	29	1815	ENSSSCG00000047796	+	PLINK	A
2	20091067	20091849	16	783	ENSSSCG00000047796	+	PLINK	A
2	20092496	20094170	26	1675	ENSSSCG00000047796	+	PLINK	A
2	20151210	20151914	17	705	NA	NA	PLINK	A
2	20154685	20156069	21	1385	NA	NA	PLINK	A
2	20617931	20620436	39	2506	NA	NA	PLINK	A
2	20911013	20912631	38	1619	NA	NA	PLINK	A
2	22738611	22739258	12	648	NA	NA	PLINK	A
2	22740211	22740779	8	569	NA	NA	PLINK	A
2	23770813	23774852	67	4040	NA	NA	PLINK	A
2	24219678	24221059	23	1382	NA	NA	PLINK	A
2	24442434	24444201	38	1768	NA	NA	PLINK	A
2	24473938	24475640	35	1703	ENSSSCG00000044035	+	PLINK	A
2	24494594	24496428	53	1835	ENSSSCG00000035489	-	PLINK	A
2	24924534	24926340	34	1807	ENSSSCG00000013294	-	PLINK	A
2	25041401	25046154	79	4754	ENSSSCG00000013294	-	PLINK	A
2	26028162	26028407	5	246	ENSSSCG00000013298	-	PLINK	A
2	26037820	26039772	31	1953	ENSSSCG00000013298	-	PLINK	A
2	26075270	26077375	27	2106	ENSSSCG00000013298	-	PLINK	A
2	26383772	26385784	45	2013	NA	NA	PLINK	A
2	26495783	26499059	67	3277	ENSSSCG00000013302	-	PLINK	A
2	26514053	26516724	55	2672	ENSSSCG00000013302	-	PLINK	A
2	26518896	26519019	3	124	ENSSSCG00000013302	-	PLINK	A
2	26545787	26547623	50	1837	ENSSSCG00000013302	-	PLINK	A
2	26631517	26633835	41	2319	ENSSSCG00000013303	+	PLINK	A
2	26641079	26644009	57	2931	ENSSSCG00000013303	+	PLINK	A
2	26650111	26651395	27	1285	ENSSSCG00000013303	+	PLINK	A
2	26995311	26996030	11	720	ENSSSCG00000051171	-	PLINK	A
2	26996864	26996984	2	121	ENSSSCG00000051171	-	PLINK	A
2	27369145	27370707	29	1563	ENSSSCG00000013311	-	PLINK	A
2	28580521	28582495	29	1975	ENSSSCG00000024950	+	PLINK	A
2	28582686	28583249	15	564	ENSSSCG00000024950	+	PLINK	A
2	30246327	30247369	25	1043	ENSSSCG00000013327	+	PLINK	A
2	30250272	30252218	36	1947	ENSSSCG00000013327	+	PLINK	A
2	30270970	30272391	20	1422	ENSSSCG00000013327	+	PLINK	A
2	30337979	30340138	45	2160	NA	NA	PLINK	A
2	30342128	30343959	28	1832	NA	NA	PLINK	A
2	33358920	33361471	68	2552	NA	NA	PLINK	A
2	33873083	33873452	4	370	ENSSSCG00000013339	-	PLINK	A
2	33873458	33873563	2	106	ENSSSCG00000013339	-	PLINK	A
2	33874890	33875175	6	286	ENSSSCG00000013339	-	PLINK	A
2	33877299	33883433	110	6135	ENSSSCG00000013339	-	PLINK	A
2	33883502	33885039	28	1538	ENSSSCG00000013339	-	PLINK	A
2	33964686	33967661	39	2976	ENSSSCG00000013339	-	PLINK	A
2	33997374	33999577	57	2204	NA	NA	PLINK	A
2	34000669	34003864	92	3196	NA	NA	PLINK	A
2	34172977	34174670	48	1694	NA	NA	PLINK	A
2	34183230	34184857	35	1628	NA	NA	PLINK	A
2	34228647	34230488	49	1842	NA	NA	PLINK	A
2	34234684	34235168	6	485	NA	NA	PLINK	A
2	34830195	34832008	26	1814	NA	NA	PLINK	A
2	35885874	35887460	24	1587	NA	NA	PLINK	A
2	35887829	35888224	6	396	NA	NA	PLINK	A
2	35890379	35892231	37	1853	NA	NA	PLINK	A
2	35892280	35892402	4	123	NA	NA	PLINK	A
2	35920492	35922178	34	1687	NA	NA	PLINK	A
2	36138183	36140425	49	2243	NA	NA	PLINK	A
2	36150755	36152939	44	2185	NA	NA	PLINK	A
2	36155719	36159262	87	3544	NA	NA	PLINK	A
2	36437745	36439050	20	1306	NA	NA	PLINK	A
2	36552571	36553153	12	583	NA	NA	PLINK	A
2	36640982	36643181	28	2200	NA	NA	PLINK	A
2	36647730	36647766	5	37	NA	NA	PLINK	A
2	36648206	36649604	31	1399	NA	NA	PLINK	A
2	36651521	36653809	52	2289	NA	NA	PLINK	A
2	37349015	37350892	27	1878	NA	NA	PLINK	A
2	37368351	37371151	65	2801	NA	NA	PLINK	A
2	37422883	37424797	39	1915	NA	NA	PLINK	A
2	37455285	37458630	53	3346	NA	NA	PLINK	A
2	38541622	38543381	27	1760	ENSSSCG00000039940	-	PLINK	A
2	38560514	38562572	42	2059	ENSSSCG00000039940	-	PLINK	A
2	38576460	38576831	11	372	ENSSSCG00000039940	-	PLINK	A
2	38730336	38730457	3	122	ENSSSCG00000039940	-	PLINK	A
2	38730973	38733029	37	2057	ENSSSCG00000039940	-	PLINK	A
2	38998157	38998780	11	624	ENSSSCG00000013347	-	PLINK	A
2	39013062	39013062	1	1	ENSSSCG00000013347	-	PLINK	A
2	39090564	39091143	25	580	ENSSSCG00000013349	-	PLINK	A
2	39403218	39404442	18	1225	ENSSSCG00000013351	-	PLINK	A
2	39404499	39404833	8	335	ENSSSCG00000013351	-	PLINK	A
2	39469114	39470821	24	1708	ENSSSCG00000013351	-	PLINK	A
2	39924749	39929657	117	4909	ENSSSCG00000013351	-	PLINK	A
2	40352911	40354625	59	1715	NA	NA	PLINK	A
2	40491114	40492446	22	1333	ENSSSCG00000013358	+	PLINK	A
2	40496285	40496679	6	395	ENSSSCG00000013358	+	PLINK	A
2	40500627	40503007	33	2381	ENSSSCG00000013358	+	PLINK	A
2	40505336	40507074	41	1739	ENSSSCG00000013358	+	PLINK	A
2	40540189	40541844	29	1656	NA	NA	PLINK	A
2	41255696	41257742	30	2047	ENSSSCG00000042767	+	PLINK	A
2	43140415	43142663	32	2249	NA	NA	PLINK	A
2	43144457	43146692	29	2236	NA	NA	PLINK	A
2	43149546	43151782	33	2237	NA	NA	PLINK	A
2	49981864	49981887	2	24	ENSSSCG00000046230	+	PLINK	A
2	50048825	50049273	3	449	NA	NA	PLINK	A
2	50049356	50049468	2	113	NA	NA	PLINK	A
2	50198314	50198558	9	245	NA	NA	PLINK	A
2	50198649	50200481	42	1833	NA	NA	PLINK	A
2	50206426	50208241	33	1816	NA	NA	PLINK	A
2	51878566	51879307	15	742	NA	NA	PLINK	A
2	51879703	51880421	24	719	NA	NA	PLINK	A
2	51901161	51902790	26	1630	NA	NA	PLINK	A
2	51903450	51905054	21	1605	NA	NA	PLINK	A
2	52615836	52618264	41	2429	ENSSSCG00000032625	-	PLINK	A
2	52791314	52792646	34	1333	NA	NA	PLINK	A
2	52792933	52793393	9	461	NA	NA	PLINK	A
2	52793610	52795440	33	1831	NA	NA	PLINK	A
2	52795521	52797796	36	2276	NA	NA	PLINK	A
2	52800091	52801616	17	1526	NA	NA	PLINK	A
2	52801723	52801959	10	237	NA	NA	PLINK	A
2	54407812	54408967	30	1156	NA	NA	PLINK	A
2	54595152	54600385	104	5234	NA	NA	PLINK	A
2	55570783	55572545	52	1763	NA	NA	PLINK	A
2	55905566	55910526	86	4961	NA	NA	PLINK	A
2	55910806	55913944	46	3139	NA	NA	PLINK	A
2	63512350	63512730	9	381	NA	NA	PLINK	A
2	63513867	63514360	4	494	NA	NA	PLINK	A
2	64027923	64029695	35	1773	NA	NA	PLINK	A
2	64089397	64091326	41	1930	NA	NA	PLINK	A
2	64269990	64270745	13	756	ENSSSCG00000036342	+	PLINK	A
2	64274039	64274274	6	236	ENSSSCG00000036342	+	PLINK	A
2	64280971	64282136	14	1166	ENSSSCG00000036342	+	PLINK	A
2	64282880	64283507	12	628	ENSSSCG00000036342	+	PLINK	A
2	64284475	64286373	27	1899	ENSSSCG00000036342	+	PLINK	A
2	64286689	64286939	4	251	ENSSSCG00000036342	+	PLINK	A
2	64293289	64294795	19	1507	ENSSSCG00000036342	+	PLINK	A
2	67952046	67953711	30	1666	ENSSSCG00000013696	+	PLINK	A
2	67954722	67957695	38	2974	ENSSSCG00000013696	+	PLINK	A
2	68177832	68180392	49	2561	ENSSSCG00000031662	-	PLINK	A
2	68180851	68181177	8	327	ENSSSCG00000031662	-	PLINK	A
2	68215944	68218886	48	2943	NA	NA	PLINK	A
2	68219782	68222178	36	2397	ENSSSCG00000046449	-	PLINK	A
2	68245886	68246989	19	1104	NA	NA	PLINK	A
2	68470682	68470934	2	253	ENSSSCG00000047024	-	PLINK	A
2	68471066	68471869	18	804	NA	NA	PLINK	A
2	68512987	68514813	33	1827	NA	NA	PLINK	A
2	84005911	84007012	16	1102	NA	NA	PLINK	A
2	84202580	84203677	17	1098	ENSSSCG00000014079	-	PLINK	A
2	84205101	84205385	5	285	ENSSSCG00000014079	-	PLINK	A
2	84205605	84206987	28	1383	ENSSSCG00000014079	-	PLINK	A
2	84210425	84210542	6	118	ENSSSCG00000014079	-	PLINK	A
2	84211344	84212966	35	1623	ENSSSCG00000014079	-	PLINK	A
2	85164939	85176724	217	11786	ENSSSCG00000034062	+	PLINK	A
2	85179378	85186201	162	6824	ENSSSCG00000034062	+	PLINK	A
2	85193586	85200003	112	6418	ENSSSCG00000034062	+	PLINK	A
2	85200045	85205518	134	5474	ENSSSCG00000034062	+	PLINK	A
2	85506438	85507368	9	931	ENSSSCG00000014088	+	PLINK	A
2	87178448	87179550	21	1103	NA	NA	PLINK	A
2	87179650	87179650	1	1	NA	NA	PLINK	A
2	87230861	87230861	1	1	ENSSSCG00000034795	+	PLINK	A
2	87409704	87410863	19	1160	ENSSSCG00000028536	-	PLINK	A
2	87444957	87445897	20	941	ENSSSCG00000028536	-	PLINK	A
2	87479448	87481372	31	1925	ENSSSCG00000028536	-	PLINK	A
2	87489758	87491692	43	1935	ENSSSCG00000028536	-	PLINK	A
2	87500583	87500595	2	13	NA	NA	PLINK	A
2	87572380	87574133	27	1754	NA	NA	PLINK	A
2	87691864	87694189	36	2326	ENSSSCG00000049110	+	PLINK	A
2	87691864	87694189	36	2326	ENSSSCG00000038535	-	PLINK	A
2	87691864	87694189	36	2326	ENSSSCG00000014110	-	PLINK	A
2	87852368	87853793	24	1426	ENSSSCG00000014110	-	PLINK	A
2	87865175	87866768	18	1594	ENSSSCG00000014108	+	PLINK	A
2	87865175	87866768	18	1594	ENSSSCG00000014110	-	PLINK	A
2	87867185	87868489	34	1305	ENSSSCG00000014108	+	PLINK	A
2	87874111	87879153	130	5043	ENSSSCG00000014108	+	PLINK	A
2	88801027	88802713	23	1687	NA	NA	PLINK	A
2	101904098	101906119	49	2022	ENSSSCG00000025286	-	PLINK	A
2	102012283	102013765	29	1483	ENSSSCG00000026175	+	PLINK	A
2	102211067	102212743	40	1677	ENSSSCG00000014139	+	PLINK	A
2	102212961	102213818	12	858	NA	NA	PLINK	A
2	102413487	102417695	79	4209	ENSSSCG00000029805	+	PLINK	A
2	103273508	103279826	138	6319	ENSSSCG00000014170	+	PLINK	A
2	105689755	105691582	41	1828	NA	NA	PLINK	A
2	107693672	107700498	125	6827	NA	NA	PLINK	A
2	107700561	107705366	66	4806	NA	NA	PLINK	A
2	113619579	113622669	39	3091	NA	NA	PLINK	A
2	113628309	113629988	40	1680	NA	NA	PLINK	A
2	113980374	113981390	25	1017	ENSSSCG00000027074	+	PLINK	A
2	113981455	113982428	22	974	ENSSSCG00000027074	+	PLINK	A
2	114085385	114086080	18	696	ENSSSCG00000027074	+	PLINK	A
2	114086468	114086970	9	503	ENSSSCG00000027074	+	PLINK	A
2	114087026	114094459	139	7434	ENSSSCG00000027074	+	PLINK	A
2	114223870	114225666	26	1797	NA	NA	PLINK	A
2	114226123	114228097	40	1975	NA	NA	PLINK	A
2	114231750	114232025	10	276	NA	NA	PLINK	A
2	116874036	116875118	15	1083	ENSSSCG00000022048	+	PLINK	A
2	116874036	116875118	15	1083	ENSSSCG00000014207	-	PLINK	A
2	117420820	117422101	38	1282	ENSSSCG00000029860	+	PLINK	A
2	117495380	117495918	10	539	ENSSSCG00000029860	+	PLINK	A
2	117497552	117501866	62	4315	ENSSSCG00000029860	+	PLINK	A
2	117502020	117502458	5	439	ENSSSCG00000029860	+	PLINK	A
2	117595394	117596225	8	832	NA	NA	PLINK	A
2	117670394	117671806	29	1413	NA	NA	PLINK	A
2	118696147	118696664	8	518	ENSSSCG00000014213	+	PLINK	A
2	118700653	118700790	2	138	ENSSSCG00000014213	+	PLINK	A
2	118700840	118704084	48	3245	ENSSSCG00000014213	+	PLINK	A
2	118709796	118713450	73	3655	ENSSSCG00000014213	+	PLINK	A
2	118961172	118961966	16	795	NA	NA	PLINK	A
2	119798080	119801164	45	3085	ENSSSCG00000038156	-	PLINK	A
2	120185196	120187071	24	1876	ENSSSCG00000014221	+	PLINK	A
2	120213417	120215030	26	1614	ENSSSCG00000014222	+	PLINK	A
2	120310674	120312605	32	1932	ENSSSCG00000014223	+	PLINK	A
2	120313327	120317311	86	3985	ENSSSCG00000014223	+	PLINK	A
2	120479522	120481945	31	2424	NA	NA	PLINK	A
2	120571099	120571814	6	716	ENSSSCG00000014224	-	PLINK	A
2	120573312	120574653	24	1342	ENSSSCG00000014224	-	PLINK	A
2	120574987	120575963	16	977	ENSSSCG00000014224	-	PLINK	A
2	120576095	120577465	35	1371	ENSSSCG00000014224	-	PLINK	A
2	120723227	120724883	29	1657	NA	NA	PLINK	A
2	120830091	120832754	32	2664	ENSSSCG00000048064	+	PLINK	A
2	120937893	120939850	41	1958	ENSSSCG00000050647	+	PLINK	A
2	120985714	120987513	27	1800	NA	NA	PLINK	A
2	121029442	121031620	50	2179	NA	NA	PLINK	A
2	121031683	121034005	53	2323	NA	NA	PLINK	A
2	121081206	121084525	66	3320	NA	NA	PLINK	A
2	122388942	122388942	1	1	NA	NA	PLINK	A
2	122659863	122660977	13	1115	NA	NA	PLINK	A
2	122716527	122718696	37	2170	NA	NA	PLINK	A
2	122721073	122722882	26	1810	NA	NA	PLINK	A
2	123289641	123291379	34	1739	NA	NA	PLINK	A
2	123296611	123296699	2	89	ENSSSCG00000045162	-	PLINK	A
2	123428586	123430230	45	1645	NA	NA	PLINK	A
2	123577223	123586412	146	9190	NA	NA	PLINK	A
2	123586863	123586863	1	1	NA	NA	PLINK	A
2	123698935	123700764	24	1830	NA	NA	PLINK	A
2	123862364	123863372	28	1009	NA	NA	PLINK	A
2	124278028	124281042	69	3015	ENSSSCG00000039760	+	PLINK	A
2	124467147	124469435	42	2289	NA	NA	PLINK	A
2	124535492	124535492	1	1	NA	NA	PLINK	A
2	124536858	124538782	29	1925	NA	NA	PLINK	A
2	124538834	124538967	5	134	NA	NA	PLINK	A
2	124752415	124754196	56	1782	ENSSSCG00000041876	+	PLINK	A
2	124757666	124760867	87	3202	ENSSSCG00000041876	+	PLINK	A
2	124760946	124761239	5	294	ENSSSCG00000041876	+	PLINK	A
2	124777582	124779437	38	1856	ENSSSCG00000041876	+	PLINK	A
2	124788631	124791845	65	3215	ENSSSCG00000041876	+	PLINK	A
2	124793597	124794055	9	459	ENSSSCG00000041876	+	PLINK	A
2	124794231	124795276	23	1046	ENSSSCG00000041876	+	PLINK	A
2	124795311	124796443	21	1133	ENSSSCG00000041876	+	PLINK	A
2	124936985	124937527	3	543	ENSSSCG00000041876	+	PLINK	A
2	124937554	124946879	176	9326	ENSSSCG00000041876	+	PLINK	A
2	125099945	125104115	60	4171	ENSSSCG00000041876	+	PLINK	A
2	125106358	125108048	32	1691	ENSSSCG00000041876	+	PLINK	A
2	125274297	125279722	76	5426	NA	NA	PLINK	A
2	125288031	125292053	120	4023	NA	NA	PLINK	A
2	125292103	125294283	40	2181	NA	NA	PLINK	A
2	125294361	125296201	37	1841	NA	NA	PLINK	A
2	125297942	125298782	23	841	NA	NA	PLINK	A
2	125362785	125362822	3	38	NA	NA	PLINK	A
2	125362863	125367314	126	4452	NA	NA	PLINK	A
2	125498198	125499173	14	976	NA	NA	PLINK	A
2	125503032	125505291	43	2260	NA	NA	PLINK	A
2	125510767	125513045	30	2279	ENSSSCG00000022656	+	PLINK	A
2	125615626	125617912	33	2287	NA	NA	PLINK	A
2	125731594	125735666	77	4073	NA	NA	PLINK	A
2	125773345	125774850	27	1506	NA	NA	PLINK	A
2	125774853	125775262	6	410	NA	NA	PLINK	A
2	125944348	125945949	48	1602	ENSSSCG00000014235	+	PLINK	A
2	125951266	125955154	61	3889	ENSSSCG00000014235	+	PLINK	A
2	125991962	125995447	64	3486	NA	NA	PLINK	A
2	126016836	126021267	87	4432	NA	NA	PLINK	A
2	126052940	126055285	37	2346	NA	NA	PLINK	A
2	126069155	126071089	36	1935	NA	NA	PLINK	A
2	126074450	126075235	17	786	NA	NA	PLINK	A
2	126076573	126077681	20	1109	NA	NA	PLINK	A
2	126078244	126078244	1	1	NA	NA	PLINK	A
2	126081412	126083604	61	2193	NA	NA	PLINK	A
2	126095262	126097355	39	2094	NA	NA	PLINK	A
2	126099832	126102781	63	2950	NA	NA	PLINK	A
2	126110932	126115018	65	4087	NA	NA	PLINK	A
2	126134614	126134970	17	357	NA	NA	PLINK	A
2	126192994	126196008	64	3015	NA	NA	PLINK	A
2	126246281	126247908	31	1628	NA	NA	PLINK	A
2	126272617	126276136	88	3520	ENSSSCG00000022790	+	PLINK	A
2	126304984	126305527	9	544	ENSSSCG00000022790	+	PLINK	A
2	126350730	126351448	14	719	ENSSSCG00000039373	+	PLINK	A
2	126351458	126352491	28	1034	ENSSSCG00000039373	+	PLINK	A
2	126385931	126387809	57	1879	ENSSSCG00000039373	+	PLINK	A
2	126387917	126388464	11	548	ENSSSCG00000039373	+	PLINK	A
2	126450047	126451373	36	1327	ENSSSCG00000039373	+	PLINK	A
2	126453680	126455312	36	1633	ENSSSCG00000039373	+	PLINK	A
2	126464420	126465183	7	764	ENSSSCG00000039373	+	PLINK	A
2	126466309	126469616	49	3308	ENSSSCG00000039373	+	PLINK	A
2	126470213	126471529	30	1317	ENSSSCG00000039373	+	PLINK	A
2	126568460	126569886	37	1427	NA	NA	PLINK	A
2	126583662	126585596	35	1935	NA	NA	PLINK	A
2	126624577	126627535	48	2959	ENSSSCG00000014238	+	PLINK	A
2	126672950	126673924	19	975	ENSSSCG00000014238	+	PLINK	A
2	126766107	126767725	27	1619	NA	NA	PLINK	A
2	126791167	126792844	47	1678	NA	NA	PLINK	A
2	126799338	126800636	34	1299	NA	NA	PLINK	A
2	126800643	126801125	24	483	NA	NA	PLINK	A
2	126804186	126805903	30	1718	NA	NA	PLINK	A
2	126849384	126849783	6	400	ENSSSCG00000045263	-	PLINK	A
2	126849384	126849783	6	400	ENSSSCG00000014239	-	PLINK	A
2	126938933	126940621	32	1689	NA	NA	PLINK	A
2	126940739	126940832	2	94	NA	NA	PLINK	A
2	126957786	126961851	92	4066	NA	NA	PLINK	A
2	126971598	126972780	41	1183	NA	NA	PLINK	A
2	126987803	126989691	38	1889	NA	NA	PLINK	A
2	127007162	127007162	1	1	NA	NA	PLINK	A
2	127160193	127160776	10	584	ENSSSCG00000014240	+	PLINK	A
2	127164455	127166531	43	2077	ENSSSCG00000014240	+	PLINK	A
2	127234227	127235951	48	1725	NA	NA	PLINK	A
2	127395710	127398453	53	2744	ENSSSCG00000040936	-	PLINK	A
2	127463188	127463806	5	619	ENSSSCG00000040936	-	PLINK	A
2	127464063	127472144	132	8082	ENSSSCG00000040936	-	PLINK	A
2	127481371	127483680	35	2310	ENSSSCG00000040936	-	PLINK	A
2	127512437	127514206	25	1770	ENSSSCG00000040936	-	PLINK	A
2	127520499	127522411	26	1913	ENSSSCG00000040936	-	PLINK	A
2	127648237	127650272	42	2036	NA	NA	PLINK	A
2	127690221	127691827	30	1607	NA	NA	PLINK	A
2	127692593	127695590	49	2998	NA	NA	PLINK	A
2	127696301	127708201	213	11901	NA	NA	PLINK	A
2	127708238	127717083	166	8846	NA	NA	PLINK	A
2	127750870	127755427	127	4558	NA	NA	PLINK	A
2	127758943	127760608	32	1666	NA	NA	PLINK	A
2	127761870	127766773	103	4904	NA	NA	PLINK	A
2	127781858	127783904	59	2047	NA	NA	PLINK	A
2	127784187	127786893	106	2707	NA	NA	PLINK	A
2	127792176	127797879	126	5704	NA	NA	PLINK	A
2	127800154	127810325	253	10172	NA	NA	PLINK	A
2	127823564	127833300	174	9737	NA	NA	PLINK	A
2	127844767	127848024	112	3258	NA	NA	PLINK	A
2	127849863	127850422	13	560	NA	NA	PLINK	A
2	127852761	127854184	45	1424	NA	NA	PLINK	A
2	127855771	127857346	33	1576	NA	NA	PLINK	A
2	127857546	127860225	64	2680	NA	NA	PLINK	A
2	127869882	127871669	42	1788	NA	NA	PLINK	A
2	127871756	127873462	36	1707	NA	NA	PLINK	A
2	127880183	127884441	60	4259	NA	NA	PLINK	A
2	127915131	127916482	24	1352	ENSSSCG00000046335	-	PLINK	A
2	127948579	127952031	66	3453	ENSSSCG00000046335	-	PLINK	A
2	127959143	127960602	24	1460	NA	NA	PLINK	A
2	127960903	127961182	4	280	NA	NA	PLINK	A
2	127977196	127979148	26	1953	NA	NA	PLINK	A
2	127988982	127989366	13	385	NA	NA	PLINK	A
2	128011175	128013331	48	2157	NA	NA	PLINK	A
2	128022921	128024821	34	1901	NA	NA	PLINK	A
2	128069735	128071580	26	1846	ENSSSCG00000014242	-	PLINK	A
2	128072416	128074189	28	1774	ENSSSCG00000014242	-	PLINK	A
2	128209276	128214913	77	5638	ENSSSCG00000045855	-	PLINK	A
2	128215005	128222171	103	7167	ENSSSCG00000045855	-	PLINK	A
2	128222187	128222384	11	198	NA	NA	PLINK	A
2	128222440	128229900	100	7461	NA	NA	PLINK	A
2	128231331	128233112	39	1782	NA	NA	PLINK	A
2	128239102	128241631	54	2530	NA	NA	PLINK	A
2	128258760	128260372	43	1613	NA	NA	PLINK	A
2	128268707	128271086	32	2380	NA	NA	PLINK	A
2	128275580	128287234	206	11655	NA	NA	PLINK	A
2	128287237	128294046	118	6810	NA	NA	PLINK	A
2	128294198	128296767	81	2570	NA	NA	PLINK	A
2	128296783	128300228	60	3446	NA	NA	PLINK	A
2	128300906	128302768	47	1863	NA	NA	PLINK	A
2	128302913	128317000	175	14088	ENSSSCG00000044479	+	PLINK	A
2	128317073	128322880	89	5808	NA	NA	PLINK	A
2	128330279	128333837	74	3559	NA	NA	PLINK	A
2	128334287	128341645	143	7359	NA	NA	PLINK	A
2	128347482	128352873	103	5392	NA	NA	PLINK	A
2	128353770	128355622	50	1853	NA	NA	PLINK	A
2	128355918	128359702	48	3785	NA	NA	PLINK	A
2	128359999	128360156	5	158	NA	NA	PLINK	A
2	128360585	128367891	127	7307	NA	NA	PLINK	A
2	128373445	128374883	31	1439	NA	NA	PLINK	A
2	128418913	128422185	48	3273	NA	NA	PLINK	A
2	128426786	128437918	190	11133	NA	NA	PLINK	A
2	128445501	128445944	4	444	ENSSSCG00000049412	+	PLINK	A
2	128446763	128448431	26	1669	ENSSSCG00000049412	+	PLINK	A
2	128502851	128504836	29	1986	NA	NA	PLINK	A
2	128534992	128536217	21	1226	NA	NA	PLINK	A
2	128619693	128620319	10	627	NA	NA	PLINK	A
2	128790426	128792083	30	1658	NA	NA	PLINK	A
2	128823864	128824466	7	603	ENSSSCG00000050427	-	PLINK	A
2	128862788	128867035	57	4248	ENSSSCG00000050427	-	PLINK	A
2	128894268	128900315	82	6048	ENSSSCG00000050427	-	PLINK	A
2	128909263	128910417	17	1155	ENSSSCG00000049832	+	PLINK	A
2	128909263	128910417	17	1155	ENSSSCG00000050427	-	PLINK	A
2	128912433	128914130	24	1698	ENSSSCG00000049832	+	PLINK	A
2	128912433	128914130	24	1698	ENSSSCG00000050427	-	PLINK	A
2	128967365	128967838	10	474	ENSSSCG00000050427	-	PLINK	A
2	128969200	128970886	39	1687	ENSSSCG00000050427	-	PLINK	A
2	128992016	128994443	35	2428	ENSSSCG00000050427	-	PLINK	A
2	129040348	129042971	61	2624	ENSSSCG00000050427	-	PLINK	A
2	129097328	129099648	33	2321	ENSSSCG00000050427	-	PLINK	A
2	129254595	129256236	21	1642	NA	NA	PLINK	A
2	129282351	129284471	47	2121	NA	NA	PLINK	A
2	129286848	129288024	39	1177	NA	NA	PLINK	A
2	129379955	129381886	63	1932	NA	NA	PLINK	A
2	129382249	129383772	29	1524	NA	NA	PLINK	A
2	129394196	129394196	1	1	NA	NA	PLINK	A
2	129395236	129397103	31	1868	NA	NA	PLINK	A
2	129397259	129397788	19	530	NA	NA	PLINK	A
2	129407671	129409777	43	2107	NA	NA	PLINK	A
2	129608441	129610616	37	2176	ENSSSCG00000022402	+	PLINK	A
2	129730512	129732125	35	1614	ENSSSCG00000040454	+	PLINK	A
2	129814821	129816447	23	1627	ENSSSCG00000014248	+	PLINK	A
2	129935175	129936995	36	1821	ENSSSCG00000014249	-	PLINK	A
2	129947180	129949362	35	2183	ENSSSCG00000014249	-	PLINK	A
2	129997443	129999261	33	1819	ENSSSCG00000014249	-	PLINK	A
2	130050137	130055264	81	5128	ENSSSCG00000014250	-	PLINK	A
2	130050137	130055264	81	5128	ENSSSCG00000046127	+	PLINK	A
2	130050137	130055264	81	5128	ENSSSCG00000032877	+	PLINK	A
2	130055353	130057050	23	1698	ENSSSCG00000049675	-	PLINK	A
2	130055353	130057050	23	1698	ENSSSCG00000014250	-	PLINK	A
2	130055353	130057050	23	1698	ENSSSCG00000046127	+	PLINK	A
2	130055353	130057050	23	1698	ENSSSCG00000032877	+	PLINK	A
2	130058730	130061332	48	2603	ENSSSCG00000049675	-	PLINK	A
2	130058730	130061332	48	2603	ENSSSCG00000014250	-	PLINK	A
2	130058730	130061332	48	2603	ENSSSCG00000046127	+	PLINK	A
2	130058730	130061332	48	2603	ENSSSCG00000032877	+	PLINK	A
2	130079841	130089534	204	9694	ENSSSCG00000032877	+	PLINK	A
2	130099880	130101666	24	1787	ENSSSCG00000032877	+	PLINK	A
2	130154759	130157941	70	3183	ENSSSCG00000032877	+	PLINK	A
2	130159902	130161968	27	2067	ENSSSCG00000032877	+	PLINK	A
2	130191102	130191681	17	580	ENSSSCG00000032877	+	PLINK	A
2	130191956	130193203	37	1248	ENSSSCG00000032877	+	PLINK	A
2	130204174	130205685	30	1512	ENSSSCG00000032877	+	PLINK	A
2	130205756	130207512	31	1757	ENSSSCG00000032877	+	PLINK	A
2	130262945	130265436	34	2492	ENSSSCG00000032877	+	PLINK	A
2	130361508	130362221	10	714	ENSSSCG00000032877	+	PLINK	A
2	130452343	130454961	36	2619	ENSSSCG00000014252	+	PLINK	A
2	130462056	130463973	41	1918	ENSSSCG00000014252	+	PLINK	A
2	130516705	130516813	2	109	NA	NA	PLINK	A
2	130519505	130521118	47	1614	ENSSSCG00000047115	+	PLINK	A
2	130561440	130562398	23	959	ENSSSCG00000051037	+	PLINK	A
2	130561440	130562398	23	959	ENSSSCG00000047115	+	PLINK	A
2	130562650	130564154	32	1505	ENSSSCG00000051037	+	PLINK	A
2	130562650	130564154	32	1505	ENSSSCG00000047115	+	PLINK	A
2	130675021	130676952	52	1932	NA	NA	PLINK	A
2	130939252	130941152	40	1901	NA	NA	PLINK	A
2	130942031	130945186	73	3156	NA	NA	PLINK	A
2	130978691	130979174	21	484	NA	NA	PLINK	A
2	131006713	131009981	102	3269	ENSSSCG00000020160	-	PLINK	A
2	131006713	131009981	102	3269	ENSSSCG00000041366	-	PLINK	A
2	131419038	131421009	27	1972	NA	NA	PLINK	A
2	131422865	131423990	31	1126	NA	NA	PLINK	A
2	131424112	131426404	50	2293	NA	NA	PLINK	A
2	131652643	131653742	21	1100	NA	NA	PLINK	A
2	131682338	131684698	31	2361	NA	NA	PLINK	A
2	132654608	132654608	1	1	ENSSSCG00000035069	+	PLINK	A
2	132745234	132746973	38	1740	ENSSSCG00000035069	+	PLINK	A
2	132982474	132983000	7	527	NA	NA	PLINK	A
2	133177274	133179104	44	1831	NA	NA	PLINK	A
2	133491775	133498547	134	6773	ENSSSCG00000033213	+	PLINK	A
2	133491775	133498547	134	6773	ENSSSCG00000036686	+	PLINK	A
2	133518978	133519638	12	661	ENSSSCG00000033213	+	PLINK	A
2	133518978	133519638	12	661	ENSSSCG00000036686	+	PLINK	A
2	133519915	133520925	16	1011	ENSSSCG00000033213	+	PLINK	A
2	133519915	133520925	16	1011	ENSSSCG00000036686	+	PLINK	A
2	135777873	135779854	39	1982	ENSSSCG00000014293	-	PLINK	A
2	136048850	136049332	13	483	ENSSSCG00000014293	-	PLINK	A
2	136120785	136122241	37	1457	NA	NA	PLINK	A
2	136166971	136167544	15	574	ENSSSCG00000051199	-	PLINK	A
2	136167699	136169478	53	1780	ENSSSCG00000051199	-	PLINK	A
2	136170700	136171186	19	487	ENSSSCG00000051199	-	PLINK	A
2	136919298	136921228	28	1931	ENSSSCG00000014304	+	PLINK	A
2	136921974	136924194	35	2221	ENSSSCG00000014304	+	PLINK	A
2	136934069	136934245	9	177	ENSSSCG00000014304	+	PLINK	A
2	136934262	136936656	67	2395	ENSSSCG00000014304	+	PLINK	A
2	136938786	136938827	2	42	ENSSSCG00000014304	+	PLINK	A
2	136954644	136955792	35	1149	NA	NA	PLINK	A
2	136955882	136957295	40	1414	NA	NA	PLINK	A
2	136966880	136969669	42	2790	ENSSSCG00000038955	+	PLINK	A
2	136969870	136969994	3	125	NA	NA	PLINK	A
2	136970042	136972567	37	2526	ENSSSCG00000026644	+	PLINK	A
2	137054668	137056614	56	1947	NA	NA	PLINK	A
2	137081639	137082519	15	881	ENSSSCG00000026229	+	PLINK	A
2	137083281	137085052	35	1772	ENSSSCG00000026229	+	PLINK	A
2	137158068	137159338	34	1271	ENSSSCG00000028294	+	PLINK	A
2	137481454	137481794	8	341	ENSSSCG00000044524	+	PLINK	A
2	137491070	137492963	77	1894	ENSSSCG00000044524	+	PLINK	A
2	138038305	138039950	40	1646	NA	NA	PLINK	A
2	138051611	138055289	87	3679	ENSSSCG00000025818	-	PLINK	A
2	138757530	138763737	79	6208	NA	NA	PLINK	A
2	138765795	138769538	116	3744	NA	NA	PLINK	A
2	139336386	139339129	52	2744	ENSSSCG00000032423	-	PLINK	A
2	139364863	139366071	41	1209	ENSSSCG00000032423	-	PLINK	A
2	139558019	139560138	31	2120	NA	NA	PLINK	A
2	140580394	140582776	43	2383	NA	NA	PLINK	A
2	140602339	140604120	25	1782	ENSSSCG00000048131	-	PLINK	A
2	140634031	140634711	18	681	NA	NA	PLINK	A
2	140634726	140634865	7	140	NA	NA	PLINK	A
2	141032887	141034352	31	1466	ENSSSCG00000024189	-	PLINK	A
2	141815649	141817244	18	1596	ENSSSCG00000021082	-	PLINK	A
2	142826051	142827022	25	972	ENSSSCG00000040956	+	PLINK	A
2	143001460	143003246	28	1787	ENSSSCG00000027371	+	PLINK	A
2	143220951	143223537	55	2587	ENSSSCG00000014387	-	PLINK	A
2	143359931	143361187	30	1257	NA	NA	PLINK	A
2	143526032	143527899	45	1868	NA	NA	PLINK	A
2	143531329	143533438	55	2110	ENSSSCG00000014396	+	PLINK	A
2	143566923	143568562	41	1640	ENSSSCG00000014394	+	PLINK	A
2	143568862	143569318	12	457	ENSSSCG00000014394	+	PLINK	A
2	143580108	143580108	1	1	ENSSSCG00000014394	+	PLINK	A
2	143586553	143586570	2	18	ENSSSCG00000014394	+	PLINK	A
2	143587991	143593588	93	5598	ENSSSCG00000014394	+	PLINK	A
2	143617913	143618858	25	946	NA	NA	PLINK	A
2	143623998	143627194	58	3197	NA	NA	PLINK	A
2	143643635	143645499	36	1865	ENSSSCG00000025295	+	PLINK	A
2	143645645	143649609	73	3965	ENSSSCG00000025295	+	PLINK	A
2	143649880	143651734	26	1855	ENSSSCG00000025295	+	PLINK	A
2	143662970	143662970	1	1	ENSSSCG00000025295	+	PLINK	A
2	143663168	143665083	44	1916	ENSSSCG00000025295	+	PLINK	A
2	143870944	143872551	30	1608	NA	NA	PLINK	A
2	143913973	143915588	31	1616	NA	NA	PLINK	A
2	144105454	144110032	68	4579	NA	NA	PLINK	A
2	144112001	144114949	61	2949	NA	NA	PLINK	A
2	144171743	144173788	69	2046	ENSSSCG00000024954	-	PLINK	A
2	144179239	144179319	4	81	ENSSSCG00000024954	-	PLINK	A
2	144179707	144181219	21	1513	ENSSSCG00000024954	-	PLINK	A
2	144206287	144208518	65	2232	ENSSSCG00000024954	-	PLINK	A
2	144263660	144265292	27	1633	NA	NA	PLINK	A
2	144458981	144459926	33	946	ENSSSCG00000014399	+	PLINK	A
2	144459948	144460899	28	952	ENSSSCG00000014399	+	PLINK	A
2	144466871	144468543	56	1673	ENSSSCG00000014399	+	PLINK	A
2	144477460	144482801	193	5342	ENSSSCG00000014399	+	PLINK	A
2	144529693	144531956	46	2264	ENSSSCG00000014399	+	PLINK	A
2	144614948	144616868	38	1921	ENSSSCG00000014399	+	PLINK	A
2	144651764	144654337	38	2574	ENSSSCG00000014399	+	PLINK	A
2	144769685	144772085	49	2401	ENSSSCG00000014399	+	PLINK	A
2	144861390	144862486	15	1097	ENSSSCG00000014401	-	PLINK	A
2	144902710	144904569	32	1860	ENSSSCG00000014401	-	PLINK	A
2	145046705	145049162	39	2458	ENSSSCG00000044810	+	PLINK	A
2	145097302	145099522	40	2221	NA	NA	PLINK	A
2	145341066	145342928	24	1863	ENSSSCG00000041721	+	PLINK	A
2	145344065	145345725	29	1661	ENSSSCG00000041721	+	PLINK	A
2	145355439	145355943	8	505	NA	NA	PLINK	A
2	145357605	145359257	17	1653	NA	NA	PLINK	A
2	145359338	145362023	59	2686	NA	NA	PLINK	A
2	145362542	145364430	30	1889	NA	NA	PLINK	A
2	145368661	145370304	43	1644	NA	NA	PLINK	A
2	145577140	145580049	56	2910	NA	NA	PLINK	A
2	145671012	145674723	82	3712	NA	NA	PLINK	A
2	145675371	145675956	20	586	NA	NA	PLINK	A
2	145887515	145889142	28	1628	ENSSSCG00000032826	+	PLINK	A
2	145921434	145923322	27	1889	ENSSSCG00000032826	+	PLINK	A
2	145982170	145984043	34	1874	NA	NA	PLINK	A
2	146357751	146358125	14	375	NA	NA	PLINK	A
2	146358223	146360094	51	1872	NA	NA	PLINK	A
2	146615028	146615028	1	1	ENSSSCG00000039356	-	PLINK	A
2	146617461	146617602	4	142	ENSSSCG00000039356	-	PLINK	A
2	146645186	146647554	48	2369	NA	NA	PLINK	A
2	146843998	146844671	15	674	NA	NA	PLINK	A
2	146878750	146881554	43	2805	NA	NA	PLINK	A
2	146920988	146922404	29	1417	NA	NA	PLINK	A
2	147008345	147009208	32	864	NA	NA	PLINK	A
2	147884786	147886393	53	1608	NA	NA	PLINK	A
2	147895013	147897161	46	2149	NA	NA	PLINK	A
2	148237713	148239871	36	2159	ENSSSCG00000028976	-	PLINK	A
2	148251655	148254824	58	3170	ENSSSCG00000028976	-	PLINK	A
2	148260242	148270790	184	10549	ENSSSCG00000028976	-	PLINK	A
2	148271082	148275050	52	3969	ENSSSCG00000028976	-	PLINK	A
2	148275150	148283049	108	7900	ENSSSCG00000028976	-	PLINK	A
2	148353245	148354526	34	1282	ENSSSCG00000028976	-	PLINK	A
2	148354637	148355048	14	412	ENSSSCG00000028976	-	PLINK	A
2	148397861	148400586	95	2726	ENSSSCG00000028976	-	PLINK	A
2	148401227	148403068	61	1842	ENSSSCG00000028976	-	PLINK	A
2	148403133	148405037	56	1905	ENSSSCG00000028976	-	PLINK	A
2	148419682	148425579	173	5898	NA	NA	PLINK	A
2	148472708	148476503	81	3796	NA	NA	PLINK	A
2	148476553	148477841	55	1289	NA	NA	PLINK	A
2	148477983	148478279	12	297	NA	NA	PLINK	A
2	148678692	148680915	36	2224	ENSSSCG00000036549	-	PLINK	A
2	148864081	148865065	8	985	ENSSSCG00000014420	-	PLINK	A
2	148936658	148939601	99	2944	ENSSSCG00000014420	-	PLINK	A
2	148999457	149001001	57	1545	ENSSSCG00000014420	-	PLINK	A
2	149162838	149164411	24	1574	NA	NA	PLINK	A
2	149241910	149243224	33	1315	NA	NA	PLINK	A
2	149243398	149243652	7	255	NA	NA	PLINK	A
2	149371533	149372739	18	1207	ENSSSCG00000014422	+	PLINK	A
2	149453872	149454679	17	808	NA	NA	PLINK	A
2	149539152	149541010	39	1859	NA	NA	PLINK	A
2	149542024	149547081	83	5058	NA	NA	PLINK	A
2	149655992	149656226	8	235	ENSSSCG00000029257	-	PLINK	A
2	149656307	149657238	19	932	ENSSSCG00000029257	-	PLINK	A
2	149958542	149960832	35	2291	ENSSSCG00000014428	-	PLINK	A
2	149960890	149963897	49	3008	ENSSSCG00000014428	-	PLINK	A
2	149969801	149970549	10	749	ENSSSCG00000014428	-	PLINK	A
2	149972440	149972829	7	390	NA	NA	PLINK	A
2	150324263	150325113	18	851	ENSSSCG00000014430	+	PLINK	A
2	150396695	150396964	7	270	ENSSSCG00000014430	+	PLINK	A
2	150403185	150404718	20	1534	ENSSSCG00000014430	+	PLINK	A
2	150940101	150941076	15	976	ENSSSCG00000014438	-	PLINK	A
2	150941207	150943025	34	1819	ENSSSCG00000014438	-	PLINK	A
2	151010816	151010911	4	96	ENSSSCG00000039045	+	PLINK	A
2	151011162	151013605	51	2444	ENSSSCG00000039045	+	PLINK	A
2	151013934	151014272	9	339	ENSSSCG00000039045	+	PLINK	A
3	637870	639917	30	2048	NA	NA	PLINK	A
3	1092581	1093073	3	493	NA	NA	PLINK	A
3	1210275	1212160	61	1886	NA	NA	PLINK	A
3	1212936	1214778	80	1843	NA	NA	PLINK	A
3	1249314	1250928	39	1615	ENSSSCG00000038766	-	PLINK	A
3	1295390	1297030	34	1641	ENSSSCG00000038766	-	PLINK	A
3	1339232	1341816	66	2585	ENSSSCG00000038766	-	PLINK	A
3	1375235	1376190	39	956	ENSSSCG00000038766	-	PLINK	A
3	1376203	1377667	36	1465	ENSSSCG00000038766	-	PLINK	A
3	1392272	1393889	51	1618	ENSSSCG00000038766	-	PLINK	A
3	1395984	1396755	30	772	ENSSSCG00000038766	-	PLINK	A
3	1647346	1647477	6	132	ENSSSCG00000039390	+	PLINK	A
3	1647346	1647477	6	132	ENSSSCG00000040977	-	PLINK	A
3	1647655	1648993	37	1339	ENSSSCG00000039390	+	PLINK	A
3	1647655	1648993	37	1339	ENSSSCG00000040977	-	PLINK	A
3	1711171	1713532	43	2362	ENSSSCG00000040977	-	PLINK	A
3	1762068	1764748	54	2681	NA	NA	PLINK	A
3	1764839	1765345	9	507	NA	NA	PLINK	A
3	2429165	2432946	82	3782	NA	NA	PLINK	A
3	2466644	2466783	4	140	NA	NA	PLINK	A
3	2466787	2468361	27	1575	NA	NA	PLINK	A
3	2481488	2483188	36	1701	NA	NA	PLINK	A
3	3042134	3042582	4	449	ENSSSCG00000007574	+	PLINK	A
3	3626500	3628632	40	2133	ENSSSCG00000007577	+	PLINK	A
3	4036377	4037548	24	1172	ENSSSCG00000038526	-	PLINK	A
3	4038288	4040057	30	1770	ENSSSCG00000038526	-	PLINK	A
3	4098718	4099221	15	504	NA	NA	PLINK	A
3	4099234	4100880	43	1647	NA	NA	PLINK	A
3	4110809	4111591	18	783	NA	NA	PLINK	A
3	4115881	4119272	68	3392	NA	NA	PLINK	A
3	4229684	4230794	18	1111	ENSSSCG00000021285	-	PLINK	A
3	4331792	4333117	41	1326	NA	NA	PLINK	A
3	4378745	4380647	38	1903	ENSSSCG00000033648	+	PLINK	A
3	4383563	4384048	9	486	ENSSSCG00000033648	+	PLINK	A
3	4389552	4391442	41	1891	ENSSSCG00000031365	-	PLINK	A
3	4402805	4406237	78	3433	ENSSSCG00000031365	-	PLINK	A
3	4406473	4407564	30	1092	ENSSSCG00000031365	-	PLINK	A
3	4436587	4438357	43	1771	ENSSSCG00000008668	-	PLINK	A
3	4448629	4451144	40	2516	ENSSSCG00000048928	-	PLINK	A
3	4448629	4451144	40	2516	ENSSSCG00000032257	-	PLINK	A
3	4481540	4483235	58	1696	NA	NA	PLINK	A
3	4659393	4659883	4	491	NA	NA	PLINK	A
3	4660571	4660792	5	222	NA	NA	PLINK	A
3	4774229	4775984	27	1756	ENSSSCG00000027288	+	PLINK	A
3	4838181	4838181	1	1	ENSSSCG00000032626	+	PLINK	A
3	5224464	5225734	25	1271	ENSSSCG00000025940	-	PLINK	A
3	5225757	5226714	13	958	ENSSSCG00000025940	-	PLINK	A
3	5270788	5271997	33	1210	NA	NA	PLINK	A
3	5289055	5291187	59	2133	NA	NA	PLINK	A
3	5499057	5499143	3	87	ENSSSCG00000007602	-	PLINK	A
3	5533940	5534277	4	338	ENSSSCG00000007602	-	PLINK	A
3	5534313	5535941	31	1629	ENSSSCG00000007602	-	PLINK	A
3	5556180	5558148	59	1969	ENSSSCG00000007602	-	PLINK	A
3	5558164	5559021	19	858	ENSSSCG00000007602	-	PLINK	A
3	5559219	5560260	30	1042	ENSSSCG00000007602	-	PLINK	A
3	5671407	5671426	3	20	NA	NA	PLINK	A
3	6115065	6120666	137	5602	ENSSSCG00000030153	-	PLINK	A
3	6133626	6133790	4	165	ENSSSCG00000030153	-	PLINK	A
3	6308081	6311276	74	3196	ENSSSCG00000007609	+	PLINK	A
3	6308081	6311276	74	3196	ENSSSCG00000007625	+	PLINK	A
3	6654308	6655342	44	1035	ENSSSCG00000023320	+	PLINK	A
3	6875557	6877677	70	2121	NA	NA	PLINK	A
3	7330548	7332830	34	2283	ENSSSCG00000032956	-	PLINK	A
3	7340181	7342234	36	2054	ENSSSCG00000032956	-	PLINK	A
3	7342557	7343647	13	1091	ENSSSCG00000032956	-	PLINK	A
3	7842453	7843100	11	648	ENSSSCG00000007636	-	PLINK	A
3	8272376	8274133	29	1758	NA	NA	PLINK	A
3	9023559	9025561	36	2003	ENSSSCG00000007678	+	PLINK	A
3	9027992	9028162	3	171	ENSSSCG00000007678	+	PLINK	A
3	9029021	9029851	16	831	ENSSSCG00000007678	+	PLINK	A
3	9031339	9032658	14	1320	ENSSSCG00000007678	+	PLINK	A
3	9033501	9035676	37	2176	ENSSSCG00000007678	+	PLINK	A
3	9209024	9209094	3	71	NA	NA	PLINK	A
3	9240688	9242420	26	1733	NA	NA	PLINK	A
3	9242735	9242840	3	106	NA	NA	PLINK	A
3	9262256	9264493	32	2238	ENSSSCG00000049919	+	PLINK	A
3	9276401	9276562	11	162	ENSSSCG00000049919	+	PLINK	A
3	9353335	9354304	14	970	ENSSSCG00000007681	+	PLINK	A
3	9484756	9486377	27	1622	ENSSSCG00000007681	+	PLINK	A
3	9498579	9499647	27	1069	ENSSSCG00000007681	+	PLINK	A
3	9516356	9517426	25	1071	ENSSSCG00000007681	+	PLINK	A
3	9517771	9519994	69	2224	ENSSSCG00000007681	+	PLINK	A
3	9520037	9520748	28	712	ENSSSCG00000007681	+	PLINK	A
3	9528331	9528932	14	602	ENSSSCG00000007681	+	PLINK	A
3	9532583	9533507	26	925	ENSSSCG00000007681	+	PLINK	A
3	9537651	9540316	44	2666	ENSSSCG00000007681	+	PLINK	A
3	9541013	9542741	30	1729	ENSSSCG00000007681	+	PLINK	A
3	9557796	9560005	28	2210	ENSSSCG00000007681	+	PLINK	A
3	9698148	9704130	103	5983	NA	NA	PLINK	A
3	9757206	9759777	44	2572	ENSSSCG00000042324	+	PLINK	A
3	9762726	9764361	28	1636	NA	NA	PLINK	A
3	9946083	9946738	16	656	NA	NA	PLINK	A
3	9956820	9958425	27	1606	NA	NA	PLINK	A
3	9958908	9959036	10	129	NA	NA	PLINK	A
3	9959340	9960016	16	677	NA	NA	PLINK	A
3	9977663	9980984	55	3322	NA	NA	PLINK	A
3	9981107	9981107	1	1	NA	NA	PLINK	A
3	9981691	9984021	36	2331	NA	NA	PLINK	A
3	10028235	10028314	2	80	NA	NA	PLINK	A
3	10330177	10333273	77	3097	NA	NA	PLINK	A
3	10333310	10333385	2	76	NA	NA	PLINK	A
3	10334039	10337140	83	3102	NA	NA	PLINK	A
3	10501963	10504690	50	2728	ENSSSCG00000045957	-	PLINK	A
3	10506279	10509772	57	3494	NA	NA	PLINK	A
3	10511684	10512047	6	364	NA	NA	PLINK	A
3	10526697	10529956	51	3260	ENSSSCG00000007700	+	PLINK	A
3	10531123	10533824	60	2702	ENSSSCG00000007700	+	PLINK	A
3	10556060	10557748	27	1689	ENSSSCG00000007700	+	PLINK	A
3	11023092	11036157	190	13066	NA	NA	PLINK	A
3	11036186	11039615	100	3430	NA	NA	PLINK	A
3	11041674	11044103	47	2430	ENSSSCG00000007718	+	PLINK	A
3	11060946	11061635	9	690	NA	NA	PLINK	A
3	11071870	11075442	26	3573	NA	NA	PLINK	A
3	11091625	11094084	39	2460	ENSSSCG00000049752	+	PLINK	A
3	11091625	11094084	39	2460	ENSSSCG00000046068	-	PLINK	A
3	11094103	11094159	5	57	ENSSSCG00000049752	+	PLINK	A
3	11094103	11094159	5	57	ENSSSCG00000046068	-	PLINK	A
3	11112355	11114872	36	2518	NA	NA	PLINK	A
3	11115134	11120588	85	5455	NA	NA	PLINK	A
3	11121012	11122620	33	1609	NA	NA	PLINK	A
3	11130424	11132106	29	1683	NA	NA	PLINK	A
3	11250676	11251374	21	699	NA	NA	PLINK	A
3	11273843	11274106	6	264	ENSSSCG00000030378	+	PLINK	A
3	11280241	11280952	33	712	NA	NA	PLINK	A
3	11281318	11281428	5	111	NA	NA	PLINK	A
3	11367957	11371071	78	3115	ENSSSCG00000027487	+	PLINK	A
3	11373888	11375805	46	1918	ENSSSCG00000028504	-	PLINK	A
3	11381903	11384239	42	2337	ENSSSCG00000028504	-	PLINK	A
3	11391865	11391894	3	30	ENSSSCG00000028504	-	PLINK	A
3	11392977	11393623	11	647	NA	NA	PLINK	A
3	11468285	11470070	69	1786	ENSSSCG00000007719	+	PLINK	A
3	11563171	11564141	32	971	ENSSSCG00000007720	+	PLINK	A
3	11605559	11607249	43	1691	ENSSSCG00000007720	+	PLINK	A
3	11637712	11638961	30	1250	ENSSSCG00000007720	+	PLINK	A
3	11649471	11649916	10	446	ENSSSCG00000007720	+	PLINK	A
3	11661740	11664468	54	2729	NA	NA	PLINK	A
3	11699118	11701079	41	1962	ENSSSCG00000007721	+	PLINK	A
3	11701517	11704463	48	2947	ENSSSCG00000007721	+	PLINK	A
3	11709147	11711555	40	2409	ENSSSCG00000007721	+	PLINK	A
3	11712020	11713991	40	1972	ENSSSCG00000007721	+	PLINK	A
3	11763328	11767357	74	4030	ENSSSCG00000007721	+	PLINK	A
3	11768971	11774623	119	5653	ENSSSCG00000007721	+	PLINK	A
3	11774682	11781900	162	7219	ENSSSCG00000007721	+	PLINK	A
3	11834128	11837542	80	3415	ENSSSCG00000007722	+	PLINK	A
3	11837546	11840116	67	2571	ENSSSCG00000007722	+	PLINK	A
3	11851400	11853364	46	1965	ENSSSCG00000028635	-	PLINK	A
3	11894662	11897627	55	2966	ENSSSCG00000028635	-	PLINK	A
3	11904565	11906892	68	2328	NA	NA	PLINK	A
3	11910062	11911920	45	1859	NA	NA	PLINK	A
3	11919656	11921542	45	1887	ENSSSCG00000007723	+	PLINK	A
3	11925502	11927506	49	2005	ENSSSCG00000007723	+	PLINK	A
3	11930994	11933398	43	2405	ENSSSCG00000007723	+	PLINK	A
3	11940193	11942272	41	2080	ENSSSCG00000007723	+	PLINK	A
3	11967934	11968933	17	1000	ENSSSCG00000024045	-	PLINK	A
3	11986756	11989260	44	2505	ENSSSCG00000024045	-	PLINK	A
3	11990050	11990914	17	865	ENSSSCG00000024045	-	PLINK	A
3	11997761	11999419	21	1659	ENSSSCG00000024045	-	PLINK	A
3	12075576	12076300	19	725	ENSSSCG00000045286	+	PLINK	A
3	12126632	12128294	37	1663	ENSSSCG00000045286	+	PLINK	A
3	12237043	12241931	80	4889	ENSSSCG00000045286	+	PLINK	A
3	12241999	12244210	42	2212	ENSSSCG00000045286	+	PLINK	A
3	12244257	12244300	4	44	ENSSSCG00000045286	+	PLINK	A
3	12262084	12264246	44	2163	ENSSSCG00000045286	+	PLINK	A
3	12364591	12365205	5	615	ENSSSCG00000045286	+	PLINK	A
3	12420167	12421656	43	1490	ENSSSCG00000045286	+	PLINK	A
3	12440136	12441604	35	1469	ENSSSCG00000045286	+	PLINK	A
3	12443552	12446270	84	2719	ENSSSCG00000045286	+	PLINK	A
3	12446491	12447779	29	1289	ENSSSCG00000045286	+	PLINK	A
3	12478876	12480824	44	1949	ENSSSCG00000045286	+	PLINK	A
3	12513793	12515421	21	1629	NA	NA	PLINK	A
3	12562004	12563629	31	1626	NA	NA	PLINK	A
3	12563836	12563973	4	138	NA	NA	PLINK	A
3	12831634	12832503	19	870	ENSSSCG00000036217	-	PLINK	A
3	12944071	12945143	49	1073	ENSSSCG00000036217	-	PLINK	A
3	12945267	12946962	87	1696	ENSSSCG00000036217	-	PLINK	A
3	12988776	12989582	19	807	NA	NA	PLINK	A
3	12989594	12992751	68	3158	NA	NA	PLINK	A
3	12992927	12993882	19	956	NA	NA	PLINK	A
3	12994058	12997434	45	3377	NA	NA	PLINK	A
3	13024656	13028306	91	3651	NA	NA	PLINK	A
3	13031512	13033117	28	1606	NA	NA	PLINK	A
3	13039486	13041494	51	2009	NA	NA	PLINK	A
3	13041983	13042810	12	828	NA	NA	PLINK	A
3	13107044	13108673	28	1630	NA	NA	PLINK	A
3	13200331	13204820	80	4490	NA	NA	PLINK	A
3	13312187	13313815	43	1629	NA	NA	PLINK	A
3	13332862	13334355	15	1494	NA	NA	PLINK	A
3	13334398	13335147	14	750	NA	NA	PLINK	A
3	13490470	13491170	12	701	NA	NA	PLINK	A
3	13731484	13733763	46	2280	ENSSSCG00000007727	+	PLINK	A
3	13754013	13755797	23	1785	ENSSSCG00000007727	+	PLINK	A
3	13755816	13760442	70	4627	ENSSSCG00000007727	+	PLINK	A
3	13795211	13795888	10	678	ENSSSCG00000007727	+	PLINK	A
3	13796374	13798713	57	2340	ENSSSCG00000007727	+	PLINK	A
3	14165902	14167723	30	1822	ENSSSCG00000007727	+	PLINK	A
3	14222601	14225871	51	3271	ENSSSCG00000007727	+	PLINK	A
3	14226305	14229299	56	2995	ENSSSCG00000007727	+	PLINK	A
3	14248651	14250867	48	2217	ENSSSCG00000007727	+	PLINK	A
3	14250938	14261905	228	10968	ENSSSCG00000007727	+	PLINK	A
3	14271722	14273564	32	1843	ENSSSCG00000007727	+	PLINK	A
3	14285752	14291827	77	6076	ENSSSCG00000007727	+	PLINK	A
3	14294051	14295665	30	1615	ENSSSCG00000007727	+	PLINK	A
3	14306110	14310078	81	3969	ENSSSCG00000007727	+	PLINK	A
3	14373483	14374768	17	1286	ENSSSCG00000007727	+	PLINK	A
3	14379104	14380757	46	1654	ENSSSCG00000007727	+	PLINK	A
3	14381784	14384055	43	2272	ENSSSCG00000007727	+	PLINK	A
3	14387144	14388767	33	1624	ENSSSCG00000007727	+	PLINK	A
3	14391553	14393291	32	1739	ENSSSCG00000007727	+	PLINK	A
3	14448267	14449882	28	1616	ENSSSCG00000007727	+	PLINK	A
3	14491243	14492953	30	1711	ENSSSCG00000007727	+	PLINK	A
3	14503151	14504541	31	1391	ENSSSCG00000007727	+	PLINK	A
3	14505109	14508228	53	3120	ENSSSCG00000007727	+	PLINK	A
3	14559933	14560951	20	1019	ENSSSCG00000007727	+	PLINK	A
3	14808547	14812904	97	4358	NA	NA	PLINK	A
3	14813570	14814813	28	1244	NA	NA	PLINK	A
3	14814840	14815044	4	205	NA	NA	PLINK	A
3	14815398	14815538	4	141	NA	NA	PLINK	A
3	14815876	14816731	23	856	NA	NA	PLINK	A
3	14816737	14817069	7	333	NA	NA	PLINK	A
3	14827257	14832805	171	5549	NA	NA	PLINK	A
3	14860505	14862574	57	2070	NA	NA	PLINK	A
3	14862631	14862726	4	96	NA	NA	PLINK	A
3	14913352	14914547	31	1196	NA	NA	PLINK	A
3	14914556	14916828	57	2273	NA	NA	PLINK	A
3	15419680	15419991	7	312	ENSSSCG00000026457	+	PLINK	A
3	15960883	15962247	23	1365	ENSSSCG00000007733	-	PLINK	A
3	16067487	16070581	65	3095	ENSSSCG00000007733	-	PLINK	A
3	16329724	16331934	40	2211	ENSSSCG00000007735	-	PLINK	A
3	16414816	16416976	49	2161	ENSSSCG00000007737	-	PLINK	A
3	16432094	16433013	27	920	ENSSSCG00000018775	+	PLINK	A
3	16432094	16433013	27	920	ENSSSCG00000007737	-	PLINK	A
3	16973382	16974607	40	1226	ENSSSCG00000029029	-	PLINK	A
3	17125008	17126568	52	1561	ENSSSCG00000036789	+	PLINK	A
3	17126713	17127008	6	296	ENSSSCG00000036789	+	PLINK	A
3	17568561	17571055	54	2495	ENSSSCG00000007776	+	PLINK	A
3	17571074	17572782	29	1709	ENSSSCG00000007776	+	PLINK	A
3	17580713	17580814	4	102	ENSSSCG00000007776	+	PLINK	A
3	17714475	17715432	16	958	NA	NA	PLINK	A
3	17764468	17768039	51	3572	ENSSSCG00000033496	+	PLINK	A
3	18172952	18175159	37	2208	ENSSSCG00000031967	+	PLINK	A
3	18452511	18452981	8	471	ENSSSCG00000040162	+	PLINK	A
3	18452988	18454325	30	1338	ENSSSCG00000040162	+	PLINK	A
3	18539145	18540584	50	1440	ENSSSCG00000007804	+	PLINK	A
3	18540689	18540708	2	20	ENSSSCG00000007804	+	PLINK	A
3	18825160	18827880	36	2721	ENSSSCG00000007812	+	PLINK	A
3	18951855	18952264	16	410	ENSSSCG00000022785	+	PLINK	A
3	18952286	18954712	51	2427	ENSSSCG00000022785	+	PLINK	A
3	18995639	18997214	33	1576	ENSSSCG00000022785	+	PLINK	A
3	18997843	18997883	2	41	ENSSSCG00000022785	+	PLINK	A
3	19699591	19701186	71	1596	NA	NA	PLINK	A
3	20122787	20123302	14	516	NA	NA	PLINK	A
3	20165316	20167375	35	2060	NA	NA	PLINK	A
3	20732814	20734453	33	1640	ENSSSCG00000036837	-	PLINK	A
3	21120539	21121769	29	1231	NA	NA	PLINK	A
3	21235333	21235333	1	1	NA	NA	PLINK	A
3	22434424	22434465	2	42	NA	NA	PLINK	A
3	22440145	22440148	2	4	NA	NA	PLINK	A
3	22849469	22849543	2	75	ENSSSCG00000028923	-	PLINK	A
3	22850625	22852009	34	1385	ENSSSCG00000028923	-	PLINK	A
3	23235773	23237786	51	2014	NA	NA	PLINK	A
3	23246911	23248766	46	1856	NA	NA	PLINK	A
3	23670932	23672728	29	1797	ENSSSCG00000030373	-	PLINK	A
3	23792970	23794891	27	1922	NA	NA	PLINK	A
3	23798124	23800252	29	2129	ENSSSCG00000032340	+	PLINK	A
3	23807864	23808178	2	315	ENSSSCG00000032340	+	PLINK	A
3	23945227	23946911	24	1685	ENSSSCG00000007839	-	PLINK	A
3	24144738	24147359	52	2622	ENSSSCG00000031629	-	PLINK	A
3	24151778	24153381	23	1604	ENSSSCG00000031629	-	PLINK	A
3	24252538	24253762	37	1225	ENSSSCG00000035000	-	PLINK	A
3	24254531	24256631	33	2101	ENSSSCG00000035000	-	PLINK	A
3	24274915	24276576	19	1662	ENSSSCG00000035000	-	PLINK	A
3	24277665	24277955	9	291	ENSSSCG00000035000	-	PLINK	A
3	24277972	24278620	10	649	ENSSSCG00000035000	-	PLINK	A
3	24502789	24504865	79	2077	ENSSSCG00000007847	-	PLINK	A
3	24504923	24505232	9	310	ENSSSCG00000007847	-	PLINK	A
3	24505351	24509543	161	4193	ENSSSCG00000007847	-	PLINK	A
3	24509633	24510881	32	1249	ENSSSCG00000007847	-	PLINK	A
3	24534847	24537120	28	2274	ENSSSCG00000007847	-	PLINK	A
3	24540121	24540747	19	627	ENSSSCG00000007847	-	PLINK	A
3	24606735	24608498	32	1764	NA	NA	PLINK	A
3	24657411	24659246	42	1836	ENSSSCG00000007848	-	PLINK	A
3	24659942	24662197	41	2256	ENSSSCG00000007848	-	PLINK	A
3	24768928	24769099	2	172	NA	NA	PLINK	A
3	24769172	24771431	31	2260	NA	NA	PLINK	A
3	25378683	25381156	37	2474	ENSSSCG00000007858	-	PLINK	A
3	25381899	25388329	106	6431	ENSSSCG00000007858	-	PLINK	A
3	25543874	25545515	44	1642	NA	NA	PLINK	A
3	25639207	25641017	30	1811	NA	NA	PLINK	A
3	26455408	26457561	28	2154	ENSSSCG00000022200	+	PLINK	A
3	27191651	27193979	40	2329	ENSSSCG00000007872	-	PLINK	A
3	27194169	27196115	64	1947	ENSSSCG00000007872	-	PLINK	A
3	29602470	29604893	34	2424	NA	NA	PLINK	A
3	29604921	29604973	2	53	NA	NA	PLINK	A
3	29637831	29639951	56	2121	NA	NA	PLINK	A
3	30473571	30473936	5	366	ENSSSCG00000024206	+	PLINK	A
3	30661548	30663238	36	1691	ENSSSCG00000037232	-	PLINK	A
3	30954027	30956076	59	2050	ENSSSCG00000037232	-	PLINK	A
3	30956082	30956177	4	96	ENSSSCG00000037232	-	PLINK	A
3	31050381	31052972	49	2592	ENSSSCG00000037232	-	PLINK	A
3	31085777	31086356	21	580	ENSSSCG00000037232	-	PLINK	A
3	31088317	31089922	41	1606	ENSSSCG00000037232	-	PLINK	A
3	31581906	31582137	4	232	NA	NA	PLINK	A
3	31585398	31585521	4	124	NA	NA	PLINK	A
3	31660349	31661882	18	1534	ENSSSCG00000007899	+	PLINK	A
3	32305195	32305387	5	193	ENSSSCG00000027101	+	PLINK	A
3	32378903	32379700	16	798	ENSSSCG00000007904	+	PLINK	A
3	34873851	34877216	51	3366	NA	NA	PLINK	A
3	45541632	45543263	30	1632	ENSSSCG00000037846	-	PLINK	A
3	45546229	45548366	45	2138	ENSSSCG00000037846	-	PLINK	A
3	45662301	45662410	2	110	ENSSSCG00000028944	-	PLINK	A
3	45665716	45667934	39	2219	ENSSSCG00000028944	-	PLINK	A
3	46476010	46478520	52	2511	NA	NA	PLINK	A
3	48356678	48356678	1	1	NA	NA	PLINK	A
3	48409318	48410934	32	1617	NA	NA	PLINK	A
3	48505632	48509526	60	3895	NA	NA	PLINK	A
3	48509762	48528655	348	18894	NA	NA	PLINK	A
3	48547884	48552601	65	4718	ENSSSCG00000038228	-	PLINK	A
3	48552656	48555402	67	2747	ENSSSCG00000038228	-	PLINK	A
3	48565515	48567740	41	2226	ENSSSCG00000038228	-	PLINK	A
3	48602309	48604309	45	2001	ENSSSCG00000038228	-	PLINK	A
3	48605475	48607816	50	2342	ENSSSCG00000038228	-	PLINK	A
3	48609985	48610117	6	133	ENSSSCG00000038228	-	PLINK	A
3	48610271	48613062	73	2792	ENSSSCG00000038228	-	PLINK	A
3	48615287	48619353	78	4067	ENSSSCG00000038228	-	PLINK	A
3	48666925	48667008	3	84	ENSSSCG00000008141	+	PLINK	A
3	48667131	48669241	45	2111	ENSSSCG00000008141	+	PLINK	A
3	48671622	48673067	22	1446	ENSSSCG00000008141	+	PLINK	A
3	48673255	48673255	1	1	ENSSSCG00000008141	+	PLINK	A
3	48703592	48704280	14	689	ENSSSCG00000008141	+	PLINK	A
3	48738625	48740868	43	2244	NA	NA	PLINK	A
3	48814150	48814906	10	757	NA	NA	PLINK	A
3	48815027	48815785	12	759	NA	NA	PLINK	A
3	48841263	48844015	32	2753	NA	NA	PLINK	A
3	48844829	48845048	4	220	NA	NA	PLINK	A
3	48942664	48942694	2	31	NA	NA	PLINK	A
3	48952185	48952359	10	175	NA	NA	PLINK	A
3	48952369	48952862	20	494	NA	NA	PLINK	A
3	49005121	49007472	40	2352	NA	NA	PLINK	A
3	49009627	49011332	45	1706	NA	NA	PLINK	A
3	49099165	49100596	47	1432	ENSSSCG00000008144	-	PLINK	A
3	49143769	49145791	36	2023	ENSSSCG00000008144	-	PLINK	A
3	49166877	49168584	58	1708	ENSSSCG00000008144	-	PLINK	A
3	49229177	49229286	2	110	NA	NA	PLINK	A
3	49231554	49235253	64	3700	ENSSSCG00000042819	+	PLINK	A
3	49239457	49241131	23	1675	ENSSSCG00000042819	+	PLINK	A
3	49252780	49252914	5	135	NA	NA	PLINK	A
3	49256555	49257747	25	1193	NA	NA	PLINK	A
3	49258743	49259131	8	389	NA	NA	PLINK	A
3	49282045	49283863	51	1819	NA	NA	PLINK	A
3	49284865	49288145	94	3281	NA	NA	PLINK	A
3	49392080	49393508	27	1429	ENSSSCG00000008147	+	PLINK	A
3	49400050	49400782	19	733	ENSSSCG00000008147	+	PLINK	A
3	49416609	49416952	2	344	ENSSSCG00000008147	+	PLINK	A
3	49417444	49418585	27	1142	ENSSSCG00000008147	+	PLINK	A
3	49568789	49569839	29	1051	ENSSSCG00000025772	-	PLINK	A
3	49570033	49570993	26	961	ENSSSCG00000025772	-	PLINK	A
3	49573730	49574132	13	403	ENSSSCG00000025772	-	PLINK	A
3	49941908	49942512	12	605	NA	NA	PLINK	A
3	50120619	50122989	48	2371	ENSSSCG00000041960	-	PLINK	A
3	51570466	51572061	31	1596	ENSSSCG00000008153	-	PLINK	A
3	51740008	51740311	4	304	ENSSSCG00000008155	-	PLINK	A
3	52116581	52127125	116	10545	NA	NA	PLINK	A
3	52127129	52131824	72	4696	NA	NA	PLINK	A
3	52131903	52133606	36	1704	NA	NA	PLINK	A
3	52135372	52136564	19	1193	NA	NA	PLINK	A
3	52748271	52752463	76	4193	NA	NA	PLINK	A
3	52902597	52904509	30	1913	ENSSSCG00000008165	+	PLINK	A
3	53124746	53126111	24	1366	NA	NA	PLINK	A
3	53126470	53127351	15	882	NA	NA	PLINK	A
3	53127414	53128507	30	1094	NA	NA	PLINK	A
3	53128729	53130039	11	1311	NA	NA	PLINK	A
3	53130648	53131676	31	1029	NA	NA	PLINK	A
3	53132105	53134743	59	2639	NA	NA	PLINK	A
3	53229008	53230605	33	1598	ENSSSCG00000008169	+	PLINK	A
3	53270660	53272808	29	2149	ENSSSCG00000008169	+	PLINK	A
3	53310394	53312289	36	1896	ENSSSCG00000008171	-	PLINK	A
3	53310394	53312289	36	1896	ENSSSCG00000008170	-	PLINK	A
3	53334079	53335204	30	1126	ENSSSCG00000008171	-	PLINK	A
3	53334079	53335204	30	1126	ENSSSCG00000008170	-	PLINK	A
3	53335390	53336404	19	1015	ENSSSCG00000008171	-	PLINK	A
3	53335390	53336404	19	1015	ENSSSCG00000008170	-	PLINK	A
3	53339485	53341897	46	2413	ENSSSCG00000008171	-	PLINK	A
3	53339485	53341897	46	2413	ENSSSCG00000008170	-	PLINK	A
3	53558186	53558380	3	195	NA	NA	PLINK	A
3	53594476	53595634	30	1159	NA	NA	PLINK	A
3	53596908	53597764	10	857	NA	NA	PLINK	A
3	53598825	53599512	10	688	NA	NA	PLINK	A
3	53599602	53601265	35	1664	NA	NA	PLINK	A
3	53706128	53707047	23	920	NA	NA	PLINK	A
3	53740930	53743802	64	2873	NA	NA	PLINK	A
3	53747879	53749902	42	2024	NA	NA	PLINK	A
3	53766402	53768347	38	1946	NA	NA	PLINK	A
3	53771011	53771868	13	858	NA	NA	PLINK	A
3	53774264	53774833	13	570	NA	NA	PLINK	A
3	53779040	53780664	32	1625	NA	NA	PLINK	A
3	53814512	53814641	9	130	NA	NA	PLINK	A
3	53818779	53820635	49	1857	NA	NA	PLINK	A
3	54022332	54023803	27	1472	NA	NA	PLINK	A
3	54024710	54024839	4	130	NA	NA	PLINK	A
3	54025168	54027780	52	2613	NA	NA	PLINK	A
3	54028731	54029497	8	767	NA	NA	PLINK	A
3	54106382	54106488	4	107	NA	NA	PLINK	A
3	54107213	54107356	6	144	NA	NA	PLINK	A
3	54632324	54634184	33	1861	ENSSSCG00000008179	+	PLINK	A
3	54967885	54969785	29	1901	ENSSSCG00000037136	+	PLINK	A
3	54970865	54972478	22	1614	ENSSSCG00000037136	+	PLINK	A
3	55368992	55370685	25	1694	ENSSSCG00000008187	+	PLINK	A
3	55370717	55372105	30	1389	ENSSSCG00000008187	+	PLINK	A
3	55952195	55953993	28	1799	ENSSSCG00000033394	-	PLINK	A
3	57131181	57132940	40	1760	NA	NA	PLINK	A
3	57556185	57557834	21	1650	NA	NA	PLINK	A
3	57613384	57615419	40	2036	NA	NA	PLINK	A
3	57615582	57617485	52	1904	NA	NA	PLINK	A
3	57617572	57618579	23	1008	NA	NA	PLINK	A
3	57650922	57652291	25	1370	NA	NA	PLINK	A
3	57880054	57882991	42	2938	ENSSSCG00000008215	-	PLINK	A
3	57886553	57888217	30	1665	ENSSSCG00000008215	-	PLINK	A
3	57906247	57909211	42	2965	ENSSSCG00000008215	-	PLINK	A
3	57921245	57928274	98	7030	ENSSSCG00000008215	-	PLINK	A
3	57921245	57928274	98	7030	ENSSSCG00000023294	+	PLINK	A
3	57929126	57936293	63	7168	ENSSSCG00000008215	-	PLINK	A
3	57929126	57936293	63	7168	ENSSSCG00000023294	+	PLINK	A
3	57965204	57967649	43	2446	NA	NA	PLINK	A
3	58750446	58751909	35	1464	NA	NA	PLINK	A
3	58813007	58814545	19	1539	NA	NA	PLINK	A
3	58819435	58821444	23	2010	NA	NA	PLINK	A
3	58827275	58829593	51	2319	NA	NA	PLINK	A
3	58871295	58871428	4	134	ENSSSCG00000008227	+	PLINK	A
3	58947148	58947919	22	772	NA	NA	PLINK	A
3	58948762	58951540	67	2779	NA	NA	PLINK	A
3	58951601	58951612	2	12	NA	NA	PLINK	A
3	58952463	58955200	37	2738	NA	NA	PLINK	A
3	58957225	58961909	67	4685	NA	NA	PLINK	A
3	59735279	59736569	32	1291	NA	NA	PLINK	A
3	59935656	59937981	40	2326	ENSSSCG00000045529	-	PLINK	A
3	59938052	59938052	1	1	ENSSSCG00000045529	-	PLINK	A
3	59938217	59939105	19	889	ENSSSCG00000045529	-	PLINK	A
3	60022317	60023733	21	1417	ENSSSCG00000045529	-	PLINK	A
3	60238649	60239550	12	902	ENSSSCG00000051308	-	PLINK	A
3	60239896	60241658	27	1763	NA	NA	PLINK	A
3	60383676	60384434	12	759	NA	NA	PLINK	A
3	60565400	60566305	17	906	NA	NA	PLINK	A
3	60568253	60569566	19	1314	NA	NA	PLINK	A
3	60777820	60779620	28	1801	NA	NA	PLINK	A
3	61161930	61163653	47	1724	NA	NA	PLINK	A
3	61558004	61559779	28	1776	NA	NA	PLINK	A
3	61749730	61750662	20	933	NA	NA	PLINK	A
3	61751391	61753843	48	2453	NA	NA	PLINK	A
3	61756166	61756647	11	482	NA	NA	PLINK	A
3	61761427	61765050	61	3624	NA	NA	PLINK	A
3	61765129	61765737	13	609	NA	NA	PLINK	A
3	61873844	61874429	12	586	NA	NA	PLINK	A
3	62022000	62022107	2	108	NA	NA	PLINK	A
3	63456799	63457637	13	839	ENSSSCG00000008250	-	PLINK	A
3	63678510	63680147	39	1638	ENSSSCG00000008250	-	PLINK	A
3	63699193	63701226	29	2034	ENSSSCG00000008250	-	PLINK	A
3	63751733	63753632	42	1900	ENSSSCG00000008250	-	PLINK	A
3	64028760	64030338	21	1579	ENSSSCG00000008250	-	PLINK	A
3	64202060	64203115	14	1056	ENSSSCG00000008250	-	PLINK	A
3	64222426	64224206	26	1781	ENSSSCG00000008250	-	PLINK	A
3	64697986	64701039	56	3054	NA	NA	PLINK	A
3	64835864	64835966	3	103	ENSSSCG00000037620	+	PLINK	A
3	64836159	64839104	85	2946	ENSSSCG00000037620	+	PLINK	A
3	64847753	64847905	3	153	ENSSSCG00000037620	+	PLINK	A
3	64847753	64847905	3	153	ENSSSCG00000031177	-	PLINK	A
3	66828231	66829699	30	1469	ENSSSCG00000008259	+	PLINK	A
3	67090272	67091537	18	1266	ENSSSCG00000050709	-	PLINK	A
3	67162924	67168441	97	5518	ENSSSCG00000050709	-	PLINK	A
3	67170008	67170403	4	396	ENSSSCG00000050709	-	PLINK	A
3	67578584	67581281	34	2698	ENSSSCG00000021287	+	PLINK	A
3	67578584	67581281	34	2698	ENSSSCG00000021007	-	PLINK	A
3	67587443	67589516	52	2074	ENSSSCG00000021287	+	PLINK	A
3	67587443	67589516	52	2074	ENSSSCG00000021007	-	PLINK	A
3	68081097	68081097	1	1	ENSSSCG00000038307	-	PLINK	A
3	68134628	68135250	31	623	NA	NA	PLINK	A
3	68135291	68137909	53	2619	NA	NA	PLINK	A
3	68303083	68304411	25	1329	NA	NA	PLINK	A
3	68305531	68306019	8	489	NA	NA	PLINK	A
3	68306138	68306413	4	276	NA	NA	PLINK	A
3	68306531	68308117	23	1587	NA	NA	PLINK	A
3	68308978	68311492	32	2515	NA	NA	PLINK	A
3	68312513	68314002	24	1490	NA	NA	PLINK	A
3	68745231	68745343	3	113	ENSSSCG00000027320	+	PLINK	A
3	68745542	68746868	39	1327	ENSSSCG00000027320	+	PLINK	A
3	68802074	68802245	3	172	ENSSSCG00000027320	+	PLINK	A
3	68803523	68803678	3	156	ENSSSCG00000027320	+	PLINK	A
3	70635973	70637335	20	1363	NA	NA	PLINK	A
3	70641601	70641601	1	1	NA	NA	PLINK	A
3	70641810	70642479	8	670	NA	NA	PLINK	A
3	71051233	71051777	19	545	ENSSSCG00000008312	-	PLINK	A
3	71051781	71053135	19	1355	ENSSSCG00000008312	-	PLINK	A
3	71874141	71875549	23	1409	ENSSSCG00000046341	-	PLINK	A
3	72173196	72174604	21	1409	NA	NA	PLINK	A
3	73259875	73262722	62	2848	ENSSSCG00000008340	-	PLINK	A
3	73340721	73344677	57	3957	ENSSSCG00000008340	-	PLINK	A
3	73629141	73631408	34	2268	ENSSSCG00000008344	-	PLINK	A
3	73649259	73650535	19	1277	ENSSSCG00000008344	-	PLINK	A
3	73650807	73651034	4	228	NA	NA	PLINK	A
3	73766264	73767454	20	1191	ENSSSCG00000038148	-	PLINK	A
3	73766264	73767454	20	1191	ENSSSCG00000008346	-	PLINK	A
3	73767528	73768041	8	514	ENSSSCG00000038148	-	PLINK	A
3	73767528	73768041	8	514	ENSSSCG00000008346	-	PLINK	A
3	73783686	73788353	58	4668	ENSSSCG00000038148	-	PLINK	A
3	73783686	73788353	58	4668	ENSSSCG00000008346	-	PLINK	A
3	73798710	73800614	32	1905	ENSSSCG00000008346	-	PLINK	A
3	73800691	73807916	161	7226	ENSSSCG00000008346	-	PLINK	A
3	73812657	73814225	31	1569	ENSSSCG00000008346	-	PLINK	A
3	73815505	73816777	21	1273	ENSSSCG00000008346	-	PLINK	A
3	73817068	73817132	2	65	ENSSSCG00000008346	-	PLINK	A
3	73817200	73818750	21	1551	ENSSSCG00000008346	-	PLINK	A
3	74461163	74463606	44	2444	ENSSSCG00000051780	+	PLINK	A
3	74487549	74489115	33	1567	NA	NA	PLINK	A
3	74505132	74505377	5	246	NA	NA	PLINK	A
3	74505841	74507704	27	1864	NA	NA	PLINK	A
3	74544240	74545676	27	1437	NA	NA	PLINK	A
3	74551451	74552749	25	1299	NA	NA	PLINK	A
3	76983666	76984010	6	345	ENSSSCG00000041193	+	PLINK	A
3	78348952	78349170	9	219	ENSSSCG00000025751	-	PLINK	A
3	78373033	78373398	7	366	ENSSSCG00000025751	-	PLINK	A
3	84141997	84142357	7	361	ENSSSCG00000049247	+	PLINK	A
3	84143730	84145590	42	1861	ENSSSCG00000049247	+	PLINK	A
3	84147072	84150883	58	3812	ENSSSCG00000049247	+	PLINK	A
3	84218034	84220347	73	2314	NA	NA	PLINK	A
3	84224173	84225449	29	1277	NA	NA	PLINK	A
3	84813555	84814447	21	893	NA	NA	PLINK	A
3	84819857	84821785	36	1929	NA	NA	PLINK	A
3	84826393	84828647	35	2255	NA	NA	PLINK	A
3	84860029	84866294	110	6266	NA	NA	PLINK	A
3	84867749	84869425	23	1677	NA	NA	PLINK	A
3	86725530	86726105	10	576	ENSSSCG00000040786	-	PLINK	A
3	87473317	87473864	9	548	ENSSSCG00000008415	+	PLINK	A
3	87474876	87475458	9	583	ENSSSCG00000008415	+	PLINK	A
3	87731108	87733027	27	1920	NA	NA	PLINK	A
3	87756171	87757405	14	1235	NA	NA	PLINK	A
3	87757420	87757861	12	442	NA	NA	PLINK	A
3	87759873	87763025	48	3153	NA	NA	PLINK	A
3	87772319	87773680	20	1362	NA	NA	PLINK	A
3	87777838	87778249	3	412	NA	NA	PLINK	A
3	87778263	87779216	12	954	NA	NA	PLINK	A
3	87779258	87781469	40	2212	NA	NA	PLINK	A
3	87794053	87795670	43	1618	NA	NA	PLINK	A
3	88068712	88069364	11	653	NA	NA	PLINK	A
3	88293827	88297147	61	3321	NA	NA	PLINK	A
3	88297152	88297340	5	189	NA	NA	PLINK	A
3	88297465	88299023	32	1559	NA	NA	PLINK	A
3	88318812	88319989	18	1178	NA	NA	PLINK	A
3	88319998	88321060	23	1063	NA	NA	PLINK	A
3	88322020	88323130	23	1111	NA	NA	PLINK	A
3	88336331	88339775	53	3445	NA	NA	PLINK	A
3	88394165	88395246	18	1082	NA	NA	PLINK	A
3	88395372	88397651	45	2280	NA	NA	PLINK	A
3	88405981	88409099	43	3119	NA	NA	PLINK	A
3	88412832	88413035	6	204	NA	NA	PLINK	A
3	88413807	88414486	13	680	NA	NA	PLINK	A
3	88481891	88483802	28	1912	NA	NA	PLINK	A
3	88487785	88488533	16	749	NA	NA	PLINK	A
3	91436443	91438523	32	2081	ENSSSCG00000041973	+	PLINK	A
3	91929199	91930191	18	993	ENSSSCG00000033106	-	PLINK	A
3	91930244	91930731	11	488	ENSSSCG00000033106	-	PLINK	A
3	91932346	91934288	28	1943	ENSSSCG00000033106	-	PLINK	A
3	91934349	91936653	42	2305	ENSSSCG00000033106	-	PLINK	A
3	92887234	92887421	4	188	NA	NA	PLINK	A
3	92887536	92887774	8	239	NA	NA	PLINK	A
3	92931416	92932378	15	963	NA	NA	PLINK	A
3	92934134	92935054	15	921	NA	NA	PLINK	A
3	92935506	92941512	102	6007	NA	NA	PLINK	A
3	92942332	92945268	41	2937	NA	NA	PLINK	A
3	92945336	92945336	1	1	NA	NA	PLINK	A
3	93005580	93009066	49	3487	ENSSSCG00000008427	+	PLINK	A
3	93009535	93010795	25	1261	ENSSSCG00000008427	+	PLINK	A
3	93094460	93094783	7	324	ENSSSCG00000008428	-	PLINK	A
3	93104820	93106952	31	2133	ENSSSCG00000008428	-	PLINK	A
3	93143894	93146259	38	2366	ENSSSCG00000008428	-	PLINK	A
3	93179829	93180486	10	658	ENSSSCG00000008429	-	PLINK	A
3	93180526	93181955	33	1430	ENSSSCG00000008429	-	PLINK	A
3	93216102	93217299	43	1198	NA	NA	PLINK	A
3	93223107	93225390	40	2284	NA	NA	PLINK	A
3	93229176	93235900	140	6725	ENSSSCG00000044676	-	PLINK	A
3	93238522	93240650	29	2129	ENSSSCG00000044676	-	PLINK	A
3	93259127	93260750	26	1624	ENSSSCG00000044676	-	PLINK	A
3	93260789	93260804	3	16	ENSSSCG00000044676	-	PLINK	A
3	93275379	93278840	63	3462	ENSSSCG00000044860	+	PLINK	A
3	93436723	93438476	24	1754	ENSSSCG00000008433	+	PLINK	A
3	93509994	93512333	53	2340	ENSSSCG00000008434	-	PLINK	A
3	93528790	93530602	17	1813	ENSSSCG00000008434	-	PLINK	A
3	93602100	93602728	14	629	ENSSSCG00000021325	+	PLINK	A
3	93602756	93610145	132	7390	ENSSSCG00000021325	+	PLINK	A
3	93614186	93616936	95	2751	ENSSSCG00000021325	+	PLINK	A
3	93660623	93662015	13	1393	NA	NA	PLINK	A
3	93668216	93669551	17	1336	NA	NA	PLINK	A
3	93975887	93978349	59	2463	ENSSSCG00000031261	-	PLINK	A
3	93978735	93980969	28	2235	ENSSSCG00000031261	-	PLINK	A
3	94119484	94121495	39	2012	NA	NA	PLINK	A
3	94122282	94124347	40	2066	NA	NA	PLINK	A
3	94124827	94126261	27	1435	NA	NA	PLINK	A
3	94126323	94127790	31	1468	NA	NA	PLINK	A
3	94127832	94129150	31	1319	NA	NA	PLINK	A
3	94131490	94132781	29	1292	NA	NA	PLINK	A
3	94132837	94133670	11	834	NA	NA	PLINK	A
3	94134889	94135534	24	646	NA	NA	PLINK	A
3	94135778	94139569	68	3792	NA	NA	PLINK	A
3	94140096	94140604	14	509	NA	NA	PLINK	A
3	94142102	94145497	68	3396	NA	NA	PLINK	A
3	94156879	94160163	43	3285	NA	NA	PLINK	A
3	94205593	94206372	15	780	ENSSSCG00000008443	-	PLINK	A
3	94208540	94210449	26	1910	ENSSSCG00000008443	-	PLINK	A
3	94210458	94214343	69	3886	ENSSSCG00000008443	-	PLINK	A
3	94214458	94215032	20	575	ENSSSCG00000008443	-	PLINK	A
3	94383506	94384180	9	675	ENSSSCG00000008444	-	PLINK	A
3	94493512	94496285	37	2774	ENSSSCG00000008444	-	PLINK	A
3	94506965	94507360	4	396	ENSSSCG00000008444	-	PLINK	A
3	94508726	94509031	9	306	ENSSSCG00000008444	-	PLINK	A
3	94510038	94512142	34	2105	ENSSSCG00000008444	-	PLINK	A
3	94514030	94514261	10	232	ENSSSCG00000008444	-	PLINK	A
3	94715965	94724738	175	8774	ENSSSCG00000008444	-	PLINK	A
3	95505943	95506441	7	499	NA	NA	PLINK	A
3	97348236	97348378	9	143	NA	NA	PLINK	A
3	97353337	97354771	17	1435	NA	NA	PLINK	A
3	97476598	97478438	30	1841	NA	NA	PLINK	A
3	97534771	97535330	17	560	NA	NA	PLINK	A
3	97810937	97811830	28	894	NA	NA	PLINK	A
3	97811852	97813479	40	1628	NA	NA	PLINK	A
3	97813747	97815898	38	2152	NA	NA	PLINK	A
3	97924505	97925998	19	1494	NA	NA	PLINK	A
3	98289530	98291154	23	1625	ENSSSCG00000046191	-	PLINK	A
3	98295805	98299627	80	3823	ENSSSCG00000046191	-	PLINK	A
3	98299680	98300731	30	1052	NA	NA	PLINK	A
3	98430845	98433380	51	2536	NA	NA	PLINK	A
3	98482812	98483668	24	857	NA	NA	PLINK	A
3	98484704	98485013	7	310	NA	NA	PLINK	A
3	98485857	98487254	17	1398	NA	NA	PLINK	A
3	98493782	98494666	15	885	NA	NA	PLINK	A
3	98496909	98498521	30	1613	NA	NA	PLINK	A
3	98502548	98504087	24	1540	NA	NA	PLINK	A
3	98568809	98571351	42	2543	NA	NA	PLINK	A
3	98677980	98682702	110	4723	NA	NA	PLINK	A
3	98703108	98705950	49	2843	NA	NA	PLINK	A
3	98705982	98705982	1	1	NA	NA	PLINK	A
3	98706631	98707028	13	398	NA	NA	PLINK	A
3	98748816	98748905	4	90	NA	NA	PLINK	A
3	98750560	98750651	3	92	NA	NA	PLINK	A
3	98764073	98764848	14	776	NA	NA	PLINK	A
3	98817928	98819462	32	1535	NA	NA	PLINK	A
3	98819819	98820430	21	612	NA	NA	PLINK	A
3	98821191	98823829	66	2639	NA	NA	PLINK	A
3	98823958	98824464	8	507	NA	NA	PLINK	A
3	98863844	98865808	24	1965	NA	NA	PLINK	A
3	98911161	98913083	39	1923	NA	NA	PLINK	A
3	98918561	98920687	54	2127	NA	NA	PLINK	A
3	98955856	98957694	36	1839	NA	NA	PLINK	A
3	99134494	99136153	21	1660	NA	NA	PLINK	A
3	99305005	99308657	49	3653	NA	NA	PLINK	A
3	99355144	99356697	29	1554	NA	NA	PLINK	A
3	99371081	99371398	2	318	NA	NA	PLINK	A
3	99406800	99407980	14	1181	NA	NA	PLINK	A
3	99408002	99408570	14	569	NA	NA	PLINK	A
3	99408619	99410128	27	1510	NA	NA	PLINK	A
3	99464022	99467693	54	3672	NA	NA	PLINK	A
3	99508021	99508318	7	298	ENSSSCG00000048362	+	PLINK	A
3	99513259	99514306	11	1048	NA	NA	PLINK	A
3	99537767	99544272	99	6506	NA	NA	PLINK	A
3	99544400	99546774	40	2375	NA	NA	PLINK	A
3	99561796	99562857	23	1062	NA	NA	PLINK	A
3	99562937	99564994	43	2058	NA	NA	PLINK	A
3	99565405	99567476	31	2072	NA	NA	PLINK	A
3	100498626	100500445	44	1820	NA	NA	PLINK	A
3	100502196	100503261	37	1066	NA	NA	PLINK	A
3	100546094	100546327	6	234	NA	NA	PLINK	A
3	100546361	100548560	52	2200	NA	NA	PLINK	A
3	100562120	100563594	25	1475	ENSSSCG00000008470	+	PLINK	A
3	100711000	100711884	12	885	NA	NA	PLINK	A
3	100739677	100741785	36	2109	NA	NA	PLINK	A
3	100774402	100776364	26	1963	NA	NA	PLINK	A
3	100776635	100778143	22	1509	NA	NA	PLINK	A
3	102337867	102339227	21	1361	ENSSSCG00000008488	-	PLINK	A
3	103514283	103514622	4	340	NA	NA	PLINK	A
3	104229570	104232083	89	2514	NA	NA	PLINK	A
3	104244691	104250081	68	5391	NA	NA	PLINK	A
3	104292387	104296239	64	3853	NA	NA	PLINK	A
3	104329633	104335381	100	5749	NA	NA	PLINK	A
3	104335424	104336248	21	825	NA	NA	PLINK	A
3	104340302	104344753	75	4452	NA	NA	PLINK	A
3	104345617	104349332	99	3716	NA	NA	PLINK	A
3	104349406	104362900	186	13495	NA	NA	PLINK	A
3	104464432	104471370	90	6939	NA	NA	PLINK	A
3	104471375	104491563	273	20189	NA	NA	PLINK	A
3	104500176	104502022	28	1847	NA	NA	PLINK	A
3	104518215	104521030	37	2816	NA	NA	PLINK	A
3	104539395	104540371	7	977	NA	NA	PLINK	A
3	104540522	104541499	13	978	NA	NA	PLINK	A
3	104547237	104549767	32	2531	NA	NA	PLINK	A
3	104554342	104556008	31	1667	NA	NA	PLINK	A
3	104556136	104560434	61	4299	NA	NA	PLINK	A
3	104561772	104565465	53	3694	NA	NA	PLINK	A
3	104593852	104595838	29	1987	NA	NA	PLINK	A
3	104597216	104600432	48	3217	NA	NA	PLINK	A
3	104603634	104610085	104	6452	NA	NA	PLINK	A
3	104612927	104618712	84	5786	NA	NA	PLINK	A
3	104652031	104657114	105	5084	NA	NA	PLINK	A
3	104681800	104685253	57	3454	NA	NA	PLINK	A
3	104805921	104807785	40	1865	ENSSSCG00000044766	+	PLINK	A
3	104855749	104858388	64	2640	NA	NA	PLINK	A
3	104858397	104860826	35	2430	NA	NA	PLINK	A
3	104870843	104872767	26	1925	NA	NA	PLINK	A
3	105012695	105022568	189	9874	NA	NA	PLINK	A
3	105029679	105031564	53	1886	NA	NA	PLINK	A
3	105044309	105047095	67	2787	NA	NA	PLINK	A
3	105048621	105051482	87	2862	NA	NA	PLINK	A
3	105058318	105059037	6	720	NA	NA	PLINK	A
3	105059857	105064460	83	4604	NA	NA	PLINK	A
3	105069876	105071527	23	1652	NA	NA	PLINK	A
3	105124759	105124842	3	84	NA	NA	PLINK	A
3	105395471	105405149	179	9679	NA	NA	PLINK	A
3	105551489	105553395	26	1907	NA	NA	PLINK	A
3	105598863	105600794	39	1932	ENSSSCG00000044008	-	PLINK	A
3	105600875	105609373	177	8499	ENSSSCG00000044008	-	PLINK	A
3	105609523	105609980	8	458	ENSSSCG00000044008	-	PLINK	A
3	105613944	105616420	39	2477	ENSSSCG00000044008	-	PLINK	A
3	105627950	105629678	42	1729	ENSSSCG00000044008	-	PLINK	A
3	105635734	105641153	69	5420	ENSSSCG00000044008	-	PLINK	A
3	105661704	105663847	33	2144	ENSSSCG00000044008	-	PLINK	A
3	105665109	105668005	68	2897	ENSSSCG00000044008	-	PLINK	A
3	105669085	105672172	66	3088	ENSSSCG00000044008	-	PLINK	A
3	105750682	105751786	35	1105	NA	NA	PLINK	A
3	105755189	105756805	22	1617	NA	NA	PLINK	A
3	105769755	105771061	32	1307	NA	NA	PLINK	A
3	105855810	105857383	27	1574	NA	NA	PLINK	A
3	105882543	105887405	61	4863	NA	NA	PLINK	A
3	105888077	105890006	27	1930	NA	NA	PLINK	A
3	105907495	105909300	26	1806	ENSSSCG00000019040	+	PLINK	A
3	106042887	106043018	8	132	NA	NA	PLINK	A
3	106054427	106054461	5	35	NA	NA	PLINK	A
3	106054551	106057810	80	3260	NA	NA	PLINK	A
3	106101685	106104770	54	3086	ENSSSCG00000008509	-	PLINK	A
3	106113949	106116222	55	2274	ENSSSCG00000008509	-	PLINK	A
3	106156872	106157069	3	198	ENSSSCG00000008509	-	PLINK	A
3	106157336	106158736	22	1401	ENSSSCG00000008509	-	PLINK	A
3	106179305	106181472	52	2168	ENSSSCG00000008509	-	PLINK	A
3	106219032	106220682	30	1651	NA	NA	PLINK	A
3	106230405	106233051	44	2647	ENSSSCG00000047226	+	PLINK	A
3	106269777	106270322	18	546	NA	NA	PLINK	A
3	106270385	106278973	262	8589	NA	NA	PLINK	A
3	106279020	106279030	3	11	NA	NA	PLINK	A
3	106279694	106280095	18	402	NA	NA	PLINK	A
3	106280150	106281354	26	1205	NA	NA	PLINK	A
3	106586444	106588683	35	2240	ENSSSCG00000008510	-	PLINK	A
3	106660566	106664491	77	3926	ENSSSCG00000008510	-	PLINK	A
3	106667789	106675501	181	7713	ENSSSCG00000008510	-	PLINK	A
3	106675555	106696145	354	20591	ENSSSCG00000008510	-	PLINK	A
3	106696172	106702790	96	6619	ENSSSCG00000008510	-	PLINK	A
3	106704052	106705460	33	1409	ENSSSCG00000008510	-	PLINK	A
3	106720173	106723405	59	3233	ENSSSCG00000008510	-	PLINK	A
3	106733374	106758334	400	24961	NA	NA	PLINK	A
3	106759138	106768768	227	9631	NA	NA	PLINK	A
3	106768779	106771798	54	3020	NA	NA	PLINK	A
3	106802562	106804331	39	1770	ENSSSCG00000050704	-	PLINK	A
3	106842824	106854207	171	11384	ENSSSCG00000008512	-	PLINK	A
3	106854216	106863189	130	8974	ENSSSCG00000008512	-	PLINK	A
3	106899517	106913265	202	13749	ENSSSCG00000008512	-	PLINK	A
3	106913416	106914135	11	720	ENSSSCG00000008512	-	PLINK	A
3	106914270	106920040	113	5771	ENSSSCG00000008512	-	PLINK	A
3	106920287	106925209	99	4923	ENSSSCG00000008512	-	PLINK	A
3	106929187	106937205	119	8019	ENSSSCG00000008512	-	PLINK	A
3	106938979	106941734	24	2756	ENSSSCG00000008512	-	PLINK	A
3	106941823	106945902	60	4080	ENSSSCG00000008512	-	PLINK	A
3	106945994	106949849	58	3856	ENSSSCG00000008512	-	PLINK	A
3	106949997	106954628	86	4632	ENSSSCG00000008512	-	PLINK	A
3	107049894	107052653	41	2760	ENSSSCG00000008513	-	PLINK	A
3	107058539	107060816	38	2278	ENSSSCG00000008513	-	PLINK	A
3	107087825	107089565	33	1741	ENSSSCG00000008513	-	PLINK	A
3	107345819	107362576	452	16758	NA	NA	PLINK	A
3	107708136	107728131	348	19996	ENSSSCG00000018619	+	PLINK	A
3	107728251	107739784	238	11534	NA	NA	PLINK	A
3	107741204	107745541	69	4338	ENSSSCG00000047662	-	PLINK	A
3	107751491	107769471	330	17981	NA	NA	PLINK	A
3	107774761	107777070	52	2310	NA	NA	PLINK	A
3	107777245	107785806	201	8562	ENSSSCG00000046957	-	PLINK	A
3	107786360	107788206	63	1847	ENSSSCG00000046957	-	PLINK	A
3	107788245	107793345	83	5101	ENSSSCG00000046957	-	PLINK	A
3	107793371	107818917	336	25547	NA	NA	PLINK	A
3	107831279	107840086	142	8808	ENSSSCG00000008521	+	PLINK	A
3	107840628	107857054	207	16427	ENSSSCG00000008521	+	PLINK	A
3	107859398	107882667	389	23270	ENSSSCG00000008521	+	PLINK	A
3	107883867	107898823	230	14957	ENSSSCG00000042159	+	PLINK	A
3	107883867	107898823	230	14957	ENSSSCG00000008521	+	PLINK	A
3	107901988	107906300	57	4313	ENSSSCG00000049634	-	PLINK	A
3	107901988	107906300	57	4313	ENSSSCG00000042159	+	PLINK	A
3	107901988	107906300	57	4313	ENSSSCG00000008521	+	PLINK	A
3	107906421	107906990	14	570	ENSSSCG00000042159	+	PLINK	A
3	107906421	107906990	14	570	ENSSSCG00000008521	+	PLINK	A
3	107914478	107916317	27	1840	ENSSSCG00000008521	+	PLINK	A
3	107916927	107919659	41	2733	ENSSSCG00000008521	+	PLINK	A
3	107927474	107937093	152	9620	NA	NA	PLINK	A
3	107948510	107954117	80	5608	NA	NA	PLINK	A
3	107975147	107977198	26	2052	NA	NA	PLINK	A
3	107977542	107980554	41	3013	NA	NA	PLINK	A
3	107981918	107983965	34	2048	NA	NA	PLINK	A
3	107992003	107993842	46	1840	ENSSSCG00000008522	+	PLINK	A
3	107994122	107995444	22	1323	ENSSSCG00000008522	+	PLINK	A
3	107995528	107996073	9	546	ENSSSCG00000008522	+	PLINK	A
3	108023062	108024053	21	992	ENSSSCG00000008522	+	PLINK	A
3	108024070	108029363	88	5294	ENSSSCG00000008522	+	PLINK	A
3	108042930	108046674	68	3745	ENSSSCG00000008522	+	PLINK	A
3	108048009	108049102	26	1094	ENSSSCG00000008522	+	PLINK	A
3	108057613	108058151	14	539	ENSSSCG00000008522	+	PLINK	A
3	108058443	108059891	30	1449	ENSSSCG00000008522	+	PLINK	A
3	108072311	108072474	3	164	ENSSSCG00000008522	+	PLINK	A
3	108072751	108074991	36	2241	ENSSSCG00000008522	+	PLINK	A
3	108091720	108098405	86	6686	NA	NA	PLINK	A
3	108099387	108100497	22	1111	NA	NA	PLINK	A
3	108116329	108119987	85	3659	ENSSSCG00000035987	-	PLINK	A
3	108123116	108125034	28	1919	ENSSSCG00000035987	-	PLINK	A
3	108130087	108132902	61	2816	ENSSSCG00000035987	-	PLINK	A
3	108134797	108137777	67	2981	ENSSSCG00000035987	-	PLINK	A
3	108137853	108143798	142	5946	NA	NA	PLINK	A
3	108143818	108152361	154	8544	ENSSSCG00000024781	+	PLINK	A
3	108152367	108154783	55	2417	ENSSSCG00000024781	+	PLINK	A
3	108178036	108180045	61	2010	ENSSSCG00000024781	+	PLINK	A
3	108344638	108355338	222	10701	ENSSSCG00000008524	+	PLINK	A
3	108355393	108355393	1	1	ENSSSCG00000008524	+	PLINK	A
3	108358898	108360948	77	2051	ENSSSCG00000008524	+	PLINK	A
3	108361655	108361994	16	340	ENSSSCG00000008524	+	PLINK	A
3	108362018	108365814	75	3797	ENSSSCG00000008524	+	PLINK	A
3	108472306	108473949	30	1644	ENSSSCG00000008524	+	PLINK	A
3	108513738	108515416	38	1679	ENSSSCG00000008524	+	PLINK	A
3	108527650	108529665	29	2016	ENSSSCG00000008524	+	PLINK	A
3	108533225	108535424	38	2200	ENSSSCG00000020986	+	PLINK	A
3	108533225	108535424	38	2200	ENSSSCG00000008524	+	PLINK	A
3	109012016	109012051	2	36	ENSSSCG00000047344	-	PLINK	A
3	109592535	109592609	3	75	ENSSSCG00000008533	+	PLINK	A
3	109660991	109661750	13	760	ENSSSCG00000008533	+	PLINK	A
3	110106316	110108167	30	1852	NA	NA	PLINK	A
3	110132370	110134410	31	2041	ENSSSCG00000008535	-	PLINK	A
3	110142774	110144842	30	2069	ENSSSCG00000008535	-	PLINK	A
3	110171546	110173182	27	1637	ENSSSCG00000008535	-	PLINK	A
3	110191009	110191308	9	300	NA	NA	PLINK	A
3	110191370	110193735	55	2366	NA	NA	PLINK	A
3	110383795	110383826	2	32	ENSSSCG00000030147	+	PLINK	A
3	110513353	110515983	61	2631	ENSSSCG00000048711	+	PLINK	A
3	110516122	110517802	22	1681	ENSSSCG00000048711	+	PLINK	A
3	110554300	110558315	87	4016	NA	NA	PLINK	A
3	110558471	110567972	171	9502	NA	NA	PLINK	A
3	110629397	110630610	55	1214	ENSSSCG00000034756	-	PLINK	A
3	110634647	110635209	10	563	ENSSSCG00000034756	-	PLINK	A
3	110635520	110637526	40	2007	ENSSSCG00000034756	-	PLINK	A
3	110642944	110649224	154	6281	ENSSSCG00000046984	+	PLINK	A
3	110642944	110649224	154	6281	ENSSSCG00000034756	-	PLINK	A
3	110652415	110652965	12	551	ENSSSCG00000046984	+	PLINK	A
3	110652415	110652965	12	551	ENSSSCG00000034756	-	PLINK	A
3	110653153	110656415	110	3263	ENSSSCG00000046984	+	PLINK	A
3	110653153	110656415	110	3263	ENSSSCG00000034756	-	PLINK	A
3	110656477	110658496	65	2020	ENSSSCG00000046984	+	PLINK	A
3	110656477	110658496	65	2020	ENSSSCG00000034756	-	PLINK	A
3	110678361	110680479	48	2119	ENSSSCG00000034756	-	PLINK	A
3	110700506	110702406	52	1901	ENSSSCG00000034756	-	PLINK	A
3	110756818	110757268	14	451	NA	NA	PLINK	A
3	110761441	110763182	37	1742	NA	NA	PLINK	A
3	110779390	110780960	42	1571	NA	NA	PLINK	A
3	110786047	110787677	29	1631	NA	NA	PLINK	A
3	110789354	110791290	32	1937	NA	NA	PLINK	A
3	110793482	110793958	8	477	NA	NA	PLINK	A
3	110795187	110796626	35	1440	NA	NA	PLINK	A
3	110864891	110868241	57	3351	ENSSSCG00000042039	-	PLINK	A
3	110919751	110922102	47	2352	ENSSSCG00000026465	-	PLINK	A
3	110973207	110978128	153	4922	ENSSSCG00000026465	-	PLINK	A
3	110978774	110980266	13	1493	ENSSSCG00000026465	-	PLINK	A
3	110989508	110990780	20	1273	ENSSSCG00000026465	-	PLINK	A
3	111044375	111046221	46	1847	ENSSSCG00000026465	-	PLINK	A
3	111104990	111106771	46	1782	ENSSSCG00000026465	-	PLINK	A
3	111142764	111145389	52	2626	ENSSSCG00000026465	-	PLINK	A
3	111204945	111205813	9	869	ENSSSCG00000026465	-	PLINK	A
3	111205869	111206796	22	928	ENSSSCG00000026465	-	PLINK	A
3	111379624	111380009	4	386	ENSSSCG00000038001	+	PLINK	A
3	111595963	111598205	38	2243	ENSSSCG00000008545	-	PLINK	A
3	111595963	111598205	38	2243	ENSSSCG00000008546	-	PLINK	A
3	111954895	111955879	10	985	ENSSSCG00000008550	+	PLINK	A
3	111956092	111957603	38	1512	ENSSSCG00000008550	+	PLINK	A
3	111971958	111972756	10	799	ENSSSCG00000008550	+	PLINK	A
3	112090612	112091550	30	939	ENSSSCG00000029185	-	PLINK	A
3	112350279	112350674	14	396	ENSSSCG00000008563	-	PLINK	A
3	112613606	112613853	7	248	ENSSSCG00000008568	-	PLINK	A
3	112628464	112630710	33	2247	ENSSSCG00000030643	-	PLINK	A
3	112661089	112662210	21	1122	ENSSSCG00000030643	-	PLINK	A
3	112693043	112694671	26	1629	ENSSSCG00000008570	+	PLINK	A
3	112722919	112725685	48	2767	ENSSSCG00000008569	-	PLINK	A
3	112785189	112786429	14	1241	ENSSSCG00000008571	+	PLINK	A
3	112809237	112812294	28	3058	ENSSSCG00000008572	-	PLINK	A
3	112943203	112945217	44	2015	NA	NA	PLINK	A
3	112945441	112948344	86	2904	NA	NA	PLINK	A
3	113038137	113041378	45	3242	NA	NA	PLINK	A
3	113048969	113050972	33	2004	ENSSSCG00000008575	+	PLINK	A
3	113060631	113063925	65	3295	ENSSSCG00000008575	+	PLINK	A
3	113073991	113075628	25	1638	ENSSSCG00000008575	+	PLINK	A
3	113076922	113077002	3	81	ENSSSCG00000008575	+	PLINK	A
3	113077052	113078601	41	1550	ENSSSCG00000008575	+	PLINK	A
3	113079791	113084480	93	4690	ENSSSCG00000008575	+	PLINK	A
3	113105012	113112827	122	7816	ENSSSCG00000008575	+	PLINK	A
3	113115770	113119947	72	4178	ENSSSCG00000008575	+	PLINK	A
3	113121795	113125780	98	3986	ENSSSCG00000008575	+	PLINK	A
3	113125841	113130512	93	4672	ENSSSCG00000008575	+	PLINK	A
3	113158647	113161583	45	2937	ENSSSCG00000008575	+	PLINK	A
3	113161686	113161704	3	19	ENSSSCG00000008575	+	PLINK	A
3	113201547	113203184	34	1638	NA	NA	PLINK	A
3	113224129	113226020	44	1892	NA	NA	PLINK	A
3	113352400	113354629	43	2230	ENSSSCG00000008576	+	PLINK	A
3	113354719	113356503	31	1785	ENSSSCG00000008576	+	PLINK	A
3	113401053	113401428	11	376	ENSSSCG00000008576	+	PLINK	A
3	113401844	113402762	12	919	ENSSSCG00000008576	+	PLINK	A
3	113428720	113430588	24	1869	ENSSSCG00000008576	+	PLINK	A
3	113448532	113452005	44	3474	ENSSSCG00000008576	+	PLINK	A
3	113485588	113488852	68	3265	NA	NA	PLINK	A
3	113494177	113497378	88	3202	NA	NA	PLINK	A
3	113521514	113527071	100	5558	ENSSSCG00000041111	+	PLINK	A
3	113521514	113527071	100	5558	ENSSSCG00000044418	-	PLINK	A
3	113539099	113540086	21	988	ENSSSCG00000029413	+	PLINK	A
3	113570834	113572668	28	1835	ENSSSCG00000029413	+	PLINK	A
3	113599267	113601553	31	2287	ENSSSCG00000029413	+	PLINK	A
3	113613057	113615851	81	2795	NA	NA	PLINK	A
3	113624657	113626923	61	2267	NA	NA	PLINK	A
3	113628078	113631324	83	3247	NA	NA	PLINK	A
3	113634482	113634482	1	1	NA	NA	PLINK	A
3	113634531	113636448	53	1918	NA	NA	PLINK	A
3	113636572	113637342	23	771	NA	NA	PLINK	A
3	113640247	113645276	169	5030	NA	NA	PLINK	A
3	113647489	113650078	82	2590	NA	NA	PLINK	A
3	113655048	113660599	135	5552	NA	NA	PLINK	A
3	113666689	113667702	22	1014	ENSSSCG00000021155	+	PLINK	A
3	113681875	113682071	5	197	ENSSSCG00000022933	-	PLINK	A
3	113688662	113690853	82	2192	ENSSSCG00000022933	-	PLINK	A
3	113719300	113720846	41	1547	ENSSSCG00000022933	-	PLINK	A
3	113760493	113761946	41	1454	NA	NA	PLINK	A
3	113831406	113847034	338	15629	ENSSSCG00000008577	+	PLINK	A
3	113847521	113849945	45	2425	ENSSSCG00000008577	+	PLINK	A
3	113851661	113851942	10	282	ENSSSCG00000008577	+	PLINK	A
3	113853752	113854259	11	508	ENSSSCG00000008577	+	PLINK	A
3	113859949	113863077	60	3129	NA	NA	PLINK	A
3	113881858	113883268	41	1411	ENSSSCG00000008578	+	PLINK	A
3	113914456	113916133	32	1678	ENSSSCG00000008578	+	PLINK	A
3	113916136	113916143	2	8	ENSSSCG00000008578	+	PLINK	A
3	113976142	113982224	145	6083	ENSSSCG00000008578	+	PLINK	A
3	114482796	114483306	14	511	ENSSSCG00000008583	+	PLINK	A
3	114483314	114485452	37	2139	ENSSSCG00000008583	+	PLINK	A
3	114535230	114545372	194	10143	ENSSSCG00000008582	-	PLINK	A
3	114535230	114545372	194	10143	ENSSSCG00000008584	-	PLINK	A
3	114545730	114550594	95	4865	ENSSSCG00000008582	-	PLINK	A
3	114545730	114550594	95	4865	ENSSSCG00000008584	-	PLINK	A
3	114552420	114573276	314	20857	ENSSSCG00000008582	-	PLINK	A
3	114552420	114573276	314	20857	ENSSSCG00000008584	-	PLINK	A
3	114573429	114577507	75	4079	ENSSSCG00000008582	-	PLINK	A
3	114573429	114577507	75	4079	ENSSSCG00000008584	-	PLINK	A
3	114578089	114583390	88	5302	ENSSSCG00000008585	+	PLINK	A
3	114578089	114583390	88	5302	ENSSSCG00000008582	-	PLINK	A
3	114583473	114593276	151	9804	ENSSSCG00000008585	+	PLINK	A
3	114583473	114593276	151	9804	ENSSSCG00000008582	-	PLINK	A
3	114593377	114608584	187	15208	ENSSSCG00000008586	+	PLINK	A
3	114593377	114608584	187	15208	ENSSSCG00000008587	+	PLINK	A
3	114593377	114608584	187	15208	ENSSSCG00000008582	-	PLINK	A
3	114863034	114867920	64	4887	NA	NA	PLINK	A
3	114912573	114913979	16	1407	ENSSSCG00000008593	-	PLINK	A
3	114992283	114993888	23	1606	ENSSSCG00000008593	-	PLINK	A
3	115030276	115032712	24	2437	ENSSSCG00000008593	-	PLINK	A
3	115105589	115107679	48	2091	ENSSSCG00000008593	-	PLINK	A
3	115120201	115122097	34	1897	ENSSSCG00000008593	-	PLINK	A
3	115122347	115124300	36	1954	ENSSSCG00000008593	-	PLINK	A
3	115133689	115135856	65	2168	ENSSSCG00000008593	-	PLINK	A
3	116612490	116615222	78	2733	NA	NA	PLINK	A
3	116615300	116621655	101	6356	NA	NA	PLINK	A
3	116799213	116800255	24	1043	NA	NA	PLINK	A
3	116894851	116901218	144	6368	NA	NA	PLINK	A
3	116901358	116903615	34	2258	NA	NA	PLINK	A
3	116905528	116909368	54	3841	NA	NA	PLINK	A
3	116909517	116910592	29	1076	NA	NA	PLINK	A
3	116930224	116930224	1	1	NA	NA	PLINK	A
3	116932584	116934701	41	2118	NA	NA	PLINK	A
3	116934823	116935193	7	371	NA	NA	PLINK	A
3	116947698	116949947	48	2250	NA	NA	PLINK	A
3	116955407	116957283	32	1877	NA	NA	PLINK	A
3	116967251	116969467	53	2217	NA	NA	PLINK	A
3	117077139	117079354	28	2216	NA	NA	PLINK	A
3	117079892	117081513	29	1622	NA	NA	PLINK	A
3	117088509	117090995	31	2487	NA	NA	PLINK	A
3	117148613	117150467	52	1855	NA	NA	PLINK	A
3	117154551	117156425	37	1875	NA	NA	PLINK	A
3	117159549	117162153	91	2605	NA	NA	PLINK	A
3	117162550	117164377	65	1828	NA	NA	PLINK	A
3	117165095	117165300	7	206	NA	NA	PLINK	A
3	117165380	117172712	230	7333	NA	NA	PLINK	A
3	117184015	117184488	13	474	NA	NA	PLINK	A
3	117221080	117224711	81	3632	NA	NA	PLINK	A
3	117226139	117226931	15	793	NA	NA	PLINK	A
3	117227740	117228341	15	602	NA	NA	PLINK	A
3	117486771	117489014	53	2244	ENSSSCG00000025357	+	PLINK	A
3	117489424	117490511	24	1088	ENSSSCG00000025357	+	PLINK	A
3	117490662	117495159	84	4498	ENSSSCG00000025357	+	PLINK	A
3	117738668	117740399	45	1732	NA	NA	PLINK	A
3	118319744	118322781	57	3038	NA	NA	PLINK	A
3	118331967	118334515	40	2549	NA	NA	PLINK	A
3	118409145	118410060	23	916	NA	NA	PLINK	A
3	118498725	118500771	53	2047	NA	NA	PLINK	A
3	118515513	118519379	64	3867	NA	NA	PLINK	A
3	118685288	118686028	14	741	ENSSSCG00000008606	+	PLINK	A
3	118688474	118688474	1	1	ENSSSCG00000008606	+	PLINK	A
3	118688754	118690797	30	2044	ENSSSCG00000008606	+	PLINK	A
3	118789898	118792785	47	2888	ENSSSCG00000008606	+	PLINK	A
3	118852877	118866043	182	13167	ENSSSCG00000008606	+	PLINK	A
3	118909832	118911558	30	1727	ENSSSCG00000008606	+	PLINK	A
3	118917883	118920333	45	2451	ENSSSCG00000008606	+	PLINK	A
3	119513650	119514603	32	954	NA	NA	PLINK	A
3	119514710	119515620	17	911	NA	NA	PLINK	A
3	119520014	119523051	37	3038	NA	NA	PLINK	A
3	119528792	119530917	31	2126	NA	NA	PLINK	A
3	119536294	119538735	38	2442	NA	NA	PLINK	A
3	119634961	119636290	38	1330	NA	NA	PLINK	A
3	119637810	119641342	69	3533	NA	NA	PLINK	A
3	119641405	119644794	96	3390	NA	NA	PLINK	A
3	119651111	119653041	55	1931	NA	NA	PLINK	A
3	119654227	119656102	34	1876	NA	NA	PLINK	A
3	119898760	119900268	25	1509	NA	NA	PLINK	A
3	119942171	119942877	8	707	NA	NA	PLINK	A
3	120535164	120535184	2	21	NA	NA	PLINK	A
3	120545271	120547160	35	1890	NA	NA	PLINK	A
3	120548347	120549747	25	1401	NA	NA	PLINK	A
3	120551916	120553192	26	1277	NA	NA	PLINK	A
3	120605514	120605514	1	1	NA	NA	PLINK	A
3	120731128	120732793	38	1666	NA	NA	PLINK	A
3	120733317	120733920	19	604	NA	NA	PLINK	A
3	121004001	121004626	10	626	ENSSSCG00000008617	+	PLINK	A
3	121158543	121158957	16	415	NA	NA	PLINK	A
3	121160620	121162471	41	1852	NA	NA	PLINK	A
3	121294814	121295352	3	539	NA	NA	PLINK	A
3	121356573	121356792	4	220	NA	NA	PLINK	A
3	121356866	121358832	33	1967	NA	NA	PLINK	A
3	121724880	121726590	39	1711	NA	NA	PLINK	A
3	121820194	121822653	39	2460	ENSSSCG00000008619	-	PLINK	A
3	121822878	121827091	69	4214	ENSSSCG00000008619	-	PLINK	A
3	121828279	121841078	169	12800	ENSSSCG00000008619	-	PLINK	A
3	121841213	121844018	65	2806	ENSSSCG00000008619	-	PLINK	A
3	121844137	121847077	64	2941	ENSSSCG00000008619	-	PLINK	A
3	121847665	121851586	117	3922	ENSSSCG00000008619	-	PLINK	A
3	121851638	121856658	124	5021	ENSSSCG00000008619	-	PLINK	A
3	121866447	121870774	136	4328	NA	NA	PLINK	A
[truncated: 24,540 more rows]

## Sheet: Prick ear
Chromosome	Start	End	Number of SNPs	Length [BPs]	Ensembl Gene Id	Strand	Tool	Parameterset
1	2704107	2705163	22	1057	NA	NA	PLINK	A
1	2748196	2750232	38	2037	NA	NA	PLINK	A
1	2812964	2814721	32	1758	ENSSSCG00000046965	-	PLINK	A
1	3510882	3512099	23	1218	NA	NA	PLINK	A
1	3591477	3591536	4	60	NA	NA	PLINK	A
1	3609423	3610143	7	721	NA	NA	PLINK	A
1	3612744	3613769	16	1026	NA	NA	PLINK	A
1	3640580	3641316	22	737	ENSSSCG00000044274	+	PLINK	A
1	3642012	3643460	15	1449	ENSSSCG00000044274	+	PLINK	A
1	3831383	3832074	11	692	NA	NA	PLINK	A
1	3833075	3833801	26	727	NA	NA	PLINK	A
1	3887729	3887958	5	230	NA	NA	PLINK	A
1	3953468	3954752	22	1285	NA	NA	PLINK	A
1	3996172	3996314	7	143	NA	NA	PLINK	A
1	4007739	4008963	15	1225	NA	NA	PLINK	A
1	4017005	4017005	1	1	NA	NA	PLINK	A
1	4105081	4106025	13	945	NA	NA	PLINK	A
1	4107565	4108693	21	1129	NA	NA	PLINK	A
1	4109421	4110496	28	1076	NA	NA	PLINK	A
1	4181599	4183777	34	2179	NA	NA	PLINK	A
1	5128697	5133974	114	5278	ENSSSCG00000038153	-	PLINK	A
1	5135947	5138849	54	2903	ENSSSCG00000038153	-	PLINK	A
1	5493429	5495140	36	1712	ENSSSCG00000004032	+	PLINK	A
1	5642927	5645032	46	2106	ENSSSCG00000004032	+	PLINK	A
1	5949381	5951460	57	2080	ENSSSCG00000004032	+	PLINK	A
1	6070780	6071512	10	733	ENSSSCG00000004032	+	PLINK	A
1	6096120	6097307	22	1188	ENSSSCG00000004032	+	PLINK	A
1	6097943	6099260	22	1318	ENSSSCG00000004032	+	PLINK	A
1	6527612	6530348	62	2737	ENSSSCG00000004032	+	PLINK	A
1	6565627	6567012	37	1386	ENSSSCG00000004032	+	PLINK	A
1	6941784	6943091	39	1308	ENSSSCG00000004037	-	PLINK	A
1	6943709	6943817	5	109	ENSSSCG00000004037	-	PLINK	A
1	7028546	7029795	17	1250	ENSSSCG00000004037	-	PLINK	A
1	7086926	7087855	22	930	ENSSSCG00000004038	+	PLINK	A
1	7199965	7199965	1	1	ENSSSCG00000004039	-	PLINK	A
1	7200226	7201540	49	1315	ENSSSCG00000004039	-	PLINK	A
1	7207899	7209280	20	1382	NA	NA	PLINK	A
1	7209460	7212020	59	2561	NA	NA	PLINK	A
1	7212131	7212731	21	601	NA	NA	PLINK	A
1	7961746	7962898	17	1153	NA	NA	PLINK	A
1	8144590	8146116	26	1527	ENSSSCG00000045315	+	PLINK	A
1	8169577	8170820	29	1244	ENSSSCG00000035342	-	PLINK	A
1	8169577	8170820	29	1244	ENSSSCG00000047337	+	PLINK	A
1	8516110	8517769	28	1660	ENSSSCG00000004057	-	PLINK	A
1	8518883	8520821	44	1939	ENSSSCG00000004057	-	PLINK	A
1	8520840	8523145	70	2306	ENSSSCG00000004057	-	PLINK	A
1	8708128	8709974	31	1847	ENSSSCG00000031776	-	PLINK	A
1	8713606	8715848	37	2243	ENSSSCG00000031776	-	PLINK	A
1	8942107	8943159	27	1053	ENSSSCG00000012314	+	PLINK	A
1	9072014	9072986	29	973	ENSSSCG00000012315	-	PLINK	A
1	9193251	9193812	9	562	ENSSSCG00000030535	-	PLINK	A
1	9194184	9195063	17	880	ENSSSCG00000030535	-	PLINK	A
1	9322031	9323471	37	1441	ENSSSCG00000045936	+	PLINK	A
1	9335917	9337911	76	1995	NA	NA	PLINK	A
1	9353871	9356147	43	2277	ENSSSCG00000035027	-	PLINK	A
1	9419180	9421296	44	2117	ENSSSCG00000035027	-	PLINK	A
1	9460787	9461143	6	357	ENSSSCG00000035027	-	PLINK	A
1	9482021	9483053	28	1033	ENSSSCG00000035027	-	PLINK	A
1	9512632	9513938	22	1307	ENSSSCG00000035027	-	PLINK	A
1	9531768	9532491	16	724	ENSSSCG00000035027	-	PLINK	A
1	9533887	9534315	6	429	ENSSSCG00000035027	-	PLINK	A
1	9536381	9536721	8	341	ENSSSCG00000035027	-	PLINK	A
1	9614009	9617523	48	3515	ENSSSCG00000035027	-	PLINK	A
1	9622158	9623402	31	1245	ENSSSCG00000038527	+	PLINK	A
1	9623679	9624326	19	648	ENSSSCG00000038527	+	PLINK	A
1	9636798	9639935	56	3138	NA	NA	PLINK	A
1	9640406	9643823	68	3418	NA	NA	PLINK	A
1	9644241	9646979	67	2739	NA	NA	PLINK	A
1	9647144	9652836	109	5693	NA	NA	PLINK	A
1	9656049	9656314	7	266	NA	NA	PLINK	A
1	9817752	9818746	29	995	ENSSSCG00000004064	-	PLINK	A
1	9840002	9841138	17	1137	ENSSSCG00000004064	-	PLINK	A
1	9841352	9841703	13	352	ENSSSCG00000004064	-	PLINK	A
1	9845621	9847640	31	2020	ENSSSCG00000004064	-	PLINK	A
1	9878842	9881423	55	2582	ENSSSCG00000004064	-	PLINK	A
1	9926441	9926525	4	85	ENSSSCG00000004064	-	PLINK	A
1	10037337	10039376	28	2040	ENSSSCG00000004064	-	PLINK	A
1	10144605	10145500	13	896	ENSSSCG00000004064	-	PLINK	A
1	10349029	10350785	29	1757	NA	NA	PLINK	A
1	10351444	10352746	28	1303	NA	NA	PLINK	A
1	10426085	10428040	33	1956	NA	NA	PLINK	A
1	10485579	10485682	3	104	NA	NA	PLINK	A
1	10502175	10503953	37	1779	NA	NA	PLINK	A
1	10542310	10544654	52	2345	NA	NA	PLINK	A
1	10570402	10571764	32	1363	NA	NA	PLINK	A
1	10595324	10597106	40	1783	NA	NA	PLINK	A
1	10597501	10600108	61	2608	NA	NA	PLINK	A
1	10611302	10612425	31	1124	NA	NA	PLINK	A
1	10832081	10832805	7	725	NA	NA	PLINK	A
1	12011404	12012020	12	617	ENSSSCG00000004070	-	PLINK	A
1	12012302	12013155	22	854	ENSSSCG00000004070	-	PLINK	A
1	12246585	12249133	41	2549	NA	NA	PLINK	A
1	12251617	12252955	28	1339	NA	NA	PLINK	A
1	12254820	12255988	17	1169	NA	NA	PLINK	A
1	12399198	12401408	56	2211	ENSSSCG00000043123	+	PLINK	A
1	12402828	12405517	51	2690	ENSSSCG00000043123	+	PLINK	A
1	13405419	13406831	19	1413	ENSSSCG00000004075	+	PLINK	A
1	14347248	14348008	4	761	ENSSSCG00000025777	-	PLINK	A
1	14533646	14533720	2	75	ENSSSCG00000004087	-	PLINK	A
1	15399750	15399820	3	71	ENSSSCG00000032778	-	PLINK	A
1	15506452	15508276	28	1825	ENSSSCG00000032778	-	PLINK	A
1	15508673	15509223	23	551	ENSSSCG00000032778	-	PLINK	A
1	15512423	15514431	33	2009	ENSSSCG00000032778	-	PLINK	A
1	15660103	15661403	31	1301	NA	NA	PLINK	A
1	15661426	15664067	32	2642	NA	NA	PLINK	A
1	15963327	15966314	50	2988	NA	NA	PLINK	A
1	17353595	17354340	19	746	ENSSSCG00000033175	-	PLINK	A
1	17740354	17741274	12	921	NA	NA	PLINK	A
1	17741570	17741570	1	1	NA	NA	PLINK	A
1	18302563	18304253	45	1691	ENSSSCG00000046455	-	PLINK	A
1	18304348	18306397	34	2050	ENSSSCG00000046455	-	PLINK	A
1	19958454	19960730	60	2277	ENSSSCG00000004121	+	PLINK	A
1	19973236	19979146	125	5911	ENSSSCG00000004121	+	PLINK	A
1	20259606	20260864	22	1259	NA	NA	PLINK	A
1	20419962	20423076	43	3115	ENSSSCG00000051757	-	PLINK	A
1	20428094	20430927	40	2834	ENSSSCG00000051757	-	PLINK	A
1	20443915	20446673	42	2759	ENSSSCG00000051757	-	PLINK	A
1	20449805	20451321	42	1517	ENSSSCG00000051757	-	PLINK	A
1	20755774	20756626	13	853	ENSSSCG00000004123	-	PLINK	A
1	20760635	20761879	19	1245	ENSSSCG00000004123	-	PLINK	A
1	20761893	20762162	10	270	ENSSSCG00000004123	-	PLINK	A
1	20775887	20776906	18	1020	ENSSSCG00000004123	-	PLINK	A
1	20859741	20860234	8	494	ENSSSCG00000004123	-	PLINK	A
1	20860359	20861042	14	684	ENSSSCG00000004123	-	PLINK	A
1	20872186	20873625	36	1440	ENSSSCG00000004123	-	PLINK	A
1	20905196	20906743	57	1548	ENSSSCG00000004123	-	PLINK	A
1	20917146	20919290	73	2145	ENSSSCG00000004123	-	PLINK	A
1	20920378	20922034	35	1657	ENSSSCG00000004123	-	PLINK	A
1	20922318	20923883	38	1566	ENSSSCG00000004123	-	PLINK	A
1	20931859	20933998	33	2140	ENSSSCG00000004123	-	PLINK	A
1	20935606	20935635	2	30	ENSSSCG00000004123	-	PLINK	A
1	20958284	20959470	42	1187	ENSSSCG00000004123	-	PLINK	A
1	21002085	21002921	19	837	ENSSSCG00000004123	-	PLINK	A
1	21003513	21004891	33	1379	ENSSSCG00000004123	-	PLINK	A
1	21079960	21080842	23	883	NA	NA	PLINK	A
1	21121000	21123054	48	2055	NA	NA	PLINK	A
1	21180813	21184367	55	3555	NA	NA	PLINK	A
1	21184454	21187019	70	2566	NA	NA	PLINK	A
1	21188649	21190466	37	1818	NA	NA	PLINK	A
1	21221215	21222969	25	1755	NA	NA	PLINK	A
1	21230242	21230987	22	746	NA	NA	PLINK	A
1	21453250	21453822	11	573	ENSSSCG00000004132	-	PLINK	A
1	21534276	21536236	34	1961	ENSSSCG00000046507	+	PLINK	A
1	21534276	21536236	34	1961	ENSSSCG00000004132	-	PLINK	A
1	21804493	21807509	62	3017	ENSSSCG00000039598	+	PLINK	A
1	21841191	21843013	39	1823	ENSSSCG00000048780	+	PLINK	A
1	22546534	22547131	16	598	NA	NA	PLINK	A
1	22591556	22591745	5	190	NA	NA	PLINK	A
1	22645641	22646634	10	994	NA	NA	PLINK	A
1	22646780	22647473	31	694	NA	NA	PLINK	A
1	22681596	22682495	13	900	ENSSSCG00000004139	-	PLINK	A
1	25859327	25859367	3	41	ENSSSCG00000004149	+	PLINK	A
1	25906037	25908346	44	2310	ENSSSCG00000004149	+	PLINK	A
1	26240596	26242117	34	1522	ENSSSCG00000022968	-	PLINK	A
1	26242263	26242522	4	260	ENSSSCG00000022968	-	PLINK	A
1	26570819	26572689	42	1871	NA	NA	PLINK	A
1	27051343	27052617	14	1275	ENSSSCG00000004156	+	PLINK	A
1	27082791	27083320	18	530	ENSSSCG00000004158	+	PLINK	A
1	27253603	27253778	4	176	NA	NA	PLINK	A
1	29149313	29149520	3	208	NA	NA	PLINK	A
1	29260814	29263197	32	2384	ENSSSCG00000049766	+	PLINK	A
1	29269079	29269648	6	570	ENSSSCG00000049766	+	PLINK	A
1	29315825	29316139	6	315	ENSSSCG00000049766	+	PLINK	A
1	30164562	30165735	16	1174	NA	NA	PLINK	A
1	30210333	30212725	35	2393	NA	NA	PLINK	A
1	30295582	30299170	64	3589	ENSSSCG00000034139	-	PLINK	A
1	30302309	30304873	37	2565	ENSSSCG00000034139	-	PLINK	A
1	30491255	30492947	31	1693	ENSSSCG00000034139	-	PLINK	A
1	30495842	30496649	12	808	ENSSSCG00000034139	-	PLINK	A
1	32059029	32060255	30	1227	NA	NA	PLINK	A
1	32391902	32392869	19	968	NA	NA	PLINK	A
1	33300015	33302407	42	2393	ENSSSCG00000004203	-	PLINK	A
1	33726205	33727828	33	1624	NA	NA	PLINK	A
1	34478235	34479167	29	933	NA	NA	PLINK	A
1	45556277	45557855	46	1579	NA	NA	PLINK	A
1	45557893	45557947	2	55	NA	NA	PLINK	A
1	45560341	45560516	6	176	NA	NA	PLINK	A
1	45560522	45562439	34	1918	NA	NA	PLINK	A
1	51034777	51035794	25	1018	ENSSSCG00000026246	-	PLINK	A
1	51036346	51036535	11	190	ENSSSCG00000026246	-	PLINK	A
1	53146455	53148241	29	1787	ENSSSCG00000022994	+	PLINK	A
1	53317101	53318323	19	1223	ENSSSCG00000026943	+	PLINK	A
1	53390870	53392826	25	1957	ENSSSCG00000004289	-	PLINK	A
1	53512000	53514124	68	2125	NA	NA	PLINK	A
1	54938758	54939115	10	358	NA	NA	PLINK	A
1	55051464	55053404	32	1941	NA	NA	PLINK	A
1	55088355	55088779	6	425	ENSSSCG00000041259	-	PLINK	A
1	55089810	55089852	2	43	ENSSSCG00000041259	-	PLINK	A
1	57232709	57234539	31	1831	ENSSSCG00000024249	-	PLINK	A
1	57246040	57246947	24	908	ENSSSCG00000024249	-	PLINK	A
1	87623814	87624446	9	633	NA	NA	PLINK	A
1	92139439	92141293	36	1855	ENSSSCG00000004485	-	PLINK	A
1	92141327	92142649	37	1323	ENSSSCG00000004485	-	PLINK	A
1	92149127	92149252	5	126	ENSSSCG00000004485	-	PLINK	A
1	93210846	93211474	16	629	NA	NA	PLINK	A
1	93220225	93220466	6	242	NA	NA	PLINK	A
1	93221207	93221744	14	538	NA	NA	PLINK	A
1	99436527	99438429	33	1903	ENSSSCG00000004511	-	PLINK	A
1	99467578	99468644	22	1067	ENSSSCG00000004511	-	PLINK	A
1	99509630	99509955	16	326	ENSSSCG00000004511	-	PLINK	A
1	99510062	99510062	1	1	ENSSSCG00000004511	-	PLINK	A
1	101072806	101073301	6	496	NA	NA	PLINK	A
1	101074300	101074854	9	555	NA	NA	PLINK	A
1	101074937	101076702	24	1766	NA	NA	PLINK	A
1	101114678	101116736	27	2059	NA	NA	PLINK	A
1	101117372	101121499	64	4128	NA	NA	PLINK	A
1	145775752	145775752	1	1	ENSSSCG00000005787	-	PLINK	A
1	145777002	145777560	6	559	ENSSSCG00000005787	-	PLINK	A
1	147337471	147338629	29	1159	NA	NA	PLINK	A
1	147358624	147360934	36	2311	NA	NA	PLINK	A
1	147402153	147402393	3	241	NA	NA	PLINK	A
1	161340134	161347422	141	7289	ENSSSCG00000004907	+	PLINK	A
1	164064001	164072283	163	8283	ENSSSCG00000004939	-	PLINK	A
1	164072313	164078817	94	6505	ENSSSCG00000004939	-	PLINK	A
1	164078920	164079185	6	266	ENSSSCG00000004939	-	PLINK	A
1	164080162	164082373	62	2212	ENSSSCG00000004939	-	PLINK	A
1	164082524	164083680	29	1157	ENSSSCG00000004939	-	PLINK	A
1	164086096	164087166	17	1071	ENSSSCG00000004939	-	PLINK	A
1	164087216	164091884	83	4669	ENSSSCG00000018330	-	PLINK	A
1	164087216	164091884	83	4669	ENSSSCG00000004939	-	PLINK	A
1	164109107	164111837	52	2731	ENSSSCG00000004939	-	PLINK	A
1	164113540	164114388	12	849	ENSSSCG00000004939	-	PLINK	A
1	164152838	164154036	15	1199	ENSSSCG00000004939	-	PLINK	A
1	164163869	164166982	40	3114	ENSSSCG00000004939	-	PLINK	A
1	164169150	164172052	41	2903	ENSSSCG00000004939	-	PLINK	A
1	166330190	166330498	5	309	NA	NA	PLINK	A
1	166330928	166331358	5	431	NA	NA	PLINK	A
1	166331900	166332608	19	709	NA	NA	PLINK	A
1	166338443	166338626	3	184	NA	NA	PLINK	A
1	166338653	166339765	17	1113	NA	NA	PLINK	A
1	166477328	166477597	9	270	ENSSSCG00000004962	+	PLINK	A
1	166477658	166478976	13	1319	ENSSSCG00000004962	+	PLINK	A
1	166491471	166495977	96	4507	ENSSSCG00000004962	+	PLINK	A
1	205131828	205132503	16	676	ENSSSCG00000005177	-	PLINK	A
1	221943451	221945851	60	2401	NA	NA	PLINK	A
1	221945964	221945964	1	1	NA	NA	PLINK	A
1	222279073	222284502	66	5430	ENSSSCG00000027161	+	PLINK	A
1	222519416	222520867	21	1452	ENSSSCG00000005247	+	PLINK	A
1	222521037	222521309	3	273	ENSSSCG00000005247	+	PLINK	A
1	231126002	231126002	1	1	NA	NA	PLINK	A
1	237324559	237325019	12	461	ENSSSCG00000005344	+	PLINK	A
1	237513178	237514859	34	1682	NA	NA	PLINK	A
1	239906128	239906240	3	113	ENSSSCG00000005373	+	PLINK	A
1	239906271	239908137	37	1867	ENSSSCG00000005373	+	PLINK	A
1	242483688	242484317	7	630	NA	NA	PLINK	A
1	242818519	242818910	9	392	ENSSSCG00000005393	+	PLINK	A
1	243952598	243952838	7	241	NA	NA	PLINK	A
1	243955215	243955453	8	239	NA	NA	PLINK	A
1	243966294	243968296	35	2003	NA	NA	PLINK	A
1	244144621	244147132	53	2512	NA	NA	PLINK	A
1	244147764	244148749	33	986	NA	NA	PLINK	A
1	244148837	244148957	5	121	NA	NA	PLINK	A
1	244148981	244150457	41	1477	NA	NA	PLINK	A
1	244177119	244178953	25	1835	NA	NA	PLINK	A
1	244197562	244201125	54	3564	NA	NA	PLINK	A
1	244203753	244206050	35	2298	NA	NA	PLINK	A
1	244206842	244208616	28	1775	NA	NA	PLINK	A
1	244217760	244221549	80	3790	NA	NA	PLINK	A
1	245845976	245846411	12	436	NA	NA	PLINK	A
1	245848326	245849428	28	1103	NA	NA	PLINK	A
1	246033898	246035956	46	2059	ENSSSCG00000036043	+	PLINK	A
1	246047122	246047122	1	1	NA	NA	PLINK	A
1	248860233	248861443	22	1211	NA	NA	PLINK	A
1	249838753	249839831	18	1079	NA	NA	PLINK	A
1	250046620	250046696	4	77	ENSSSCG00000005444	-	PLINK	A
1	250046736	250047411	24	676	ENSSSCG00000005444	-	PLINK	A
1	250047886	250048814	13	929	ENSSSCG00000005444	-	PLINK	A
1	252567450	252568661	17	1212	NA	NA	PLINK	A
1	252568825	252568994	3	170	NA	NA	PLINK	A
1	252569065	252569781	15	717	NA	NA	PLINK	A
1	252570766	252571029	6	264	NA	NA	PLINK	A
1	252574291	252574802	7	512	NA	NA	PLINK	A
1	252574826	252575145	5	320	NA	NA	PLINK	A
1	252789104	252791002	53	1899	ENSSSCG00000005465	-	PLINK	A
1	253194555	253196308	19	1754	ENSSSCG00000043626	+	PLINK	A
1	253194555	253196308	19	1754	ENSSSCG00000005467	+	PLINK	A
1	253527359	253527359	1	1	ENSSSCG00000005471	+	PLINK	A
1	257050763	257051176	8	414	ENSSSCG00000005502	-	PLINK	A
1	257125697	257126173	12	477	ENSSSCG00000005502	-	PLINK	A
1	257322129	257322802	8	674	ENSSSCG00000005502	-	PLINK	A
1	257328826	257330326	27	1501	ENSSSCG00000005502	-	PLINK	A
1	257985031	257988047	38	3017	NA	NA	PLINK	A
1	257991192	257991287	3	96	NA	NA	PLINK	A
1	257998760	258002924	86	4165	NA	NA	PLINK	A
1	259446470	259446643	3	174	ENSSSCG00000005504	-	PLINK	A
1	259993101	259996365	43	3265	ENSSSCG00000041789	-	PLINK	A
1	260249188	260249335	4	148	NA	NA	PLINK	A
1	260382185	260383803	23	1619	NA	NA	PLINK	A
1	260492323	260494074	22	1752	ENSSSCG00000028117	-	PLINK	A
1	260772317	260774245	42	1929	NA	NA	PLINK	A
1	261335799	261336985	19	1187	ENSSSCG00000037508	+	PLINK	A
1	261347726	261350461	55	2736	ENSSSCG00000037508	+	PLINK	A
1	261351042	261351594	7	553	ENSSSCG00000037508	+	PLINK	A
1	261421215	261424173	42	2959	NA	NA	PLINK	A
1	261426673	261430186	67	3514	NA	NA	PLINK	A
1	261433334	261433385	4	52	NA	NA	PLINK	A
1	261433423	261433539	6	117	NA	NA	PLINK	A
1	261478358	261485297	131	6940	NA	NA	PLINK	A
1	261791870	261793754	32	1885	ENSSSCG00000005524	+	PLINK	A
1	261887757	261888907	19	1151	NA	NA	PLINK	A
1	261889584	261892698	55	3115	NA	NA	PLINK	A
1	261897461	261898427	9	967	ENSSSCG00000038036	-	PLINK	A
1	261917460	261919093	35	1634	ENSSSCG00000038036	-	PLINK	A
1	261936952	261937708	16	757	ENSSSCG00000038036	-	PLINK	A
1	261938398	261939420	19	1023	ENSSSCG00000038036	-	PLINK	A
1	261942634	261949216	92	6583	ENSSSCG00000038036	-	PLINK	A
1	261951403	261953237	25	1835	ENSSSCG00000038036	-	PLINK	A
1	261953605	261954796	20	1192	ENSSSCG00000038036	-	PLINK	A
1	262028171	262037119	142	8949	ENSSSCG00000038036	-	PLINK	A
1	262038103	262038648	11	546	ENSSSCG00000038036	-	PLINK	A
1	262039553	262040201	20	649	ENSSSCG00000038036	-	PLINK	A
1	262040386	262041572	24	1187	ENSSSCG00000038036	-	PLINK	A
1	262041823	262042801	24	979	ENSSSCG00000038036	-	PLINK	A
1	262044814	262046309	30	1496	ENSSSCG00000038036	-	PLINK	A
1	262059680	262061535	48	1856	ENSSSCG00000038036	-	PLINK	A
1	262062926	262063305	13	380	ENSSSCG00000038036	-	PLINK	A
1	262063390	262065157	51	1768	ENSSSCG00000038036	-	PLINK	A
1	262065720	262073751	121	8032	ENSSSCG00000038036	-	PLINK	A
1	262073990	262075059	16	1070	ENSSSCG00000038036	-	PLINK	A
1	262077193	262087773	125	10581	ENSSSCG00000038036	-	PLINK	A
1	262087821	262095224	99	7404	ENSSSCG00000038036	-	PLINK	A
1	262095334	262096663	28	1330	ENSSSCG00000038036	-	PLINK	A
1	262097771	262101188	53	3418	ENSSSCG00000038036	-	PLINK	A
1	262101256	262103989	41	2734	ENSSSCG00000038036	-	PLINK	A
1	265096232	265096232	1	1	ENSSSCG00000005587	+	PLINK	A
1	265846581	265847795	21	1215	ENSSSCG00000005598	-	PLINK	A
1	265894063	265895651	21	1589	ENSSSCG00000005600	-	PLINK	A
1	265895830	265896205	8	376	ENSSSCG00000005600	-	PLINK	A
1	265905775	265906329	9	555	ENSSSCG00000005599	+	PLINK	A
1	265906674	265907733	13	1060	ENSSSCG00000005599	+	PLINK	A
1	266724659	266726019	35	1361	NA	NA	PLINK	A
1	266726103	266728127	44	2025	NA	NA	PLINK	A
1	266728999	266730260	22	1262	NA	NA	PLINK	A
1	266781371	266783548	29	2178	NA	NA	PLINK	A
1	267013119	267015943	74	2825	ENSSSCG00000036926	+	PLINK	A
1	267016044	267016187	2	144	ENSSSCG00000036926	+	PLINK	A
1	267017027	267017992	22	966	ENSSSCG00000036926	+	PLINK	A
1	267018322	267018891	17	570	ENSSSCG00000036926	+	PLINK	A
1	267021447	267021448	2	2	ENSSSCG00000036926	+	PLINK	A
1	267482166	267483353	23	1188	ENSSSCG00000005607	+	PLINK	A
1	267483423	267484933	28	1511	ENSSSCG00000005607	+	PLINK	A
1	267597034	267597673	9	640	ENSSSCG00000005607	+	PLINK	A
1	267714625	267714873	4	249	ENSSSCG00000005607	+	PLINK	A
1	267715197	267716828	22	1632	ENSSSCG00000005607	+	PLINK	A
1	267802356	267803693	21	1338	ENSSSCG00000005609	+	PLINK	A
1	267924439	267924737	6	299	NA	NA	PLINK	A
1	267925799	267926825	32	1027	ENSSSCG00000005610	+	PLINK	A
1	267941711	267943475	25	1765	ENSSSCG00000005611	+	PLINK	A
1	267946139	267947037	31	899	ENSSSCG00000005611	+	PLINK	A
1	267946139	267947037	31	899	ENSSSCG00000033019	-	PLINK	A
1	267949775	267950929	19	1155	ENSSSCG00000005611	+	PLINK	A
1	267949775	267950929	19	1155	ENSSSCG00000033019	-	PLINK	A
1	268095439	268096083	13	645	NA	NA	PLINK	A
1	268733163	268734272	20	1110	NA	NA	PLINK	A
1	268923471	268924031	24	561	NA	NA	PLINK	A
1	268924423	268927051	70	2629	NA	NA	PLINK	A
1	269090537	269092614	41	2078	ENSSSCG00000005659	-	PLINK	A
1	269278010	269279077	33	1068	ENSSSCG00000005667	+	PLINK	A
1	269554592	269556534	27	1943	NA	NA	PLINK	A
1	269558404	269561141	70	2738	NA	NA	PLINK	A
1	269561692	269563851	54	2160	NA	NA	PLINK	A
1	269564885	269567495	88	2611	NA	NA	PLINK	A
1	269595745	269596593	14	849	ENSSSCG00000046947	+	PLINK	A
1	269610375	269611983	57	1609	ENSSSCG00000043118	+	PLINK	A
1	269616890	269618565	20	1676	ENSSSCG00000043118	+	PLINK	A
1	269618737	269622026	46	3290	ENSSSCG00000043118	+	PLINK	A
1	269687344	269688232	12	889	ENSSSCG00000043118	+	PLINK	A
1	269907062	269908100	12	1039	NA	NA	PLINK	A
1	269917948	269920032	40	2085	ENSSSCG00000005688	-	PLINK	A
1	270816866	270819054	41	2189	ENSSSCG00000005706	+	PLINK	A
1	271085047	271085638	13	592	ENSSSCG00000034178	+	PLINK	A
1	271149986	271150962	17	977	ENSSSCG00000005711	+	PLINK	A
1	271152315	271153043	20	729	ENSSSCG00000005711	+	PLINK	A
1	271153086	271153194	6	109	ENSSSCG00000005711	+	PLINK	A
1	271155069	271156542	34	1474	ENSSSCG00000005711	+	PLINK	A
1	271313612	271314329	14	718	NA	NA	PLINK	A
1	271315642	271315874	4	233	NA	NA	PLINK	A
1	271315918	271317669	26	1752	NA	NA	PLINK	A
1	271343239	271343844	8	606	ENSSSCG00000005715	+	PLINK	A
1	271344395	271346729	37	2335	ENSSSCG00000005715	+	PLINK	A
1	271766899	271768751	44	1853	ENSSSCG00000005720	-	PLINK	A
1	271782352	271782523	3	172	ENSSSCG00000005720	-	PLINK	A
1	271820758	271820979	5	222	ENSSSCG00000005720	-	PLINK	A
1	271832415	271833153	14	739	ENSSSCG00000005720	-	PLINK	A
1	271836117	271838248	48	2132	ENSSSCG00000005720	-	PLINK	A
1	271891214	271892217	21	1004	ENSSSCG00000005720	-	PLINK	A
1	271905074	271906165	12	1092	ENSSSCG00000005720	-	PLINK	A
1	271906336	271906336	1	1	ENSSSCG00000005720	-	PLINK	A
1	271906683	271909310	45	2628	ENSSSCG00000005720	-	PLINK	A
1	271909329	271909596	6	268	ENSSSCG00000005720	-	PLINK	A
1	272060025	272060654	8	630	ENSSSCG00000005723	+	PLINK	A
1	272175922	272177680	32	1759	NA	NA	PLINK	A
1	272288628	272288628	1	1	ENSSSCG00000005727	+	PLINK	A
1	272289495	272289663	4	169	ENSSSCG00000005727	+	PLINK	A
1	272292877	272293201	12	325	ENSSSCG00000005727	+	PLINK	A
1	272294592	272296137	26	1546	ENSSSCG00000005727	+	PLINK	A
1	272490320	272492759	36	2440	NA	NA	PLINK	A
1	272549682	272549949	2	268	ENSSSCG00000039188	-	PLINK	A
1	272867828	272869149	10	1322	ENSSSCG00000043049	+	PLINK	A
1	272867828	272869149	10	1322	ENSSSCG00000035904	+	PLINK	A
1	272893331	272893340	4	10	ENSSSCG00000035904	+	PLINK	A
1	272893411	272895160	38	1750	ENSSSCG00000035904	+	PLINK	A
1	272938787	272942973	66	4187	ENSSSCG00000035904	+	PLINK	A
1	272943199	272943610	9	412	ENSSSCG00000035904	+	PLINK	A
1	272943960	272945018	10	1059	ENSSSCG00000035904	+	PLINK	A
1	272945144	272945879	15	736	ENSSSCG00000035904	+	PLINK	A
1	272951784	272953980	42	2197	ENSSSCG00000032106	-	PLINK	A
1	272951784	272953980	42	2197	ENSSSCG00000035904	+	PLINK	A
1	272985088	272985425	11	338	ENSSSCG00000040710	-	PLINK	A
1	272985439	272989533	61	4095	ENSSSCG00000040710	-	PLINK	A
1	272985439	272989533	61	4095	ENSSSCG00000049474	+	PLINK	A
1	272989695	272990739	17	1045	ENSSSCG00000049474	+	PLINK	A
1	272998177	272999041	17	865	ENSSSCG00000031407	+	PLINK	A
1	273018268	273021354	80	3087	ENSSSCG00000023173	-	PLINK	A
1	273034635	273036255	31	1621	ENSSSCG00000040709	+	PLINK	A
1	273034635	273036255	31	1621	ENSSSCG00000021241	+	PLINK	A
1	273047587	273050412	89	2826	ENSSSCG00000040709	+	PLINK	A
1	273047587	273050412	89	2826	ENSSSCG00000021241	+	PLINK	A
1	273060955	273063721	37	2767	ENSSSCG00000040709	+	PLINK	A
1	273060955	273063721	37	2767	ENSSSCG00000024166	-	PLINK	A
1	273089835	273091930	42	2096	NA	NA	PLINK	A
1	273092035	273094759	60	2725	NA	NA	PLINK	A
1	273161892	273163244	30	1353	ENSSSCG00000026442	-	PLINK	A
1	273212021	273213689	37	1669	ENSSSCG00000005742	+	PLINK	A
1	273238493	273239351	18	859	ENSSSCG00000005740	-	PLINK	A
1	273281465	273285644	130	4180	ENSSSCG00000005740	-	PLINK	A
1	273299078	273300019	36	942	NA	NA	PLINK	A
1	273300706	273301473	30	768	NA	NA	PLINK	A
1	273305677	273309082	107	3406	ENSSSCG00000005743	-	PLINK	A
1	273635513	273636166	18	654	ENSSSCG00000044746	+	PLINK	A
1	273689701	273691263	29	1563	ENSSSCG00000045780	+	PLINK	A
1	273842605	273844075	50	1471	NA	NA	PLINK	A
1	273907405	273908020	18	616	NA	NA	PLINK	A
1	273908143	273909303	11	1161	NA	NA	PLINK	A
1	273956453	273957625	25	1173	NA	NA	PLINK	A
1	274299303	274300794	26	1492	NA	NA	PLINK	A
1	274300917	274301478	23	562	NA	NA	PLINK	A
2	1708717	1710392	33	1676	ENSSSCG00000039556	+	PLINK	A
2	4841047	4842738	39	1692	ENSSSCG00000012889	+	PLINK	A
2	6187813	6187813	1	1	ENSSSCG00000012956	-	PLINK	A
2	6572950	6573799	23	850	NA	NA	PLINK	A
2	6774200	6775721	22	1522	ENSSSCG00000041050	+	PLINK	A
2	7191988	7193668	41	1681	NA	NA	PLINK	A
2	7199455	7200080	14	626	NA	NA	PLINK	A
2	7203231	7203234	3	4	NA	NA	PLINK	A
2	7604253	7605140	16	888	NA	NA	PLINK	A
2	7730896	7731394	16	499	NA	NA	PLINK	A
2	8366060	8367731	27	1672	ENSSSCG00000013054	+	PLINK	A
2	8821416	8821510	2	95	NA	NA	PLINK	A
2	9908997	9909332	6	336	NA	NA	PLINK	A
2	11040182	11041696	27	1515	ENSSSCG00000050927	-	PLINK	A
2	11188194	11188293	3	100	ENSSSCG00000027387	-	PLINK	A
2	11189699	11190293	15	595	ENSSSCG00000027387	-	PLINK	A
2	11190504	11191415	9	912	ENSSSCG00000027387	-	PLINK	A
2	11435107	11436292	32	1186	NA	NA	PLINK	A
2	14585131	14585441	6	311	ENSSSCG00000023709	-	PLINK	A
2	14585535	14585734	5	200	ENSSSCG00000023709	-	PLINK	A
2	14585908	14587630	26	1723	ENSSSCG00000023709	-	PLINK	A
2	14593090	14595572	32	2483	ENSSSCG00000023709	-	PLINK	A
2	14595741	14596515	22	775	ENSSSCG00000023709	-	PLINK	A
2	14596585	14597370	15	786	ENSSSCG00000023709	-	PLINK	A
2	14599101	14601565	64	2465	ENSSSCG00000023709	-	PLINK	A
2	14601775	14601775	1	1	ENSSSCG00000023709	-	PLINK	A
2	20617931	20620550	44	2620	NA	NA	PLINK	A
2	20621586	20622854	34	1269	NA	NA	PLINK	A
2	22896191	22896191	1	1	NA	NA	PLINK	A
2	23770893	23772831	30	1939	NA	NA	PLINK	A
2	24272271	24273411	22	1141	NA	NA	PLINK	A
2	24924534	24925975	26	1442	ENSSSCG00000013294	-	PLINK	A
2	25041401	25046154	79	4754	ENSSSCG00000013294	-	PLINK	A
2	25916445	25917293	14	849	NA	NA	PLINK	A
2	25917413	25918854	30	1442	NA	NA	PLINK	A
2	26075471	26077375	24	1905	ENSSSCG00000013298	-	PLINK	A
2	26368083	26369975	25	1893	NA	NA	PLINK	A
2	26379758	26381099	46	1342	NA	NA	PLINK	A
2	26381159	26381398	17	240	NA	NA	PLINK	A
2	27105394	27106207	25	814	ENSSSCG00000042288	-	PLINK	A
2	27369145	27373085	60	3941	ENSSSCG00000013311	-	PLINK	A
2	27373099	27373099	1	1	ENSSSCG00000013311	-	PLINK	A
2	27373217	27375002	39	1786	ENSSSCG00000013311	-	PLINK	A
2	27375223	27376687	40	1465	ENSSSCG00000013311	-	PLINK	A
2	27376909	27378559	32	1651	ENSSSCG00000013311	-	PLINK	A
2	27385317	27386758	17	1442	ENSSSCG00000013311	-	PLINK	A
2	27386987	27388740	31	1754	ENSSSCG00000013311	-	PLINK	A
2	30315446	30317314	24	1869	NA	NA	PLINK	A
2	30339609	30340138	11	530	NA	NA	PLINK	A
2	35887296	35887460	8	165	NA	NA	PLINK	A
2	35887829	35888224	6	396	NA	NA	PLINK	A
2	35920240	35920734	10	495	NA	NA	PLINK	A
2	35920761	35920761	1	1	NA	NA	PLINK	A
2	35961003	35961617	12	615	NA	NA	PLINK	A
2	36642086	36643181	7	1096	NA	NA	PLINK	A
2	36647730	36649604	62	1875	NA	NA	PLINK	A
2	36651728	36653809	49	2082	NA	NA	PLINK	A
2	37349015	37350285	13	1271	NA	NA	PLINK	A
2	37350415	37350892	12	478	NA	NA	PLINK	A
2	37368393	37370871	61	2479	NA	NA	PLINK	A
2	37422975	37424797	36	1823	NA	NA	PLINK	A
2	37457996	37458630	9	635	NA	NA	PLINK	A
2	38560514	38562572	42	2059	ENSSSCG00000039940	-	PLINK	A
2	38576460	38576831	11	372	ENSSSCG00000039940	-	PLINK	A
2	38623889	38624556	12	668	ENSSSCG00000039940	-	PLINK	A
2	38731611	38733029	23	1419	ENSSSCG00000039940	-	PLINK	A
2	39041288	39042691	29	1404	ENSSSCG00000013349	-	PLINK	A
2	39403218	39404123	16	906	ENSSSCG00000013351	-	PLINK	A
2	40505610	40507074	37	1465	ENSSSCG00000013358	+	PLINK	A
2	40800182	40801888	27	1707	ENSSSCG00000013363	-	PLINK	A
2	40806220	40806705	6	486	ENSSSCG00000013363	-	PLINK	A
2	41255696	41257689	29	1994	ENSSSCG00000042767	+	PLINK	A
2	51878566	51880421	58	1856	NA	NA	PLINK	A
2	55908515	55910526	39	2012	NA	NA	PLINK	A
2	64027923	64029695	35	1773	NA	NA	PLINK	A
2	82897416	82899378	37	1963	ENSSSCG00000028317	+	PLINK	A
2	84202580	84202822	5	243	ENSSSCG00000014079	-	PLINK	A
2	84205101	84205385	5	285	ENSSSCG00000014079	-	PLINK	A
2	84205605	84205605	1	1	ENSSSCG00000014079	-	PLINK	A
2	84210487	84210523	3	37	ENSSSCG00000014079	-	PLINK	A
2	87691864	87692795	26	932	ENSSSCG00000049110	+	PLINK	A
2	87691864	87692795	26	932	ENSSSCG00000038535	-	PLINK	A
2	87691864	87692795	26	932	ENSSSCG00000014110	-	PLINK	A
2	87875658	87879153	88	3496	ENSSSCG00000014108	+	PLINK	A
2	113796424	113797808	29	1385	ENSSSCG00000027074	+	PLINK	A
2	113805503	113806608	15	1106	ENSSSCG00000027074	+	PLINK	A
2	113812298	113812605	10	308	ENSSSCG00000027074	+	PLINK	A
2	113813064	113815499	35	2436	ENSSSCG00000027074	+	PLINK	A
2	113815968	113816404	14	437	ENSSSCG00000027074	+	PLINK	A
2	113816856	113817950	13	1095	ENSSSCG00000027074	+	PLINK	A
2	113818147	113818587	11	441	ENSSSCG00000027074	+	PLINK	A
2	113848569	113850206	30	1638	ENSSSCG00000027074	+	PLINK	A
2	113853665	113854987	25	1323	ENSSSCG00000027074	+	PLINK	A
2	113855023	113855076	2	54	ENSSSCG00000027074	+	PLINK	A
2	113862571	113863289	9	719	ENSSSCG00000027074	+	PLINK	A
2	114092591	114094437	37	1847	ENSSSCG00000027074	+	PLINK	A
2	114223870	114225666	26	1797	NA	NA	PLINK	A
2	114226123	114226574	9	452	NA	NA	PLINK	A
2	114226905	114227434	10	530	NA	NA	PLINK	A
2	114227447	114228097	13	651	NA	NA	PLINK	A
2	114231750	114231755	2	6	NA	NA	PLINK	A
2	116709555	116709929	11	375	ENSSSCG00000014203	+	PLINK	A
2	117421973	117422826	15	854	ENSSSCG00000029860	+	PLINK	A
2	118005168	118007505	53	2338	ENSSSCG00000014211	+	PLINK	A
2	118201241	118202085	16	845	NA	NA	PLINK	A
2	118710630	118711204	18	575	ENSSSCG00000014213	+	PLINK	A
2	118948994	118949263	3	270	NA	NA	PLINK	A
2	119100967	119101870	26	904	NA	NA	PLINK	A
2	119102081	119103097	23	1017	NA	NA	PLINK	A
2	119103886	119107112	87	3227	NA	NA	PLINK	A
2	119107221	119107665	14	445	NA	NA	PLINK	A
2	119677816	119678839	15	1024	NA	NA	PLINK	A
2	120185196	120187071	24	1876	ENSSSCG00000014221	+	PLINK	A
2	120213417	120213495	4	79	ENSSSCG00000014222	+	PLINK	A
2	121082093	121084338	45	2246	NA	NA	PLINK	A
2	122660143	122660812	5	670	NA	NA	PLINK	A
2	122753105	122754771	39	1667	NA	NA	PLINK	A
2	123289925	123291379	32	1455	NA	NA	PLINK	A
2	123529625	123530842	28	1218	NA	NA	PLINK	A
2	123641114	123641162	3	49	NA	NA	PLINK	A
2	124053582	124055442	32	1861	NA	NA	PLINK	A
2	124278720	124280205	37	1486	ENSSSCG00000039760	+	PLINK	A
2	124280618	124281042	10	425	ENSSSCG00000039760	+	PLINK	A
2	124878375	124879732	19	1358	ENSSSCG00000041876	+	PLINK	A
2	124880118	124880118	1	1	ENSSSCG00000041876	+	PLINK	A
2	124881581	124881728	3	148	ENSSSCG00000041876	+	PLINK	A
2	124903468	124903480	2	13	ENSSSCG00000041876	+	PLINK	A
2	125102255	125103867	28	1613	ENSSSCG00000041876	+	PLINK	A
2	125184667	125185290	16	624	NA	NA	PLINK	A
2	125738956	125739612	19	657	NA	NA	PLINK	A
2	125743310	125744595	21	1286	NA	NA	PLINK	A
2	125782176	125783810	38	1635	NA	NA	PLINK	A
2	125874885	125876544	30	1660	ENSSSCG00000014235	+	PLINK	A
2	126275756	126277074	28	1319	ENSSSCG00000022790	+	PLINK	A
2	126294604	126294912	12	309	ENSSSCG00000022790	+	PLINK	A
2	126302893	126305527	40	2635	ENSSSCG00000022790	+	PLINK	A
2	126317912	126318367	6	456	ENSSSCG00000022790	+	PLINK	A
2	126481393	126482445	22	1053	ENSSSCG00000039373	+	PLINK	A
2	126482557	126485255	91	2699	ENSSSCG00000039373	+	PLINK	A
2	126501313	126502914	27	1602	ENSSSCG00000039373	+	PLINK	A
2	127159544	127160776	17	1233	ENSSSCG00000014240	+	PLINK	A
2	127164602	127166531	39	1930	ENSSSCG00000014240	+	PLINK	A
2	127295764	127296246	4	483	ENSSSCG00000040936	-	PLINK	A
2	127303564	127305264	28	1701	ENSSSCG00000040936	-	PLINK	A
2	127352027	127352919	22	893	ENSSSCG00000040936	-	PLINK	A
2	127353077	127354731	52	1655	ENSSSCG00000040936	-	PLINK	A
2	127735547	127736515	20	969	NA	NA	PLINK	A
2	127740875	127742856	59	1982	NA	NA	PLINK	A
2	127793876	127795118	23	1243	NA	NA	PLINK	A
2	127795755	127797194	31	1440	NA	NA	PLINK	A
2	127904952	127906156	35	1205	ENSSSCG00000046335	-	PLINK	A
2	127950072	127951319	29	1248	NA	NA	PLINK	A
2	128004289	128005899	29	1611	NA	NA	PLINK	A
2	128016152	128016152	1	1	NA	NA	PLINK	A
2	128016804	128017822	26	1019	NA	NA	PLINK	A
2	128033966	128037970	83	4005	ENSSSCG00000047314	-	PLINK	A
2	128196858	128198992	48	2135	ENSSSCG00000045855	-	PLINK	A
2	128333203	128333982	29	780	NA	NA	PLINK	A
2	128334157	128334171	2	15	NA	NA	PLINK	A
2	128334287	128335270	21	984	NA	NA	PLINK	A
2	128339779	128341382	32	1604	NA	NA	PLINK	A
2	128425611	128427338	35	1728	NA	NA	PLINK	A
2	128436821	128439416	57	2596	NA	NA	PLINK	A
2	128621604	128621761	6	158	NA	NA	PLINK	A
2	128644753	128647927	54	3175	NA	NA	PLINK	A
2	128827698	128828002	6	305	ENSSSCG00000050427	-	PLINK	A
2	129097328	129099008	25	1681	ENSSSCG00000050427	-	PLINK	A
2	129283549	129284471	20	923	NA	NA	PLINK	A
2	129314141	129315793	26	1653	NA	NA	PLINK	A
2	129382249	129384825	51	2577	NA	NA	PLINK	A
2	129395236	129396714	22	1479	NA	NA	PLINK	A
2	129408346	129410579	42	2234	NA	NA	PLINK	A
2	129544361	129545324	19	964	ENSSSCG00000022402	+	PLINK	A
2	129545369	129546619	35	1251	ENSSSCG00000022402	+	PLINK	A
2	129954805	129955344	9	540	ENSSSCG00000014249	-	PLINK	A
2	129960152	129962736	44	2585	ENSSSCG00000014249	-	PLINK	A
2	129965776	129966585	14	810	ENSSSCG00000014249	-	PLINK	A
2	130089524	130089534	2	11	ENSSSCG00000032877	+	PLINK	A
2	130101275	130101666	5	392	ENSSSCG00000032877	+	PLINK	A
2	130359135	130362221	55	3087	ENSSSCG00000032877	+	PLINK	A
2	130513357	130516644	91	3288	NA	NA	PLINK	A
2	130622630	130623197	8	568	NA	NA	PLINK	A
2	130623400	130624601	16	1202	NA	NA	PLINK	A
2	130906361	130906381	2	21	NA	NA	PLINK	A
2	131003150	131006932	114	3783	NA	NA	PLINK	A
2	132013376	132013455	4	80	ENSSSCG00000045969	+	PLINK	A
2	132013587	132015389	25	1803	ENSSSCG00000045969	+	PLINK	A
2	132789676	132790018	6	343	ENSSSCG00000035069	+	PLINK	A
2	132872904	132873104	5	201	NA	NA	PLINK	A
2	132882764	132884662	42	1899	NA	NA	PLINK	A
2	132982975	132983000	2	26	NA	NA	PLINK	A
2	133497629	133499060	25	1432	ENSSSCG00000033213	+	PLINK	A
2	133497629	133499060	25	1432	ENSSSCG00000036686	+	PLINK	A
2	133510612	133514274	83	3663	ENSSSCG00000033213	+	PLINK	A
2	133510612	133514274	83	3663	ENSSSCG00000036686	+	PLINK	A
2	136872452	136873779	15	1328	ENSSSCG00000014305	-	PLINK	A
2	136874053	136874348	7	296	ENSSSCG00000014305	-	PLINK	A
2	136874813	136875820	24	1008	NA	NA	PLINK	A
2	136899241	136902030	40	2790	ENSSSCG00000014304	+	PLINK	A
2	136922125	136924156	32	2032	ENSSSCG00000014304	+	PLINK	A
2	136924243	136924632	6	390	ENSSSCG00000014304	+	PLINK	A
2	137156499	137156966	13	468	ENSSSCG00000028294	+	PLINK	A
2	137158324	137158386	2	63	ENSSSCG00000028294	+	PLINK	A
2	137481597	137481794	4	198	ENSSSCG00000044524	+	PLINK	A
2	137490303	137492963	105	2661	ENSSSCG00000044524	+	PLINK	A
2	139336386	139337060	9	675	ENSSSCG00000032423	-	PLINK	A
2	139337469	139339129	37	1661	ENSSSCG00000032423	-	PLINK	A
2	140580675	140582776	41	2102	NA	NA	PLINK	A
2	140602707	140603344	9	638	ENSSSCG00000048131	-	PLINK	A
2	141188545	141190263	56	1719	ENSSSCG00000014343	+	PLINK	A
2	142339896	142344291	75	4396	ENSSSCG00000044155	+	PLINK	A
2	142344435	142345957	17	1523	NA	NA	PLINK	A
2	142346123	142348104	30	1982	ENSSSCG00000014369	-	PLINK	A
2	142399572	142400569	22	998	ENSSSCG00000014375	-	PLINK	A
2	142399572	142400569	22	998	ENSSSCG00000032062	+	PLINK	A
2	142400811	142402282	15	1472	ENSSSCG00000014375	-	PLINK	A
2	142400811	142402282	15	1472	ENSSSCG00000032062	+	PLINK	A
2	142400811	142402282	15	1472	ENSSSCG00000014376	+	PLINK	A
2	142541256	142541973	17	718	ENSSSCG00000029281	+	PLINK	A
2	142542156	142543205	36	1050	ENSSSCG00000029281	+	PLINK	A
2	142557340	142557704	15	365	ENSSSCG00000029281	+	PLINK	A
2	142560132	142563212	106	3081	ENSSSCG00000029281	+	PLINK	A
2	142563493	142565043	31	1551	ENSSSCG00000029281	+	PLINK	A
2	142565746	142566761	31	1016	ENSSSCG00000029281	+	PLINK	A
2	142566787	142568464	39	1678	ENSSSCG00000029281	+	PLINK	A
2	142581181	142581283	3	103	ENSSSCG00000029281	+	PLINK	A
2	142707779	142709278	43	1500	NA	NA	PLINK	A
2	142711226	142712353	66	1128	NA	NA	PLINK	A
2	143002481	143003246	12	766	ENSSSCG00000027371	+	PLINK	A
2	143031236	143032154	18	919	ENSSSCG00000027371	+	PLINK	A
2	143036047	143036452	13	406	ENSSSCG00000027371	+	PLINK	A
2	143220951	143222557	39	1607	ENSSSCG00000014387	-	PLINK	A
2	143426634	143428520	44	1887	NA	NA	PLINK	A
2	143449147	143450303	12	1157	NA	NA	PLINK	A
2	143507329	143514874	111	7546	NA	NA	PLINK	A
2	143521866	143523007	18	1142	NA	NA	PLINK	A
2	143523129	143525941	64	2813	NA	NA	PLINK	A
2	143526345	143529334	70	2990	NA	NA	PLINK	A
2	143531329	143533438	55	2110	ENSSSCG00000014396	+	PLINK	A
2	143535151	143537726	59	2576	ENSSSCG00000014396	+	PLINK	A
2	143537969	143538439	17	471	ENSSSCG00000014396	+	PLINK	A
2	143548694	143549506	13	813	ENSSSCG00000014396	+	PLINK	A
2	143548694	143549506	13	813	ENSSSCG00000014394	+	PLINK	A
2	143580108	143585125	75	5018	ENSSSCG00000014394	+	PLINK	A
2	143585179	143586141	12	963	ENSSSCG00000014394	+	PLINK	A
2	143588464	143592393	55	3930	ENSSSCG00000014394	+	PLINK	A
2	143596735	143599681	88	2947	NA	NA	PLINK	A
2	143601363	143602794	29	1432	NA	NA	PLINK	A
2	143603104	143603523	16	420	NA	NA	PLINK	A
2	143603697	143605121	20	1425	ENSSSCG00000038940	-	PLINK	A
2	143626946	143629538	47	2593	ENSSSCG00000025295	+	PLINK	A
2	143629604	143632181	44	2578	ENSSSCG00000025295	+	PLINK	A
2	143645645	143649102	63	3458	ENSSSCG00000025295	+	PLINK	A
2	143649329	143649609	7	281	ENSSSCG00000025295	+	PLINK	A
2	143649880	143651734	26	1855	ENSSSCG00000025295	+	PLINK	A
2	143782511	143783287	22	777	NA	NA	PLINK	A
2	143783342	143785522	58	2181	NA	NA	PLINK	A
2	143786012	143786137	3	126	NA	NA	PLINK	A
2	143786883	143787721	26	839	NA	NA	PLINK	A
2	143867437	143868140	8	704	NA	NA	PLINK	A
2	143870967	143872734	31	1768	NA	NA	PLINK	A
2	143912603	143916198	48	3596	NA	NA	PLINK	A
2	144171743	144172639	25	897	ENSSSCG00000024954	-	PLINK	A
2	144173053	144173788	30	736	ENSSSCG00000024954	-	PLINK	A
2	144614948	144616529	27	1582	ENSSSCG00000014399	+	PLINK	A
2	144616553	144616868	10	316	ENSSSCG00000014399	+	PLINK	A
2	144651764	144654337	38	2574	ENSSSCG00000014399	+	PLINK	A
2	144776693	144777023	10	331	ENSSSCG00000014399	+	PLINK	A
2	144777050	144778408	16	1359	ENSSSCG00000014399	+	PLINK	A
2	144780776	144783247	53	2472	NA	NA	PLINK	A
2	144861390	144862486	15	1097	ENSSSCG00000014401	-	PLINK	A
2	144902710	144904834	39	2125	ENSSSCG00000014401	-	PLINK	A
2	145341867	145342928	16	1062	ENSSSCG00000041721	+	PLINK	A
2	145355439	145355943	8	505	NA	NA	PLINK	A
2	145357794	145358918	12	1125	NA	NA	PLINK	A
2	145359550	145361096	32	1547	NA	NA	PLINK	A
2	145361253	145362023	12	771	NA	NA	PLINK	A
2	145362542	145363595	22	1054	NA	NA	PLINK	A
2	145370003	145370304	8	302	NA	NA	PLINK	A
2	147131329	147132789	19	1461	ENSSSCG00000014406	-	PLINK	A
2	148591134	148592625	46	1492	ENSSSCG00000014418	+	PLINK	A
2	148937950	148939601	55	1652	ENSSSCG00000014420	-	PLINK	A
2	149371533	149372739	18	1207	ENSSSCG00000014422	+	PLINK	A
3	453624	455523	29	1900	ENSSSCG00000007543	+	PLINK	A
3	456246	458742	47	2497	ENSSSCG00000007543	+	PLINK	A
3	459512	461212	24	1701	ENSSSCG00000007543	+	PLINK	A
3	461652	462212	7	561	ENSSSCG00000007543	+	PLINK	A
3	462240	462593	12	354	NA	NA	PLINK	A
3	465633	466304	16	672	NA	NA	PLINK	A
3	467294	467589	10	296	NA	NA	PLINK	A
3	589901	591372	28	1472	ENSSSCG00000007547	-	PLINK	A
3	639433	639727	4	295	NA	NA	PLINK	A
3	746347	747797	46	1451	ENSSSCG00000049657	-	PLINK	A
3	1295390	1297030	34	1641	ENSSSCG00000038766	-	PLINK	A
3	1341744	1341816	2	73	ENSSSCG00000038766	-	PLINK	A
3	1375235	1376190	39	956	ENSSSCG00000038766	-	PLINK	A
3	1376203	1377667	36	1465	ENSSSCG00000038766	-	PLINK	A
3	1393327	1395671	83	2345	ENSSSCG00000038766	-	PLINK	A
3	1395692	1396755	35	1064	ENSSSCG00000038766	-	PLINK	A
3	1495495	1497094	47	1600	ENSSSCG00000038766	-	PLINK	A
3	1510494	1513462	52	2969	ENSSSCG00000038766	-	PLINK	A
3	1564689	1564923	7	235	ENSSSCG00000036247	-	PLINK	A
3	1564689	1564923	7	235	ENSSSCG00000040977	-	PLINK	A
3	1565184	1567058	47	1875	ENSSSCG00000036247	-	PLINK	A
3	1565184	1567058	47	1875	ENSSSCG00000040977	-	PLINK	A
3	1637848	1640087	58	2240	ENSSSCG00000040977	-	PLINK	A
3	1642140	1643085	22	946	ENSSSCG00000040977	-	PLINK	A
3	1643166	1644339	22	1174	ENSSSCG00000040977	-	PLINK	A
3	1680186	1682686	76	2501	ENSSSCG00000039023	+	PLINK	A
3	1680186	1682686	76	2501	ENSSSCG00000040977	-	PLINK	A
3	1685134	1687291	52	2158	ENSSSCG00000040977	-	PLINK	A
3	1687715	1691120	28	3406	ENSSSCG00000040977	-	PLINK	A
3	1704968	1707344	45	2377	ENSSSCG00000040977	-	PLINK	A
3	1723538	1723538	1	1	ENSSSCG00000007567	+	PLINK	A
3	1724418	1724794	9	377	ENSSSCG00000007567	+	PLINK	A
3	1724815	1726729	41	1915	ENSSSCG00000007567	+	PLINK	A
3	1726805	1727813	19	1009	ENSSSCG00000007567	+	PLINK	A
3	1727955	1732999	159	5045	ENSSSCG00000007567	+	PLINK	A
3	1734008	1734408	15	401	ENSSSCG00000007567	+	PLINK	A
3	1734750	1735200	8	451	ENSSSCG00000007567	+	PLINK	A
3	1760289	1762806	54	2518	NA	NA	PLINK	A
3	1763571	1763579	2	9	NA	NA	PLINK	A
3	1763666	1764832	27	1167	NA	NA	PLINK	A
3	1764897	1767352	37	2456	NA	NA	PLINK	A
3	1966805	1966968	9	164	ENSSSCG00000007564	+	PLINK	A
3	1967423	1970226	51	2804	ENSSSCG00000007564	+	PLINK	A
3	2033050	2035043	37	1994	ENSSSCG00000032549	-	PLINK	A
3	3040881	3042582	23	1702	ENSSSCG00000007574	+	PLINK	A
3	3228609	3230265	60	1657	ENSSSCG00000007574	+	PLINK	A
3	5238832	5238832	1	1	NA	NA	PLINK	A
3	5401497	5403539	32	2043	ENSSSCG00000007599	+	PLINK	A
3	5409742	5409857	2	116	ENSSSCG00000038489	+	PLINK	A
3	5578080	5579576	17	1497	ENSSSCG00000046754	-	PLINK	A
3	6111492	6111508	2	17	ENSSSCG00000030153	-	PLINK	A
3	6487310	6488357	39	1048	NA	NA	PLINK	A
3	6764464	6765421	13	958	ENSSSCG00000023320	+	PLINK	A
3	6779064	6780766	57	1703	ENSSSCG00000023320	+	PLINK	A
3	6800751	6802020	10	1270	ENSSSCG00000038518	+	PLINK	A
3	6800751	6802020	10	1270	ENSSSCG00000023320	+	PLINK	A
3	6802028	6802899	16	872	ENSSSCG00000023320	+	PLINK	A
3	6858438	6861259	87	2822	NA	NA	PLINK	A
3	6861420	6862142	39	723	NA	NA	PLINK	A
3	6862195	6863902	82	1708	NA	NA	PLINK	A
3	6864259	6865817	60	1559	NA	NA	PLINK	A
3	6865844	6865903	3	60	NA	NA	PLINK	A
3	7297936	7298279	7	344	ENSSSCG00000032956	-	PLINK	A
3	7330396	7332830	35	2435	ENSSSCG00000032956	-	PLINK	A
3	7340601	7342234	31	1634	ENSSSCG00000032956	-	PLINK	A
3	7342557	7343647	13	1091	ENSSSCG00000032956	-	PLINK	A
3	7804212	7806331	46	2120	ENSSSCG00000046661	-	PLINK	A
3	7806668	7807216	28	549	NA	NA	PLINK	A
3	7842453	7843100	11	648	ENSSSCG00000007636	-	PLINK	A
3	7844926	7846116	31	1191	ENSSSCG00000007636	-	PLINK	A
3	8272376	8274133	29	1758	NA	NA	PLINK	A
3	9023559	9025507	34	1949	ENSSSCG00000007678	+	PLINK	A
3	9031339	9032658	14	1320	ENSSSCG00000007678	+	PLINK	A
3	9033091	9033454	9	364	ENSSSCG00000007678	+	PLINK	A
3	9033501	9035676	37	2176	ENSSSCG00000007678	+	PLINK	A
3	9040274	9040572	9	299	ENSSSCG00000007678	+	PLINK	A
3	9241623	9242420	14	798	NA	NA	PLINK	A
3	9242735	9242840	3	106	NA	NA	PLINK	A
3	9262361	9264493	30	2133	ENSSSCG00000049919	+	PLINK	A
3	9353335	9354889	22	1555	ENSSSCG00000007681	+	PLINK	A
3	9357408	9358260	16	853	ENSSSCG00000007681	+	PLINK	A
3	9383645	9386130	46	2486	ENSSSCG00000007681	+	PLINK	A
3	9436959	9437525	7	567	ENSSSCG00000007681	+	PLINK	A
3	9457191	9458861	34	1671	ENSSSCG00000007681	+	PLINK	A
3	9558566	9560005	17	1440	ENSSSCG00000007681	+	PLINK	A
3	9560692	9561003	9	312	ENSSSCG00000007681	+	PLINK	A
3	9567286	9567861	14	576	ENSSSCG00000007681	+	PLINK	A
3	9583044	9585233	52	2190	ENSSSCG00000007681	+	PLINK	A
3	9588057	9589638	34	1582	ENSSSCG00000007681	+	PLINK	A
3	9609993	9610103	5	111	ENSSSCG00000007681	+	PLINK	A
3	9663777	9665971	46	2195	ENSSSCG00000007681	+	PLINK	A
3	9720115	9723766	43	3652	ENSSSCG00000042324	+	PLINK	A
3	9758899	9760632	28	1734	ENSSSCG00000042324	+	PLINK	A
3	9761234	9764678	76	3445	NA	NA	PLINK	A
3	9765577	9765911	9	335	NA	NA	PLINK	A
3	9768710	9769160	3	451	NA	NA	PLINK	A
3	9773279	9774193	11	915	NA	NA	PLINK	A
3	9946083	9946738	16	656	NA	NA	PLINK	A
3	10159501	10159929	18	429	ENSSSCG00000021837	+	PLINK	A
3	10160156	10160509	12	354	ENSSSCG00000021837	+	PLINK	A
3	10160593	10161707	43	1115	ENSSSCG00000021837	+	PLINK	A
3	10179952	10180430	9	479	ENSSSCG00000021837	+	PLINK	A
3	10375258	10379334	51	4077	NA	NA	PLINK	A
3	10379420	10379620	11	201	NA	NA	PLINK	A
3	10380660	10381267	7	608	NA	NA	PLINK	A
3	10421972	10424762	35	2791	NA	NA	PLINK	A
3	10481533	10487089	85	5557	NA	NA	PLINK	A
3	10496345	10500827	89	4483	ENSSSCG00000045957	-	PLINK	A
3	10501927	10503374	27	1448	ENSSSCG00000045957	-	PLINK	A
3	10506279	10509772	57	3494	NA	NA	PLINK	A
3	10513020	10514936	25	1917	NA	NA	PLINK	A
3	10517349	10522791	101	5443	NA	NA	PLINK	A
3	10522816	10524606	25	1791	ENSSSCG00000007700	+	PLINK	A
3	10526366	10527073	7	708	ENSSSCG00000007700	+	PLINK	A
3	10527158	10529415	44	2258	ENSSSCG00000007700	+	PLINK	A
3	10530603	10532449	34	1847	ENSSSCG00000007700	+	PLINK	A
3	10532508	10533824	35	1317	ENSSSCG00000007700	+	PLINK	A
3	10544750	10546564	40	1815	ENSSSCG00000007700	+	PLINK	A
3	10546648	10549712	44	3065	ENSSSCG00000007700	+	PLINK	A
3	10556060	10557748	27	1689	ENSSSCG00000007700	+	PLINK	A
3	10559124	10562650	55	3527	ENSSSCG00000007700	+	PLINK	A
3	11023045	11024106	31	1062	NA	NA	PLINK	A
3	11024710	11033752	126	9043	NA	NA	PLINK	A
3	11033924	11036157	21	2234	NA	NA	PLINK	A
3	11036186	11036659	22	474	NA	NA	PLINK	A
3	11039354	11039615	5	262	NA	NA	PLINK	A
3	11041674	11042995	25	1322	ENSSSCG00000007718	+	PLINK	A
3	11059084	11059152	2	69	NA	NA	PLINK	A
3	11065259	11068537	60	3279	NA	NA	PLINK	A
3	11068941	11069296	8	356	NA	NA	PLINK	A
3	11069659	11070513	12	855	NA	NA	PLINK	A
3	11071138	11075442	35	4305	NA	NA	PLINK	A
3	11264448	11265319	19	872	ENSSSCG00000030378	+	PLINK	A
3	11265425	11265425	1	1	ENSSSCG00000030378	+	PLINK	A
3	11280241	11280241	1	1	NA	NA	PLINK	A
3	11321931	11323588	24	1658	ENSSSCG00000025966	+	PLINK	A
3	11326369	11329001	34	2633	ENSSSCG00000025966	+	PLINK	A
3	11329893	11330369	15	477	ENSSSCG00000025966	+	PLINK	A
3	11375623	11375805	5	183	ENSSSCG00000028504	-	PLINK	A
3	11450083	11451545	26	1463	ENSSSCG00000007719	+	PLINK	A
3	11455530	11456055	13	526	ENSSSCG00000007719	+	PLINK	A
3	11531688	11531797	6	110	NA	NA	PLINK	A
3	11636929	11638961	44	2033	ENSSSCG00000007720	+	PLINK	A
3	11783994	11786302	31	2309	ENSSSCG00000007721	+	PLINK	A
3	11808644	11811562	45	2919	ENSSSCG00000007721	+	PLINK	A
3	11866639	11867319	13	681	ENSSSCG00000028635	-	PLINK	A
3	11894871	11895505	14	635	ENSSSCG00000028635	-	PLINK	A
3	11905640	11906892	40	1253	NA	NA	PLINK	A
3	11910062	11912409	66	2348	NA	NA	PLINK	A
3	11912461	11913411	35	951	NA	NA	PLINK	A
3	11913832	11914202	15	371	NA	NA	PLINK	A
3	11914227	11915302	32	1076	NA	NA	PLINK	A
3	11922943	11924493	38	1551	ENSSSCG00000007723	+	PLINK	A
3	11950842	11952246	41	1405	NA	NA	PLINK	A
3	11952276	11953094	23	819	NA	NA	PLINK	A
3	11964515	11966915	66	2401	ENSSSCG00000024045	-	PLINK	A
3	11966979	11967264	8	286	ENSSSCG00000024045	-	PLINK	A
3	11967559	11968669	19	1111	ENSSSCG00000024045	-	PLINK	A
3	11981261	11983169	27	1909	ENSSSCG00000024045	-	PLINK	A
3	11984409	11989260	85	4852	ENSSSCG00000024045	-	PLINK	A
3	11990050	11992134	32	2085	ENSSSCG00000024045	-	PLINK	A
3	11992771	11994378	23	1608	ENSSSCG00000024045	-	PLINK	A
3	11999563	12001217	31	1655	ENSSSCG00000024045	-	PLINK	A
3	12046195	12046215	3	21	ENSSSCG00000045286	+	PLINK	A
3	12047950	12049208	30	1259	ENSSSCG00000045286	+	PLINK	A
3	12053712	12054487	13	776	ENSSSCG00000045286	+	PLINK	A
3	12054597	12054800	4	204	ENSSSCG00000045286	+	PLINK	A
3	12073219	12074486	33	1268	ENSSSCG00000045286	+	PLINK	A
3	12074546	12076565	49	2020	ENSSSCG00000045286	+	PLINK	A
3	12076952	12077417	15	466	ENSSSCG00000045286	+	PLINK	A
3	12081086	12082779	28	1694	ENSSSCG00000045286	+	PLINK	A
3	12086459	12089936	63	3478	ENSSSCG00000045286	+	PLINK	A
3	12090190	12092169	24	1980	ENSSSCG00000045286	+	PLINK	A
3	12092793	12093061	7	269	ENSSSCG00000045286	+	PLINK	A
3	12109116	12111160	46	2045	ENSSSCG00000045286	+	PLINK	A
3	12111928	12117153	118	5226	ENSSSCG00000045286	+	PLINK	A
3	12119202	12124026	141	4825	ENSSSCG00000045286	+	PLINK	A
3	12124624	12128680	82	4057	ENSSSCG00000045286	+	PLINK	A
3	12128935	12130909	52	1975	ENSSSCG00000045286	+	PLINK	A
3	12132523	12135326	61	2804	ENSSSCG00000045286	+	PLINK	A
3	12135416	12137333	45	1918	ENSSSCG00000045286	+	PLINK	A
3	12139775	12144047	88	4273	ENSSSCG00000045286	+	PLINK	A
3	12144441	12145956	35	1516	ENSSSCG00000045286	+	PLINK	A
3	12149083	12151304	64	2222	ENSSSCG00000045286	+	PLINK	A
3	12154179	12155247	27	1069	ENSSSCG00000045286	+	PLINK	A
3	12159908	12160294	6	387	ENSSSCG00000045286	+	PLINK	A
3	12160772	12160912	4	141	ENSSSCG00000045286	+	PLINK	A
3	12161169	12162856	38	1688	ENSSSCG00000045286	+	PLINK	A
3	12163698	12165484	49	1787	ENSSSCG00000045286	+	PLINK	A
3	12165880	12177140	186	11261	ENSSSCG00000045286	+	PLINK	A
3	12177277	12180463	63	3187	ENSSSCG00000045286	+	PLINK	A
3	12187146	12187587	10	442	ENSSSCG00000045286	+	PLINK	A
3	12188068	12189897	34	1830	ENSSSCG00000045286	+	PLINK	A
3	12189918	12191232	35	1315	ENSSSCG00000045286	+	PLINK	A
3	12191827	12200846	168	9020	ENSSSCG00000045286	+	PLINK	A
3	12202320	12202684	5	365	ENSSSCG00000045286	+	PLINK	A
3	12202998	12205189	65	2192	ENSSSCG00000045286	+	PLINK	A
3	12205225	12205263	5	39	ENSSSCG00000045286	+	PLINK	A
3	12205322	12208590	76	3269	ENSSSCG00000045286	+	PLINK	A
3	12237048	12241592	76	4545	ENSSSCG00000045286	+	PLINK	A
3	12241850	12243272	21	1423	ENSSSCG00000045286	+	PLINK	A
3	12243978	12244210	9	233	ENSSSCG00000045286	+	PLINK	A
3	12244257	12245096	8	840	ENSSSCG00000045286	+	PLINK	A
3	12245374	12249005	36	3632	ENSSSCG00000045286	+	PLINK	A
3	12249485	12249544	2	60	ENSSSCG00000045286	+	PLINK	A
3	12307489	12313792	94	6304	ENSSSCG00000045286	+	PLINK	A
3	12319254	12324171	104	4918	ENSSSCG00000045286	+	PLINK	A
3	12324240	12327372	79	3133	ENSSSCG00000045286	+	PLINK	A
3	12344654	12354220	190	9567	ENSSSCG00000045286	+	PLINK	A
3	12354727	12357856	90	3130	ENSSSCG00000045286	+	PLINK	A
3	12358152	12358793	24	642	ENSSSCG00000045286	+	PLINK	A
3	12358909	12363532	141	4624	ENSSSCG00000045286	+	PLINK	A
3	12366609	12368386	24	1778	ENSSSCG00000045286	+	PLINK	A
3	12371274	12374061	71	2788	ENSSSCG00000045286	+	PLINK	A
3	12374329	12374582	3	254	ENSSSCG00000045286	+	PLINK	A
3	12374804	12379215	90	4412	ENSSSCG00000045286	+	PLINK	A
3	12386323	12388915	63	2593	ENSSSCG00000045286	+	PLINK	A
3	12454475	12455830	67	1356	ENSSSCG00000045286	+	PLINK	A
3	12455908	12456209	5	302	ENSSSCG00000045286	+	PLINK	A
3	12456237	12456240	2	4	ENSSSCG00000045286	+	PLINK	A
3	12456448	12456490	4	43	ENSSSCG00000045286	+	PLINK	A
3	12462125	12463808	45	1684	ENSSSCG00000045286	+	PLINK	A
3	12464589	12464999	16	411	ENSSSCG00000045286	+	PLINK	A
3	12473742	12473846	5	105	ENSSSCG00000045286	+	PLINK	A
3	12473964	12475791	55	1828	ENSSSCG00000045286	+	PLINK	A
3	12475866	12477717	88	1852	ENSSSCG00000045286	+	PLINK	A
3	12480338	12483054	62	2717	ENSSSCG00000045286	+	PLINK	A
3	12483725	12487230	67	3506	ENSSSCG00000045286	+	PLINK	A
3	12487436	12487730	13	295	ENSSSCG00000045286	+	PLINK	A
3	12487903	12489182	50	1280	ENSSSCG00000045286	+	PLINK	A
3	12490617	12492477	64	1861	ENSSSCG00000045286	+	PLINK	A
3	12492481	12493679	18	1199	ENSSSCG00000045286	+	PLINK	A
3	12494058	12496665	65	2608	ENSSSCG00000045286	+	PLINK	A
3	12498558	12500546	45	1989	ENSSSCG00000045286	+	PLINK	A
3	12502854	12503291	6	438	ENSSSCG00000045286	+	PLINK	A
3	12513251	12514996	24	1746	NA	NA	PLINK	A
3	12604739	12607272	55	2534	ENSSSCG00000049156	-	PLINK	A
3	12607408	12609157	37	1750	ENSSSCG00000049156	-	PLINK	A
3	12609243	12611747	102	2505	ENSSSCG00000049156	-	PLINK	A
3	12611877	12612237	15	361	ENSSSCG00000049156	-	PLINK	A
3	12615645	12620245	133	4601	ENSSSCG00000049156	-	PLINK	A
3	12620382	12622384	46	2003	ENSSSCG00000049156	-	PLINK	A
3	12623271	12626777	76	3507	NA	NA	PLINK	A
3	12626792	12626835	2	44	NA	NA	PLINK	A
3	12630365	12630595	9	231	NA	NA	PLINK	A
3	12634137	12634859	20	723	NA	NA	PLINK	A
3	12635355	12635970	12	616	NA	NA	PLINK	A
3	12640340	12640892	15	553	NA	NA	PLINK	A
3	12641597	12643702	53	2106	NA	NA	PLINK	A
3	12643756	12649604	156	5849	NA	NA	PLINK	A
3	12654364	12654466	7	103	NA	NA	PLINK	A
3	12654469	12654479	2	11	NA	NA	PLINK	A
3	12674797	12683623	174	8827	ENSSSCG00000036217	-	PLINK	A
3	12684675	12692701	137	8027	ENSSSCG00000036217	-	PLINK	A
3	12692890	12695839	55	2950	ENSSSCG00000036217	-	PLINK	A
3	12696880	12697447	13	568	ENSSSCG00000036217	-	PLINK	A
3	12697464	12700970	98	3507	ENSSSCG00000036217	-	PLINK	A
3	12701068	12703290	67	2223	ENSSSCG00000036217	-	PLINK	A
3	12704476	12705697	38	1222	ENSSSCG00000036217	-	PLINK	A
3	12706727	12712598	178	5872	ENSSSCG00000036217	-	PLINK	A
3	12718567	12720602	50	2036	ENSSSCG00000036217	-	PLINK	A
3	12721672	12723841	59	2170	ENSSSCG00000036217	-	PLINK	A
3	12725306	12726763	45	1458	ENSSSCG00000036217	-	PLINK	A
3	12726782	12727044	10	263	ENSSSCG00000036217	-	PLINK	A
3	12727099	12727099	1	1	ENSSSCG00000036217	-	PLINK	A
3	12727113	12729186	45	2074	ENSSSCG00000036217	-	PLINK	A
3	12764754	12766432	41	1679	ENSSSCG00000036217	-	PLINK	A
3	12766646	12768205	32	1560	ENSSSCG00000036217	-	PLINK	A
3	12784181	12788864	92	4684	ENSSSCG00000036217	-	PLINK	A
3	12788926	12789099	4	174	ENSSSCG00000036217	-	PLINK	A
3	12789495	12789495	1	1	ENSSSCG00000036217	-	PLINK	A
3	12790476	12795397	131	4922	ENSSSCG00000036217	-	PLINK	A
3	12795409	12797505	43	2097	ENSSSCG00000036217	-	PLINK	A
3	12805395	12808289	63	2895	ENSSSCG00000036217	-	PLINK	A
3	12808375	12811680	76	3306	ENSSSCG00000036217	-	PLINK	A
3	12812940	12815422	73	2483	ENSSSCG00000036217	-	PLINK	A
3	12817041	12818358	39	1318	ENSSSCG00000036217	-	PLINK	A
3	12862839	12863900	13	1062	ENSSSCG00000036217	-	PLINK	A
3	12880658	12882212	52	1555	ENSSSCG00000036217	-	PLINK	A
3	12903247	12904242	15	996	ENSSSCG00000036217	-	PLINK	A
3	12905268	12906695	30	1428	ENSSSCG00000036217	-	PLINK	A
3	12916896	12917307	11	412	ENSSSCG00000036217	-	PLINK	A
3	12918759	12919804	27	1046	ENSSSCG00000036217	-	PLINK	A
3	12928646	12937567	142	8922	ENSSSCG00000036217	-	PLINK	A
3	12943263	12945819	105	2557	ENSSSCG00000036217	-	PLINK	A
3	12945836	12947042	65	1207	ENSSSCG00000036217	-	PLINK	A
3	12947146	12949509	61	2364	ENSSSCG00000036217	-	PLINK	A
3	12949903	12953295	96	3393	ENSSSCG00000036217	-	PLINK	A
3	12953528	12956213	51	2686	ENSSSCG00000036217	-	PLINK	A
3	12957841	12961993	99	4153	ENSSSCG00000036217	-	PLINK	A
3	12966616	12968301	35	1686	NA	NA	PLINK	A
3	12968470	12968584	9	115	NA	NA	PLINK	A
3	12969715	12970070	7	356	NA	NA	PLINK	A
3	12981814	12983514	46	1701	NA	NA	PLINK	A
3	12983975	12984051	3	77	NA	NA	PLINK	A
3	12998565	13001347	34	2783	NA	NA	PLINK	A
3	13007929	13008290	10	362	NA	NA	PLINK	A
3	13008331	13009590	38	1260	NA	NA	PLINK	A
3	13051803	13055164	60	3362	NA	NA	PLINK	A
3	13082749	13084595	32	1847	NA	NA	PLINK	A
3	13123047	13123469	13	423	NA	NA	PLINK	A
3	13123620	13123620	1	1	NA	NA	PLINK	A
3	13123679	13125379	38	1701	NA	NA	PLINK	A
3	13160861	13163941	64	3081	NA	NA	PLINK	A
3	13164010	13168597	94	4588	NA	NA	PLINK	A
3	13168658	13171081	46	2424	NA	NA	PLINK	A
3	13171118	13171118	1	1	NA	NA	PLINK	A
3	13178643	13184959	92	6317	NA	NA	PLINK	A
3	13184998	13185530	19	533	NA	NA	PLINK	A
3	13186082	13187769	31	1688	NA	NA	PLINK	A
3	13187835	13188646	19	812	NA	NA	PLINK	A
3	13189145	13191398	54	2254	NA	NA	PLINK	A
3	13193733	13200252	102	6520	NA	NA	PLINK	A
3	13200694	13203052	32	2359	NA	NA	PLINK	A
3	13203460	13204839	32	1380	NA	NA	PLINK	A
3	13311784	13312255	12	472	NA	NA	PLINK	A
3	13312918	13318614	111	5697	NA	NA	PLINK	A
3	13328210	13334438	93	6229	NA	NA	PLINK	A
3	13367321	13370895	69	3575	NA	NA	PLINK	A
3	13370909	13372771	50	1863	NA	NA	PLINK	A
3	13373116	13380654	116	7539	NA	NA	PLINK	A
3	13393772	13397950	66	4179	NA	NA	PLINK	A
3	13423653	13423975	7	323	NA	NA	PLINK	A
3	13478581	13482269	42	3689	NA	NA	PLINK	A
3	13482615	13484455	29	1841	NA	NA	PLINK	A
3	13484616	13487274	70	2659	NA	NA	PLINK	A
3	13487690	13488979	19	1290	NA	NA	PLINK	A
3	13489147	13489428	10	282	NA	NA	PLINK	A
3	13489529	13496405	99	6877	NA	NA	PLINK	A
3	13496513	13497755	26	1243	NA	NA	PLINK	A
3	13497913	13499708	30	1796	NA	NA	PLINK	A
3	13508329	13515204	160	6876	NA	NA	PLINK	A
3	13516639	13519908	69	3270	NA	NA	PLINK	A
3	13760028	13761971	43	1944	ENSSSCG00000007727	+	PLINK	A
3	13761999	13763756	29	1758	ENSSSCG00000007727	+	PLINK	A
3	13788795	13793424	63	4630	ENSSSCG00000007727	+	PLINK	A
3	13793656	13793980	15	325	ENSSSCG00000007727	+	PLINK	A
3	14213643	14218320	65	4678	ENSSSCG00000007727	+	PLINK	A
3	14247217	14250180	53	2964	ENSSSCG00000007727	+	PLINK	A
3	14259601	14259937	8	337	ENSSSCG00000007727	+	PLINK	A
3	14277383	14278248	21	866	ENSSSCG00000007727	+	PLINK	A
3	14293733	14296676	47	2944	ENSSSCG00000007727	+	PLINK	A
3	14337557	14342060	71	4504	ENSSSCG00000007727	+	PLINK	A
3	14345301	14345594	7	294	ENSSSCG00000007727	+	PLINK	A
3	14350061	14351191	24	1131	ENSSSCG00000007727	+	PLINK	A
3	14378901	14380424	43	1524	ENSSSCG00000007727	+	PLINK	A
3	14380472	14381104	13	633	ENSSSCG00000007727	+	PLINK	A
3	14400079	14404119	59	4041	ENSSSCG00000007727	+	PLINK	A
3	14404363	14405305	15	943	ENSSSCG00000007727	+	PLINK	A
3	14406413	14408317	40	1905	ENSSSCG00000007727	+	PLINK	A
3	14408754	14409184	9	431	ENSSSCG00000007727	+	PLINK	A
3	14409653	14409784	3	132	ENSSSCG00000007727	+	PLINK	A
3	14436832	14437482	22	651	ENSSSCG00000007727	+	PLINK	A
3	14438804	14440903	38	2100	ENSSSCG00000007727	+	PLINK	A
3	14463214	14463290	3	77	ENSSSCG00000007727	+	PLINK	A
3	14484666	14485771	29	1106	ENSSSCG00000007727	+	PLINK	A
3	14486579	14487235	18	657	ENSSSCG00000007727	+	PLINK	A
3	14488284	14489093	28	810	ENSSSCG00000007727	+	PLINK	A
3	14489308	14489765	12	458	ENSSSCG00000007727	+	PLINK	A
3	14490189	14491177	23	989	ENSSSCG00000007727	+	PLINK	A
3	14491192	14491195	2	4	ENSSSCG00000007727	+	PLINK	A
3	14491243	14492712	23	1470	ENSSSCG00000007727	+	PLINK	A
3	14498262	14500217	36	1956	ENSSSCG00000007727	+	PLINK	A
3	14501073	14501707	19	635	ENSSSCG00000007727	+	PLINK	A
3	14501915	14504541	48	2627	ENSSSCG00000007727	+	PLINK	A
3	14507238	14509018	24	1781	ENSSSCG00000007727	+	PLINK	A
3	14510739	14511901	19	1163	ENSSSCG00000007727	+	PLINK	A
3	14511958	14514565	45	2608	ENSSSCG00000007727	+	PLINK	A
3	14524654	14527569	38	2916	ENSSSCG00000007727	+	PLINK	A
3	14529648	14531755	49	2108	ENSSSCG00000007727	+	PLINK	A
3	14546503	14547340	25	838	ENSSSCG00000007727	+	PLINK	A
3	14565603	14567886	46	2284	ENSSSCG00000007727	+	PLINK	A
3	14744166	14746799	46	2634	ENSSSCG00000007727	+	PLINK	A
3	14747511	14748850	32	1340	ENSSSCG00000007727	+	PLINK	A
3	14808547	14810187	30	1641	NA	NA	PLINK	A
3	14810249	14812101	47	1853	NA	NA	PLINK	A
3	14814521	14814813	6	293	NA	NA	PLINK	A
3	14814840	14815044	4	205	NA	NA	PLINK	A
3	14815398	14815534	3	137	NA	NA	PLINK	A
3	14815876	14816731	23	856	NA	NA	PLINK	A
3	14816737	14817069	7	333	NA	NA	PLINK	A
3	14828575	14831081	63	2507	NA	NA	PLINK	A
3	14831086	14832695	43	1610	NA	NA	PLINK	A
3	14856445	14859085	75	2641	NA	NA	PLINK	A
3	14861076	14862574	38	1499	NA	NA	PLINK	A
3	14862631	14863240	25	610	NA	NA	PLINK	A
3	14974893	14975572	23	680	NA	NA	PLINK	A
3	15141876	15143192	27	1317	ENSSSCG00000026457	+	PLINK	A
3	15146169	15148627	60	2459	ENSSSCG00000026457	+	PLINK	A
3	15178856	15179691	30	836	ENSSSCG00000026457	+	PLINK	A
3	15890667	15892657	35	1991	ENSSSCG00000007733	-	PLINK	A
3	15892912	15893642	21	731	ENSSSCG00000007733	-	PLINK	A
3	16067487	16069092	34	1606	ENSSSCG00000007733	-	PLINK	A
3	16080876	16081913	11	1038	ENSSSCG00000007733	-	PLINK	A
3	16081996	16082585	13	590	ENSSSCG00000007733	-	PLINK	A
3	16082922	16084800	41	1879	ENSSSCG00000007733	-	PLINK	A
3	16167782	16168215	7	434	ENSSSCG00000007732	+	PLINK	A
3	16190611	16191046	10	436	NA	NA	PLINK	A
3	16191573	16192861	37	1289	NA	NA	PLINK	A
3	16194399	16195941	61	1543	NA	NA	PLINK	A
3	16430818	16432530	28	1713	ENSSSCG00000018775	+	PLINK	A
3	16430818	16432530	28	1713	ENSSSCG00000007737	-	PLINK	A
3	16432870	16433013	11	144	ENSSSCG00000007737	-	PLINK	A
3	16972917	16977435	113	4519	ENSSSCG00000029029	-	PLINK	A
3	17017782	17018701	18	920	ENSSSCG00000007751	+	PLINK	A
3	17125046	17126568	50	1523	ENSSSCG00000036789	+	PLINK	A
3	17126713	17127008	6	296	ENSSSCG00000036789	+	PLINK	A
3	17564215	17569597	102	5383	ENSSSCG00000007776	+	PLINK	A
3	17571074	17573987	47	2914	ENSSSCG00000007776	+	PLINK	A
3	17581686	17583642	23	1957	ENSSSCG00000007776	+	PLINK	A
3	17764468	17767030	45	2563	ENSSSCG00000033496	+	PLINK	A
3	17770875	17772579	27	1705	ENSSSCG00000033496	+	PLINK	A
3	17773198	17774301	20	1104	NA	NA	PLINK	A
3	17774864	17775411	12	548	NA	NA	PLINK	A
3	18378665	18384102	123	5438	ENSSSCG00000022778	-	PLINK	A
3	18792024	18793539	30	1516	ENSSSCG00000007812	+	PLINK	A
3	18793606	18795047	15	1442	ENSSSCG00000007812	+	PLINK	A
3	18795064	18796594	28	1531	ENSSSCG00000007812	+	PLINK	A
3	18951911	18954712	66	2802	ENSSSCG00000022785	+	PLINK	A
3	20428310	20428512	4	203	NA	NA	PLINK	A
3	20732930	20733194	6	265	ENSSSCG00000036837	-	PLINK	A
3	22201145	22202828	38	1684	ENSSSCG00000033674	-	PLINK	A
3	23778799	23778809	2	11	NA	NA	PLINK	A
3	24501728	24501959	4	232	ENSSSCG00000007847	-	PLINK	A
3	24504923	24505093	4	171	ENSSSCG00000007847	-	PLINK	A
3	24506673	24506952	15	280	ENSSSCG00000007847	-	PLINK	A
3	24507033	24510549	106	3517	ENSSSCG00000007847	-	PLINK	A
3	24541113	24542852	36	1740	ENSSSCG00000007847	-	PLINK	A
3	24606735	24608486	30	1752	NA	NA	PLINK	A
3	24657650	24658641	23	992	ENSSSCG00000007848	-	PLINK	A
3	24661619	24662197	10	579	ENSSSCG00000007848	-	PLINK	A
3	24771392	24771431	2	40	NA	NA	PLINK	A
3	25520611	25521234	4	624	NA	NA	PLINK	A
3	25542838	25545515	62	2678	NA	NA	PLINK	A
3	25639382	25641017	26	1636	NA	NA	PLINK	A
3	25695969	25696277	5	309	NA	NA	PLINK	A
3	26416150	26418108	55	1959	NA	NA	PLINK	A
3	26418173	26419352	22	1180	NA	NA	PLINK	A
3	26419614	26419760	6	147	NA	NA	PLINK	A
3	27194169	27196269	73	2101	ENSSSCG00000007872	-	PLINK	A
3	27537966	27539168	31	1203	NA	NA	PLINK	A
3	27539182	27541835	66	2654	NA	NA	PLINK	A
3	30611362	30611608	7	247	ENSSSCG00000037232	-	PLINK	A
3	30660297	30664470	67	4174	ENSSSCG00000037232	-	PLINK	A
3	30673793	30674647	16	855	ENSSSCG00000037232	-	PLINK	A
3	30805750	30807584	47	1835	ENSSSCG00000037232	-	PLINK	A
3	31085777	31085796	2	20	ENSSSCG00000037232	-	PLINK	A
3	31086223	31086356	9	134	ENSSSCG00000037232	-	PLINK	A
3	31088317	31089922	41	1606	ENSSSCG00000037232	-	PLINK	A
3	31152525	31156378	57	3854	NA	NA	PLINK	A
3	31581949	31582881	18	933	NA	NA	PLINK	A
3	31583033	31584228	17	1196	NA	NA	PLINK	A
3	31660349	31661979	21	1631	ENSSSCG00000007899	+	PLINK	A
3	31665159	31666034	22	876	ENSSSCG00000007899	+	PLINK	A
3	32301964	32302006	2	43	ENSSSCG00000027101	+	PLINK	A
3	32302064	32305387	48	3324	ENSSSCG00000027101	+	PLINK	A
3	32377901	32379700	42	1800	ENSSSCG00000007904	+	PLINK	A
3	33315131	33316678	21	1548	NA	NA	PLINK	A
3	33351701	33352279	14	579	NA	NA	PLINK	A
3	33407450	33409095	50	1646	NA	NA	PLINK	A
3	33459031	33460024	11	994	NA	NA	PLINK	A
3	34054415	34055136	14	722	ENSSSCG00000007914	-	PLINK	A
3	34055445	34057976	50	2532	ENSSSCG00000007914	-	PLINK	A
3	36229900	36231656	37	1757	ENSSSCG00000007917	-	PLINK	A
3	36249089	36249264	5	176	ENSSSCG00000007917	-	PLINK	A
3	41854501	41855732	17	1232	NA	NA	PLINK	A
3	41855971	41856350	6	380	NA	NA	PLINK	A
3	48356678	48356678	1	1	NA	NA	PLINK	A
3	48409613	48410934	25	1322	NA	NA	PLINK	A
3	48507647	48508393	16	747	NA	NA	PLINK	A
3	48510432	48512539	38	2108	NA	NA	PLINK	A
3	48673255	48673255	1	1	ENSSSCG00000008141	+	PLINK	A
3	48673901	48674822	11	922	ENSSSCG00000008141	+	PLINK	A
3	48746811	48749501	50	2691	ENSSSCG00000019055	+	PLINK	A
3	48841263	48842445	10	1183	NA	NA	PLINK	A
3	48851994	48852768	17	775	NA	NA	PLINK	A
3	49005121	49005502	9	382	NA	NA	PLINK	A
3	49007433	49007932	13	500	NA	NA	PLINK	A
3	49009627	49010050	12	424	NA	NA	PLINK	A
3	49143769	49143971	6	203	ENSSSCG00000008144	-	PLINK	A
3	49239685	49241131	19	1447	ENSSSCG00000042819	+	PLINK	A
3	49252780	49252914	5	135	NA	NA	PLINK	A
3	49886207	49887899	21	1693	NA	NA	PLINK	A
3	50094340	50096346	44	2007	NA	NA	PLINK	A
3	52111479	52114361	44	2883	NA	NA	PLINK	A
3	52114895	52115243	8	349	NA	NA	PLINK	A
3	52115508	52116524	11	1017	NA	NA	PLINK	A
3	52131903	52133857	41	1955	NA	NA	PLINK	A
3	52136805	52139299	45	2495	NA	NA	PLINK	A
3	52139430	52142327	68	2898	ENSSSCG00000037359	+	PLINK	A
3	52748271	52750267	41	1997	NA	NA	PLINK	A
3	52750495	52752463	34	1969	NA	NA	PLINK	A
3	52923796	52927055	44	3260	ENSSSCG00000008166	+	PLINK	A
3	53125693	53126111	10	419	NA	NA	PLINK	A
3	53126470	53127351	15	882	NA	NA	PLINK	A
3	53127414	53128507	30	1094	NA	NA	PLINK	A
3	53128729	53130039	11	1311	NA	NA	PLINK	A
3	53229008	53230605	33	1598	ENSSSCG00000008169	+	PLINK	A
3	53231498	53233137	27	1640	ENSSSCG00000008169	+	PLINK	A
3	53252825	53254735	33	1911	ENSSSCG00000008169	+	PLINK	A
3	53594578	53594578	1	1	NA	NA	PLINK	A
3	53594825	53595634	21	810	NA	NA	PLINK	A
3	53596908	53597378	5	471	NA	NA	PLINK	A
3	53651749	53651774	2	26	ENSSSCG00000048037	-	PLINK	A
3	53814512	53814641	9	130	NA	NA	PLINK	A
3	53818779	53819705	28	927	NA	NA	PLINK	A
3	54106382	54106488	4	107	NA	NA	PLINK	A
3	54107213	54108372	19	1160	NA	NA	PLINK	A
3	57130498	57132907	47	2410	NA	NA	PLINK	A
3	57766262	57767026	15	765	NA	NA	PLINK	A
3	57767105	57769193	38	2089	NA	NA	PLINK	A
3	57844452	57846641	28	2190	NA	NA	PLINK	A
3	57882386	57883943	42	1558	ENSSSCG00000008215	-	PLINK	A
3	57884622	57890455	97	5834	ENSSSCG00000008215	-	PLINK	A
3	57890580	57894936	59	4357	ENSSSCG00000008215	-	PLINK	A
3	57896255	57898421	50	2167	ENSSSCG00000008215	-	PLINK	A
3	57898469	57900362	25	1894	ENSSSCG00000008215	-	PLINK	A
3	58829135	58829593	9	459	NA	NA	PLINK	A
3	59384869	59385570	15	702	ENSSSCG00000008238	-	PLINK	A
3	59936242	59937835	26	1594	ENSSSCG00000045529	-	PLINK	A
3	59938052	59938052	1	1	ENSSSCG00000045529	-	PLINK	A
3	59938217	59939105	19	889	ENSSSCG00000045529	-	PLINK	A
3	60044184	60045029	11	846	ENSSSCG00000045529	-	PLINK	A
3	60045087	60045377	7	291	ENSSSCG00000045529	-	PLINK	A
3	60045676	60045991	6	316	ENSSSCG00000045529	-	PLINK	A
3	60046034	60046437	11	404	ENSSSCG00000045529	-	PLINK	A
3	60131492	60133664	56	2173	NA	NA	PLINK	A
3	60580694	60580998	8	305	NA	NA	PLINK	A
3	61191463	61193087	46	1625	NA	NA	PLINK	A
3	61637956	61638909	14	954	NA	NA	PLINK	A
3	63453816	63454573	12	758	ENSSSCG00000008250	-	PLINK	A
3	64028760	64030338	21	1579	ENSSSCG00000008250	-	PLINK	A
3	64223807	64224206	6	400	ENSSSCG00000008250	-	PLINK	A
3	64697986	64699691	24	1706	NA	NA	PLINK	A
3	64699994	64701039	24	1046	NA	NA	PLINK	A
3	68312533	68314002	22	1470	NA	NA	PLINK	A
3	70605736	70606604	17	869	NA	NA	PLINK	A
3	71873927	71875549	26	1623	ENSSSCG00000046341	-	PLINK	A
3	71963043	71964670	43	1628	ENSSSCG00000008326	+	PLINK	A
3	73248307	73251843	49	3537	ENSSSCG00000008340	-	PLINK	A
3	73252057	73252836	6	780	ENSSSCG00000008340	-	PLINK	A
3	73256117	73258004	39	1888	ENSSSCG00000008340	-	PLINK	A
3	73259875	73260875	20	1001	ENSSSCG00000008340	-	PLINK	A
3	73262057	73262722	20	666	ENSSSCG00000008340	-	PLINK	A
3	73340721	73341071	9	351	ENSSSCG00000008340	-	PLINK	A
3	73629141	73631408	34	2268	ENSSSCG00000008344	-	PLINK	A
3	74607176	74608352	20	1177	NA	NA	PLINK	A
3	74616785	74616785	1	1	NA	NA	PLINK	A
3	74617456	74618431	19	976	NA	NA	PLINK	A
3	78348952	78349668	17	717	ENSSSCG00000025751	-	PLINK	A
3	78373033	78373152	3	120	ENSSSCG00000025751	-	PLINK	A
3	78380890	78381102	7	213	ENSSSCG00000025751	-	PLINK	A
3	84143730	84145054	32	1325	ENSSSCG00000049247	+	PLINK	A
3	84216455	84217531	24	1077	NA	NA	PLINK	A
3	84361848	84363179	32	1332	NA	NA	PLINK	A
3	87703558	87705621	34	2064	NA	NA	PLINK	A
3	87756171	87757405	14	1235	NA	NA	PLINK	A
3	87757420	87757861	12	442	NA	NA	PLINK	A
3	87772319	87774159	28	1841	NA	NA	PLINK	A
3	87777838	87778249	3	412	NA	NA	PLINK	A
3	87778263	87779970	27	1708	NA	NA	PLINK	A
3	87842882	87844037	22	1156	NA	NA	PLINK	A
3	88225178	88225466	10	289	NA	NA	PLINK	A
3	88283035	88285129	54	2095	NA	NA	PLINK	A
3	88319998	88321060	23	1063	NA	NA	PLINK	A
3	88322020	88322264	3	245	NA	NA	PLINK	A
3	88389918	88393040	44	3123	NA	NA	PLINK	A
3	88393633	88394942	26	1310	NA	NA	PLINK	A
3	92938508	92938857	8	350	NA	NA	PLINK	A
3	93002670	93002691	2	22	ENSSSCG00000008427	+	PLINK	A
3	93003265	93004033	18	769	ENSSSCG00000008427	+	PLINK	A
3	93046597	93046998	10	402	NA	NA	PLINK	A
3	93228339	93230624	33	2286	ENSSSCG00000044676	-	PLINK	A
3	93230775	93234647	76	3873	ENSSSCG00000044676	-	PLINK	A
3	93238522	93239808	23	1287	ENSSSCG00000044676	-	PLINK	A
3	93239869	93241427	20	1559	ENSSSCG00000044676	-	PLINK	A
3	93243064	93244017	30	954	ENSSSCG00000044676	-	PLINK	A
3	93244137	93245049	19	913	ENSSSCG00000044676	-	PLINK	A
3	93270330	93271650	24	1321	ENSSSCG00000044860	+	PLINK	A
3	93271658	93275186	66	3529	ENSSSCG00000044860	+	PLINK	A
3	93275370	93275963	15	594	ENSSSCG00000044860	+	PLINK	A
3	93276773	93279241	52	2469	ENSSSCG00000044860	+	PLINK	A
3	93436723	93437567	15	845	ENSSSCG00000008433	+	PLINK	A
3	93442699	93444275	20	1577	NA	NA	PLINK	A
3	93495491	93496257	12	767	ENSSSCG00000008434	-	PLINK	A
3	93512216	93512539	5	324	ENSSSCG00000008434	-	PLINK	A
3	93603394	93605075	41	1682	ENSSSCG00000021325	+	PLINK	A
3	93609729	93610145	6	417	ENSSSCG00000021325	+	PLINK	A
3	93614699	93616051	48	1353	ENSSSCG00000021325	+	PLINK	A
3	93627876	93628065	3	190	ENSSSCG00000021325	+	PLINK	A
3	93658650	93660155	31	1506	NA	NA	PLINK	A
3	93660508	93662015	15	1508	NA	NA	PLINK	A
3	93675427	93675593	3	167	NA	NA	PLINK	A
3	93675601	93676386	37	786	NA	NA	PLINK	A
3	93676519	93677207	23	689	NA	NA	PLINK	A
3	93993972	93996077	57	2106	ENSSSCG00000031261	-	PLINK	A
3	94007698	94008165	7	468	ENSSSCG00000031261	-	PLINK	A
3	94008305	94009606	20	1302	ENSSSCG00000031261	-	PLINK	A
3	94020940	94021274	6	335	ENSSSCG00000008441	+	PLINK	A
3	94021665	94022873	16	1209	ENSSSCG00000008441	+	PLINK	A
3	94022909	94027910	121	5002	ENSSSCG00000043659	-	PLINK	A
3	94022909	94027910	121	5002	ENSSSCG00000008441	+	PLINK	A
3	94028190	94030304	40	2115	ENSSSCG00000008441	+	PLINK	A
3	94031885	94036645	89	4761	ENSSSCG00000008441	+	PLINK	A
3	94042098	94042101	2	4	NA	NA	PLINK	A
3	94042215	94043258	30	1044	NA	NA	PLINK	A
3	94053830	94055513	28	1684	NA	NA	PLINK	A
3	94062987	94063111	7	125	ENSSSCG00000008442	-	PLINK	A
3	94063749	94064936	25	1188	ENSSSCG00000008442	-	PLINK	A
3	94158260	94160163	29	1904	NA	NA	PLINK	A
3	94180828	94183634	30	2807	ENSSSCG00000008443	-	PLINK	A
3	94501609	94503271	34	1663	ENSSSCG00000008444	-	PLINK	A
3	94707656	94708616	27	961	ENSSSCG00000008444	-	PLINK	A
3	97296514	97299899	112	3386	NA	NA	PLINK	A
3	97335331	97335989	12	659	NA	NA	PLINK	A
3	97476598	97478776	39	2179	NA	NA	PLINK	A
3	97512292	97513733	25	1442	NA	NA	PLINK	A
3	97526943	97527361	7	419	NA	NA	PLINK	A
3	97527667	97530860	50	3194	NA	NA	PLINK	A
3	97908535	97910776	53	2242	NA	NA	PLINK	A
3	97922279	97924185	33	1907	NA	NA	PLINK	A
3	97924505	97925998	19	1494	NA	NA	PLINK	A
3	98297196	98299627	42	2432	ENSSSCG00000046191	-	PLINK	A
3	98299680	98300731	30	1052	NA	NA	PLINK	A
3	98362025	98364458	42	2434	NA	NA	PLINK	A
3	98377424	98378323	16	900	NA	NA	PLINK	A
3	98427120	98427828	6	709	NA	NA	PLINK	A
3	98427955	98427955	1	1	NA	NA	PLINK	A
3	98432835	98433380	6	546	NA	NA	PLINK	A
3	98493782	98494666	15	885	NA	NA	PLINK	A
3	98496909	98498361	25	1453	NA	NA	PLINK	A
3	98502548	98504440	31	1893	NA	NA	PLINK	A
3	98568809	98570093	9	1285	NA	NA	PLINK	A
3	98570438	98570847	10	410	NA	NA	PLINK	A
3	98576848	98579084	31	2237	NA	NA	PLINK	A
3	98678573	98679470	28	898	NA	NA	PLINK	A
3	98680700	98682702	33	2003	NA	NA	PLINK	A
3	98703108	98705293	34	2186	NA	NA	PLINK	A
3	98707266	98709523	33	2258	NA	NA	PLINK	A
3	98748816	98748905	4	90	NA	NA	PLINK	A
3	98750560	98750651	3	92	NA	NA	PLINK	A
3	98757091	98757340	9	250	NA	NA	PLINK	A
3	98763239	98764848	31	1610	NA	NA	PLINK	A
3	98774536	98775052	18	517	NA	NA	PLINK	A
3	98775523	98776672	22	1150	NA	NA	PLINK	A
3	98781358	98782271	14	914	NA	NA	PLINK	A
3	98817928	98820345	58	2418	NA	NA	PLINK	A
3	98821191	98824464	75	3274	NA	NA	PLINK	A
3	98913023	98913662	16	640	NA	NA	PLINK	A
3	98919440	98920687	40	1248	NA	NA	PLINK	A
3	98925189	98925619	7	431	NA	NA	PLINK	A
3	98956552	98957694	20	1143	NA	NA	PLINK	A
3	99300510	99302303	39	1794	NA	NA	PLINK	A
3	99305077	99305331	6	255	NA	NA	PLINK	A
3	99347669	99348879	26	1211	NA	NA	PLINK	A
3	99354904	99356697	32	1794	NA	NA	PLINK	A
3	99369718	99371398	33	1681	NA	NA	PLINK	A
3	99407733	99408570	18	838	NA	NA	PLINK	A
3	99408619	99410286	32	1668	NA	NA	PLINK	A
3	99410346	99411149	18	804	NA	NA	PLINK	A
3	99445264	99447241	28	1978	NA	NA	PLINK	A
3	99448483	99450122	27	1640	NA	NA	PLINK	A
3	99478387	99481056	44	2670	NA	NA	PLINK	A
3	100225037	100225071	4	35	ENSSSCG00000036418	+	PLINK	A
3	100225596	100226938	24	1343	ENSSSCG00000036418	+	PLINK	A
3	100229965	100231954	40	1990	ENSSSCG00000036418	+	PLINK	A
3	100347924	100348977	19	1054	NA	NA	PLINK	A
3	100463736	100467182	101	3447	NA	NA	PLINK	A
3	100468054	100470386	48	2333	NA	NA	PLINK	A
3	100494061	100494809	11	749	NA	NA	PLINK	A
3	100497138	100497348	3	211	NA	NA	PLINK	A
3	100498125	100499835	39	1711	NA	NA	PLINK	A
3	100499900	100502078	60	2179	NA	NA	PLINK	A
3	100502370	100505136	82	2767	NA	NA	PLINK	A
3	100507016	100509305	31	2290	NA	NA	PLINK	A
3	100546361	100547615	19	1255	NA	NA	PLINK	A
3	100554612	100557025	38	2414	NA	NA	PLINK	A
3	100558758	100561189	41	2432	ENSSSCG00000008470	+	PLINK	A
3	100562120	100564621	36	2502	ENSSSCG00000008470	+	PLINK	A
3	100576560	100580515	84	3956	ENSSSCG00000008470	+	PLINK	A
3	100586760	100589794	40	3035	ENSSSCG00000008470	+	PLINK	A
3	100590456	100594116	47	3661	ENSSSCG00000008470	+	PLINK	A
3	100594249	100594593	4	345	ENSSSCG00000008470	+	PLINK	A
3	100600957	100602660	25	1704	NA	NA	PLINK	A
3	100611218	100615323	49	4106	ENSSSCG00000024293	-	PLINK	A
3	100615816	100618219	33	2404	ENSSSCG00000024293	-	PLINK	A
3	100708589	100709717	14	1129	NA	NA	PLINK	A
3	100711000	100712872	24	1873	NA	NA	PLINK	A
3	100739677	100741785	36	2109	NA	NA	PLINK	A
3	101926518	101927984	31	1467	NA	NA	PLINK	A
3	101930018	101931641	38	1624	NA	NA	PLINK	A
3	102338929	102339227	6	299	ENSSSCG00000008488	-	PLINK	A
3	104539395	104540371	7	977	NA	NA	PLINK	A
3	104540522	104541098	7	577	NA	NA	PLINK	A
3	104597705	104599727	29	2023	NA	NA	PLINK	A
3	104604214	104607256	56	3043	NA	NA	PLINK	A
3	104608209	104612421	63	4213	NA	NA	PLINK	A
3	104652031	104655173	80	3143	NA	NA	PLINK	A
3	104680853	104681801	11	949	NA	NA	PLINK	A
3	104791522	104792119	12	598	ENSSSCG00000044766	+	PLINK	A
3	104855937	104857491	35	1555	NA	NA	PLINK	A
3	104857740	104861019	58	3280	NA	NA	PLINK	A
3	104864403	104864461	3	59	NA	NA	PLINK	A
3	105044677	105045578	19	902	NA	NA	PLINK	A
3	105045651	105047095	34	1445	NA	NA	PLINK	A
3	105138806	105139854	19	1049	NA	NA	PLINK	A
3	105532579	105532938	6	360	NA	NA	PLINK	A
3	105536595	105538697	59	2103	NA	NA	PLINK	A
3	105617098	105618460	24	1363	ENSSSCG00000044008	-	PLINK	A
3	105618608	105619041	7	434	ENSSSCG00000044008	-	PLINK	A
3	105623995	105624053	5	59	ENSSSCG00000044008	-	PLINK	A
3	105627498	105629473	48	1976	ENSSSCG00000044008	-	PLINK	A
3	105879462	105881152	30	1691	NA	NA	PLINK	A
3	105881232	105881366	11	135	NA	NA	PLINK	A
3	105895321	105895516	2	196	NA	NA	PLINK	A
3	105901799	105902790	18	992	NA	NA	PLINK	A
3	106157069	106158736	32	1668	ENSSSCG00000008509	-	PLINK	A
3	106168113	106170354	21	2242	ENSSSCG00000008509	-	PLINK	A
3	106174103	106176397	38	2295	ENSSSCG00000008509	-	PLINK	A
3	106198842	106201024	47	2183	ENSSSCG00000008509	-	PLINK	A
3	106752142	106754034	26	1893	NA	NA	PLINK	A
3	106760661	106762557	52	1897	NA	NA	PLINK	A
3	106784812	106786520	51	1709	NA	NA	PLINK	A
3	106793612	106795731	27	2120	NA	NA	PLINK	A
3	106796365	106798979	49	2615	ENSSSCG00000050704	-	PLINK	A
3	106799065	106799357	18	293	ENSSSCG00000050704	-	PLINK	A
3	106986319	106988028	23	1710	ENSSSCG00000008512	-	PLINK	A
3	107008470	107008662	7	193	NA	NA	PLINK	A
3	107008782	107010119	26	1338	NA	NA	PLINK	A
3	107741204	107741937	15	734	NA	NA	PLINK	A
3	107742445	107743835	24	1391	NA	NA	PLINK	A
3	107753617	107755336	37	1720	NA	NA	PLINK	A
3	107755948	107756977	23	1030	NA	NA	PLINK	A
3	107757218	107760481	61	3264	NA	NA	PLINK	A
3	107951073	107952791	25	1719	NA	NA	PLINK	A
3	107960515	107960523	2	9	NA	NA	PLINK	A
3	107973713	107976004	48	2292	NA	NA	PLINK	A
3	107977372	107979014	21	1643	NA	NA	PLINK	A
3	108002051	108002900	24	850	ENSSSCG00000008522	+	PLINK	A
3	108003488	108003845	10	358	ENSSSCG00000008522	+	PLINK	A
3	108004160	108004894	8	735	ENSSSCG00000008522	+	PLINK	A
3	108053479	108053479	1	1	ENSSSCG00000008522	+	PLINK	A
3	108053609	108054132	10	524	ENSSSCG00000008522	+	PLINK	A
3	108074588	108075256	7	669	ENSSSCG00000008522	+	PLINK	A
3	108077165	108083137	129	5973	ENSSSCG00000008522	+	PLINK	A
3	108083390	108087243	83	3854	NA	NA	PLINK	A
3	108087544	108093189	104	5646	NA	NA	PLINK	A
3	108093458	108095451	34	1994	NA	NA	PLINK	A
3	108095752	108098405	20	2654	NA	NA	PLINK	A
3	108099387	108102857	70	3471	NA	NA	PLINK	A
3	108105226	108106639	19	1414	ENSSSCG00000035987	-	PLINK	A
3	108116329	108117223	23	895	ENSSSCG00000035987	-	PLINK	A
3	108117541	108118531	27	991	ENSSSCG00000035987	-	PLINK	A
3	108123591	108125034	23	1444	ENSSSCG00000035987	-	PLINK	A
3	108132309	108132902	8	594	ENSSSCG00000035987	-	PLINK	A
3	108134797	108136915	45	2119	ENSSSCG00000035987	-	PLINK	A
3	108149134	108151934	46	2801	ENSSSCG00000024781	+	PLINK	A
3	108152200	108152361	7	162	ENSSSCG00000024781	+	PLINK	A
3	108152367	108152558	11	192	ENSSSCG00000024781	+	PLINK	A
3	108152610	108154618	34	2009	ENSSSCG00000024781	+	PLINK	A
3	108161594	108166275	100	4682	ENSSSCG00000024781	+	PLINK	A
3	108166897	108171369	93	4473	ENSSSCG00000024781	+	PLINK	A
3	108238057	108238320	6	264	ENSSSCG00000008524	+	PLINK	A
3	108238961	108241871	54	2911	ENSSSCG00000008524	+	PLINK	A
3	108247065	108248961	38	1897	ENSSSCG00000008524	+	PLINK	A
3	108249063	108250686	36	1624	ENSSSCG00000008524	+	PLINK	A
3	108344638	108350423	100	5786	ENSSSCG00000008524	+	PLINK	A
3	108351708	108355357	93	3650	ENSSSCG00000008524	+	PLINK	A
3	108358898	108360948	77	2051	ENSSSCG00000008524	+	PLINK	A
3	108361655	108361994	16	340	ENSSSCG00000008524	+	PLINK	A
3	108362018	108367693	104	5676	ENSSSCG00000008524	+	PLINK	A
3	108368013	108371680	52	3668	ENSSSCG00000008524	+	PLINK	A
3	108373300	108373798	8	499	ENSSSCG00000008524	+	PLINK	A
3	108472306	108474274	37	1969	ENSSSCG00000008524	+	PLINK	A
3	108487675	108488388	21	714	ENSSSCG00000008524	+	PLINK	A
3	108489400	108491443	31	2044	ENSSSCG00000008524	+	PLINK	A
3	108500716	108503407	40	2692	ENSSSCG00000008524	+	PLINK	A
3	108504006	108505665	21	1660	ENSSSCG00000008524	+	PLINK	A
3	108515118	108515416	9	299	ENSSSCG00000008524	+	PLINK	A
3	108527650	108529665	29	2016	ENSSSCG00000008524	+	PLINK	A
3	108533225	108535424	38	2200	ENSSSCG00000020986	+	PLINK	A
3	108533225	108535424	38	2200	ENSSSCG00000008524	+	PLINK	A
3	109567642	109568899	22	1258	ENSSSCG00000008533	+	PLINK	A
3	109689727	109690839	13	1113	ENSSSCG00000008533	+	PLINK	A
3	109691357	109691357	1	1	ENSSSCG00000008533	+	PLINK	A
3	109691489	109692264	5	776	ENSSSCG00000008533	+	PLINK	A
3	109947513	109947591	2	79	ENSSSCG00000008533	+	PLINK	A
3	109948418	109948825	7	408	ENSSSCG00000008533	+	PLINK	A
3	109950217	109952520	30	2304	ENSSSCG00000008533	+	PLINK	A
3	109998414	109999643	28	1230	ENSSSCG00000008533	+	PLINK	A
3	110305247	110306504	48	1258	ENSSSCG00000008536	-	PLINK	A
3	110305247	110306504	48	1258	ENSSSCG00000008534	-	PLINK	A
3	110306575	110307133	22	559	ENSSSCG00000008536	-	PLINK	A
3	110306575	110307133	22	559	ENSSSCG00000008534	-	PLINK	A
3	110555837	110555837	1	1	NA	NA	PLINK	A
3	110557347	110558055	22	709	NA	NA	PLINK	A
3	110558129	110558315	7	187	NA	NA	PLINK	A
3	110558471	110560100	33	1630	NA	NA	PLINK	A
3	110562030	110564693	62	2664	NA	NA	PLINK	A
3	110565187	110567623	52	2437	NA	NA	PLINK	A
3	110588776	110589862	29	1087	NA	NA	PLINK	A
3	110595097	110596754	62	1658	NA	NA	PLINK	A
3	110598008	110600388	71	2381	NA	NA	PLINK	A
3	110600701	110602297	47	1597	NA	NA	PLINK	A
3	110602412	110603859	32	1448	NA	NA	PLINK	A
3	110643631	110645550	32	1920	ENSSSCG00000034756	-	PLINK	A
3	110669906	110671591	42	1686	ENSSSCG00000034756	-	PLINK	A
3	110671778	110671820	2	43	ENSSSCG00000034756	-	PLINK	A
3	110734165	110734776	16	612	ENSSSCG00000034756	-	PLINK	A
3	110734797	110735156	10	360	ENSSSCG00000034756	-	PLINK	A
3	110813308	110813609	18	302	NA	NA	PLINK	A
3	110856009	110856233	7	225	NA	NA	PLINK	A
3	110919751	110920357	23	607	ENSSSCG00000026465	-	PLINK	A
3	110920410	110922670	38	2261	ENSSSCG00000026465	-	PLINK	A
3	110928420	110928897	13	478	ENSSSCG00000026465	-	PLINK	A
3	110990031	110990780	9	750	ENSSSCG00000026465	-	PLINK	A
3	111044375	111046221	46	1847	ENSSSCG00000026465	-	PLINK	A
3	111059051	111059754	25	704	ENSSSCG00000026465	-	PLINK	A
3	111060050	111062080	45	2031	ENSSSCG00000026465	-	PLINK	A
3	111065251	111066202	28	952	ENSSSCG00000026465	-	PLINK	A
3	111082873	111084353	26	1481	ENSSSCG00000026465	-	PLINK	A
3	111105984	111108167	45	2184	ENSSSCG00000026465	-	PLINK	A
3	111124352	111125573	25	1222	ENSSSCG00000026465	-	PLINK	A
3	111132926	111135429	47	2504	ENSSSCG00000026465	-	PLINK	A
3	111136862	111138461	32	1600	ENSSSCG00000026465	-	PLINK	A
3	111140781	111141528	19	748	ENSSSCG00000026465	-	PLINK	A
3	111186874	111188937	27	2064	ENSSSCG00000026465	-	PLINK	A
3	111192886	111194677	26	1792	ENSSSCG00000026465	-	PLINK	A
3	111205869	111206796	22	928	ENSSSCG00000026465	-	PLINK	A
3	111210976	111212125	34	1150	ENSSSCG00000026465	-	PLINK	A
3	111248345	111248345	1	1	ENSSSCG00000026465	-	PLINK	A
3	111249236	111251867	67	2632	ENSSSCG00000026465	-	PLINK	A
3	111251923	111253618	26	1696	ENSSSCG00000026465	-	PLINK	A
3	111258899	111261362	51	2464	ENSSSCG00000026465	-	PLINK	A
3	111307271	111309897	64	2627	ENSSSCG00000026465	-	PLINK	A
3	111338902	111339507	10	606	ENSSSCG00000038001	+	PLINK	A
3	111352032	111354065	47	2034	ENSSSCG00000038001	+	PLINK	A
3	111378122	111380009	28	1888	ENSSSCG00000038001	+	PLINK	A
3	111451555	111453227	39	1673	NA	NA	PLINK	A
3	111459866	111460326	9	461	ENSSSCG00000008549	-	PLINK	A
3	111478396	111480727	30	2332	ENSSSCG00000008549	-	PLINK	A
3	111484566	111485886	27	1321	ENSSSCG00000008549	-	PLINK	A
3	111488701	111489973	29	1273	ENSSSCG00000008549	-	PLINK	A
3	111492364	111494156	37	1793	ENSSSCG00000008549	-	PLINK	A
3	111516826	111516988	4	163	ENSSSCG00000008549	-	PLINK	A
3	111586730	111589647	71	2918	ENSSSCG00000008545	-	PLINK	A
3	111586730	111589647	71	2918	ENSSSCG00000008546	-	PLINK	A
3	111657664	111658063	5	400	ENSSSCG00000028672	-	PLINK	A
3	111658101	111658196	2	96	ENSSSCG00000028672	-	PLINK	A
3	111665308	111665941	13	634	ENSSSCG00000028672	-	PLINK	A
3	111666408	111667027	10	620	ENSSSCG00000028672	-	PLINK	A
3	111669394	111671978	52	2585	ENSSSCG00000028672	-	PLINK	A
3	112043135	112043610	9	476	ENSSSCG00000008557	-	PLINK	A
3	112054131	112055541	28	1411	ENSSSCG00000008558	-	PLINK	A
3	112143541	112145636	69	2096	NA	NA	PLINK	A
3	112235134	112236770	29	1637	ENSSSCG00000008560	-	PLINK	A
3	112303290	112305150	40	1861	NA	NA	PLINK	A
3	112384632	112386644	51	2013	NA	NA	PLINK	A
3	112499287	112499302	2	16	ENSSSCG00000037751	+	PLINK	A
3	112500719	112500719	1	1	ENSSSCG00000037751	+	PLINK	A
3	112500896	112501320	22	425	ENSSSCG00000037751	+	PLINK	A
3	112515135	112516707	35	1573	ENSSSCG00000037751	+	PLINK	A
3	112623170	112625611	57	2442	NA	NA	PLINK	A
3	112628464	112630710	33	2247	ENSSSCG00000030643	-	PLINK	A
3	112663640	112663640	1	1	ENSSSCG00000030643	-	PLINK	A
3	112676846	112678530	39	1685	ENSSSCG00000008570	+	PLINK	A
3	112680166	112681896	27	1731	ENSSSCG00000008570	+	PLINK	A
3	112947008	112947396	8	389	NA	NA	PLINK	A
3	113224129	113225409	35	1281	NA	NA	PLINK	A
3	113401053	113401428	11	376	ENSSSCG00000008576	+	PLINK	A
3	113401844	113402762	12	919	ENSSSCG00000008576	+	PLINK	A
3	113485588	113488852	68	3265	NA	NA	PLINK	A
3	113496945	113497542	11	598	NA	NA	PLINK	A
3	113497589	113499311	45	1723	NA	NA	PLINK	A
3	113499604	113501760	40	2157	NA	NA	PLINK	A
3	113521514	113527071	100	5558	ENSSSCG00000041111	+	PLINK	A
3	113521514	113527071	100	5558	ENSSSCG00000044418	-	PLINK	A
3	113539099	113540062	19	964	ENSSSCG00000029413	+	PLINK	A
3	113541603	113543166	24	1564	ENSSSCG00000029413	+	PLINK	A
3	113543959	113545547	22	1589	ENSSSCG00000029413	+	PLINK	A
3	113613057	113615165	62	2109	NA	NA	PLINK	A
3	113634482	113634482	1	1	NA	NA	PLINK	A
3	113634531	113635470	30	940	NA	NA	PLINK	A
3	113636684	113637342	20	659	NA	NA	PLINK	A
3	113640247	113641917	48	1671	NA	NA	PLINK	A
3	113646037	113649444	102	3408	NA	NA	PLINK	A
3	113649464	113650078	25	615	NA	NA	PLINK	A
3	113655048	113656693	41	1646	NA	NA	PLINK	A
3	113657197	113660599	83	3403	NA	NA	PLINK	A
3	113667303	113667702	8	400	ENSSSCG00000021155	+	PLINK	A
3	113688662	113689644	33	983	ENSSSCG00000022933	-	PLINK	A
3	113689791	113690361	30	571	ENSSSCG00000022933	-	PLINK	A
3	113690853	113690853	1	1	ENSSSCG00000022933	-	PLINK	A
3	113699946	113703462	57	3517	ENSSSCG00000022933	-	PLINK	A
3	113705427	113707936	57	2510	ENSSSCG00000022933	-	PLINK	A
3	113708226	113709575	24	1350	ENSSSCG00000022933	-	PLINK	A
3	113711234	113714258	56	3025	ENSSSCG00000022933	-	PLINK	A
3	113714383	113717366	70	2984	ENSSSCG00000022933	-	PLINK	A
3	113721693	113723407	43	1715	ENSSSCG00000022933	-	PLINK	A
3	113723512	113724150	14	639	ENSSSCG00000022933	-	PLINK	A
3	113724229	113727743	62	3515	ENSSSCG00000022933	-	PLINK	A
3	113731143	113734647	74	3505	ENSSSCG00000022933	-	PLINK	A
3	113734746	113737834	78	3089	ENSSSCG00000022933	-	PLINK	A
3	113739194	113739194	1	1	ENSSSCG00000022933	-	PLINK	A
3	113739425	113741419	43	1995	ENSSSCG00000022933	-	PLINK	A
3	113741944	113744322	38	2379	ENSSSCG00000022933	-	PLINK	A
3	113764371	113765182	25	812	NA	NA	PLINK	A
3	113765374	113768661	94	3288	NA	NA	PLINK	A
3	113768718	113770078	28	1361	NA	NA	PLINK	A
3	113776556	113777366	9	811	NA	NA	PLINK	A
3	113777593	113778844	19	1252	NA	NA	PLINK	A
3	113779461	113780285	14	825	NA	NA	PLINK	A
3	113780543	113782219	22	1677	NA	NA	PLINK	A
3	113782545	113783075	14	531	NA	NA	PLINK	A
3	113786205	113786695	13	491	NA	NA	PLINK	A
3	113788929	113791027	46	2099	NA	NA	PLINK	A
3	113792868	113795194	44	2327	NA	NA	PLINK	A
3	113795207	113799069	97	3863	NA	NA	PLINK	A
3	113799221	113801105	34	1885	NA	NA	PLINK	A
3	113802864	113807453	102	4590	NA	NA	PLINK	A
3	113807832	113808137	13	306	NA	NA	PLINK	A
3	113808357	113813196	76	4840	NA	NA	PLINK	A
3	113813221	113813221	1	1	NA	NA	PLINK	A
3	113813352	113814472	38	1121	NA	NA	PLINK	A
3	113814714	113814981	6	268	NA	NA	PLINK	A
3	113821439	113824615	108	3177	ENSSSCG00000008577	+	PLINK	A
3	113825114	113827464	56	2351	ENSSSCG00000008577	+	PLINK	A
3	113832010	113836587	115	4578	ENSSSCG00000008577	+	PLINK	A
3	113836685	113845383	174	8699	ENSSSCG00000008577	+	PLINK	A
3	113845486	113847120	41	1635	ENSSSCG00000008577	+	PLINK	A
3	113850510	113851942	37	1433	ENSSSCG00000008577	+	PLINK	A
3	113853752	113857191	64	3440	ENSSSCG00000008577	+	PLINK	A
3	113857204	113858565	24	1362	NA	NA	PLINK	A
3	113858755	113861181	52	2427	NA	NA	PLINK	A
3	113861859	113866385	105	4527	NA	NA	PLINK	A
3	113868068	113868990	31	923	NA	NA	PLINK	A
3	113869098	113871179	76	2082	NA	NA	PLINK	A
3	113892124	113894102	45	1979	ENSSSCG00000008578	+	PLINK	A
3	113894786	113895456	25	671	ENSSSCG00000008578	+	PLINK	A
3	113895998	113897485	37	1488	ENSSSCG00000008578	+	PLINK	A
3	113900873	113903567	58	2695	ENSSSCG00000008578	+	PLINK	A
3	113904758	113905601	23	844	ENSSSCG00000008578	+	PLINK	A
3	113911273	113913383	45	2111	ENSSSCG00000008578	+	PLINK	A
3	113914456	113915370	18	915	ENSSSCG00000008578	+	PLINK	A
3	113916041	113916133	3	93	ENSSSCG00000008578	+	PLINK	A
3	113916136	113916143	2	8	ENSSSCG00000008578	+	PLINK	A
3	113925707	113927777	72	2071	ENSSSCG00000008578	+	PLINK	A
3	113927973	113929235	44	1263	ENSSSCG00000008578	+	PLINK	A
3	113929257	113930545	44	1289	ENSSSCG00000008578	+	PLINK	A
3	113950324	113951063	8	740	ENSSSCG00000008578	+	PLINK	A
3	113968669	113969623	22	955	ENSSSCG00000008578	+	PLINK	A
3	113969826	113975309	100	5484	ENSSSCG00000008578	+	PLINK	A
3	113975405	113978715	101	3311	ENSSSCG00000008578	+	PLINK	A
3	113980506	113985267	114	4762	ENSSSCG00000008578	+	PLINK	A
3	113985296	113989325	74	4030	ENSSSCG00000008578	+	PLINK	A
3	114494994	114495455	6	462	ENSSSCG00000008583	+	PLINK	A
3	114510981	114514281	39	3301	ENSSSCG00000008582	-	PLINK	A
3	114514436	114516678	26	2243	ENSSSCG00000008582	-	PLINK	A
3	114519521	114521342	16	1822	ENSSSCG00000008582	-	PLINK	A
3	114521728	114524441	43	2714	ENSSSCG00000008582	-	PLINK	A
3	114525918	114527675	25	1758	ENSSSCG00000008582	-	PLINK	A
3	114528041	114529704	39	1664	ENSSSCG00000008582	-	PLINK	A
3	114530760	114533725	69	2966	ENSSSCG00000008582	-	PLINK	A
3	114533771	114534922	44	1152	ENSSSCG00000008582	-	PLINK	A
3	114541601	114543756	39	2156	ENSSSCG00000008582	-	PLINK	A
3	114541601	114543756	39	2156	ENSSSCG00000008584	-	PLINK	A
3	114544132	114545372	22	1241	ENSSSCG00000008582	-	PLINK	A
3	114544132	114545372	22	1241	ENSSSCG00000008584	-	PLINK	A
3	114545730	114546741	21	1012	ENSSSCG00000008582	-	PLINK	A
3	114545730	114546741	21	1012	ENSSSCG00000008584	-	PLINK	A
3	114547069	114550594	68	3526	ENSSSCG00000008582	-	PLINK	A
3	114547069	114550594	68	3526	ENSSSCG00000008584	-	PLINK	A
3	114552420	114559542	91	7123	ENSSSCG00000008582	-	PLINK	A
3	114552420	114559542	91	7123	ENSSSCG00000008584	-	PLINK	A
3	114568513	114573276	123	4764	ENSSSCG00000008582	-	PLINK	A
3	114568513	114573276	123	4764	ENSSSCG00000008584	-	PLINK	A
3	114573429	114573699	9	271	ENSSSCG00000008582	-	PLINK	A
3	114573429	114573699	9	271	ENSSSCG00000008584	-	PLINK	A
3	114576793	114577507	12	715	ENSSSCG00000008582	-	PLINK	A
3	114576793	114577507	12	715	ENSSSCG00000008584	-	PLINK	A
3	114578089	114578628	6	540	ENSSSCG00000008585	+	PLINK	A
3	114578089	114578628	6	540	ENSSSCG00000008582	-	PLINK	A
3	114581430	114582690	30	1261	ENSSSCG00000008585	+	PLINK	A
3	114581430	114582690	30	1261	ENSSSCG00000008582	-	PLINK	A
3	114583335	114583390	7	56	ENSSSCG00000008585	+	PLINK	A
3	114583335	114583390	7	56	ENSSSCG00000008582	-	PLINK	A
3	114583473	114590142	116	6670	ENSSSCG00000008585	+	PLINK	A
3	114583473	114590142	116	6670	ENSSSCG00000008582	-	PLINK	A
3	114591205	114593276	28	2072	ENSSSCG00000008582	-	PLINK	A
3	114614960	114619684	86	4725	ENSSSCG00000008587	+	PLINK	A
3	114865825	114872194	103	6370	ENSSSCG00000008593	-	PLINK	A
3	114877398	114878785	19	1388	ENSSSCG00000008593	-	PLINK	A
3	114912756	114913603	5	848	ENSSSCG00000008593	-	PLINK	A
3	114948253	114949331	35	1079	ENSSSCG00000008593	-	PLINK	A
3	114954765	114959174	77	4410	ENSSSCG00000008593	-	PLINK	A
3	114961770	114962558	23	789	ENSSSCG00000008593	-	PLINK	A
3	114963088	114964489	26	1402	ENSSSCG00000008593	-	PLINK	A
3	114964514	114968847	88	4334	ENSSSCG00000008593	-	PLINK	A
3	115015768	115016451	10	684	ENSSSCG00000008593	-	PLINK	A
3	115018363	115019136	8	774	ENSSSCG00000008593	-	PLINK	A
3	115068719	115070613	31	1895	ENSSSCG00000008593	-	PLINK	A
3	115071583	115071671	4	89	ENSSSCG00000008593	-	PLINK	A
3	115072158	115074617	38	2460	ENSSSCG00000008593	-	PLINK	A
3	115092602	115092776	6	175	ENSSSCG00000008593	-	PLINK	A
3	115094919	115096210	46	1292	ENSSSCG00000008593	-	PLINK	A
3	115230980	115235399	98	4420	ENSSSCG00000048892	+	PLINK	A
3	115230980	115235399	98	4420	ENSSSCG00000047947	+	PLINK	A
3	115236292	115236694	4	403	ENSSSCG00000048892	+	PLINK	A
3	115236292	115236694	4	403	ENSSSCG00000047947	+	PLINK	A
3	115237107	115237188	3	82	ENSSSCG00000048892	+	PLINK	A
3	115237107	115237188	3	82	ENSSSCG00000047947	+	PLINK	A
3	115237232	115239757	50	2526	ENSSSCG00000048892	+	PLINK	A
3	115237232	115239757	50	2526	ENSSSCG00000047947	+	PLINK	A
3	116773499	116775357	33	1859	NA	NA	PLINK	A
3	116775741	116779288	51	3548	NA	NA	PLINK	A
3	116780809	116784537	80	3729	NA	NA	PLINK	A
3	116827977	116828484	12	508	NA	NA	PLINK	A
3	116829118	116833186	84	4069	NA	NA	PLINK	A
3	116833700	116837196	64	3497	NA	NA	PLINK	A
3	116843439	116844578	15	1140	NA	NA	PLINK	A
3	116937980	116939681	43	1702	NA	NA	PLINK	A
3	116939724	116941129	34	1406	NA	NA	PLINK	A
3	116943014	116944955	32	1942	NA	NA	PLINK	A
3	116945671	116949188	75	3518	NA	NA	PLINK	A
3	116950721	116951329	18	609	NA	NA	PLINK	A
3	116951387	116953455	47	2069	NA	NA	PLINK	A
3	116954213	116956138	47	1926	NA	NA	PLINK	A
3	116956609	116957168	12	560	NA	NA	PLINK	A
3	116960734	116963373	51	2640	NA	NA	PLINK	A
3	116964149	116967394	79	3246	NA	NA	PLINK	A
3	116969090	116969823	19	734	NA	NA	PLINK	A
3	116997510	117001826	76	4317	NA	NA	PLINK	A
3	117001923	117004331	45	2409	NA	NA	PLINK	A
3	117004464	117013140	152	8677	NA	NA	PLINK	A
3	117021032	117023640	68	2609	NA	NA	PLINK	A
3	117024004	117028695	110	4692	NA	NA	PLINK	A
3	117030608	117032987	51	2380	NA	NA	PLINK	A
3	117033530	117036720	60	3191	NA	NA	PLINK	A
3	117036773	117038435	48	1663	NA	NA	PLINK	A
3	117038929	117040594	49	1666	NA	NA	PLINK	A
3	117040759	117047776	186	7018	NA	NA	PLINK	A
3	117048538	117050470	65	1933	NA	NA	PLINK	A
3	117051644	117051964	8	321	NA	NA	PLINK	A
3	117053033	117054864	26	1832	NA	NA	PLINK	A
3	117055004	117058456	70	3453	NA	NA	PLINK	A
3	117058571	117058833	8	263	NA	NA	PLINK	A
3	117061363	117063292	32	1930	NA	NA	PLINK	A
3	117063381	117065931	54	2551	NA	NA	PLINK	A
3	117066025	117067300	27	1276	NA	NA	PLINK	A
3	117067354	117070212	70	2859	NA	NA	PLINK	A
3	117071212	117073144	25	1933	NA	NA	PLINK	A
3	117075973	117080317	70	4345	NA	NA	PLINK	A
3	117080667	117086985	104	6319	NA	NA	PLINK	A
3	117087237	117089667	37	2431	NA	NA	PLINK	A
3	117089979	117092898	50	2920	NA	NA	PLINK	A
3	117093026	117093281	9	256	NA	NA	PLINK	A
3	117093344	117094590	18	1247	NA	NA	PLINK	A
3	117095521	117097886	53	2366	NA	NA	PLINK	A
3	117098549	117099211	22	663	NA	NA	PLINK	A
3	117100367	117103094	59	2728	NA	NA	PLINK	A
3	117104050	117104050	1	1	NA	NA	PLINK	A
3	117104885	117106253	33	1369	NA	NA	PLINK	A
3	117221215	117224842	83	3628	NA	NA	PLINK	A
3	117225230	117226139	27	910	NA	NA	PLINK	A
3	117227740	117230640	63	2901	NA	NA	PLINK	A
3	117336102	117338039	27	1938	NA	NA	PLINK	A
3	117411908	117418938	107	7031	NA	NA	PLINK	A
3	117419008	117419036	3	29	NA	NA	PLINK	A
3	117420974	117422976	31	2003	NA	NA	PLINK	A
3	117453120	117453805	11	686	ENSSSCG00000048673	-	PLINK	A
3	117454098	117456350	49	2253	ENSSSCG00000048673	-	PLINK	A
3	117480848	117481081	5	234	ENSSSCG00000025357	+	PLINK	A
3	117486954	117489014	47	2061	ENSSSCG00000025357	+	PLINK	A
3	117489424	117490512	25	1089	ENSSSCG00000025357	+	PLINK	A
3	117494003	117495632	25	1630	ENSSSCG00000025357	+	PLINK	A
3	117519045	117521118	28	2074	ENSSSCG00000025357	+	PLINK	A
3	117674276	117675988	26	1713	NA	NA	PLINK	A
3	117703981	117706631	92	2651	NA	NA	PLINK	A
3	117804443	117805013	17	571	ENSSSCG00000008599	-	PLINK	A
3	117805026	117805199	9	174	ENSSSCG00000008599	-	PLINK	A
3	118137943	118138559	8	617	NA	NA	PLINK	A
3	118244606	118246307	35	1702	ENSSSCG00000008604	+	PLINK	A
3	118319744	118319896	9	153	NA	NA	PLINK	A
3	118409303	118411167	48	1865	NA	NA	PLINK	A
3	118486713	118488467	15	1755	NA	NA	PLINK	A
3	118515698	118516064	7	367	NA	NA	PLINK	A
3	118527591	118528774	10	1184	ENSSSCG00000008606	+	PLINK	A
3	118705259	118706770	24	1512	ENSSSCG00000008606	+	PLINK	A
3	118710454	118711595	36	1142	ENSSSCG00000008606	+	PLINK	A
3	118789438	118790873	21	1436	ENSSSCG00000008606	+	PLINK	A
3	119489212	119489285	4	74	NA	NA	PLINK	A
3	119569988	119570108	5	121	NA	NA	PLINK	A
3	119571385	119572367	16	983	NA	NA	PLINK	A
3	119572382	119573087	29	706	NA	NA	PLINK	A
3	119758385	119758862	8	478	NA	NA	PLINK	A
3	119818853	119819602	29	750	NA	NA	PLINK	A
3	119819647	119820987	21	1341	NA	NA	PLINK	A
3	119825862	119827839	44	1978	NA	NA	PLINK	A
3	120014140	120015459	43	1320	ENSSSCG00000040752	+	PLINK	A
3	120123167	120124919	40	1753	ENSSSCG00000008614	+	PLINK	A
3	120459737	120460181	7	445	NA	NA	PLINK	A
3	120460578	120461248	11	671	NA	NA	PLINK	A
3	120466994	120468749	35	1756	NA	NA	PLINK	A
3	120501700	120504865	44	3166	NA	NA	PLINK	A
3	120537695	120538036	3	342	NA	NA	PLINK	A
3	120540722	120541094	8	373	NA	NA	PLINK	A
3	120542058	120542495	10	438	NA	NA	PLINK	A
3	120542710	120543776	12	1067	NA	NA	PLINK	A
3	120548072	120548203	3	132	NA	NA	PLINK	A
3	120552023	120552862	15	840	NA	NA	PLINK	A
3	120562511	120562783	10	273	NA	NA	PLINK	A
3	120646473	120648404	28	1932	NA	NA	PLINK	A
3	120772206	120774139	22	1934	NA	NA	PLINK	A
3	121508936	121509904	17	969	NA	NA	PLINK	A
3	121510138	121510679	8	542	NA	NA	PLINK	A
3	121657542	121658083	6	542	NA	NA	PLINK	A
3	121658096	121665684	164	7589	NA	NA	PLINK	A
3	121715215	121717402	38	2188	NA	NA	PLINK	A
3	121724880	121726333	29	1454	NA	NA	PLINK	A
3	122401375	122401795	13	421	NA	NA	PLINK	A
3	122474594	122475036	3	443	NA	NA	PLINK	A
3	122499432	122499809	11	378	NA	NA	PLINK	A
3	122499857	122500375	15	519	NA	NA	PLINK	A
3	122500544	122503116	50	2573	NA	NA	PLINK	A
3	122505682	122506436	26	755	NA	NA	PLINK	A
3	122818550	122819503	19	954	NA	NA	PLINK	A
3	123066382	123067789	18	1408	NA	NA	PLINK	A
3	123067921	123072959	84	5039	NA	NA	PLINK	A
3	123079044	123081659	45	2616	NA	NA	PLINK	A
3	123097911	123098289	6	379	NA	NA	PLINK	A
3	123098702	123099056	6	355	NA	NA	PLINK	A
3	123124147	123125019	15	873	NA	NA	PLINK	A
3	123291556	123293187	47	1632	NA	NA	PLINK	A
3	123598582	123599149	12	568	NA	NA	PLINK	A
3	123906986	123908930	51	1945	ENSSSCG00000051420	+	PLINK	A
3	123909858	123911192	20	1335	ENSSSCG00000051420	+	PLINK	A
3	123912064	123912459	13	396	ENSSSCG00000051420	+	PLINK	A
3	123943582	123945666	63	2085	ENSSSCG00000051420	+	PLINK	A
3	123945702	123945702	1	1	ENSSSCG00000051420	+	PLINK	A
3	123953236	123960619	112	7384	ENSSSCG00000051420	+	PLINK	A
3	123961129	123969950	188	8822	ENSSSCG00000051420	+	PLINK	A
3	123970687	123974406	60	3720	ENSSSCG00000051420	+	PLINK	A
3	123975222	123975329	3	108	ENSSSCG00000051420	+	PLINK	A
3	123978598	123981321	38	2724	ENSSSCG00000051420	+	PLINK	A
3	123988626	123989847	28	1222	ENSSSCG00000051420	+	PLINK	A
3	123990195	123991089	12	895	ENSSSCG00000051420	+	PLINK	A
3	123998681	123999760	9	1080	NA	NA	PLINK	A
3	124000032	124000998	22	967	NA	NA	PLINK	A
3	124001212	124005886	91	4675	NA	NA	PLINK	A
3	124006790	124011456	59	4667	NA	NA	PLINK	A
3	124011949	124013205	27	1257	ENSSSCG00000040277	-	PLINK	A
3	124215547	124217076	27	1530	NA	NA	PLINK	A
3	124245497	124245648	5	152	NA	NA	PLINK	A
3	124264545	124266928	60	2384	ENSSSCG00000047736	-	PLINK	A
3	124268702	124269122	12	421	ENSSSCG00000047736	-	PLINK	A
3	124269428	124270517	19	1090	ENSSSCG00000047736	-	PLINK	A
3	124270642	124274442	51	3801	ENSSSCG00000047736	-	PLINK	A
3	124270642	124274442	51	3801	ENSSSCG00000049024	+	PLINK	A
3	124276800	124277703	33	904	ENSSSCG00000049024	+	PLINK	A
3	124280214	124280214	1	1	NA	NA	PLINK	A
3	124821670	124822287	14	618	NA	NA	PLINK	A
3	124822417	124823134	14	718	NA	NA	PLINK	A
3	124898328	124899801	17	1474	NA	NA	PLINK	A
3	125545236	125547375	43	2140	NA	NA	PLINK	A
3	125672946	125674206	36	1261	NA	NA	PLINK	A
3	125864501	125864822	8	322	ENSSSCG00000008635	+	PLINK	A
3	126198017	126199780	30	1764	ENSSSCG00000003663	-	PLINK	A
3	126270346	126271430	20	1085	NA	NA	PLINK	A
3	126271545	126271545	1	1	NA	NA	PLINK	A
3	126535695	126537520	28	1826	ENSSSCG00000008637	-	PLINK	A
3	126545534	126547191	50	1658	ENSSSCG00000008637	-	PLINK	A
3	126547326	126548730	24	1405	ENSSSCG00000008637	-	PLINK	A
3	126616285	126617201	28	917	NA	NA	PLINK	A
3	126623828	126624475	7	648	NA	NA	PLINK	A
3	126712447	126714105	49	1659	NA	NA	PLINK	A
3	126732313	126735247	70	2935	ENSSSCG00000046220	-	PLINK	A
3	126741779	126743765	28	1987	ENSSSCG00000008638	+	PLINK	A
3	126869614	126871114	45	1501	ENSSSCG00000020799	-	PLINK	A
3	126871175	126872314	39	1140	ENSSSCG00000020799	-	PLINK	A
3	126952925	126956235	109	3311	ENSSSCG00000008642	-	PLINK	A
3	126968450	126970371	52	1922	ENSSSCG00000008642	-	PLINK	A
3	126970702	126970974	12	273	ENSSSCG00000008642	-	PLINK	A
3	127168206	127169775	36	1570	NA	NA	PLINK	A
3	127181397	127186914	127	5518	ENSSSCG00000045751	+	PLINK	A
3	127186929	127189981	78	3053	ENSSSCG00000045751	+	PLINK	A
3	127191676	127195021	110	3346	ENSSSCG00000045751	+	PLINK	A
3	127195903	127200597	110	4695	ENSSSCG00000045751	+	PLINK	A
3	127201424	127203334	58	1911	ENSSSCG00000045751	+	PLINK	A
3	127207520	127207929	15	410	ENSSSCG00000045751	+	PLINK	A
3	127208828	127211118	78	2291	ENSSSCG00000045751	+	PLINK	A
3	127212439	127216509	86	4071	ENSSSCG00000045751	+	PLINK	A
3	127217732	127218610	29	879	ENSSSCG00000045751	+	PLINK	A
3	127219788	127222758	62	2971	ENSSSCG00000045751	+	PLINK	A
3	127377110	127378946	29	1837	NA	NA	PLINK	A
3	127400443	127402146	44	1704	ENSSSCG00000008644	+	PLINK	A
3	127577677	127578535	24	859	NA	NA	PLINK	A
3	127742940	127744617	44	1678	NA	NA	PLINK	A
3	127763729	127765148	44	1420	NA	NA	PLINK	A
3	127777163	127778802	31	1640	NA	NA	PLINK	A
3	127825121	127825958	6	838	ENSSSCG00000045752	+	PLINK	A
3	127835195	127837125	39	1931	NA	NA	PLINK	A
3	127908998	127910049	25	1052	ENSSSCG00000031948	+	PLINK	A
3	128190301	128190541	12	241	NA	NA	PLINK	A
3	128191022	128192912	37	1891	NA	NA	PLINK	A
3	128255836	128258019	60	2184	NA	NA	PLINK	A
3	128261348	128264414	73	3067	NA	NA	PLINK	A
3	128557399	128558951	31	1553	NA	NA	PLINK	A
3	128598396	128601059	37	2664	NA	NA	PLINK	A
3	128698541	128700356	41	1816	NA	NA	PLINK	A
3	128718323	128718770	11	448	NA	NA	PLINK	A
3	128718871	128721679	70	2809	NA	NA	PLINK	A
3	128745989	128746621	16	633	NA	NA	PLINK	A
3	128746802	128746802	1	1	NA	NA	PLINK	A
3	128900447	128901982	42	1536	NA	NA	PLINK	A
3	128902564	128903253	10	690	NA	NA	PLINK	A
3	128906203	128911951	126	5749	ENSSSCG00000008647	+	PLINK	A
3	128912179	128914439	55	2261	ENSSSCG00000008647	+	PLINK	A
3	128915009	128916816	54	1808	ENSSSCG00000008647	+	PLINK	A
3	128916869	128917004	9	136	ENSSSCG00000008647	+	PLINK	A
3	128917101	128917568	6	468	ENSSSCG00000008647	+	PLINK	A
3	128918451	128920654	54	2204	NA	NA	PLINK	A
3	128920825	128921316	3	492	NA	NA	PLINK	A
3	128922252	128924304	64	2053	NA	NA	PLINK	A
3	128925317	128926794	51	1478	NA	NA	PLINK	A
3	128927354	128927392	2	39	NA	NA	PLINK	A
3	128957667	128960420	62	2754	NA	NA	PLINK	A
3	128967019	128967550	15	532	NA	NA	PLINK	A
3	128971350	128973629	42	2280	NA	NA	PLINK	A
3	128973683	128974650	14	968	NA	NA	PLINK	A
3	128984332	128985726	27	1395	NA	NA	PLINK	A
3	129043876	129045644	26	1769	NA	NA	PLINK	A
3	129045795	129048707	37	2913	NA	NA	PLINK	A
3	129162571	129163004	7	434	NA	NA	PLINK	A
3	129264206	129265168	22	963	NA	NA	PLINK	A
3	129266968	129269473	72	2506	NA	NA	PLINK	A
3	129315038	129316730	34	1693	NA	NA	PLINK	A
3	129322731	129323594	21	864	NA	NA	PLINK	A
3	129323642	129324523	28	882	NA	NA	PLINK	A
3	129325315	129326883	36	1569	NA	NA	PLINK	A
3	129327357	129329831	44	2475	NA	NA	PLINK	A
3	129330170	129330400	12	231	NA	NA	PLINK	A
3	129346538	129348414	33	1877	NA	NA	PLINK	A
3	129383483	129383763	13	281	NA	NA	PLINK	A
3	129383809	129384282	13	474	NA	NA	PLINK	A
3	129498707	129500627	39	1921	NA	NA	PLINK	A
3	129563659	129566243	37	2585	NA	NA	PLINK	A
3	129683833	129684323	12	491	NA	NA	PLINK	A
3	129778774	129781175	42	2402	NA	NA	PLINK	A
3	130040373	130041986	38	1614	NA	NA	PLINK	A
3	130143965	130145233	27	1269	NA	NA	PLINK	A
3	130214885	130215502	14	618	NA	NA	PLINK	A
3	130313039	130313410	6	372	NA	NA	PLINK	A
3	130653445	130654927	31	1483	NA	NA	PLINK	A
3	130655240	130656108	18	869	NA	NA	PLINK	A
3	130753888	130755017	20	1130	NA	NA	PLINK	A
3	130821322	130821903	20	582	NA	NA	PLINK	A
3	130822733	130823726	27	994	NA	NA	PLINK	A
3	130892021	130892973	19	953	NA	NA	PLINK	A
3	130945636	130945728	3	93	NA	NA	PLINK	A
3	131158622	131159149	12	528	ENSSSCG00000008651	-	PLINK	A
3	131161562	131166017	119	4456	ENSSSCG00000008651	-	PLINK	A
3	131171341	131172142	13	802	ENSSSCG00000008651	-	PLINK	A
3	131172326	131177929	146	5604	ENSSSCG00000008651	-	PLINK	A
3	131178050	131179376	48	1327	ENSSSCG00000008651	-	PLINK	A
3	131179433	131181315	29	1883	ENSSSCG00000008651	-	PLINK	A
3	131181599	131182133	17	535	ENSSSCG00000008651	-	PLINK	A
3	131182244	131186323	68	4080	ENSSSCG00000008651	-	PLINK	A
3	131186679	131187209	9	531	ENSSSCG00000008651	-	PLINK	A
3	131187233	131188681	37	1449	ENSSSCG00000008651	-	PLINK	A
3	131189526	131194002	79	4477	ENSSSCG00000008651	-	PLINK	A
3	131264743	131265462	13	720	ENSSSCG00000031088	-	PLINK	A
4	1241232	1242750	37	1519	NA	NA	PLINK	A
4	1777845	1779778	69	1934	ENSSSCG00000036022	+	PLINK	A
4	3579090	3579231	2	142	ENSSSCG00000033397	+	PLINK	A
4	3944667	3944875	8	209	ENSSSCG00000045891	-	PLINK	A
4	5073862	5074165	8	304	NA	NA	PLINK	A
4	5203765	5204885	21	1121	NA	NA	PLINK	A
4	5213841	5216048	34	2208	NA	NA	PLINK	A
4	5216494	5216494	1	1	NA	NA	PLINK	A
[truncated: 14,292 more rows]

## Sheet: Lop ear
Chromosome	Start	End	Number of SNPs	Length [BPs]	Ensembl Gene Id	Strand	Tool	Parameterset
1	427391	428855	25	1465	NA	NA	PLINK	A
1	659254	661267	27	2014	ENSSSCG00000004008	+	PLINK	A
1	661317	664655	53	3339	ENSSSCG00000004008	+	PLINK	A
1	664785	667852	47	3068	ENSSSCG00000004008	+	PLINK	A
1	667880	669070	17	1191	ENSSSCG00000004008	+	PLINK	A
1	671680	673716	37	2037	ENSSSCG00000004008	+	PLINK	A
1	673788	676237	35	2450	ENSSSCG00000004008	+	PLINK	A
1	681786	685753	47	3968	ENSSSCG00000004008	+	PLINK	A
1	918269	920303	46	2035	ENSSSCG00000035661	-	PLINK	A
1	1017769	1020490	52	2722	NA	NA	PLINK	A
1	1208203	1210219	39	2017	ENSSSCG00000004013	-	PLINK	A
1	1210262	1211041	30	780	ENSSSCG00000004013	-	PLINK	A
1	1256364	1258224	29	1861	ENSSSCG00000004013	-	PLINK	A
1	1357716	1362396	96	4681	NA	NA	PLINK	A
1	1379351	1381916	52	2566	NA	NA	PLINK	A
1	1404133	1404919	9	787	NA	NA	PLINK	A
1	1404978	1407291	40	2314	NA	NA	PLINK	A
1	1407520	1409663	43	2144	NA	NA	PLINK	A
1	1410344	1412912	52	2569	NA	NA	PLINK	A
1	1528318	1530884	74	2567	ENSSSCG00000004016	-	PLINK	A
1	1534431	1534936	12	506	ENSSSCG00000004016	-	PLINK	A
1	1535088	1536237	27	1150	ENSSSCG00000004016	-	PLINK	A
1	1537465	1539564	41	2100	ENSSSCG00000004016	-	PLINK	A
1	1540915	1541632	23	718	NA	NA	PLINK	A
1	1541674	1543017	25	1344	NA	NA	PLINK	A
1	1543099	1543628	14	530	NA	NA	PLINK	A
1	1544039	1546729	58	2691	NA	NA	PLINK	A
1	1546758	1546873	2	116	NA	NA	PLINK	A
1	1546949	1547696	15	748	NA	NA	PLINK	A
1	1659264	1659763	10	500	ENSSSCG00000004018	-	PLINK	A
1	1662429	1664188	29	1760	ENSSSCG00000004018	-	PLINK	A
1	1849770	1853144	133	3375	NA	NA	PLINK	A
1	1853229	1855953	69	2725	NA	NA	PLINK	A
1	1856015	1858751	84	2737	NA	NA	PLINK	A
1	1858811	1859913	31	1103	NA	NA	PLINK	A
1	1859952	1863453	88	3502	NA	NA	PLINK	A
1	1863601	1865428	63	1828	NA	NA	PLINK	A
1	1869761	1870916	43	1156	NA	NA	PLINK	A
1	1871008	1872494	41	1487	NA	NA	PLINK	A
1	1884122	1886657	70	2536	NA	NA	PLINK	A
1	1886827	1889150	85	2324	NA	NA	PLINK	A
1	2024115	2024572	8	458	NA	NA	PLINK	A
1	2024954	2025880	12	927	NA	NA	PLINK	A
1	2348962	2350510	25	1549	ENSSSCG00000004022	+	PLINK	A
1	2388634	2390868	42	2235	ENSSSCG00000004022	+	PLINK	A
1	2484473	2485433	23	961	ENSSSCG00000004022	+	PLINK	A
1	2489992	2491242	19	1251	ENSSSCG00000004022	+	PLINK	A
1	2626853	2628456	42	1604	ENSSSCG00000049363	-	PLINK	A
1	2658945	2660960	31	2016	NA	NA	PLINK	A
1	2713243	2715253	28	2011	NA	NA	PLINK	A
1	2788079	2791093	69	3015	ENSSSCG00000036448	-	PLINK	A
1	2791482	2791588	3	107	ENSSSCG00000036448	-	PLINK	A
1	2791766	2794380	51	2615	ENSSSCG00000036448	-	PLINK	A
1	2794441	2794441	1	1	NA	NA	PLINK	A
1	2798730	2799143	6	414	NA	NA	PLINK	A
1	2799711	2803729	70	4019	NA	NA	PLINK	A
1	2815645	2825839	162	10195	ENSSSCG00000046965	-	PLINK	A
1	2815645	2825839	162	10195	ENSSSCG00000042499	-	PLINK	A
1	2829918	2836212	111	6295	ENSSSCG00000049704	+	PLINK	A
1	2854557	2877025	431	22469	ENSSSCG00000051209	-	PLINK	A
1	2854557	2877025	431	22469	ENSSSCG00000049704	+	PLINK	A
1	2877082	2879943	63	2862	NA	NA	PLINK	A
1	2951441	2955301	64	3861	NA	NA	PLINK	A
1	2955309	2969253	216	13945	ENSSSCG00000051306	-	PLINK	A
1	2969594	2981320	151	11727	ENSSSCG00000048262	-	PLINK	A
1	2982014	2984837	31	2824	ENSSSCG00000048262	-	PLINK	A
1	2985268	2991645	115	6378	ENSSSCG00000051202	+	PLINK	A
1	3006182	3012593	88	6412	NA	NA	PLINK	A
1	3341013	3346843	138	5831	ENSSSCG00000004027	+	PLINK	A
1	3346850	3379759	784	32910	ENSSSCG00000004027	+	PLINK	A
1	3380217	3380392	7	176	ENSSSCG00000004027	+	PLINK	A
1	3380762	3399751	298	18990	ENSSSCG00000004027	+	PLINK	A
1	3399809	3400822	28	1014	NA	NA	PLINK	A
1	3401092	3408089	172	6998	NA	NA	PLINK	A
1	3408259	3412598	91	4340	NA	NA	PLINK	A
1	3417999	3427149	147	9151	NA	NA	PLINK	A
1	3427328	3429789	83	2462	NA	NA	PLINK	A
1	3430646	3435378	100	4733	NA	NA	PLINK	A
1	3447876	3465064	368	17189	NA	NA	PLINK	A
1	3465088	3471144	156	6057	NA	NA	PLINK	A
1	3478464	3491569	139	13106	NA	NA	PLINK	A
1	3500933	3503138	39	2206	NA	NA	PLINK	A
1	3504187	3506769	69	2583	NA	NA	PLINK	A
1	3510588	3513062	46	2475	NA	NA	PLINK	A
1	3520761	3523176	70	2416	NA	NA	PLINK	A
1	3529707	3533244	82	3538	NA	NA	PLINK	A
1	3586419	3588255	48	1837	NA	NA	PLINK	A
1	3594276	3598204	84	3929	NA	NA	PLINK	A
1	3604072	3608998	93	4927	NA	NA	PLINK	A
1	3610252	3613930	104	3679	NA	NA	PLINK	A
1	3619499	3620344	21	846	NA	NA	PLINK	A
1	3620537	3621524	15	988	NA	NA	PLINK	A
1	3630006	3633481	82	3476	ENSSSCG00000044274	+	PLINK	A
1	3725832	3731984	130	6153	NA	NA	PLINK	A
1	3732581	3736166	49	3586	NA	NA	PLINK	A
1	3736236	3736236	1	1	NA	NA	PLINK	A
1	3855177	3857047	24	1871	NA	NA	PLINK	A
1	3985037	3986934	31	1898	NA	NA	PLINK	A
1	3996321	3998268	30	1948	NA	NA	PLINK	A
1	4007550	4009851	33	2302	NA	NA	PLINK	A
1	4386584	4387845	25	1262	ENSSSCG00000042992	+	PLINK	A
1	4441751	4442430	12	680	NA	NA	PLINK	A
1	4443076	4444595	15	1520	NA	NA	PLINK	A
1	4576200	4577402	32	1203	NA	NA	PLINK	A
1	4577411	4577851	10	441	NA	NA	PLINK	A
1	5599937	5601647	29	1711	ENSSSCG00000004032	+	PLINK	A
1	5749121	5751467	42	2347	ENSSSCG00000004032	+	PLINK	A
1	5963995	5966446	40	2452	ENSSSCG00000004032	+	PLINK	A
1	5997800	6000409	89	2610	ENSSSCG00000004032	+	PLINK	A
1	6089998	6091736	31	1739	ENSSSCG00000004032	+	PLINK	A
1	6208064	6208440	8	377	ENSSSCG00000004032	+	PLINK	A
1	6224079	6225298	28	1220	ENSSSCG00000004032	+	PLINK	A
1	6234165	6234803	18	639	ENSSSCG00000004032	+	PLINK	A
1	6242285	6244101	17	1817	ENSSSCG00000004032	+	PLINK	A
1	6491999	6492075	7	77	ENSSSCG00000004032	+	PLINK	A
1	6545943	6546311	10	369	ENSSSCG00000004032	+	PLINK	A
1	6546447	6548047	49	1601	ENSSSCG00000004032	+	PLINK	A
1	6719848	6721462	45	1615	ENSSSCG00000004032	+	PLINK	A
1	6924526	6926486	34	1961	ENSSSCG00000004037	-	PLINK	A
1	6974692	6976506	30	1815	ENSSSCG00000004037	-	PLINK	A
1	6984367	6987367	42	3001	ENSSSCG00000004037	-	PLINK	A
1	6989339	6995015	71	5677	ENSSSCG00000004037	-	PLINK	A
1	7019905	7027455	108	7551	ENSSSCG00000004037	-	PLINK	A
1	7027554	7029795	38	2242	ENSSSCG00000004037	-	PLINK	A
1	7046065	7047183	7	1119	ENSSSCG00000004037	-	PLINK	A
1	7083552	7084350	32	799	ENSSSCG00000004038	+	PLINK	A
1	7086183	7088061	45	1879	ENSSSCG00000004038	+	PLINK	A
1	7169579	7171480	29	1902	ENSSSCG00000004039	-	PLINK	A
1	7175612	7177169	24	1558	ENSSSCG00000004039	-	PLINK	A
1	7247558	7247828	8	271	NA	NA	PLINK	A
1	7284172	7285408	39	1237	NA	NA	PLINK	A
1	7285615	7287661	56	2047	NA	NA	PLINK	A
1	7305964	7306310	9	347	ENSSSCG00000004040	+	PLINK	A
1	7306880	7309620	79	2741	ENSSSCG00000004040	+	PLINK	A
1	7342151	7356106	352	13956	ENSSSCG00000004041	-	PLINK	A
1	7356222	7361010	118	4789	ENSSSCG00000004041	-	PLINK	A
1	7363070	7368426	120	5357	ENSSSCG00000004041	-	PLINK	A
1	7363070	7368426	120	5357	ENSSSCG00000004044	-	PLINK	A
1	7369291	7369905	11	615	ENSSSCG00000004044	-	PLINK	A
1	7369916	7373031	92	3116	ENSSSCG00000004044	-	PLINK	A
1	7373643	7377244	52	3602	ENSSSCG00000004044	-	PLINK	A
1	7377387	7378032	15	646	ENSSSCG00000004044	-	PLINK	A
1	7379709	7385615	137	5907	ENSSSCG00000004044	-	PLINK	A
1	7385743	7393416	184	7674	ENSSSCG00000004044	-	PLINK	A
1	7393429	7399813	165	6385	ENSSSCG00000004044	-	PLINK	A
1	7400054	7401171	21	1118	ENSSSCG00000004044	-	PLINK	A
1	7401613	7402257	16	645	ENSSSCG00000004044	-	PLINK	A
1	7403092	7404435	24	1344	ENSSSCG00000004044	-	PLINK	A
1	7404610	7407464	51	2855	ENSSSCG00000004044	-	PLINK	A
1	7409653	7411482	59	1830	ENSSSCG00000004044	-	PLINK	A
1	7414010	7420704	122	6695	ENSSSCG00000004044	-	PLINK	A
1	7430626	7431712	13	1087	ENSSSCG00000004044	-	PLINK	A
1	7431868	7433057	33	1190	ENSSSCG00000004044	-	PLINK	A
1	7433155	7437330	94	4176	ENSSSCG00000004044	-	PLINK	A
1	7437597	7441279	83	3683	ENSSSCG00000004044	-	PLINK	A
1	7453698	7458483	61	4786	ENSSSCG00000004044	-	PLINK	A
1	7458963	7462962	67	4000	ENSSSCG00000004044	-	PLINK	A
1	7463590	7469767	120	6178	ENSSSCG00000004044	-	PLINK	A
1	7472114	7481754	163	9641	ENSSSCG00000004044	-	PLINK	A
1	7485182	7485749	15	568	NA	NA	PLINK	A
1	7486507	7488419	37	1913	NA	NA	PLINK	A
1	7488437	7490502	58	2066	NA	NA	PLINK	A
1	7496625	7501083	139	4459	NA	NA	PLINK	A
1	7567606	7568406	18	801	ENSSSCG00000004046	-	PLINK	A
1	7568434	7569864	52	1431	ENSSSCG00000004046	-	PLINK	A
1	7586259	7586492	7	234	ENSSSCG00000004047	-	PLINK	A
1	7586702	7590647	63	3946	ENSSSCG00000004048	+	PLINK	A
1	7586702	7590647	63	3946	ENSSSCG00000004047	-	PLINK	A
1	7600039	7602059	38	2021	ENSSSCG00000004048	+	PLINK	A
1	7600039	7602059	38	2021	ENSSSCG00000004049	-	PLINK	A
1	7606654	7608556	76	1903	ENSSSCG00000004049	-	PLINK	A
1	7699577	7706527	172	6951	NA	NA	PLINK	A
1	7723738	7724793	49	1056	NA	NA	PLINK	A
1	7724814	7740199	431	15386	NA	NA	PLINK	A
1	7741162	7743696	61	2535	NA	NA	PLINK	A
1	7743868	7745754	64	1887	NA	NA	PLINK	A
1	7755459	7770045	486	14587	NA	NA	PLINK	A
1	7770406	7783702	426	13297	NA	NA	PLINK	A
1	7786409	7787509	28	1101	NA	NA	PLINK	A
1	7803743	7805641	66	1899	NA	NA	PLINK	A
1	7805673	7820418	436	14746	NA	NA	PLINK	A
1	7820623	7833850	358	13228	NA	NA	PLINK	A
1	7834347	7837001	122	2655	NA	NA	PLINK	A
1	7837044	7837044	1	1	NA	NA	PLINK	A
1	7869147	7871620	70	2474	NA	NA	PLINK	A
1	7928868	7930110	31	1243	NA	NA	PLINK	A
1	7933324	7935388	46	2065	NA	NA	PLINK	A
1	7946530	7948488	31	1959	NA	NA	PLINK	A
1	7950988	7952609	21	1622	NA	NA	PLINK	A
1	7973189	7975186	44	1998	NA	NA	PLINK	A
1	8407286	8408747	29	1462	ENSSSCG00000004058	+	PLINK	A
1	8759862	8761531	52	1670	ENSSSCG00000031776	-	PLINK	A
1	8759862	8761531	52	1670	ENSSSCG00000043930	-	PLINK	A
1	8934618	8935153	14	536	ENSSSCG00000024019	-	PLINK	A
1	8934618	8935153	14	536	ENSSSCG00000012314	+	PLINK	A
1	9101274	9109377	160	8104	ENSSSCG00000012315	-	PLINK	A
1	9170644	9172504	35	1861	ENSSSCG00000030535	-	PLINK	A
1	9192604	9195040	37	2437	ENSSSCG00000030535	-	PLINK	A
1	9200401	9202772	36	2372	ENSSSCG00000030535	-	PLINK	A
1	9205311	9224436	393	19126	ENSSSCG00000030535	-	PLINK	A
1	9475555	9478203	46	2649	ENSSSCG00000035027	-	PLINK	A
1	9506360	9507452	20	1093	ENSSSCG00000035027	-	PLINK	A
1	9508389	9509977	27	1589	ENSSSCG00000035027	-	PLINK	A
1	9525545	9528129	75	2585	ENSSSCG00000035027	-	PLINK	A
1	9529621	9531469	43	1849	ENSSSCG00000035027	-	PLINK	A
1	9581987	9583236	30	1250	ENSSSCG00000035027	-	PLINK	A
1	9607010	9619087	219	12078	ENSSSCG00000035027	-	PLINK	A
1	9619385	9620768	5	1384	ENSSSCG00000038527	+	PLINK	A
1	9619385	9620768	5	1384	ENSSSCG00000035027	-	PLINK	A
1	9620908	9648502	562	27595	ENSSSCG00000038527	+	PLINK	A
1	9648752	9653127	93	4376	NA	NA	PLINK	A
1	9656062	9658468	72	2407	NA	NA	PLINK	A
1	9666160	9678001	131	11842	ENSSSCG00000004063	+	PLINK	A
1	9678708	9679464	16	757	ENSSSCG00000004063	+	PLINK	A
1	9679472	9681294	34	1823	ENSSSCG00000004063	+	PLINK	A
1	9685581	9687546	57	1966	ENSSSCG00000004063	+	PLINK	A
1	9702648	9703501	22	854	ENSSSCG00000004063	+	PLINK	A
1	9703541	9705332	43	1792	ENSSSCG00000004063	+	PLINK	A
1	9705334	9705934	10	601	ENSSSCG00000004063	+	PLINK	A
1	9709143	9710393	19	1251	ENSSSCG00000004063	+	PLINK	A
1	9710491	9711387	14	897	ENSSSCG00000004063	+	PLINK	A
1	9714007	9716190	45	2184	ENSSSCG00000004063	+	PLINK	A
1	9716366	9721351	66	4986	ENSSSCG00000004063	+	PLINK	A
1	9761546	9762691	22	1146	NA	NA	PLINK	A
1	9874350	9884615	169	10266	ENSSSCG00000004064	-	PLINK	A
1	10020954	10034476	178	13523	ENSSSCG00000004064	-	PLINK	A
1	10035031	10054269	252	19239	ENSSSCG00000004064	-	PLINK	A
1	10144605	10146346	30	1742	ENSSSCG00000004064	-	PLINK	A
1	10354098	10355556	30	1459	NA	NA	PLINK	A
1	10355604	10363610	129	8007	NA	NA	PLINK	A
1	10363890	10368824	73	4935	NA	NA	PLINK	A
1	10369397	10372089	42	2693	NA	NA	PLINK	A
1	10372197	10376154	53	3958	NA	NA	PLINK	A
1	10414213	10418495	54	4283	NA	NA	PLINK	A
1	10419870	10420730	18	861	NA	NA	PLINK	A
1	10420751	10429592	215	8842	NA	NA	PLINK	A
1	10429606	10438530	141	8925	NA	NA	PLINK	A
1	10438725	10439174	6	450	NA	NA	PLINK	A
1	10491402	10494148	40	2747	NA	NA	PLINK	A
1	10494182	10507558	203	13377	NA	NA	PLINK	A
1	10507907	10509632	29	1726	NA	NA	PLINK	A
1	10509739	10516262	87	6524	NA	NA	PLINK	A
1	10522832	10525842	28	3011	NA	NA	PLINK	A
1	10525862	10529336	42	3475	NA	NA	PLINK	A
1	10529623	10529641	3	19	NA	NA	PLINK	A
1	10529888	10537489	119	7602	NA	NA	PLINK	A
1	10537866	10538345	5	480	NA	NA	PLINK	A
1	10577003	10577938	18	936	NA	NA	PLINK	A
1	10677856	10679438	29	1583	NA	NA	PLINK	A
1	10679450	10679459	3	10	NA	NA	PLINK	A
1	10688407	10691111	34	2705	NA	NA	PLINK	A
1	10715767	10717574	39	1808	NA	NA	PLINK	A
1	10762951	10769198	113	6248	ENSSSCG00000047964	-	PLINK	A
1	10769549	10771763	39	2215	NA	NA	PLINK	A
1	10771885	10774292	43	2408	NA	NA	PLINK	A
1	10776048	10777734	29	1687	NA	NA	PLINK	A
1	10787869	10790269	31	2401	NA	NA	PLINK	A
1	10790661	10799904	119	9244	NA	NA	PLINK	A
1	10844920	10851045	115	6126	NA	NA	PLINK	A
1	10852173	10857794	119	5622	NA	NA	PLINK	A
1	10859310	10870745	190	11436	NA	NA	PLINK	A
1	10872034	10881392	128	9359	NA	NA	PLINK	A
1	10881424	10892303	189	10880	NA	NA	PLINK	A
1	10903590	10908555	102	4966	NA	NA	PLINK	A
1	10996957	11001951	72	4995	NA	NA	PLINK	A
1	11004660	11015118	172	10459	ENSSSCG00000051255	+	PLINK	A
1	11034223	11035957	31	1735	NA	NA	PLINK	A
1	11053207	11054905	41	1699	NA	NA	PLINK	A
1	11056744	11058356	43	1613	NA	NA	PLINK	A
1	11063989	11065728	44	1740	NA	NA	PLINK	A
1	11083143	11085344	31	2202	NA	NA	PLINK	A
1	11086400	11088063	31	1664	NA	NA	PLINK	A
1	11098328	11100132	48	1805	NA	NA	PLINK	A
1	11120353	11139970	295	19618	NA	NA	PLINK	A
1	11149246	11165266	291	16021	NA	NA	PLINK	A
1	11187109	11205855	215	18747	NA	NA	PLINK	A
1	11205860	11220528	247	14669	NA	NA	PLINK	A
1	11221479	11224099	41	2621	NA	NA	PLINK	A
1	11241568	11254712	189	13145	NA	NA	PLINK	A
1	11254730	11279655	374	24926	NA	NA	PLINK	A
1	11295710	11300218	85	4509	NA	NA	PLINK	A
1	11300339	11305703	104	5365	NA	NA	PLINK	A
1	11315287	11354571	683	39285	NA	NA	PLINK	A
1	11354639	11358895	55	4257	NA	NA	PLINK	A
1	11375345	11377170	14	1826	NA	NA	PLINK	A
1	11377389	11378508	32	1120	NA	NA	PLINK	A
1	11392258	11393350	6	1093	NA	NA	PLINK	A
1	11393488	11397419	67	3932	NA	NA	PLINK	A
1	11397580	11399830	47	2251	NA	NA	PLINK	A
1	11404236	11428360	401	24125	NA	NA	PLINK	A
1	11429892	11431855	51	1964	ENSSSCG00000044169	-	PLINK	A
1	11439969	11443902	85	3934	ENSSSCG00000044169	-	PLINK	A
1	11443958	11450741	103	6784	ENSSSCG00000044169	-	PLINK	A
1	11443958	11450741	103	6784	ENSSSCG00000004068	+	PLINK	A
1	11450942	11461704	190	10763	ENSSSCG00000004068	+	PLINK	A
1	11462232	11469099	97	6868	ENSSSCG00000004068	+	PLINK	A
1	11469291	11478144	170	8854	ENSSSCG00000004068	+	PLINK	A
1	11505633	11509212	78	3580	NA	NA	PLINK	A
1	11509560	11514302	81	4743	NA	NA	PLINK	A
1	11514488	11536636	338	22149	NA	NA	PLINK	A
1	11536837	11546554	139	9718	NA	NA	PLINK	A
1	11546578	11546786	7	209	NA	NA	PLINK	A
1	11554677	11555261	8	585	NA	NA	PLINK	A
1	11561336	11562408	22	1073	NA	NA	PLINK	A
1	11570266	11572433	44	2168	ENSSSCG00000024361	+	PLINK	A
1	11579483	11579511	2	29	ENSSSCG00000024361	+	PLINK	A
1	11580652	11581901	19	1250	ENSSSCG00000024361	+	PLINK	A
1	11696487	11700876	86	4390	ENSSSCG00000004065	-	PLINK	A
1	11724549	11724784	4	236	ENSSSCG00000004065	-	PLINK	A
1	11747195	11747794	13	600	ENSSSCG00000004065	-	PLINK	A
1	11749267	11750891	59	1625	ENSSSCG00000004065	-	PLINK	A
1	11751272	11752960	41	1689	ENSSSCG00000004065	-	PLINK	A
1	11757212	11758094	26	883	ENSSSCG00000004065	-	PLINK	A
1	11797045	11800636	116	3592	ENSSSCG00000004065	-	PLINK	A
1	11797045	11800636	116	3592	ENSSSCG00000004070	-	PLINK	A
1	11803436	11808983	128	5548	ENSSSCG00000004070	-	PLINK	A
1	11847758	11848509	11	752	ENSSSCG00000004070	-	PLINK	A
1	11848584	11850901	45	2318	ENSSSCG00000004070	-	PLINK	A
1	11860320	11861969	28	1650	ENSSSCG00000004070	-	PLINK	A
1	11867681	11898583	643	30903	ENSSSCG00000004070	-	PLINK	A
1	11898847	11901650	65	2804	ENSSSCG00000004070	-	PLINK	A
1	11928024	11930403	48	2380	ENSSSCG00000004070	-	PLINK	A
1	11931562	11933231	32	1670	ENSSSCG00000004070	-	PLINK	A
1	11940876	11943881	35	3006	ENSSSCG00000004070	-	PLINK	A
1	11944185	11952907	193	8723	ENSSSCG00000004070	-	PLINK	A
1	11955665	11958337	52	2673	ENSSSCG00000004070	-	PLINK	A
1	11960556	11961985	27	1430	ENSSSCG00000004070	-	PLINK	A
1	11965214	11967030	59	1817	ENSSSCG00000004070	-	PLINK	A
1	11997711	12000200	58	2490	ENSSSCG00000004070	-	PLINK	A
1	12191072	12195635	135	4564	NA	NA	PLINK	A
1	12201905	12204175	53	2271	NA	NA	PLINK	A
1	12251789	12255988	74	4200	NA	NA	PLINK	A
1	12401551	12404076	64	2526	ENSSSCG00000043123	+	PLINK	A
1	12419409	12420405	27	997	NA	NA	PLINK	A
1	12479371	12479410	2	40	NA	NA	PLINK	A
1	12480105	12482401	75	2297	ENSSSCG00000049297	-	PLINK	A
1	12507921	12509877	50	1957	NA	NA	PLINK	A
1	12523501	12524944	21	1444	NA	NA	PLINK	A
1	12525149	12530039	80	4891	ENSSSCG00000046319	+	PLINK	A
1	12525149	12530039	80	4891	ENSSSCG00000004074	-	PLINK	A
1	12530671	12536275	98	5605	ENSSSCG00000046319	+	PLINK	A
1	12530671	12536275	98	5605	ENSSSCG00000004074	-	PLINK	A
1	12540735	12561302	415	20568	ENSSSCG00000046319	+	PLINK	A
1	12540735	12561302	415	20568	ENSSSCG00000004074	-	PLINK	A
1	12574419	12576932	47	2514	ENSSSCG00000046319	+	PLINK	A
1	12574419	12576932	47	2514	ENSSSCG00000004074	-	PLINK	A
1	12601685	12607656	123	5972	ENSSSCG00000046319	+	PLINK	A
1	12601685	12607656	123	5972	ENSSSCG00000004074	-	PLINK	A
1	12614869	12624691	197	9823	ENSSSCG00000004074	-	PLINK	A
1	12631270	12651753	438	20484	ENSSSCG00000004074	-	PLINK	A
1	12697563	12698075	13	513	ENSSSCG00000004074	-	PLINK	A
1	12754598	12757042	90	2445	NA	NA	PLINK	A
1	12757679	12762144	86	4466	NA	NA	PLINK	A
1	12764360	12766406	37	2047	NA	NA	PLINK	A
1	12857628	12860696	79	3069	NA	NA	PLINK	A
1	12928707	12928927	6	221	NA	NA	PLINK	A
1	12961024	12962478	42	1455	NA	NA	PLINK	A
1	12962974	12962974	1	1	NA	NA	PLINK	A
1	12968847	12970700	30	1854	NA	NA	PLINK	A
1	12976669	12978736	26	2068	NA	NA	PLINK	A
1	13047650	13049933	49	2284	NA	NA	PLINK	A
1	13075426	13076569	32	1144	NA	NA	PLINK	A
1	13076573	13077424	20	852	NA	NA	PLINK	A
1	13112783	13114797	49	2015	NA	NA	PLINK	A
1	13118932	13120605	65	1674	NA	NA	PLINK	A
1	13123370	13126172	97	2803	NA	NA	PLINK	A
1	13127085	13128402	20	1318	NA	NA	PLINK	A
1	13128462	13129545	23	1084	NA	NA	PLINK	A
1	13180686	13183060	40	2375	ENSSSCG00000050641	-	PLINK	A
1	13193538	13195800	36	2263	NA	NA	PLINK	A
1	13208536	13210724	51	2189	NA	NA	PLINK	A
1	13275177	13277817	99	2641	NA	NA	PLINK	A
1	13277900	13279657	44	1758	NA	NA	PLINK	A
1	13287801	13288340	9	540	NA	NA	PLINK	A
1	13303794	13306334	77	2541	NA	NA	PLINK	A
1	13307410	13309486	44	2077	NA	NA	PLINK	A
1	13344157	13345788	36	1632	ENSSSCG00000004075	+	PLINK	A
1	13353182	13356486	55	3305	ENSSSCG00000004075	+	PLINK	A
1	13380862	13382915	54	2054	ENSSSCG00000004075	+	PLINK	A
1	13388315	13394520	144	6206	ENSSSCG00000004075	+	PLINK	A
1	13399723	13400471	16	749	ENSSSCG00000004075	+	PLINK	A
1	13405419	13408237	58	2819	ENSSSCG00000004075	+	PLINK	A
1	13408351	13410050	34	1700	ENSSSCG00000004075	+	PLINK	A
1	13410137	13411509	25	1373	ENSSSCG00000004075	+	PLINK	A
1	13417066	13417423	20	358	ENSSSCG00000004075	+	PLINK	A
1	13417517	13419396	37	1880	ENSSSCG00000004075	+	PLINK	A
1	13424458	13426782	54	2325	ENSSSCG00000004075	+	PLINK	A
1	13432613	13443610	169	10998	ENSSSCG00000004075	+	PLINK	A
1	13457630	13460000	58	2371	ENSSSCG00000004076	+	PLINK	A
1	13461384	13463976	56	2593	NA	NA	PLINK	A
1	13464193	13464737	16	545	NA	NA	PLINK	A
1	13493152	13493895	20	744	ENSSSCG00000004077	+	PLINK	A
1	13494159	13496990	43	2832	ENSSSCG00000004077	+	PLINK	A
1	13497077	13497077	1	1	ENSSSCG00000004077	+	PLINK	A
1	13531952	13534824	85	2873	NA	NA	PLINK	A
1	13536683	13538659	43	1977	NA	NA	PLINK	A
1	13576176	13577201	28	1026	NA	NA	PLINK	A
1	13609515	13617583	171	8069	ENSSSCG00000004078	-	PLINK	A
1	13664592	13664796	9	205	ENSSSCG00000031536	-	PLINK	A
1	13695848	13699383	131	3536	NA	NA	PLINK	A
1	13711425	13715174	89	3750	ENSSSCG00000004081	+	PLINK	A
1	13718756	13728704	251	9949	ENSSSCG00000004081	+	PLINK	A
1	13743148	13745300	65	2153	ENSSSCG00000004081	+	PLINK	A
1	13749727	13751180	56	1454	ENSSSCG00000004081	+	PLINK	A
1	13752017	13754324	72	2308	ENSSSCG00000004081	+	PLINK	A
1	13756104	13758195	38	2092	ENSSSCG00000004081	+	PLINK	A
1	13758434	13761242	66	2809	ENSSSCG00000004081	+	PLINK	A
1	13761259	13763670	49	2412	ENSSSCG00000004081	+	PLINK	A
1	13774021	13778371	102	4351	ENSSSCG00000004081	+	PLINK	A
1	13780841	13785400	98	4560	ENSSSCG00000004081	+	PLINK	A
1	13821403	13824622	48	3220	ENSSSCG00000004081	+	PLINK	A
1	13824672	13825556	10	885	ENSSSCG00000004081	+	PLINK	A
1	13829887	13847141	452	17255	ENSSSCG00000004081	+	PLINK	A
1	13847197	13847197	1	1	ENSSSCG00000004081	+	PLINK	A
1	13847393	13848984	33	1592	ENSSSCG00000004081	+	PLINK	A
1	13849171	13863985	435	14815	ENSSSCG00000004081	+	PLINK	A
1	13884269	13887306	69	3038	ENSSSCG00000004081	+	PLINK	A
1	13910275	13910987	10	713	ENSSSCG00000004081	+	PLINK	A
1	13932786	13934434	35	1649	NA	NA	PLINK	A
1	13940066	13942228	48	2163	NA	NA	PLINK	A
1	13943774	13952613	207	8840	NA	NA	PLINK	A
1	13952621	13958138	100	5518	NA	NA	PLINK	A
1	13963390	13969656	189	6267	NA	NA	PLINK	A
1	13969667	13974935	121	5269	ENSSSCG00000049158	+	PLINK	A
1	13975241	13985548	296	10308	ENSSSCG00000049158	+	PLINK	A
1	13985904	13995238	270	9335	ENSSSCG00000049158	+	PLINK	A
1	13995284	13999290	93	4007	ENSSSCG00000049158	+	PLINK	A
1	13999324	14010081	214	10758	ENSSSCG00000049158	+	PLINK	A
1	14030873	14037441	138	6569	ENSSSCG00000004082	+	PLINK	A
1	14047597	14050886	46	3290	ENSSSCG00000004082	+	PLINK	A
1	14051183	14051183	1	1	ENSSSCG00000004082	+	PLINK	A
1	14051200	14051782	12	583	ENSSSCG00000004082	+	PLINK	A
1	14053327	14060893	129	7567	ENSSSCG00000004082	+	PLINK	A
1	14060941	14064431	58	3491	ENSSSCG00000004082	+	PLINK	A
1	14064508	14065426	19	919	ENSSSCG00000004082	+	PLINK	A
1	14089731	14097991	197	8261	ENSSSCG00000031744	+	PLINK	A
1	14089731	14097991	197	8261	ENSSSCG00000004082	+	PLINK	A
1	14098021	14103438	90	5418	ENSSSCG00000004082	+	PLINK	A
1	14151543	14192125	750	40583	ENSSSCG00000004082	+	PLINK	A
1	14202178	14207072	94	4895	NA	NA	PLINK	A
1	14234519	14245036	144	10518	ENSSSCG00000025777	-	PLINK	A
1	14273564	14297661	335	24098	ENSSSCG00000025777	-	PLINK	A
1	14297737	14300117	31	2381	ENSSSCG00000025777	-	PLINK	A
1	14300219	14390145	1293	89927	ENSSSCG00000046251	-	PLINK	A
1	14300219	14390145	1293	89927	ENSSSCG00000025777	-	PLINK	A
1	14415407	14418935	75	3529	ENSSSCG00000025777	-	PLINK	A
1	14437842	14442826	92	4985	ENSSSCG00000025777	-	PLINK	A
1	14481950	14489996	124	8047	ENSSSCG00000025777	-	PLINK	A
1	14524249	14529062	71	4814	ENSSSCG00000004087	-	PLINK	A
1	14529205	14531586	40	2382	ENSSSCG00000004087	-	PLINK	A
1	14565338	14579508	202	14171	ENSSSCG00000004087	-	PLINK	A
1	14592311	14595639	44	3329	ENSSSCG00000004087	-	PLINK	A
1	14596878	14619995	314	23118	ENSSSCG00000004087	-	PLINK	A
1	14674744	14680887	111	6144	ENSSSCG00000004087	-	PLINK	A
1	14696632	14697303	10	672	ENSSSCG00000004087	-	PLINK	A
1	14718677	14720386	43	1710	ENSSSCG00000004087	-	PLINK	A
1	14726651	14728065	25	1415	ENSSSCG00000004087	-	PLINK	A
1	14731139	14741542	222	10404	ENSSSCG00000004087	-	PLINK	A
1	14748925	14753723	74	4799	ENSSSCG00000004087	-	PLINK	A
1	14762704	14766885	99	4182	NA	NA	PLINK	A
1	14855836	14857865	48	2030	ENSSSCG00000042025	-	PLINK	A
1	14855836	14857865	48	2030	ENSSSCG00000050987	+	PLINK	A
1	14873336	14875254	24	1919	ENSSSCG00000004090	+	PLINK	A
1	14883351	14884983	27	1633	ENSSSCG00000004090	+	PLINK	A
1	14886400	14888596	45	2197	ENSSSCG00000004090	+	PLINK	A
1	14890148	14893709	48	3562	ENSSSCG00000004090	+	PLINK	A
1	14971275	14972901	32	1627	ENSSSCG00000031733	-	PLINK	A
1	14997362	15001412	59	4051	ENSSSCG00000031733	-	PLINK	A
1	15019875	15022377	31	2503	NA	NA	PLINK	A
1	15033199	15035235	42	2037	NA	NA	PLINK	A
1	15071305	15073830	84	2526	NA	NA	PLINK	A
1	15103706	15109547	194	5842	NA	NA	PLINK	A
1	15109618	15112453	77	2836	NA	NA	PLINK	A
1	15112468	15125452	266	12985	NA	NA	PLINK	A
1	15125506	15130657	153	5152	NA	NA	PLINK	A
1	15130697	15131804	32	1108	NA	NA	PLINK	A
1	15131945	15139920	223	7976	NA	NA	PLINK	A
1	15151279	15157009	153	5731	ENSSSCG00000004092	-	PLINK	A
1	15157195	15158822	53	1628	ENSSSCG00000004092	-	PLINK	A
1	15170525	15171898	50	1374	ENSSSCG00000004092	-	PLINK	A
1	15185188	15190360	124	5173	ENSSSCG00000004092	-	PLINK	A
1	15196537	15198626	64	2090	ENSSSCG00000004092	-	PLINK	A
1	15201316	15203698	49	2383	ENSSSCG00000004092	-	PLINK	A
1	15238951	15239561	20	611	ENSSSCG00000004092	-	PLINK	A
1	15273240	15274493	37	1254	ENSSSCG00000004092	-	PLINK	A
1	15276656	15277388	15	733	ENSSSCG00000004092	-	PLINK	A
1	15282702	15282854	8	153	ENSSSCG00000004092	-	PLINK	A
1	15282892	15283295	21	404	ENSSSCG00000004092	-	PLINK	A
1	15297463	15300310	56	2848	ENSSSCG00000004092	-	PLINK	A
1	15330837	15333807	85	2971	NA	NA	PLINK	A
1	15342148	15345339	58	3192	ENSSSCG00000032778	-	PLINK	A
1	15348706	15353962	101	5257	ENSSSCG00000032778	-	PLINK	A
1	15353987	15356801	82	2815	ENSSSCG00000032778	-	PLINK	A
1	15369798	15371831	44	2034	ENSSSCG00000032778	-	PLINK	A
1	15384451	15384537	3	87	ENSSSCG00000032778	-	PLINK	A
1	15394439	15398590	105	4152	ENSSSCG00000032778	-	PLINK	A
1	15443266	15448506	127	5241	ENSSSCG00000032778	-	PLINK	A
1	15470281	15471333	29	1053	ENSSSCG00000032778	-	PLINK	A
1	15503779	15515951	223	12173	ENSSSCG00000032778	-	PLINK	A
1	15552485	15559034	169	6550	ENSSSCG00000032778	-	PLINK	A
1	15596344	15598545	48	2202	NA	NA	PLINK	A
1	15600534	15600617	3	84	NA	NA	PLINK	A
1	15601744	15603469	42	1726	NA	NA	PLINK	A
1	15619498	15622675	54	3178	NA	NA	PLINK	A
1	15641560	15644072	43	2513	NA	NA	PLINK	A
1	15659839	15663853	67	4015	NA	NA	PLINK	A
1	15702729	15703559	18	831	NA	NA	PLINK	A
1	15921481	15923227	32	1747	ENSSSCG00000004094	-	PLINK	A
1	15924651	15926499	35	1849	ENSSSCG00000004094	-	PLINK	A
1	15937781	15939833	34	2053	ENSSSCG00000004094	-	PLINK	A
1	15962144	15966947	79	4804	NA	NA	PLINK	A
1	15967052	15967343	4	292	NA	NA	PLINK	A
1	16102707	16103945	37	1239	NA	NA	PLINK	A
1	16104140	16105101	32	962	NA	NA	PLINK	A
1	16331944	16334389	55	2446	ENSSSCG00000004104	+	PLINK	A
1	16338681	16339651	30	971	ENSSSCG00000004104	+	PLINK	A
1	16339971	16340341	15	371	ENSSSCG00000004104	+	PLINK	A
1	16340527	16342109	34	1583	ENSSSCG00000004104	+	PLINK	A
1	16342142	16343219	27	1078	ENSSSCG00000004104	+	PLINK	A
1	16343344	16344103	19	760	ENSSSCG00000004104	+	PLINK	A
1	16468394	16469754	28	1361	ENSSSCG00000004109	+	PLINK	A
1	16513005	16513216	7	212	NA	NA	PLINK	A
1	16718890	16720644	48	1755	NA	NA	PLINK	A
1	16723879	16725374	39	1496	NA	NA	PLINK	A
1	16725383	16725956	18	574	NA	NA	PLINK	A
1	16749621	16762014	344	12394	NA	NA	PLINK	A
1	16766359	16766905	19	547	NA	NA	PLINK	A
1	16814509	16818181	118	3673	NA	NA	PLINK	A
1	16818502	16871446	783	52945	ENSSSCG00000028974	-	PLINK	A
1	16871544	16885554	286	14011	ENSSSCG00000028974	-	PLINK	A
1	16885589	16887582	54	1994	ENSSSCG00000028974	-	PLINK	A
1	16888403	16888502	4	100	ENSSSCG00000028974	-	PLINK	A
1	16896440	16916651	323	20212	ENSSSCG00000028974	-	PLINK	A
1	16896440	16916651	323	20212	ENSSSCG00000048048	+	PLINK	A
1	16916858	16918954	36	2097	ENSSSCG00000028974	-	PLINK	A
1	16919038	16919308	4	271	ENSSSCG00000028974	-	PLINK	A
1	16920945	16942678	284	21734	ENSSSCG00000028974	-	PLINK	A
1	16977863	16980061	36	2199	ENSSSCG00000028974	-	PLINK	A
1	17023148	17031920	180	8773	ENSSSCG00000028974	-	PLINK	A
1	17032193	17055119	438	22927	ENSSSCG00000028974	-	PLINK	A
1	17055417	17072010	265	16594	ENSSSCG00000028974	-	PLINK	A
1	17072447	17090156	363	17710	ENSSSCG00000028974	-	PLINK	A
1	17090270	17090388	5	119	ENSSSCG00000028974	-	PLINK	A
1	17090594	17109597	373	19004	ENSSSCG00000028974	-	PLINK	A
1	17118896	17120757	52	1862	ENSSSCG00000028974	-	PLINK	A
1	17128011	17133219	93	5209	ENSSSCG00000028974	-	PLINK	A
1	17151135	17152862	25	1728	NA	NA	PLINK	A
1	17240551	17243203	42	2653	NA	NA	PLINK	A
1	17260460	17262400	26	1941	NA	NA	PLINK	A
1	17263622	17265897	37	2276	NA	NA	PLINK	A
1	17329172	17331125	62	1954	ENSSSCG00000033175	-	PLINK	A
1	17350434	17351368	13	935	ENSSSCG00000033175	-	PLINK	A
1	17381916	17384563	92	2648	ENSSSCG00000033175	-	PLINK	A
1	17392950	17394715	42	1766	ENSSSCG00000033175	-	PLINK	A
1	17404386	17405990	59	1605	ENSSSCG00000033175	-	PLINK	A
1	17451112	17452905	57	1794	ENSSSCG00000033175	-	PLINK	A
1	17464122	17467196	112	3075	ENSSSCG00000033175	-	PLINK	A
1	17522108	17523808	26	1701	ENSSSCG00000033175	-	PLINK	A
1	17638466	17640109	33	1644	ENSSSCG00000033175	-	PLINK	A
1	17679087	17680616	20	1530	NA	NA	PLINK	A
1	17739120	17742153	58	3034	NA	NA	PLINK	A
1	17754877	17757023	32	2147	NA	NA	PLINK	A
1	17776710	17778459	32	1750	ENSSSCG00000044949	+	PLINK	A
1	17794079	17797558	110	3480	NA	NA	PLINK	A
1	17823547	17825529	45	1983	NA	NA	PLINK	A
1	17858296	17858340	4	45	NA	NA	PLINK	A
1	17860963	17861756	21	794	NA	NA	PLINK	A
1	17863996	17864696	14	701	NA	NA	PLINK	A
1	17864734	17865120	5	387	NA	NA	PLINK	A
1	17865184	17885550	341	20367	ENSSSCG00000049293	+	PLINK	A
1	17885681	17895629	156	9949	NA	NA	PLINK	A
1	17927546	17929697	62	2152	NA	NA	PLINK	A
1	17930025	17931747	30	1723	NA	NA	PLINK	A
1	17932410	17934372	49	1963	NA	NA	PLINK	A
1	17956188	17957008	10	821	ENSSSCG00000046147	+	PLINK	A
1	17957429	17967317	150	9889	ENSSSCG00000046147	+	PLINK	A
1	17967524	17969664	38	2141	NA	NA	PLINK	A
1	17969698	17984902	286	15205	NA	NA	PLINK	A
1	17984934	17988775	126	3842	NA	NA	PLINK	A
1	18097149	18098185	22	1037	ENSSSCG00000050246	+	PLINK	A
1	18214268	18217065	48	2798	NA	NA	PLINK	A
1	18220657	18225537	100	4881	NA	NA	PLINK	A
1	18229674	18231371	41	1698	ENSSSCG00000045381	-	PLINK	A
1	18246169	18252124	74	5956	ENSSSCG00000048240	-	PLINK	A
1	18311687	18312351	13	665	ENSSSCG00000046455	-	PLINK	A
1	18314558	18325999	84	11442	ENSSSCG00000046455	-	PLINK	A
1	18326008	18333023	150	7016	ENSSSCG00000046455	-	PLINK	A
1	18333096	18333141	6	46	NA	NA	PLINK	A
1	18333200	18334577	30	1378	NA	NA	PLINK	A
1	18865760	18868124	54	2365	NA	NA	PLINK	A
1	18921020	18922787	29	1768	ENSSSCG00000004114	-	PLINK	A
1	18944295	18946370	56	2076	ENSSSCG00000004114	-	PLINK	A
1	19001906	19006166	55	4261	ENSSSCG00000004114	-	PLINK	A
1	19007182	19009287	27	2106	ENSSSCG00000004114	-	PLINK	A
1	19718499	19720133	29	1635	ENSSSCG00000047176	-	PLINK	A
1	20168898	20173396	71	4499	NA	NA	PLINK	A
1	20239023	20242727	56	3705	NA	NA	PLINK	A
1	20265896	20266866	22	971	NA	NA	PLINK	A
1	20267077	20269760	47	2684	NA	NA	PLINK	A
1	20291995	20294104	51	2110	NA	NA	PLINK	A
1	20497597	20498069	13	473	ENSSSCG00000051757	-	PLINK	A
1	20602993	20606253	68	3261	ENSSSCG00000004123	-	PLINK	A
1	20652086	20653698	27	1613	ENSSSCG00000004123	-	PLINK	A
1	20668675	20668676	2	2	ENSSSCG00000004123	-	PLINK	A
1	20687392	20693238	84	5847	ENSSSCG00000004123	-	PLINK	A
1	20693247	20694120	28	874	ENSSSCG00000004123	-	PLINK	A
1	20758158	20760635	68	2478	ENSSSCG00000004123	-	PLINK	A
1	20962825	20963848	20	1024	ENSSSCG00000004123	-	PLINK	A
1	20963925	20964749	22	825	ENSSSCG00000004123	-	PLINK	A
1	20967745	20969372	24	1628	ENSSSCG00000004123	-	PLINK	A
1	20973340	20975629	45	2290	ENSSSCG00000004123	-	PLINK	A
1	21001311	21005672	118	4362	ENSSSCG00000004123	-	PLINK	A
1	21005965	21008859	51	2895	ENSSSCG00000004123	-	PLINK	A
1	21015003	21016597	42	1595	ENSSSCG00000004123	-	PLINK	A
1	21017648	21019746	60	2099	ENSSSCG00000004123	-	PLINK	A
1	21032315	21032630	10	316	ENSSSCG00000004123	-	PLINK	A
1	21068385	21070009	21	1625	NA	NA	PLINK	A
1	21074061	21075896	55	1836	NA	NA	PLINK	A
1	21075925	21078199	50	2275	NA	NA	PLINK	A
1	21095621	21097822	29	2202	ENSSSCG00000048547	-	PLINK	A
1	21131882	21133946	42	2065	ENSSSCG00000004125	-	PLINK	A
1	21145585	21151986	131	6402	ENSSSCG00000004125	-	PLINK	A
1	21152012	21154719	62	2708	ENSSSCG00000004125	-	PLINK	A
1	21179910	21184639	80	4730	NA	NA	PLINK	A
1	21195278	21197317	44	2040	NA	NA	PLINK	A
1	21206754	21207451	23	698	NA	NA	PLINK	A
1	21207464	21208882	37	1419	NA	NA	PLINK	A
1	21210944	21213399	47	2456	NA	NA	PLINK	A
1	21214734	21216697	51	1964	NA	NA	PLINK	A
1	21484536	21486552	46	2017	ENSSSCG00000004132	-	PLINK	A
1	21600624	21606212	83	5589	ENSSSCG00000004132	-	PLINK	A
1	21639016	21641691	43	2676	ENSSSCG00000004132	-	PLINK	A
1	21644454	21653836	173	9383	ENSSSCG00000004132	-	PLINK	A
1	21653844	21664742	224	10899	ENSSSCG00000004132	-	PLINK	A
1	21664804	21672591	133	7788	ENSSSCG00000004132	-	PLINK	A
1	21672671	21681715	162	9045	ENSSSCG00000004132	-	PLINK	A
1	21681763	21682796	37	1034	ENSSSCG00000004132	-	PLINK	A
1	21692165	21693816	33	1652	ENSSSCG00000004132	-	PLINK	A
1	21697999	21698492	6	494	ENSSSCG00000004132	-	PLINK	A
1	21701411	21701958	10	548	ENSSSCG00000004132	-	PLINK	A
1	21707371	21715719	158	8349	ENSSSCG00000004132	-	PLINK	A
1	21716170	21719612	58	3443	ENSSSCG00000004132	-	PLINK	A
1	21719758	21720068	9	311	ENSSSCG00000004132	-	PLINK	A
1	21736576	21739740	57	3165	NA	NA	PLINK	A
1	21739767	21803037	955	63271	ENSSSCG00000039598	+	PLINK	A
1	21739767	21803037	955	63271	ENSSSCG00000004133	+	PLINK	A
1	21739767	21803037	955	63271	ENSSSCG00000004134	-	PLINK	A
1	21803045	21827548	384	24504	ENSSSCG00000039598	+	PLINK	A
1	21837245	21863603	358	26359	ENSSSCG00000048780	+	PLINK	A
1	21976491	21977255	7	765	ENSSSCG00000004136	-	PLINK	A
1	22023304	22025077	31	1774	ENSSSCG00000004136	-	PLINK	A
1	22029579	22032228	68	2650	ENSSSCG00000004136	-	PLINK	A
1	22041018	22056062	187	15045	ENSSSCG00000004136	-	PLINK	A
1	22056107	22081346	369	25240	ENSSSCG00000004136	-	PLINK	A
1	22091833	22093991	35	2159	ENSSSCG00000004136	-	PLINK	A
1	22094029	22108623	286	14595	ENSSSCG00000004136	-	PLINK	A
1	22108648	22114514	140	5867	ENSSSCG00000004136	-	PLINK	A
1	22116436	22118703	54	2268	ENSSSCG00000050677	-	PLINK	A
1	22116436	22118703	54	2268	ENSSSCG00000004136	-	PLINK	A
1	22118872	22121626	90	2755	ENSSSCG00000050677	-	PLINK	A
1	22118872	22121626	90	2755	ENSSSCG00000004136	-	PLINK	A
1	22122094	22131636	191	9543	ENSSSCG00000004136	-	PLINK	A
1	22131638	22133293	23	1656	ENSSSCG00000004136	-	PLINK	A
1	22133419	22136337	45	2919	ENSSSCG00000004136	-	PLINK	A
1	22144139	22147210	64	3072	ENSSSCG00000004136	-	PLINK	A
1	22196899	22198697	40	1799	NA	NA	PLINK	A
1	22526053	22537981	198	11929	NA	NA	PLINK	A
1	22539241	22542734	72	3494	NA	NA	PLINK	A
1	22544020	22548263	85	4244	NA	NA	PLINK	A
1	22552790	22564474	170	11685	NA	NA	PLINK	A
1	22564476	22600606	484	36131	NA	NA	PLINK	A
1	22600693	22600988	8	296	NA	NA	PLINK	A
1	22601038	22619663	297	18626	NA	NA	PLINK	A
1	22620324	22620415	2	92	NA	NA	PLINK	A
1	22621720	22683684	1026	61965	ENSSSCG00000004139	-	PLINK	A
1	22737004	22739814	45	2811	ENSSSCG00000004139	-	PLINK	A
1	22755748	22766363	222	10616	ENSSSCG00000004139	-	PLINK	A
1	22771866	22773797	44	1932	ENSSSCG00000004139	-	PLINK	A
1	22923628	22927673	55	4046	ENSSSCG00000004140	-	PLINK	A
1	22927739	22930404	29	2666	NA	NA	PLINK	A
1	22930471	22959617	504	29147	ENSSSCG00000034307	-	PLINK	A
1	22972667	22973777	14	1111	ENSSSCG00000036250	+	PLINK	A
1	23021223	23035284	201	14062	NA	NA	PLINK	A
1	23036050	23049462	170	13413	NA	NA	PLINK	A
1	23071905	23078849	133	6945	NA	NA	PLINK	A
1	23079060	23079292	4	233	NA	NA	PLINK	A
1	23079460	23086795	139	7336	NA	NA	PLINK	A
1	23086826	23091826	66	5001	NA	NA	PLINK	A
1	23092011	23099918	121	7908	NA	NA	PLINK	A
1	23309374	23333007	484	23634	NA	NA	PLINK	A
1	25781451	25783707	32	2257	ENSSSCG00000004149	+	PLINK	A
1	25793228	25802709	182	9482	ENSSSCG00000004149	+	PLINK	A
1	25839043	25842104	41	3062	ENSSSCG00000004149	+	PLINK	A
1	25844212	25850279	111	6068	ENSSSCG00000004149	+	PLINK	A
1	25856818	25863748	120	6931	ENSSSCG00000004149	+	PLINK	A
1	25886383	25888042	22	1660	ENSSSCG00000004149	+	PLINK	A
1	25901973	25903585	37	1613	ENSSSCG00000004149	+	PLINK	A
1	25911041	25913642	52	2602	ENSSSCG00000004149	+	PLINK	A
1	25919526	25919716	4	191	ENSSSCG00000004149	+	PLINK	A
1	25997446	25999833	40	2388	NA	NA	PLINK	A
1	26000106	26002206	43	2101	ENSSSCG00000004150	-	PLINK	A
1	26158764	26161377	100	2614	ENSSSCG00000022968	-	PLINK	A
1	26192916	26194799	52	1884	ENSSSCG00000022968	-	PLINK	A
1	26204391	26205907	28	1517	ENSSSCG00000022968	-	PLINK	A
1	26223689	26225817	29	2129	ENSSSCG00000022968	-	PLINK	A
1	26229961	26232275	59	2315	ENSSSCG00000022968	-	PLINK	A
1	26239872	26240164	8	293	ENSSSCG00000022968	-	PLINK	A
1	26242360	26244005	40	1646	ENSSSCG00000042538	-	PLINK	A
1	26242360	26244005	40	1646	ENSSSCG00000022968	-	PLINK	A
1	26244235	26244241	2	7	ENSSSCG00000022968	-	PLINK	A
1	26262717	26266038	83	3322	NA	NA	PLINK	A
1	26266041	26269213	60	3173	NA	NA	PLINK	A
1	26331104	26331317	6	214	NA	NA	PLINK	A
1	26345051	26346934	48	1884	NA	NA	PLINK	A
1	26358284	26359885	47	1602	NA	NA	PLINK	A
1	26479267	26481108	25	1842	ENSSSCG00000004154	-	PLINK	A
1	26569878	26569878	1	1	NA	NA	PLINK	A
1	26673087	26678213	73	5127	NA	NA	PLINK	A
1	26696870	26698214	21	1345	NA	NA	PLINK	A
1	26707913	26709513	32	1601	NA	NA	PLINK	A
1	26793391	26794770	8	1380	NA	NA	PLINK	A
1	26821455	26822403	8	949	NA	NA	PLINK	A
1	26822638	26825325	78	2688	NA	NA	PLINK	A
1	26825515	26825543	2	29	NA	NA	PLINK	A
1	26834894	26837444	89	2551	NA	NA	PLINK	A
1	26846837	26849162	40	2326	NA	NA	PLINK	A
1	26851279	26858464	174	7186	NA	NA	PLINK	A
1	26867172	26872941	75	5770	NA	NA	PLINK	A
1	26880907	26881344	5	438	NA	NA	PLINK	A
1	26912591	26912703	5	113	NA	NA	PLINK	A
1	26912728	26914486	32	1759	NA	NA	PLINK	A
1	26921476	26923780	82	2305	NA	NA	PLINK	A
1	26931379	26933631	37	2253	NA	NA	PLINK	A
1	26955492	26957215	24	1724	NA	NA	PLINK	A
1	26957513	26961849	105	4337	NA	NA	PLINK	A
1	26990905	26992700	48	1796	NA	NA	PLINK	A
1	26997501	26999162	38	1662	NA	NA	PLINK	A
1	27011037	27012701	34	1665	NA	NA	PLINK	A
1	27137864	27139638	42	1775	ENSSSCG00000004157	+	PLINK	A
1	27208684	27209148	16	465	NA	NA	PLINK	A
1	27216291	27219003	56	2713	NA	NA	PLINK	A
1	27220770	27224247	96	3478	NA	NA	PLINK	A
1	27240687	27249015	202	8329	ENSSSCG00000004159	-	PLINK	A
1	27256450	27259385	82	2936	ENSSSCG00000004160	-	PLINK	A
1	27261805	27274100	235	12296	ENSSSCG00000004160	-	PLINK	A
1	27274173	27296497	444	22325	ENSSSCG00000004160	-	PLINK	A
1	27307159	27308818	44	1660	ENSSSCG00000004160	-	PLINK	A
1	27342819	27346165	49	3347	ENSSSCG00000004160	-	PLINK	A
1	27346872	27358660	231	11789	ENSSSCG00000050757	+	PLINK	A
1	27358736	27365795	211	7060	ENSSSCG00000050757	+	PLINK	A
1	27365865	27373021	167	7157	ENSSSCG00000050757	+	PLINK	A
1	27373036	27373122	5	87	ENSSSCG00000050757	+	PLINK	A
1	27373138	27393823	363	20686	ENSSSCG00000050757	+	PLINK	A
1	27373138	27393823	363	20686	ENSSSCG00000026041	+	PLINK	A
1	27373138	27393823	363	20686	ENSSSCG00000046709	+	PLINK	A
1	27393855	27436259	911	42405	ENSSSCG00000026041	+	PLINK	A
1	27393855	27436259	911	42405	ENSSSCG00000046709	+	PLINK	A
1	27436322	27464552	470	28231	ENSSSCG00000026041	+	PLINK	A
1	27464590	27488353	452	23764	ENSSSCG00000026041	+	PLINK	A
1	27490000	27501964	222	11965	ENSSSCG00000026041	+	PLINK	A
1	27504272	27505439	27	1168	ENSSSCG00000026041	+	PLINK	A
1	27542649	27544225	31	1577	ENSSSCG00000026041	+	PLINK	A
1	27557315	27585041	590	27727	ENSSSCG00000026041	+	PLINK	A
1	27585712	27587535	65	1824	ENSSSCG00000026041	+	PLINK	A
1	27587560	27593014	112	5455	ENSSSCG00000026041	+	PLINK	A
1	27593021	27593190	14	170	ENSSSCG00000026041	+	PLINK	A
1	27594029	27606334	172	12306	ENSSSCG00000026041	+	PLINK	A
1	27594029	27606334	172	12306	ENSSSCG00000039049	+	PLINK	A
1	27606565	27611638	69	5074	ENSSSCG00000039049	+	PLINK	A
1	27611688	27625101	243	13414	ENSSSCG00000039049	+	PLINK	A
1	27629562	27632650	46	3089	ENSSSCG00000039049	+	PLINK	A
1	27636935	27639152	49	2218	ENSSSCG00000039049	+	PLINK	A
1	27653058	27660110	195	7053	ENSSSCG00000039049	+	PLINK	A
1	27692298	27692988	22	691	ENSSSCG00000039049	+	PLINK	A
1	27693062	27693751	22	690	ENSSSCG00000039049	+	PLINK	A
1	27705235	27709670	70	4436	ENSSSCG00000039049	+	PLINK	A
1	27709800	27713036	80	3237	ENSSSCG00000039049	+	PLINK	A
1	27727915	27728670	14	756	ENSSSCG00000039049	+	PLINK	A
1	27748329	27748452	3	124	ENSSSCG00000039049	+	PLINK	A
1	27830315	27832745	73	2431	NA	NA	PLINK	A
1	27833147	27834842	40	1696	NA	NA	PLINK	A
1	27834992	27843296	155	8305	NA	NA	PLINK	A
1	28932676	28934694	35	2019	NA	NA	PLINK	A
1	28934947	28947320	185	12374	NA	NA	PLINK	A
1	29147607	29148663	20	1057	NA	NA	PLINK	A
1	29148805	29149313	7	509	NA	NA	PLINK	A
1	29189335	29191410	31	2076	ENSSSCG00000049766	+	PLINK	A
1	29191502	29199154	138	7653	ENSSSCG00000049766	+	PLINK	A
1	29199183	29201478	36	2296	ENSSSCG00000049766	+	PLINK	A
1	29204473	29205644	21	1172	ENSSSCG00000049766	+	PLINK	A
1	29205795	29207422	21	1628	ENSSSCG00000049766	+	PLINK	A
1	29228727	29230578	25	1852	ENSSSCG00000049766	+	PLINK	A
1	29232459	29238791	133	6333	ENSSSCG00000049766	+	PLINK	A
1	29238799	29241364	59	2566	ENSSSCG00000049766	+	PLINK	A
1	29241534	29252656	257	11123	ENSSSCG00000049766	+	PLINK	A
1	29256077	29258203	31	2127	ENSSSCG00000049766	+	PLINK	A
1	29260556	29263243	41	2688	ENSSSCG00000049766	+	PLINK	A
1	29263748	29265401	25	1654	ENSSSCG00000049766	+	PLINK	A
1	29275238	29280066	72	4829	ENSSSCG00000049766	+	PLINK	A
1	29280095	29282321	58	2227	ENSSSCG00000049766	+	PLINK	A
1	29283685	29284051	7	367	ENSSSCG00000049766	+	PLINK	A
1	29284128	29285946	38	1819	ENSSSCG00000049766	+	PLINK	A
1	29301959	29306290	83	4332	ENSSSCG00000049766	+	PLINK	A
1	29315297	29316131	17	835	ENSSSCG00000049766	+	PLINK	A
1	29317979	29319704	37	1726	ENSSSCG00000049766	+	PLINK	A
1	29330336	29332251	30	1916	NA	NA	PLINK	A
1	29575740	29577945	47	2206	NA	NA	PLINK	A
1	29604848	29606665	49	1818	NA	NA	PLINK	A
1	29699652	29702321	51	2670	ENSSSCG00000021443	+	PLINK	A
1	29703082	29704824	20	1743	ENSSSCG00000021443	+	PLINK	A
1	29767583	29768474	15	892	NA	NA	PLINK	A
1	29768521	29769790	25	1270	NA	NA	PLINK	A
1	29805609	29807597	44	1989	NA	NA	PLINK	A
1	29904655	29906398	29	1744	ENSSSCG00000022387	-	PLINK	A
1	29908105	29914743	112	6639	ENSSSCG00000051738	+	PLINK	A
1	29908105	29914743	112	6639	ENSSSCG00000022387	-	PLINK	A
1	29914782	29919443	103	4662	ENSSSCG00000022387	-	PLINK	A
1	29920587	29922522	41	1936	ENSSSCG00000022387	-	PLINK	A
1	29943706	29945609	38	1904	NA	NA	PLINK	A
1	29945633	29945945	4	313	NA	NA	PLINK	A
1	29961783	29962528	24	746	NA	NA	PLINK	A
1	30068743	30070892	39	2150	NA	NA	PLINK	A
1	30104787	30106724	36	1938	NA	NA	PLINK	A
1	30142168	30143562	20	1395	NA	NA	PLINK	A
1	30160232	30162526	32	2295	NA	NA	PLINK	A
1	30164984	30165835	15	852	NA	NA	PLINK	A
1	30166459	30167093	14	635	NA	NA	PLINK	A
1	30173498	30174832	23	1335	NA	NA	PLINK	A
1	30197689	30200220	63	2532	NA	NA	PLINK	A
1	30212388	30212761	9	374	NA	NA	PLINK	A
1	30331782	30333732	27	1951	ENSSSCG00000034139	-	PLINK	A
1	30333970	30338193	67	4224	ENSSSCG00000034139	-	PLINK	A
1	30338222	30340550	30	2329	ENSSSCG00000034139	-	PLINK	A
1	30428547	30430341	61	1795	ENSSSCG00000034139	-	PLINK	A
1	30453610	30457490	76	3881	ENSSSCG00000034139	-	PLINK	A
1	30490688	30492947	41	2260	ENSSSCG00000034139	-	PLINK	A
1	30493839	30496649	47	2811	ENSSSCG00000034139	-	PLINK	A
1	30557708	30560536	60	2829	ENSSSCG00000034139	-	PLINK	A
1	30562041	30563672	43	1632	ENSSSCG00000034139	-	PLINK	A
1	30575138	30578060	66	2923	ENSSSCG00000034139	-	PLINK	A
1	30580472	30581631	33	1160	NA	NA	PLINK	A
1	30590659	30592261	26	1603	NA	NA	PLINK	A
1	30614562	30621374	126	6813	NA	NA	PLINK	A
1	30746974	30748953	48	1980	NA	NA	PLINK	A
1	30749262	30752961	60	3700	NA	NA	PLINK	A
1	30752982	30755002	28	2021	NA	NA	PLINK	A
1	30788363	30788496	3	134	ENSSSCG00000045624	+	PLINK	A
1	30792185	30794385	30	2201	ENSSSCG00000045624	+	PLINK	A
1	30823595	30829531	109	5937	NA	NA	PLINK	A
1	30829548	30831362	32	1815	NA	NA	PLINK	A
1	30843054	30844692	54	1639	NA	NA	PLINK	A
1	30868189	30870047	38	1859	ENSSSCG00000048321	-	PLINK	A
1	30887229	30889154	33	1926	NA	NA	PLINK	A
1	30909366	30912001	34	2636	NA	NA	PLINK	A
1	30928696	30930415	35	1720	ENSSSCG00000004178	+	PLINK	A
1	30947895	30951218	67	3324	ENSSSCG00000004178	+	PLINK	A
1	30957528	30961727	77	4200	ENSSSCG00000004179	+	PLINK	A
1	30962159	30962303	5	145	ENSSSCG00000004179	+	PLINK	A
1	30968263	30972841	87	4579	ENSSSCG00000004179	+	PLINK	A
1	30975740	30975740	1	1	NA	NA	PLINK	A
1	30978233	30980559	63	2327	NA	NA	PLINK	A
1	30981486	30988987	174	7502	ENSSSCG00000004180	+	PLINK	A
1	30989028	30990235	20	1208	ENSSSCG00000004180	+	PLINK	A
1	30991371	30995511	141	4141	ENSSSCG00000004180	+	PLINK	A
1	31012764	31014893	92	2130	ENSSSCG00000004181	+	PLINK	A
1	31066048	31070200	115	4153	NA	NA	PLINK	A
1	31074142	31074186	4	45	ENSSSCG00000004183	+	PLINK	A
1	31082359	31085047	47	2689	ENSSSCG00000037870	+	PLINK	A
1	31088218	31090481	70	2264	NA	NA	PLINK	A
1	31090524	31094189	100	3666	NA	NA	PLINK	A
1	31094197	31094617	11	421	NA	NA	PLINK	A
1	31104569	31106136	42	1568	ENSSSCG00000004185	+	PLINK	A
1	31136604	31138563	34	1960	ENSSSCG00000004187	-	PLINK	A
1	31138619	31140273	45	1655	ENSSSCG00000004187	-	PLINK	A
1	31153371	31154526	39	1156	NA	NA	PLINK	A
1	31172124	31180625	257	8502	NA	NA	PLINK	A
1	31180629	31186595	110	5967	ENSSSCG00000004190	+	PLINK	A
1	31227090	31228773	28	1684	ENSSSCG00000004190	+	PLINK	A
1	31247832	31249538	26	1707	NA	NA	PLINK	A
1	31264692	31270179	73	5488	NA	NA	PLINK	A
1	31365052	31368594	53	3543	ENSSSCG00000004191	+	PLINK	A
1	31371403	31373569	73	2167	NA	NA	PLINK	A
1	31401515	31404289	48	2775	NA	NA	PLINK	A
1	31410967	31412856	27	1890	NA	NA	PLINK	A
1	31454881	31460570	91	5690	NA	NA	PLINK	A
1	31482209	31484176	36	1968	NA	NA	PLINK	A
1	31536722	31538449	52	1728	NA	NA	PLINK	A
1	31540952	31546208	91	5257	NA	NA	PLINK	A
1	31550818	31553801	67	2984	NA	NA	PLINK	A
1	31553890	31556383	47	2494	NA	NA	PLINK	A
1	31650498	31694777	644	44280	ENSSSCG00000004192	+	PLINK	A
1	31694840	31695276	14	437	NA	NA	PLINK	A
1	31711764	31717391	128	5628	NA	NA	PLINK	A
1	31717397	31721616	76	4220	NA	NA	PLINK	A
1	31765704	31768684	61	2981	ENSSSCG00000004193	-	PLINK	A
1	31768820	31770834	47	2015	ENSSSCG00000004193	-	PLINK	A
1	31770910	31780304	113	9395	ENSSSCG00000004193	-	PLINK	A
1	31780655	31784693	92	4039	ENSSSCG00000004193	-	PLINK	A
1	31811310	31818753	188	7444	NA	NA	PLINK	A
1	31819160	31823440	105	4281	NA	NA	PLINK	A
1	31829678	31834505	73	4828	NA	NA	PLINK	A
1	31842631	31889692	854	47062	ENSSSCG00000025992	-	PLINK	A
1	31961896	31964140	33	2245	ENSSSCG00000004196	+	PLINK	A
1	32005898	32017139	204	11242	ENSSSCG00000004195	-	PLINK	A
1	32017665	32017722	3	58	ENSSSCG00000004195	-	PLINK	A
1	32026543	32027658	12	1116	ENSSSCG00000004195	-	PLINK	A
1	32038219	32040090	51	1872	ENSSSCG00000043973	-	PLINK	A
1	32046686	32046705	3	20	ENSSSCG00000043973	-	PLINK	A
1	32066112	32068604	37	2493	NA	NA	PLINK	A
1	32068619	32068699	3	81	NA	NA	PLINK	A
1	32087635	32092951	143	5317	NA	NA	PLINK	A
1	32093302	32095913	76	2612	NA	NA	PLINK	A
1	32096038	32100170	120	4133	NA	NA	PLINK	A
1	32100278	32102721	58	2444	NA	NA	PLINK	A
1	32109641	32115633	129	5993	NA	NA	PLINK	A
1	32116710	32129200	240	12491	NA	NA	PLINK	A
1	32129509	32131032	33	1524	NA	NA	PLINK	A
1	32159245	32159300	4	56	NA	NA	PLINK	A
1	32180890	32183591	54	2702	NA	NA	PLINK	A
1	32209639	32209763	4	125	ENSSSCG00000048750	-	PLINK	A
1	32225239	32230919	145	5681	ENSSSCG00000036790	-	PLINK	A
1	32237852	32245320	171	7469	ENSSSCG00000036790	-	PLINK	A
1	32246003	32248295	39	2293	ENSSSCG00000036790	-	PLINK	A
1	32248400	32258335	179	9936	ENSSSCG00000036790	-	PLINK	A
1	32259274	32267102	147	7829	ENSSSCG00000036790	-	PLINK	A
1	32280160	32285222	83	5063	ENSSSCG00000036790	-	PLINK	A
1	32296563	32297716	15	1154	ENSSSCG00000036790	-	PLINK	A
1	32297899	32298622	13	724	ENSSSCG00000036790	-	PLINK	A
1	32302456	32304069	29	1614	ENSSSCG00000036790	-	PLINK	A
1	32309184	32311183	48	2000	ENSSSCG00000036790	-	PLINK	A
1	32323411	32324188	11	778	ENSSSCG00000036790	-	PLINK	A
1	32338366	32339280	12	915	ENSSSCG00000036790	-	PLINK	A
1	32347924	32350691	41	2768	ENSSSCG00000036790	-	PLINK	A
1	32351007	32355505	85	4499	ENSSSCG00000036790	-	PLINK	A
1	32358568	32360381	58	1814	ENSSSCG00000036790	-	PLINK	A
1	32364909	32365535	13	627	NA	NA	PLINK	A
1	32378265	32381308	55	3044	NA	NA	PLINK	A
1	32385729	32387249	35	1521	NA	NA	PLINK	A
1	32429988	32433845	54	3858	ENSSSCG00000004199	+	PLINK	A
1	32434933	32438599	49	3667	ENSSSCG00000004199	+	PLINK	A
1	32438665	32463272	426	24608	ENSSSCG00000004199	+	PLINK	A
1	32529540	32531705	40	2166	ENSSSCG00000004199	+	PLINK	A
1	32603557	32609106	78	5550	ENSSSCG00000004199	+	PLINK	A
1	32609384	32618373	159	8990	ENSSSCG00000004199	+	PLINK	A
1	32620532	32632428	208	11897	ENSSSCG00000004199	+	PLINK	A
1	32655611	32664895	161	9285	NA	NA	PLINK	A
1	32665968	32669540	89	3573	NA	NA	PLINK	A
1	32722576	32729752	164	7177	NA	NA	PLINK	A
1	32730166	32731935	64	1770	NA	NA	PLINK	A
1	32744052	32746885	57	2834	NA	NA	PLINK	A
1	32747217	32749055	45	1839	NA	NA	PLINK	A
1	32764820	32770596	75	5777	NA	NA	PLINK	A
1	32788835	32789099	11	265	NA	NA	PLINK	A
1	32789134	32793671	77	4538	NA	NA	PLINK	A
1	32793835	32798213	58	4379	NA	NA	PLINK	A
1	32798221	32807168	181	8948	NA	NA	PLINK	A
1	32807600	32807863	2	264	NA	NA	PLINK	A
1	32808209	32817182	166	8974	NA	NA	PLINK	A
1	32817626	32832751	293	15126	NA	NA	PLINK	A
1	32832757	32840204	116	7448	NA	NA	PLINK	A
1	32888013	32889326	23	1314	NA	NA	PLINK	A
1	32892597	32899275	97	6679	NA	NA	PLINK	A
1	32913964	32931013	337	17050	NA	NA	PLINK	A
1	32931048	32948300	386	17253	NA	NA	PLINK	A
1	32970224	32970394	4	171	ENSSSCG00000004201	-	PLINK	A
1	32970741	32972496	18	1756	ENSSSCG00000004201	-	PLINK	A
1	32973399	32975507	48	2109	ENSSSCG00000004201	-	PLINK	A
1	32975599	32978602	50	3004	ENSSSCG00000004201	-	PLINK	A
1	32992487	32993273	21	787	ENSSSCG00000004201	-	PLINK	A
1	33026714	33028927	70	2214	ENSSSCG00000004201	-	PLINK	A
1	33111158	33122708	281	11551	NA	NA	PLINK	A
1	33173114	33182265	125	9152	ENSSSCG00000004202	+	PLINK	A
1	33194394	33196393	43	2000	ENSSSCG00000004202	+	PLINK	A
1	33214634	33226176	219	11543	ENSSSCG00000004203	-	PLINK	A
1	33259341	33263945	74	4605	ENSSSCG00000004203	-	PLINK	A
1	33264013	33264297	3	285	ENSSSCG00000004203	-	PLINK	A
1	33264812	33266395	24	1584	ENSSSCG00000004203	-	PLINK	A
1	33285277	33302479	241	17203	ENSSSCG00000004203	-	PLINK	A
1	33302553	33322875	216	20323	ENSSSCG00000004203	-	PLINK	A
1	33344985	33364540	421	19556	NA	NA	PLINK	A
1	33364547	33366701	43	2155	NA	NA	PLINK	A
1	33439892	33462432	330	22541	NA	NA	PLINK	A
1	33462657	33474088	185	11432	ENSSSCG00000004204	+	PLINK	A
1	33474139	33493947	345	19809	ENSSSCG00000004204	+	PLINK	A
1	33493955	33499811	73	5857	NA	NA	PLINK	A
1	33503523	33505149	57	1627	NA	NA	PLINK	A
1	33506973	33507855	20	883	NA	NA	PLINK	A
1	33512597	33519960	141	7364	NA	NA	PLINK	A
1	33523972	33527465	56	3494	NA	NA	PLINK	A
1	33535008	33535866	20	859	ENSSSCG00000004205	+	PLINK	A
1	33536136	33538409	29	2274	ENSSSCG00000004205	+	PLINK	A
1	33573956	33580454	99	6499	ENSSSCG00000004205	+	PLINK	A
1	33610865	33613203	68	2339	ENSSSCG00000004205	+	PLINK	A
1	33613229	33615896	46	2668	ENSSSCG00000004205	+	PLINK	A
1	33615993	33617624	24	1632	ENSSSCG00000004205	+	PLINK	A
1	33618487	33620793	41	2307	ENSSSCG00000004205	+	PLINK	A
1	33620964	33621035	2	72	ENSSSCG00000004205	+	PLINK	A
1	33631564	33633549	33	1986	ENSSSCG00000004205	+	PLINK	A
1	33633613	33636180	42	2568	ENSSSCG00000004205	+	PLINK	A
1	33706722	33708821	59	2100	ENSSSCG00000004205	+	PLINK	A
1	33718366	33720654	36	2289	NA	NA	PLINK	A
1	33724226	33728458	89	4233	NA	NA	PLINK	A
1	33751575	33757037	73	5463	NA	NA	PLINK	A
1	33757542	33766252	142	8711	NA	NA	PLINK	A
1	33766381	33781357	198	14977	ENSSSCG00000004207	-	PLINK	A
1	33782353	33788034	83	5682	ENSSSCG00000004207	-	PLINK	A
1	33792077	33793898	25	1822	ENSSSCG00000004207	-	PLINK	A
1	34269076	34274483	99	5408	ENSSSCG00000004207	-	PLINK	A
1	34269076	34274483	99	5408	ENSSSCG00000033894	-	PLINK	A
1	34461803	34465341	51	3539	NA	NA	PLINK	A
1	34473544	34479971	144	6428	NA	NA	PLINK	A
1	34479980	34483556	77	3577	NA	NA	PLINK	A
1	34500897	34502019	19	1123	NA	NA	PLINK	A
1	35265855	35271966	103	6112	NA	NA	PLINK	A
1	35272684	35275593	49	2910	NA	NA	PLINK	A
1	35275711	35278623	37	2913	NA	NA	PLINK	A
1	35280605	35285270	69	4666	NA	NA	PLINK	A
1	35287382	35289775	68	2394	NA	NA	PLINK	A
1	35290863	35293947	61	3085	ENSSSCG00000039900	-	PLINK	A
1	35542187	35543747	12	1561	NA	NA	PLINK	A
1	35544032	35562734	277	18703	NA	NA	PLINK	A
1	35582497	35583084	10	588	NA	NA	PLINK	A
1	35583087	35584499	27	1413	NA	NA	PLINK	A
1	35625974	35631450	85	5477	NA	NA	PLINK	A
1	37469520	37469520	1	1	NA	NA	PLINK	A
1	43076186	43076643	13	458	ENSSSCG00000004245	+	PLINK	A
1	45420672	45421516	21	845	NA	NA	PLINK	A
1	45430950	45434955	83	4006	NA	NA	PLINK	A
1	48541759	48544505	37	2747	NA	NA	PLINK	A
1	48544637	48568526	334	23890	NA	NA	PLINK	A
1	48571247	48575283	61	4037	NA	NA	PLINK	A
1	51224112	51224112	1	1	NA	NA	PLINK	A
1	51224228	51225813	23	1586	NA	NA	PLINK	A
1	51334615	51336663	42	2049	NA	NA	PLINK	A
1	51336741	51337106	6	366	NA	NA	PLINK	A
1	51601320	51605282	72	3963	NA	NA	PLINK	A
1	51973992	51975865	32	1874	ENSSSCG00000004280	+	PLINK	A
1	51976150	51976931	23	782	ENSSSCG00000004280	+	PLINK	A
1	53071260	53074205	66	2946	NA	NA	PLINK	A
1	53077671	53079123	40	1453	NA	NA	PLINK	A
1	53079169	53079619	14	451	NA	NA	PLINK	A
1	53108323	53109919	31	1597	ENSSSCG00000022994	+	PLINK	A
1	53186386	53186692	9	307	ENSSSCG00000022994	+	PLINK	A
1	53297283	53297283	1	1	ENSSSCG00000026943	+	PLINK	A
1	53324172	53325676	36	1505	NA	NA	PLINK	A
1	53397518	53399702	34	2185	ENSSSCG00000004289	-	PLINK	A
1	57228364	57228910	17	547	ENSSSCG00000024249	-	PLINK	A
1	57229556	57232909	54	3354	ENSSSCG00000024249	-	PLINK	A
1	57233179	57238108	69	4930	ENSSSCG00000024249	-	PLINK	A
1	57245328	57246165	37	838	ENSSSCG00000024249	-	PLINK	A
1	57271507	57272356	7	850	ENSSSCG00000024249	-	PLINK	A
1	57279672	57280526	31	855	ENSSSCG00000024249	-	PLINK	A
1	66773146	66777653	103	4508	NA	NA	PLINK	A
1	71453936	71454326	10	391	NA	NA	PLINK	A
1	71455229	71455842	13	614	NA	NA	PLINK	A
1	71458939	71461371	48	2433	NA	NA	PLINK	A
1	71461455	71463534	32	2080	NA	NA	PLINK	A
1	72822014	72824761	47	2748	ENSSSCG00000004374	+	PLINK	A
1	72822014	72824761	47	2748	ENSSSCG00000004371	+	PLINK	A
1	72857159	72859182	40	2024	NA	NA	PLINK	A
1	82235250	82239152	99	3903	ENSSSCG00000025656	+	PLINK	A
1	82243564	82244763	25	1200	ENSSSCG00000025656	+	PLINK	A
1	82253261	82254954	29	1694	ENSSSCG00000023415	+	PLINK	A
1	82296882	82298797	39	1916	ENSSSCG00000043963	-	PLINK	A
1	92840156	92842072	27	1917	NA	NA	PLINK	A
1	92847617	92850332	32	2716	NA	NA	PLINK	A
1	93197846	93199803	40	1958	NA	NA	PLINK	A
1	93209802	93211580	42	1779	NA	NA	PLINK	A
1	93218845	93220128	30	1284	NA	NA	PLINK	A
1	93220310	93221744	33	1435	NA	NA	PLINK	A
1	93232619	93235756	90	3138	NA	NA	PLINK	A
1	93310671	93312316	38	1646	NA	NA	PLINK	A
1	93315031	93315562	8	532	NA	NA	PLINK	A
1	93341829	93343940	69	2112	NA	NA	PLINK	A
1	93346785	93348687	80	1903	NA	NA	PLINK	A
1	93405315	93408193	65	2879	NA	NA	PLINK	A
1	93431939	93433793	32	1855	NA	NA	PLINK	A
1	93438826	93441492	77	2667	NA	NA	PLINK	A
1	93441696	93443864	61	2169	NA	NA	PLINK	A
1	93452289	93454739	75	2451	NA	NA	PLINK	A
1	93579311	93580299	26	989	NA	NA	PLINK	A
1	93580388	93581037	13	650	NA	NA	PLINK	A
1	93581903	93584185	57	2283	NA	NA	PLINK	A
1	93584871	93587065	55	2195	NA	NA	PLINK	A
1	93587186	93587772	22	587	NA	NA	PLINK	A
1	93597454	93600207	66	2754	NA	NA	PLINK	A
1	93630022	93632388	33	2367	NA	NA	PLINK	A
1	96286676	96287778	27	1103	NA	NA	PLINK	A
1	96357502	96359236	35	1735	ENSSSCG00000032053	-	PLINK	A
1	97265353	97267545	28	2193	NA	NA	PLINK	A
1	97326279	97327894	28	1616	NA	NA	PLINK	A
1	97354686	97356449	25	1764	NA	NA	PLINK	A
1	97356692	97358798	44	2107	NA	NA	PLINK	A
1	97793525	97794543	18	1019	ENSSSCG00000028076	-	PLINK	A
1	97836808	97838501	31	1694	ENSSSCG00000028076	-	PLINK	A
1	99509054	99515181	109	6128	ENSSSCG00000004511	-	PLINK	A
1	99542794	99544625	33	1832	ENSSSCG00000004511	-	PLINK	A
1	99697547	99699052	17	1506	ENSSSCG00000004511	-	PLINK	A
1	101431619	101438774	157	7156	NA	NA	PLINK	A
1	101441586	101447819	113	6234	NA	NA	PLINK	A
1	101458942	101460279	51	1338	NA	NA	PLINK	A
1	102987731	102990028	40	2298	ENSSSCG00000040836	+	PLINK	A
1	103161585	103164297	46	2713	NA	NA	PLINK	A
1	109839497	109841878	22	2382	NA	NA	PLINK	A
1	109880114	109891104	156	10991	NA	NA	PLINK	A
1	116829255	116832363	39	3109	ENSSSCG00000041290	+	PLINK	A
1	116829255	116832363	39	3109	ENSSSCG00000049821	+	PLINK	A
1	116888723	116889064	3	342	NA	NA	PLINK	A
1	117132095	117134101	36	2007	NA	NA	PLINK	A
1	140966901	140968149	21	1249	NA	NA	PLINK	A
1	141014482	141019983	96	5502	NA	NA	PLINK	A
1	141042307	141045011	41	2705	NA	NA	PLINK	A
1	141112464	141114898	38	2435	NA	NA	PLINK	A
1	141274611	141276889	58	2279	NA	NA	PLINK	A
1	145546920	145548137	16	1218	ENSSSCG00000005785	+	PLINK	A
1	145555606	145559782	66	4177	ENSSSCG00000005785	+	PLINK	A
1	145560169	145566792	89	6624	ENSSSCG00000005785	+	PLINK	A
1	145596337	145597965	24	1629	ENSSSCG00000005785	+	PLINK	A
1	145606509	145609832	53	3324	ENSSSCG00000005785	+	PLINK	A
1	145609906	145613766	65	3861	ENSSSCG00000005785	+	PLINK	A
1	145613840	145655702	711	41863	ENSSSCG00000005785	+	PLINK	A
1	145655925	145656438	6	514	ENSSSCG00000005785	+	PLINK	A
1	145656515	145663350	103	6836	ENSSSCG00000005785	+	PLINK	A
1	145677260	145678884	29	1625	ENSSSCG00000005785	+	PLINK	A
1	145680479	145680485	2	7	ENSSSCG00000005785	+	PLINK	A
1	145739353	145746600	132	7248	ENSSSCG00000047496	-	PLINK	A
1	145746633	145747177	20	545	ENSSSCG00000047496	-	PLINK	A
1	145747182	145748783	40	1602	ENSSSCG00000047496	-	PLINK	A
1	146366260	146379131	218	12872	NA	NA	PLINK	A
1	147393615	147397306	63	3692	NA	NA	PLINK	A
1	147397385	147401198	73	3814	NA	NA	PLINK	A
1	147401252	147420603	339	19352	NA	NA	PLINK	A
1	147439154	147441050	32	1897	NA	NA	PLINK	A
1	147493914	147494695	21	782	NA	NA	PLINK	A
1	147500863	147501541	30	679	NA	NA	PLINK	A
1	147505517	147507722	37	2206	NA	NA	PLINK	A
1	147508263	147508345	2	83	NA	NA	PLINK	A
1	147508525	147509646	16	1122	NA	NA	PLINK	A
1	147509649	147510889	13	1241	NA	NA	PLINK	A
1	164016256	164019901	55	3646	ENSSSCG00000004939	-	PLINK	A
1	164047610	164056090	110	8481	ENSSSCG00000004939	-	PLINK	A
1	164057684	164059456	38	1773	ENSSSCG00000004939	-	PLINK	A
1	164064001	164072145	156	8145	ENSSSCG00000004939	-	PLINK	A
1	201420559	201422337	22	1779	ENSSSCG00000043817	+	PLINK	A
1	201427374	201429171	29	1798	ENSSSCG00000043817	+	PLINK	A
1	205059120	205083842	340	24723	ENSSSCG00000005177	-	PLINK	A
1	205083981	205087818	45	3838	ENSSSCG00000005177	-	PLINK	A
1	205092604	205097774	66	5171	ENSSSCG00000005177	-	PLINK	A
1	205098100	205112384	273	14285	ENSSSCG00000005177	-	PLINK	A
1	205112598	205120491	177	7894	ENSSSCG00000005177	-	PLINK	A
1	205120574	205125957	154	5384	ENSSSCG00000005177	-	PLINK	A
1	205127152	205134198	160	7047	ENSSSCG00000005177	-	PLINK	A
1	220971037	220972731	35	1695	NA	NA	PLINK	A
1	220973760	220975296	17	1537	NA	NA	PLINK	A
1	221854261	221855994	23	1734	NA	NA	PLINK	A
1	221856005	221858494	31	2490	NA	NA	PLINK	A
1	222298812	222299639	14	828	ENSSSCG00000027161	+	PLINK	A
1	222444894	222446713	42	1820	ENSSSCG00000032999	+	PLINK	A
1	222447781	222449551	33	1771	ENSSSCG00000032999	+	PLINK	A
1	225330290	225331118	10	829	ENSSSCG00000031105	+	PLINK	A
1	231160182	231160182	1	1	ENSSSCG00000005287	+	PLINK	A
1	231181897	231183353	36	1457	NA	NA	PLINK	A
1	236710553	236714684	85	4132	ENSSSCG00000048280	-	PLINK	A
1	236720086	236723205	79	3120	NA	NA	PLINK	A
1	236727773	236744898	294	17126	ENSSSCG00000048089	-	PLINK	A
1	236727773	236744898	294	17126	ENSSSCG00000043725	-	PLINK	A
1	236745083	236751835	110	6753	ENSSSCG00000024183	+	PLINK	A
1	236752255	236762821	170	10567	ENSSSCG00000050197	-	PLINK	A
1	236763247	236764780	42	1534	ENSSSCG00000050197	-	PLINK	A
1	236768098	236769189	10	1092	NA	NA	PLINK	A
1	236776308	236778381	82	2074	NA	NA	PLINK	A
1	236804478	236804821	7	344	NA	NA	PLINK	A
1	236812040	236826281	172	14242	ENSSSCG00000005338	+	PLINK	A
1	236826471	236893195	1010	66725	ENSSSCG00000005338	+	PLINK	A
1	236893345	236898499	67	5155	ENSSSCG00000005338	+	PLINK	A
1	236898989	236905259	79	6271	NA	NA	PLINK	A
1	236928780	236929708	20	929	ENSSSCG00000031236	+	PLINK	A
1	236929732	236940162	160	10431	ENSSSCG00000031236	+	PLINK	A
1	236945533	236949265	86	3733	ENSSSCG00000005340	+	PLINK	A
1	236949907	236953763	47	3857	ENSSSCG00000005340	+	PLINK	A
1	236953789	236961383	99	7595	NA	NA	PLINK	A
1	236966058	236966787	6	730	NA	NA	PLINK	A
1	236993880	236996092	41	2213	ENSSSCG00000037131	+	PLINK	A
1	237010755	237015845	87	5091	ENSSSCG00000037468	-	PLINK	A
1	237017032	237040360	590	23329	ENSSSCG00000037468	-	PLINK	A
1	237278814	237279361	18	548	NA	NA	PLINK	A
1	237279417	237291337	218	11921	NA	NA	PLINK	A
1	237301531	237305784	85	4254	NA	NA	PLINK	A
1	239238212	239261860	417	23649	ENSSSCG00000045508	+	PLINK	A
1	239279941	239282582	37	2642	ENSSSCG00000045508	+	PLINK	A
1	239293710	239298477	121	4768	ENSSSCG00000045508	+	PLINK	A
1	239365686	239366330	12	645	ENSSSCG00000045508	+	PLINK	A
1	239389986	239426983	734	36998	ENSSSCG00000005366	+	PLINK	A
1	239442371	239446101	74	3731	ENSSSCG00000005366	+	PLINK	A
1	239463159	239467058	50	3900	ENSSSCG00000005366	+	PLINK	A
1	239463159	239467058	50	3900	ENSSSCG00000005367	-	PLINK	A
1	239467149	239474887	118	7739	ENSSSCG00000005366	+	PLINK	A
1	239467149	239474887	118	7739	ENSSSCG00000005367	-	PLINK	A
1	239699983	239701682	27	1700	NA	NA	PLINK	A
1	239711303	239715191	63	3889	NA	NA	PLINK	A
1	239718191	239721255	45	3065	NA	NA	PLINK	A
1	239721733	239723413	33	1681	NA	NA	PLINK	A
1	239733577	239736738	63	3162	NA	NA	PLINK	A
1	239741095	239754687	268	13593	NA	NA	PLINK	A
1	239781999	239784212	64	2214	ENSSSCG00000005371	-	PLINK	A
1	239784423	239807483	360	23061	ENSSSCG00000005371	-	PLINK	A
1	240037998	240040052	16	2055	ENSSSCG00000005376	-	PLINK	A
1	240040263	240046998	122	6736	ENSSSCG00000005376	-	PLINK	A
1	240047195	240054856	132	7662	ENSSSCG00000005376	-	PLINK	A
1	240191534	240196013	117	4480	ENSSSCG00000027558	-	PLINK	A
1	240208827	240211051	30	2225	ENSSSCG00000027558	-	PLINK	A
1	240216172	240220515	77	4344	ENSSSCG00000027558	-	PLINK	A
1	240242398	240243161	15	764	ENSSSCG00000027558	-	PLINK	A
1	240244748	240246464	35	1717	ENSSSCG00000027558	-	PLINK	A
1	240246621	240249323	43	2703	ENSSSCG00000027558	-	PLINK	A
1	240252141	240282916	527	30776	ENSSSCG00000027558	-	PLINK	A
1	240283030	240289513	114	6484	ENSSSCG00000027558	-	PLINK	A
1	240289516	240293229	63	3714	ENSSSCG00000027558	-	PLINK	A
1	240309299	240311208	37	1910	ENSSSCG00000027558	-	PLINK	A
1	240311271	240314193	67	2923	ENSSSCG00000027558	-	PLINK	A
1	240396585	240415703	281	19119	ENSSSCG00000027558	-	PLINK	A
1	240552318	240553421	15	1104	ENSSSCG00000005378	-	PLINK	A
1	242828684	242843072	246	14389	ENSSSCG00000005393	+	PLINK	A
1	242899658	242901656	60	1999	ENSSSCG00000005393	+	PLINK	A
1	242902118	242904960	72	2843	ENSSSCG00000005393	+	PLINK	A
1	243741706	243767687	457	25982	NA	NA	PLINK	A
1	243769437	243783321	215	13885	NA	NA	PLINK	A
1	243783494	243786646	86	3153	NA	NA	PLINK	A
1	243789398	243798819	162	9422	NA	NA	PLINK	A
1	243798826	243815969	315	17144	NA	NA	PLINK	A
1	243817458	243871450	945	53993	NA	NA	PLINK	A
1	243872792	243916777	732	43986	NA	NA	PLINK	A
1	243916792	243957034	516	40243	NA	NA	PLINK	A
1	243957628	244006413	742	48786	NA	NA	PLINK	A
1	244006443	244016586	154	10144	NA	NA	PLINK	A
1	244016637	244069247	741	52611	NA	NA	PLINK	A
1	244119815	244148749	416	28935	NA	NA	PLINK	A
1	244148837	244170094	276	21258	NA	NA	PLINK	A
1	244170590	244192031	361	21442	NA	NA	PLINK	A
1	244192037	244196852	69	4816	NA	NA	PLINK	A
1	244197029	244222242	399	25214	NA	NA	PLINK	A
1	244222250	244226237	62	3988	NA	NA	PLINK	A
1	244226311	244240077	293	13767	NA	NA	PLINK	A
1	244402569	244421656	286	19088	NA	NA	PLINK	A
1	244421849	244472010	774	50162	NA	NA	PLINK	A
1	244474526	244476735	32	2210	NA	NA	PLINK	A
1	244587764	244589918	36	2155	NA	NA	PLINK	A
1	244973798	244974090	14	293	NA	NA	PLINK	A
1	244974105	244977876	89	3772	NA	NA	PLINK	A
1	245162164	245166509	49	4346	NA	NA	PLINK	A
1	245166609	245167202	17	594	NA	NA	PLINK	A
1	245251702	245253416	25	1715	NA	NA	PLINK	A
1	245256904	245258134	18	1231	NA	NA	PLINK	A
1	245860545	245863022	34	2478	NA	NA	PLINK	A
1	245885922	245894000	148	8079	NA	NA	PLINK	A
1	245956246	245957904	27	1659	NA	NA	PLINK	A
1	245972277	245973353	13	1077	NA	NA	PLINK	A
1	245973777	245974796	10	1020	NA	NA	PLINK	A
1	246032269	246032283	2	15	NA	NA	PLINK	A
1	246053196	246055079	30	1884	NA	NA	PLINK	A
1	246064005	246070829	121	6825	NA	NA	PLINK	A
1	246076257	246077982	26	1726	NA	NA	PLINK	A
1	249894948	249895173	8	226	NA	NA	PLINK	A
1	249900367	249903562	93	3196	ENSSSCG00000005440	-	PLINK	A
1	249962101	249963867	51	1767	ENSSSCG00000005441	+	PLINK	A
1	249986803	249988572	54	1770	NA	NA	PLINK	A
1	249999072	250000900	43	1829	NA	NA	PLINK	A
1	250003957	250006909	80	2953	ENSSSCG00000005444	-	PLINK	A
1	250014747	250022108	145	7362	ENSSSCG00000005444	-	PLINK	A
1	250022169	250022521	10	353	ENSSSCG00000005444	-	PLINK	A
1	250022604	250022604	1	1	ENSSSCG00000005444	-	PLINK	A
1	250022636	250032599	122	9964	ENSSSCG00000005444	-	PLINK	A
1	250032712	250041882	166	9171	ENSSSCG00000005444	-	PLINK	A
1	250041892	250050014	124	8123	ENSSSCG00000005444	-	PLINK	A
1	250111480	250113262	32	1783	ENSSSCG00000005444	-	PLINK	A
1	250140936	250143509	52	2574	ENSSSCG00000048786	+	PLINK	A
1	250140936	250143509	52	2574	ENSSSCG00000005444	-	PLINK	A
1	250150120	250151781	29	1662	ENSSSCG00000005444	-	PLINK	A
1	250151857	250152013	6	157	ENSSSCG00000005444	-	PLINK	A
1	250152378	250156210	72	3833	ENSSSCG00000005444	-	PLINK	A
1	250156513	250164558	109	8046	ENSSSCG00000005444	-	PLINK	A
1	250196021	250202599	90	6579	ENSSSCG00000038824	-	PLINK	A
1	250203186	250206543	73	3358	ENSSSCG00000038824	-	PLINK	A
1	250238967	250242808	76	3842	ENSSSCG00000005446	-	PLINK	A
1	250243094	250247176	99	4083	ENSSSCG00000005446	-	PLINK	A
1	250247539	250248562	34	1024	ENSSSCG00000005446	-	PLINK	A
1	250248926	250249621	8	696	ENSSSCG00000005446	-	PLINK	A
1	250250860	250253076	51	2217	ENSSSCG00000005446	-	PLINK	A
1	250260250	250272070	201	11821	ENSSSCG00000005446	-	PLINK	A
1	250272125	250272251	3	127	ENSSSCG00000005446	-	PLINK	A
1	250329664	250337235	125	7572	ENSSSCG00000005446	-	PLINK	A
1	250371786	250375443	40	3658	NA	NA	PLINK	A
1	250375815	250385053	192	9239	NA	NA	PLINK	A
1	250411857	250419638	177	7782	ENSSSCG00000005449	-	PLINK	A
1	250421982	250425905	75	3924	ENSSSCG00000005449	-	PLINK	A
1	250437147	250448422	176	11276	ENSSSCG00000005449	-	PLINK	A
1	250482909	250483696	20	788	ENSSSCG00000005449	-	PLINK	A
1	250485088	250485581	15	494	ENSSSCG00000005449	-	PLINK	A
1	250485650	250492760	146	7111	ENSSSCG00000005449	-	PLINK	A
1	250493041	250493795	11	755	ENSSSCG00000005449	-	PLINK	A
1	250514694	250514808	3	115	ENSSSCG00000005449	-	PLINK	A
1	250514885	250518409	31	3525	ENSSSCG00000005449	-	PLINK	A
1	250518412	250525413	136	7002	ENSSSCG00000005449	-	PLINK	A
1	250561724	250562144	13	421	ENSSSCG00000005449	-	PLINK	A
1	250563097	250568437	131	5341	ENSSSCG00000005449	-	PLINK	A
1	250576438	250577567	26	1130	ENSSSCG00000005449	-	PLINK	A
1	250624335	250627912	107	3578	NA	NA	PLINK	A
1	250648018	250649676	65	1659	NA	NA	PLINK	A
1	250652170	250652407	13	238	NA	NA	PLINK	A
1	250655140	250655290	4	151	NA	NA	PLINK	A
1	250664251	250666955	41	2705	NA	NA	PLINK	A
1	250667745	250674500	190	6756	NA	NA	PLINK	A
1	250674521	250677072	46	2552	NA	NA	PLINK	A
1	250677114	250681111	90	3998	ENSSSCG00000033120	+	PLINK	A
1	250785606	250793869	179	8264	ENSSSCG00000033120	+	PLINK	A
1	250869711	250872217	37	2507	ENSSSCG00000033120	+	PLINK	A
1	250874409	250875400	34	992	ENSSSCG00000033120	+	PLINK	A
1	250875886	250877606	54	1721	ENSSSCG00000033120	+	PLINK	A
1	250885325	250885857	5	533	ENSSSCG00000033120	+	PLINK	A
1	250887108	250896304	203	9197	ENSSSCG00000033120	+	PLINK	A
1	250897319	250900451	58	3133	ENSSSCG00000033120	+	PLINK	A
1	250900918	250917149	368	16232	ENSSSCG00000033120	+	PLINK	A
1	250923617	250925855	51	2239	ENSSSCG00000033120	+	PLINK	A
1	250925961	250928207	60	2247	ENSSSCG00000033120	+	PLINK	A
1	250928245	250937396	253	9152	ENSSSCG00000033120	+	PLINK	A
1	250937472	250947266	219	9795	ENSSSCG00000033120	+	PLINK	A
1	250948649	250954955	135	6307	ENSSSCG00000033120	+	PLINK	A
1	250955576	250956128	10	553	ENSSSCG00000033120	+	PLINK	A
1	250972275	250973165	12	891	ENSSSCG00000033120	+	PLINK	A
1	250973633	250978376	96	4744	ENSSSCG00000033120	+	PLINK	A
1	250981689	250987866	176	6178	ENSSSCG00000033120	+	PLINK	A
1	250987990	250990131	72	2142	ENSSSCG00000033120	+	PLINK	A
1	250990135	251002579	426	12445	ENSSSCG00000033120	+	PLINK	A
1	251008621	251011775	71	3155	ENSSSCG00000033120	+	PLINK	A
1	251018412	251029262	293	10851	ENSSSCG00000033120	+	PLINK	A
1	251035101	251038364	102	3264	ENSSSCG00000033120	+	PLINK	A
1	251038379	251049499	247	11121	ENSSSCG00000033120	+	PLINK	A
1	251050602	251056045	146	5444	ENSSSCG00000033120	+	PLINK	A
1	251065145	251067404	56	2260	ENSSSCG00000033120	+	PLINK	A
1	251073093	251074743	31	1651	ENSSSCG00000033120	+	PLINK	A
1	251089379	251089983	12	605	ENSSSCG00000033120	+	PLINK	A
1	251119353	251121353	38	2001	ENSSSCG00000033120	+	PLINK	A
1	251169720	251171427	35	1708	ENSSSCG00000033120	+	PLINK	A
1	251177269	251180155	40	2887	ENSSSCG00000033120	+	PLINK	A
1	251180203	251186250	126	6048	ENSSSCG00000033120	+	PLINK	A
1	251189685	251190662	16	978	ENSSSCG00000033120	+	PLINK	A
1	251190719	251193220	75	2502	NA	NA	PLINK	A
1	251282025	251284179	29	2155	ENSSSCG00000036297	+	PLINK	A
1	251333296	251336126	36	2831	ENSSSCG00000005454	-	PLINK	A
1	251464046	251466831	52	2786	ENSSSCG00000005455	-	PLINK	A
1	251509538	251511276	23	1739	ENSSSCG00000005455	-	PLINK	A
1	251655130	251657863	37	2734	ENSSSCG00000005456	+	PLINK	A
1	251727390	251731115	61	3726	ENSSSCG00000005456	+	PLINK	A
1	251737696	251741788	81	4093	ENSSSCG00000005456	+	PLINK	A
1	251742116	251744491	48	2376	ENSSSCG00000005456	+	PLINK	A
1	251779893	251781830	38	1938	NA	NA	PLINK	A
1	251794794	251797502	58	2709	NA	NA	PLINK	A
1	251798520	251798705	3	186	NA	NA	PLINK	A
1	251798812	251800121	24	1310	NA	NA	PLINK	A
1	251800678	251802496	28	1819	NA	NA	PLINK	A
1	251814773	251816440	24	1668	ENSSSCG00000005457	-	PLINK	A
1	251817451	251817999	21	549	ENSSSCG00000005457	-	PLINK	A
1	251819074	251820463	45	1390	ENSSSCG00000005457	-	PLINK	A
1	251820680	251820760	2	81	ENSSSCG00000005457	-	PLINK	A
1	251836028	251836709	17	682	ENSSSCG00000005457	-	PLINK	A
1	251852217	251853349	31	1133	ENSSSCG00000005457	-	PLINK	A
1	251853637	251859533	111	5897	ENSSSCG00000005457	-	PLINK	A
1	251881251	251881525	7	275	ENSSSCG00000005457	-	PLINK	A
1	251882610	251882976	9	367	ENSSSCG00000005457	-	PLINK	A
1	251892639	251899464	134	6826	ENSSSCG00000005457	-	PLINK	A
1	251899883	251911260	250	11378	ENSSSCG00000005457	-	PLINK	A
1	251920238	251921362	10	1125	ENSSSCG00000005457	-	PLINK	A
1	251925913	251928581	42	2669	ENSSSCG00000005457	-	PLINK	A
1	251941987	251942071	6	85	ENSSSCG00000005457	-	PLINK	A
1	251942177	251956878	316	14702	ENSSSCG00000005457	-	PLINK	A
1	251957317	251961827	161	4511	ENSSSCG00000005457	-	PLINK	A
1	251962037	251963798	52	1762	ENSSSCG00000005457	-	PLINK	A
1	251963806	251974395	246	10590	ENSSSCG00000005457	-	PLINK	A
1	251974521	251977914	57	3394	ENSSSCG00000005457	-	PLINK	A
1	251978773	251979636	16	864	ENSSSCG00000005457	-	PLINK	A
1	251979756	251981200	31	1445	NA	NA	PLINK	A
1	252000560	252012465	176	11906	NA	NA	PLINK	A
1	252012516	252013655	39	1140	NA	NA	PLINK	A
1	252065507	252066002	7	496	NA	NA	PLINK	A
1	252110289	252120867	331	10579	NA	NA	PLINK	A
1	252121029	252129555	173	8527	NA	NA	PLINK	A
1	252139564	252141297	32	1734	NA	NA	PLINK	A
1	252141373	252144561	34	3189	NA	NA	PLINK	A
1	252144566	252150916	99	6351	NA	NA	PLINK	A
1	252158414	252161877	66	3464	NA	NA	PLINK	A
1	252163231	252164984	36	1754	NA	NA	PLINK	A
1	252165081	252166696	36	1616	NA	NA	PLINK	A
1	252167923	252168038	4	116	NA	NA	PLINK	A
1	252185246	252185836	7	591	NA	NA	PLINK	A
1	252304828	252306460	24	1633	ENSSSCG00000005459	-	PLINK	A
1	252306518	252313338	143	6821	ENSSSCG00000045611	+	PLINK	A
1	252306518	252313338	143	6821	ENSSSCG00000005459	-	PLINK	A
1	252313353	252320837	111	7485	ENSSSCG00000045611	+	PLINK	A
1	252313353	252320837	111	7485	ENSSSCG00000005459	-	PLINK	A
1	252320993	252338313	221	17321	ENSSSCG00000005459	-	PLINK	A
1	252338344	252344067	128	5724	ENSSSCG00000037744	+	PLINK	A
1	252345881	252346198	8	318	ENSSSCG00000037744	+	PLINK	A
1	252346246	252350767	73	4522	ENSSSCG00000037744	+	PLINK	A
1	252404152	252405123	37	972	NA	NA	PLINK	A
1	252405153	252411773	181	6621	NA	NA	PLINK	A
1	252412120	252412283	16	164	NA	NA	PLINK	A
1	252412360	252415404	85	3045	NA	NA	PLINK	A
1	252415537	252421803	130	6267	NA	NA	PLINK	A
1	252421861	252423380	26	1520	NA	NA	PLINK	A
1	252445394	252447359	46	1966	ENSSSCG00000005460	+	PLINK	A
1	252447368	252449133	44	1766	NA	NA	PLINK	A
1	252495512	252497271	30	1760	ENSSSCG00000005463	-	PLINK	A
1	252502753	252503243	12	491	ENSSSCG00000005463	-	PLINK	A
1	252504691	252506067	47	1377	ENSSSCG00000005463	-	PLINK	A
1	252523782	252526372	44	2591	ENSSSCG00000005463	-	PLINK	A
1	252557587	252559937	55	2351	ENSSSCG00000005463	-	PLINK	A
1	252560264	252565093	81	4830	NA	NA	PLINK	A
1	252565190	252571025	101	5836	NA	NA	PLINK	A
1	252593294	252596522	55	3229	NA	NA	PLINK	A
1	252600724	252602787	47	2064	NA	NA	PLINK	A
1	252610768	252611614	20	847	NA	NA	PLINK	A
1	252611629	252613296	55	1668	NA	NA	PLINK	A
1	252613365	252622794	256	9430	NA	NA	PLINK	A
1	252623870	252625757	61	1888	NA	NA	PLINK	A
1	252626529	252636975	226	10447	NA	NA	PLINK	A
1	252659870	252661952	38	2083	ENSSSCG00000022780	+	PLINK	A
1	252717872	252719409	45	1538	NA	NA	PLINK	A
1	252732014	252734775	78	2762	NA	NA	PLINK	A
1	252736062	252740211	101	4150	NA	NA	PLINK	A
1	252762742	252763068	8	327	ENSSSCG00000005465	-	PLINK	A
1	252788779	252791465	76	2687	ENSSSCG00000005465	-	PLINK	A
1	252866368	252868286	53	1919	ENSSSCG00000005465	-	PLINK	A
1	252895437	252896349	12	913	ENSSSCG00000005465	-	PLINK	A
1	252904977	252908395	54	3419	ENSSSCG00000005465	-	PLINK	A
1	252921987	252926986	134	5000	ENSSSCG00000005465	-	PLINK	A
1	252927141	252930875	110	3735	ENSSSCG00000005465	-	PLINK	A
1	252944469	252950178	111	5710	ENSSSCG00000005465	-	PLINK	A
1	252950273	252952139	47	1867	ENSSSCG00000005465	-	PLINK	A
1	252952385	252952472	4	88	ENSSSCG00000005465	-	PLINK	A
1	252955054	252955122	2	69	ENSSSCG00000005465	-	PLINK	A
1	252962571	252962660	2	90	NA	NA	PLINK	A
1	252973697	252975376	37	1680	NA	NA	PLINK	A
1	253110836	253113084	33	2249	NA	NA	PLINK	A
1	253113133	253121376	136	8244	NA	NA	PLINK	A
1	253121545	253124860	80	3316	ENSSSCG00000005467	+	PLINK	A
1	253136586	253138288	64	1703	ENSSSCG00000005467	+	PLINK	A
1	253158041	253177153	298	19113	ENSSSCG00000005467	+	PLINK	A
1	253177638	253181189	88	3552	ENSSSCG00000005467	+	PLINK	A
1	253181286	253190206	215	8921	ENSSSCG00000005467	+	PLINK	A
1	253190235	253197343	129	7109	ENSSSCG00000043626	+	PLINK	A
1	253190235	253197343	129	7109	ENSSSCG00000005467	+	PLINK	A
1	253237512	253246430	149	8919	ENSSSCG00000005469	+	PLINK	A
1	253246631	253252278	108	5648	ENSSSCG00000005469	+	PLINK	A
1	253283958	253297931	239	13974	ENSSSCG00000005469	+	PLINK	A
1	253297986	253304207	105	6222	ENSSSCG00000005469	+	PLINK	A
1	253322798	253324843	27	2046	ENSSSCG00000005469	+	PLINK	A
1	253422739	253423066	6	328	NA	NA	PLINK	A
1	253429763	253430546	6	784	ENSSSCG00000005471	+	PLINK	A
1	253469716	253471394	25	1679	ENSSSCG00000005471	+	PLINK	A
1	253473837	253490856	229	17020	ENSSSCG00000005471	+	PLINK	A
1	253503267	253515405	208	12139	ENSSSCG00000005471	+	PLINK	A
1	253515410	253516377	33	968	ENSSSCG00000005471	+	PLINK	A
1	253544077	253552200	85	8124	ENSSSCG00000005471	+	PLINK	A
1	253553300	253557983	104	4684	ENSSSCG00000005472	-	PLINK	A
1	253558639	253558639	1	1	ENSSSCG00000005472	-	PLINK	A
1	253558641	253562703	99	4063	ENSSSCG00000005472	-	PLINK	A
1	253562843	253563126	13	284	ENSSSCG00000005472	-	PLINK	A
1	253563131	253569175	132	6045	ENSSSCG00000005472	-	PLINK	A
1	253569315	253592322	459	23008	ENSSSCG00000005472	-	PLINK	A
1	253592378	253604343	317	11966	NA	NA	PLINK	A
1	253612669	253616261	31	3593	NA	NA	PLINK	A
1	253750922	253759286	201	8365	ENSSSCG00000049145	-	PLINK	A
1	253822185	253834524	255	12340	ENSSSCG00000005477	-	PLINK	A
1	253835072	253837354	42	2283	ENSSSCG00000005477	-	PLINK	A
1	253837839	253841081	54	3243	ENSSSCG00000005477	-	PLINK	A
1	253841434	253843677	52	2244	ENSSSCG00000005477	-	PLINK	A
1	253869386	253903777	441	34392	ENSSSCG00000033177	-	PLINK	A
1	253869386	253903777	441	34392	ENSSSCG00000034278	+	PLINK	A
1	253937974	253938548	6	575	ENSSSCG00000027688	-	PLINK	A
1	253939183	253947128	172	7946	ENSSSCG00000027688	-	PLINK	A
1	253939183	253947128	172	7946	ENSSSCG00000020987	-	PLINK	A
1	253947700	253950697	61	2998	ENSSSCG00000027688	-	PLINK	A
1	253947700	253950697	61	2998	ENSSSCG00000020987	-	PLINK	A
1	254131539	254131686	3	148	ENSSSCG00000005480	+	PLINK	A
1	254200767	254202701	26	1935	ENSSSCG00000005480	+	PLINK	A
1	254295988	254297524	50	1537	NA	NA	PLINK	A
1	254297677	254298390	29	714	NA	NA	PLINK	A
1	254298444	254300757	55	2314	NA	NA	PLINK	A
1	254464275	254466445	55	2171	NA	NA	PLINK	A
1	254502582	254504453	23	1872	ENSSSCG00000005484	+	PLINK	A
1	254504799	254506368	35	1570	ENSSSCG00000005484	+	PLINK	A
1	254567729	254567766	3	38	ENSSSCG00000005484	+	PLINK	A
1	254575043	254575382	6	340	ENSSSCG00000005484	+	PLINK	A
1	254603732	254607509	68	3778	ENSSSCG00000005484	+	PLINK	A
1	254609816	254612285	67	2470	ENSSSCG00000005484	+	PLINK	A
1	254875601	254876109	18	509	ENSSSCG00000005487	+	PLINK	A
1	254879444	254881789	73	2346	ENSSSCG00000005487	+	PLINK	A
1	254975544	254978780	56	3237	ENSSSCG00000023894	-	PLINK	A
1	254978858	254980464	22	1607	ENSSSCG00000023894	-	PLINK	A
1	255032887	255035101	61	2215	ENSSSCG00000005490	-	PLINK	A
1	255103885	255105619	36	1735	NA	NA	PLINK	A
1	255159984	255161258	21	1275	ENSSSCG00000032835	+	PLINK	A
1	255182390	255184488	39	2099	ENSSSCG00000032835	+	PLINK	A
1	255185335	255187910	46	2576	ENSSSCG00000032835	+	PLINK	A
1	255188684	255196171	133	7488	ENSSSCG00000032835	+	PLINK	A
1	255676930	255677440	6	511	NA	NA	PLINK	A
1	255722478	255728310	90	5833	NA	NA	PLINK	A
1	255737509	255738960	19	1452	NA	NA	PLINK	A
1	255750082	255752637	35	2556	ENSSSCG00000046112	-	PLINK	A
1	255760362	255762244	26	1883	NA	NA	PLINK	A
1	255771432	255773649	36	2218	NA	NA	PLINK	A
1	255806208	255807580	18	1373	NA	NA	PLINK	A
1	255807732	255808763	20	1032	NA	NA	PLINK	A
1	255818831	255820282	10	1452	NA	NA	PLINK	A
1	255900658	255903000	46	2343	ENSSSCG00000047819	-	PLINK	A
1	255903083	255906061	47	2979	ENSSSCG00000047819	-	PLINK	A
1	255918435	255920140	27	1706	ENSSSCG00000047819	-	PLINK	A
1	255941525	255941617	2	93	ENSSSCG00000047819	-	PLINK	A
1	256031171	256031472	6	302	NA	NA	PLINK	A
1	256031552	256038791	112	7240	NA	NA	PLINK	A
1	256049244	256052288	58	3045	NA	NA	PLINK	A
1	256052422	256053979	33	1558	NA	NA	PLINK	A
1	256054468	256056496	29	2029	NA	NA	PLINK	A
1	256090198	256092921	52	2724	NA	NA	PLINK	A
1	257008853	257011109	35	2257	ENSSSCG00000005502	-	PLINK	A
1	257028522	257032384	91	3863	ENSSSCG00000005502	-	PLINK	A
1	257034149	257035021	3	873	ENSSSCG00000005502	-	PLINK	A
1	257068584	257076324	118	7741	ENSSSCG00000005502	-	PLINK	A
1	257090646	257111781	365	21136	ENSSSCG00000005502	-	PLINK	A
1	257121056	257124078	22	3023	ENSSSCG00000005502	-	PLINK	A
1	257125516	257127958	49	2443	ENSSSCG00000005502	-	PLINK	A
1	257143657	257148333	81	4677	ENSSSCG00000005502	-	PLINK	A
1	257148524	257154179	93	5656	ENSSSCG00000005502	-	PLINK	A
1	257183358	257184035	10	678	ENSSSCG00000005502	-	PLINK	A
1	257213744	257230799	245	17056	ENSSSCG00000005502	-	PLINK	A
1	257231101	257240750	148	9650	ENSSSCG00000005502	-	PLINK	A
1	257240788	257243410	50	2623	ENSSSCG00000005502	-	PLINK	A
1	257243426	257244540	48	1115	ENSSSCG00000005502	-	PLINK	A
1	257244544	257257050	227	12507	ENSSSCG00000005502	-	PLINK	A
1	257280945	257283195	45	2251	ENSSSCG00000005502	-	PLINK	A
1	257412483	257416377	85	3895	ENSSSCG00000005502	-	PLINK	A
1	257417165	257418980	45	1816	ENSSSCG00000005502	-	PLINK	A
1	257421645	257421936	9	292	ENSSSCG00000005502	-	PLINK	A
1	257421970	257423575	31	1606	ENSSSCG00000005502	-	PLINK	A
1	257434816	257437076	49	2261	ENSSSCG00000005502	-	PLINK	A
1	257457703	257457703	1	1	ENSSSCG00000005502	-	PLINK	A
1	257458034	257467509	124	9476	ENSSSCG00000005502	-	PLINK	A
1	257473672	257477849	90	4178	ENSSSCG00000005502	-	PLINK	A
1	257490741	257493655	64	2915	ENSSSCG00000005502	-	PLINK	A
1	257530315	257552410	340	22096	ENSSSCG00000005502	-	PLINK	A
1	257564864	257567450	63	2587	ENSSSCG00000005502	-	PLINK	A
1	257581044	257589730	155	8687	ENSSSCG00000005502	-	PLINK	A
1	257589847	257616087	516	26241	ENSSSCG00000005502	-	PLINK	A
1	257619785	257622373	74	2589	ENSSSCG00000005502	-	PLINK	A
1	257640142	257643340	72	3199	ENSSSCG00000005502	-	PLINK	A
1	257644716	257646799	45	2084	ENSSSCG00000005502	-	PLINK	A
1	257646835	257647029	9	195	ENSSSCG00000005502	-	PLINK	A
1	257671399	257674286	39	2888	ENSSSCG00000005502	-	PLINK	A
1	257677208	257687057	168	9850	ENSSSCG00000005502	-	PLINK	A
1	257757570	257759097	23	1528	NA	NA	PLINK	A
1	257759207	257760876	26	1670	NA	NA	PLINK	A
1	257855215	257857634	57	2420	NA	NA	PLINK	A
1	257892555	257892633	3	79	NA	NA	PLINK	A
1	257892827	257894515	21	1689	NA	NA	PLINK	A
1	257929976	257931909	29	1934	NA	NA	PLINK	A
1	257958334	257960865	33	2532	NA	NA	PLINK	A
1	257960985	257964208	49	3224	NA	NA	PLINK	A
1	257964388	257965270	23	883	NA	NA	PLINK	A
1	257968626	257971074	45	2449	NA	NA	PLINK	A
1	257971179	257976984	97	5806	NA	NA	PLINK	A
1	257977084	257978765	39	1682	NA	NA	PLINK	A
1	257998760	258002924	86	4165	NA	NA	PLINK	A
1	258145159	258145323	7	165	NA	NA	PLINK	A
1	258180670	258185859	111	5190	NA	NA	PLINK	A
1	258190154	258191935	31	1782	NA	NA	PLINK	A
1	258307704	258307899	5	196	NA	NA	PLINK	A
1	258396446	258398269	23	1824	NA	NA	PLINK	A
1	258398604	258401415	73	2812	NA	NA	PLINK	A
1	258626592	258629605	52	3014	NA	NA	PLINK	A
1	258630204	258632216	33	2013	NA	NA	PLINK	A
1	258724118	258724467	8	350	NA	NA	PLINK	A
1	258870805	258873709	40	2905	NA	NA	PLINK	A
1	259163718	259165528	26	1811	NA	NA	PLINK	A
1	259181103	259182227	25	1125	NA	NA	PLINK	A
1	259389486	259389643	8	158	ENSSSCG00000005504	-	PLINK	A
1	259474609	259474669	6	61	ENSSSCG00000005504	-	PLINK	A
1	259613914	259617187	44	3274	ENSSSCG00000046664	-	PLINK	A
1	259644634	259646357	40	1724	ENSSSCG00000046664	-	PLINK	A
1	259655174	259655879	19	706	ENSSSCG00000046664	-	PLINK	A
1	259660632	259662652	37	2021	NA	NA	PLINK	A
1	259665682	259667291	23	1610	NA	NA	PLINK	A
1	259667702	259669313	30	1612	NA	NA	PLINK	A
1	259678308	259679596	26	1289	NA	NA	PLINK	A
1	259755530	259758149	41	2620	NA	NA	PLINK	A
1	259769939	259770199	3	261	NA	NA	PLINK	A
1	259890768	259892676	43	1909	ENSSSCG00000045158	+	PLINK	A
1	259892748	259896369	61	3622	ENSSSCG00000045158	+	PLINK	A
1	259952441	259956771	103	4331	ENSSSCG00000041789	-	PLINK	A
1	259962038	259964708	50	2671	ENSSSCG00000041789	-	PLINK	A
1	259965679	259969687	55	4009	ENSSSCG00000041789	-	PLINK	A
1	259994663	259996995	35	2333	ENSSSCG00000041789	-	PLINK	A
1	259997171	260000210	63	3040	ENSSSCG00000041789	-	PLINK	A
1	260035683	260037997	38	2315	ENSSSCG00000041789	-	PLINK	A
1	260063669	260065753	28	2085	ENSSSCG00000041789	-	PLINK	A
1	260117691	260121889	64	4199	NA	NA	PLINK	A
1	260122005	260124067	52	2063	NA	NA	PLINK	A
1	260169533	260172766	63	3234	NA	NA	PLINK	A
1	260173024	260175970	50	2947	NA	NA	PLINK	A
1	260184926	260185052	3	127	NA	NA	PLINK	A
1	260416716	260416891	6	176	NA	NA	PLINK	A
1	260417082	260418824	49	1743	NA	NA	PLINK	A
1	260446290	260447490	26	1201	ENSSSCG00000045304	+	PLINK	A
1	260446290	260447490	26	1201	ENSSSCG00000041355	-	PLINK	A
1	260467219	260469158	34	1940	ENSSSCG00000028117	-	PLINK	A
1	260485396	260487390	38	1995	ENSSSCG00000028117	-	PLINK	A
1	260706312	260707187	19	876	ENSSSCG00000005506	-	PLINK	A
1	260707377	260714585	147	7209	ENSSSCG00000005506	-	PLINK	A
1	260776460	260781112	99	4653	NA	NA	PLINK	A
1	261017695	261018615	18	921	ENSSSCG00000005512	-	PLINK	A
1	261349999	261350676	12	678	ENSSSCG00000037508	+	PLINK	A
1	261383787	261388990	75	5204	ENSSSCG00000036639	-	PLINK	A
1	261383787	261388990	75	5204	ENSSSCG00000037508	+	PLINK	A
1	261448900	261463057	296	14158	NA	NA	PLINK	A
1	261790669	261794284	51	3616	ENSSSCG00000005524	+	PLINK	A
1	261892009	261894151	48	2143	NA	NA	PLINK	A
1	262220650	262220650	1	1	NA	NA	PLINK	A
1	262220750	262223323	60	2574	NA	NA	PLINK	A
1	262239416	262241323	26	1908	ENSSSCG00000005528	-	PLINK	A
1	262878499	262880786	33	2288	NA	NA	PLINK	A
1	263007323	263007354	5	32	NA	NA	PLINK	A
1	263007380	263010005	62	2626	NA	NA	PLINK	A
1	263103297	263104824	27	1528	NA	NA	PLINK	A
1	263132262	263134258	72	1997	NA	NA	PLINK	A
1	263148759	263150461	31	1703	NA	NA	PLINK	A
1	263275271	263279052	157	3782	NA	NA	PLINK	A
1	263343591	263345153	37	1563	NA	NA	PLINK	A
1	263345166	263346600	28	1435	NA	NA	PLINK	A
1	263376057	263377622	58	1566	ENSSSCG00000045558	-	PLINK	A
1	263377975	263383735	232	5761	ENSSSCG00000045558	-	PLINK	A
1	263383747	263384267	8	521	NA	NA	PLINK	A
1	263384353	263392177	233	7825	NA	NA	PLINK	A
1	263392752	263401559	252	8808	NA	NA	PLINK	A
1	263401630	263407166	134	5537	NA	NA	PLINK	A
1	263409532	263415723	165	6192	NA	NA	PLINK	A
1	263415996	263417798	46	1803	NA	NA	PLINK	A
1	263418002	263419808	47	1807	NA	NA	PLINK	A
1	263419815	263419874	3	60	NA	NA	PLINK	A
1	263423606	263424832	25	1227	NA	NA	PLINK	A
1	263424888	263425841	34	954	NA	NA	PLINK	A
1	263425863	263425872	3	10	NA	NA	PLINK	A
1	263425996	263429579	135	3584	NA	NA	PLINK	A
1	263441236	263445946	98	4711	NA	NA	PLINK	A
1	263446041	263446966	51	926	NA	NA	PLINK	A
1	263449963	263454340	147	4378	NA	NA	PLINK	A
1	263454389	263466543	372	12155	NA	NA	PLINK	A
1	263468349	263474016	194	5668	NA	NA	PLINK	A
1	263474160	263478479	113	4320	NA	NA	PLINK	A
1	263569953	263572611	61	2659	NA	NA	PLINK	A
1	263730625	263735095	55	4471	ENSSSCG00000039297	+	PLINK	A
1	264933335	264944208	162	10874	NA	NA	PLINK	A
1	264944225	264974282	476	30058	NA	NA	PLINK	A
1	265003265	265005933	79	2669	NA	NA	PLINK	A
1	265031374	265034253	78	2880	NA	NA	PLINK	A
1	265046390	265046532	6	143	NA	NA	PLINK	A
1	265047551	265049186	36	1636	NA	NA	PLINK	A
1	265049243	265053705	71	4463	NA	NA	PLINK	A
1	265670061	265670530	9	470	ENSSSCG00000005597	-	PLINK	A
1	265824315	265826135	46	1821	ENSSSCG00000005598	-	PLINK	A
1	265826956	265829566	36	2611	ENSSSCG00000005598	-	PLINK	A
1	265918458	265920313	39	1856	ENSSSCG00000005599	+	PLINK	A
1	266623598	266627607	57	4010	NA	NA	PLINK	A
1	266653407	266655791	41	2385	NA	NA	PLINK	A
1	266656001	266658837	43	2837	NA	NA	PLINK	A
1	266724740	266728127	77	3388	NA	NA	PLINK	A
1	266728966	266729134	4	169	NA	NA	PLINK	A
1	266771918	266772759	12	842	NA	NA	PLINK	A
1	266773087	266785974	187	12888	NA	NA	PLINK	A
1	266788263	266793493	87	5231	NA	NA	PLINK	A
1	266793509	266797108	46	3600	NA	NA	PLINK	A
1	266797497	266800054	50	2558	NA	NA	PLINK	A
1	266877879	266881612	80	3734	NA	NA	PLINK	A
1	266881664	266893267	205	11604	NA	NA	PLINK	A
1	266893340	266893456	6	117	NA	NA	PLINK	A
1	266933143	266936541	50	3399	ENSSSCG00000036926	+	PLINK	A
1	266951377	266953382	38	2006	ENSSSCG00000036926	+	PLINK	A
1	266955856	266958619	61	2764	ENSSSCG00000036926	+	PLINK	A
1	267013150	267016187	72	3038	ENSSSCG00000036926	+	PLINK	A
1	267027434	267027833	9	400	ENSSSCG00000036926	+	PLINK	A
1	267032215	267032335	5	121	ENSSSCG00000036926	+	PLINK	A
1	267053162	267053613	5	452	ENSSSCG00000036926	+	PLINK	A
1	267080522	267081340	11	819	ENSSSCG00000036926	+	PLINK	A
1	267081396	267082681	25	1286	ENSSSCG00000036926	+	PLINK	A
1	267107308	267119642	269	12335	NA	NA	PLINK	A
1	267157202	267159286	59	2085	NA	NA	PLINK	A
1	267159391	267172119	226	12729	NA	NA	PLINK	A
1	267178955	267179588	15	634	NA	NA	PLINK	A
1	267246085	267247795	34	1711	ENSSSCG00000035968	+	PLINK	A
1	267288212	267298585	172	10374	ENSSSCG00000035968	+	PLINK	A
1	267305471	267308769	48	3299	NA	NA	PLINK	A
1	267335958	267337617	24	1660	NA	NA	PLINK	A
1	267339760	267352497	377	12738	NA	NA	PLINK	A
1	267352534	267358249	140	5716	NA	NA	PLINK	A
1	267358271	267358678	21	408	NA	NA	PLINK	A
1	267358774	267362292	147	3519	NA	NA	PLINK	A
1	267362353	267362754	10	402	NA	NA	PLINK	A
1	267362821	267363129	7	309	NA	NA	PLINK	A
1	267377192	267377790	7	599	NA	NA	PLINK	A
1	267535630	267537247	53	1618	ENSSSCG00000005607	+	PLINK	A
1	267604788	267606725	36	1938	ENSSSCG00000005607	+	PLINK	A
1	267607104	267607734	12	631	ENSSSCG00000005607	+	PLINK	A
1	267607757	267610651	120	2895	ENSSSCG00000005607	+	PLINK	A
1	267613286	267615369	44	2084	ENSSSCG00000005607	+	PLINK	A
1	267650607	267652162	29	1556	ENSSSCG00000005607	+	PLINK	A
1	267650607	267652162	29	1556	ENSSSCG00000005608	-	PLINK	A
1	267655287	267657691	62	2405	ENSSSCG00000005607	+	PLINK	A
1	267655287	267657691	62	2405	ENSSSCG00000005608	-	PLINK	A
1	267658544	267666866	180	8323	ENSSSCG00000005607	+	PLINK	A
1	267658544	267666866	180	8323	ENSSSCG00000005608	-	PLINK	A
1	267675968	267678160	43	2193	ENSSSCG00000005607	+	PLINK	A
1	267690042	267691758	56	1717	ENSSSCG00000005607	+	PLINK	A
1	267703604	267705357	26	1754	ENSSSCG00000005607	+	PLINK	A
1	267706613	267708609	42	1997	ENSSSCG00000005607	+	PLINK	A
1	267714826	267717167	36	2342	ENSSSCG00000005607	+	PLINK	A
1	267727328	267728173	12	846	ENSSSCG00000005607	+	PLINK	A
1	267728324	267736087	157	7764	ENSSSCG00000005607	+	PLINK	A
1	267736102	267736747	22	646	ENSSSCG00000005607	+	PLINK	A
1	267736841	267736954	7	114	ENSSSCG00000005607	+	PLINK	A
1	267737018	267740436	87	3419	ENSSSCG00000005607	+	PLINK	A
1	267740595	267749174	199	8580	ENSSSCG00000005607	+	PLINK	A
1	267749557	267749741	5	185	ENSSSCG00000005607	+	PLINK	A
1	267749818	267751222	34	1405	ENSSSCG00000005607	+	PLINK	A
1	267753415	267754353	34	939	ENSSSCG00000005607	+	PLINK	A
1	267754386	267757841	58	3456	ENSSSCG00000005607	+	PLINK	A
1	267848407	267850299	34	1893	ENSSSCG00000005609	+	PLINK	A
1	267889782	267891533	35	1752	ENSSSCG00000005609	+	PLINK	A
1	267985554	267987515	71	1962	ENSSSCG00000005613	+	PLINK	A
1	267990170	267990662	15	493	ENSSSCG00000005613	+	PLINK	A
1	267990736	267993476	109	2741	ENSSSCG00000005613	+	PLINK	A
1	268006914	268008615	21	1702	ENSSSCG00000005613	+	PLINK	A
1	268008699	268008699	1	1	ENSSSCG00000005613	+	PLINK	A
1	268019421	268019653	7	233	ENSSSCG00000005614	-	PLINK	A
1	268019854	268022280	37	2427	ENSSSCG00000005614	-	PLINK	A
1	268023624	268025747	38	2124	ENSSSCG00000005614	-	PLINK	A
1	268025915	268026575	14	661	ENSSSCG00000005614	-	PLINK	A
1	268106254	268109614	115	3361	NA	NA	PLINK	A
1	268632197	268633910	81	1714	ENSSSCG00000005640	-	PLINK	A
1	268712348	268713459	21	1112	ENSSSCG00000005643	-	PLINK	A
1	268715861	268717802	26	1942	ENSSSCG00000005643	-	PLINK	A
1	268732934	268735614	45	2681	NA	NA	PLINK	A
1	268759020	268760145	10	1126	ENSSSCG00000005648	+	PLINK	A
1	268759020	268760145	10	1126	ENSSSCG00000005646	+	PLINK	A
1	268760152	268762243	30	2092	ENSSSCG00000005648	+	PLINK	A
1	268760152	268762243	30	2092	ENSSSCG00000005646	+	PLINK	A
1	268862360	268863200	19	841	ENSSSCG00000005651	+	PLINK	A
1	268927445	268930714	112	3270	NA	NA	PLINK	A
1	269044310	269046726	54	2417	NA	NA	PLINK	A
1	269053768	269053876	2	109	ENSSSCG00000005656	+	PLINK	A
1	269053956	269055590	41	1635	ENSSSCG00000005656	+	PLINK	A
1	269072997	269073119	5	123	ENSSSCG00000005657	+	PLINK	A
1	269073257	269075174	44	1918	ENSSSCG00000005657	+	PLINK	A
1	269621196	269624948	63	3753	ENSSSCG00000049013	-	PLINK	A
1	269621196	269624948	63	3753	ENSSSCG00000043118	+	PLINK	A
1	269674092	269676737	38	2646	ENSSSCG00000043118	+	PLINK	A
1	269795417	269798624	54	3208	NA	NA	PLINK	A
1	269814981	269815359	8	379	ENSSSCG00000032122	-	PLINK	A
1	269815694	269816706	14	1013	ENSSSCG00000032122	-	PLINK	A
1	269823190	269826698	69	3509	ENSSSCG00000005678	+	PLINK	A
1	269907062	269908920	33	1859	NA	NA	PLINK	A
1	269917948	269920008	38	2061	ENSSSCG00000005688	-	PLINK	A
1	270119768	270122108	58	2341	ENSSSCG00000049359	+	PLINK	A
1	270119768	270122108	58	2341	ENSSSCG00000044481	-	PLINK	A
1	270119768	270122108	58	2341	ENSSSCG00000005689	-	PLINK	A
1	270207685	270208518	12	834	ENSSSCG00000038868	+	PLINK	A
1	270359927	270362342	60	2416	NA	NA	PLINK	A
1	270830731	270832245	29	1515	ENSSSCG00000005706	+	PLINK	A
1	270832278	270832512	9	235	ENSSSCG00000005706	+	PLINK	A
1	270932807	270934788	59	1982	ENSSSCG00000005707	-	PLINK	A
1	270943116	270945266	43	2151	ENSSSCG00000005707	-	PLINK	A
1	270945312	270945647	3	336	ENSSSCG00000005707	-	PLINK	A
1	271014365	271014418	3	54	ENSSSCG00000005710	+	PLINK	A
1	271021633	271025853	84	4221	ENSSSCG00000005710	+	PLINK	A
1	271025873	271028283	68	2411	ENSSSCG00000005710	+	PLINK	A
1	271028494	271030089	50	1596	ENSSSCG00000005710	+	PLINK	A
1	271030123	271030646	25	524	ENSSSCG00000005710	+	PLINK	A
1	271030661	271035665	179	5005	ENSSSCG00000005710	+	PLINK	A
1	271036875	271037887	48	1013	ENSSSCG00000005710	+	PLINK	A
1	271058495	271058796	5	302	ENSSSCG00000005710	+	PLINK	A
1	271092356	271094503	34	2148	ENSSSCG00000034178	+	PLINK	A
1	271105729	271108895	72	3167	ENSSSCG00000005711	+	PLINK	A
1	271112831	271120112	268	7282	ENSSSCG00000005711	+	PLINK	A
1	271120187	271121056	30	870	ENSSSCG00000005711	+	PLINK	A
1	271121117	271125966	177	4850	ENSSSCG00000005711	+	PLINK	A
1	271125999	271126336	7	338	ENSSSCG00000005711	+	PLINK	A
1	271126349	271126417	5	69	ENSSSCG00000005711	+	PLINK	A
1	271127083	271132066	178	4984	ENSSSCG00000005711	+	PLINK	A
1	271132165	271150860	574	18696	ENSSSCG00000005711	+	PLINK	A
1	271151363	271159980	247	8618	ENSSSCG00000005711	+	PLINK	A
1	271160012	271165897	78	5886	ENSSSCG00000005711	+	PLINK	A
1	271166116	271167752	21	1637	ENSSSCG00000005711	+	PLINK	A
1	271167845	271173356	102	5512	ENSSSCG00000005711	+	PLINK	A
1	271173369	271175496	47	2128	ENSSSCG00000005711	+	PLINK	A
1	271175754	271176218	12	465	ENSSSCG00000005711	+	PLINK	A
1	271177500	271181258	81	3759	ENSSSCG00000005711	+	PLINK	A
1	271181809	271184121	39	2313	ENSSSCG00000005711	+	PLINK	A
1	271220118	271220883	14	766	NA	NA	PLINK	A
1	271220919	271221925	30	1007	NA	NA	PLINK	A
1	271441384	271441939	15	556	ENSSSCG00000005716	+	PLINK	A
1	271600882	271607676	85	6795	NA	NA	PLINK	A
1	271727776	271730484	50	2709	ENSSSCG00000005720	-	PLINK	A
1	271827923	271829869	26	1947	ENSSSCG00000005720	-	PLINK	A
1	271946654	271949309	68	2656	NA	NA	PLINK	A
1	271994279	271995357	20	1079	NA	NA	PLINK	A
1	272013167	272014919	36	1753	ENSSSCG00000005723	+	PLINK	A
1	272058127	272060411	51	2285	ENSSSCG00000005723	+	PLINK	A
1	272063866	272065644	24	1779	ENSSSCG00000005723	+	PLINK	A
1	272086582	272103983	297	17402	ENSSSCG00000045836	+	PLINK	A
1	272086582	272103983	297	17402	ENSSSCG00000005724	-	PLINK	A
1	272104567	272140947	491	36381	ENSSSCG00000005724	-	PLINK	A
1	272168411	272174332	92	5922	ENSSSCG00000005724	-	PLINK	A
1	272174399	272185829	210	11431	ENSSSCG00000005725	-	PLINK	A
1	272187003	272193776	168	6774	ENSSSCG00000005725	-	PLINK	A
1	272194098	272195512	48	1415	ENSSSCG00000005725	-	PLINK	A
1	272195618	272206427	215	10810	ENSSSCG00000005725	-	PLINK	A
1	272206530	272207459	15	930	ENSSSCG00000005725	-	PLINK	A
1	272207552	272209945	19	2394	ENSSSCG00000005725	-	PLINK	A
1	272214187	272215819	54	1633	NA	NA	PLINK	A
1	272222477	272225051	50	2575	ENSSSCG00000005727	+	PLINK	A
1	272234989	272236942	32	1954	ENSSSCG00000005727	+	PLINK	A
1	272243098	272245259	47	2162	ENSSSCG00000005727	+	PLINK	A
1	272248080	272252683	133	4604	ENSSSCG00000005727	+	PLINK	A
1	272256751	272260285	56	3535	ENSSSCG00000005727	+	PLINK	A
1	272276462	272281980	143	5519	ENSSSCG00000005727	+	PLINK	A
1	272282041	272282705	13	665	ENSSSCG00000005727	+	PLINK	A
1	272283035	272287220	81	4186	ENSSSCG00000005727	+	PLINK	A
1	272287295	272291000	86	3706	ENSSSCG00000005727	+	PLINK	A
1	272291169	272293681	54	2513	ENSSSCG00000005727	+	PLINK	A
1	272293996	272296868	66	2873	ENSSSCG00000005727	+	PLINK	A
1	272309326	272310092	19	767	ENSSSCG00000005727	+	PLINK	A
1	272310104	272315517	133	5414	ENSSSCG00000005727	+	PLINK	A
1	272315541	272320464	122	4924	ENSSSCG00000005727	+	PLINK	A
1	272355436	272357446	45	2011	ENSSSCG00000005727	+	PLINK	A
1	272357687	272361154	84	3468	ENSSSCG00000005727	+	PLINK	A
1	272361873	272361987	5	115	ENSSSCG00000005727	+	PLINK	A
1	272362517	272362822	8	306	ENSSSCG00000005727	+	PLINK	A
1	272362967	272363727	19	761	ENSSSCG00000005727	+	PLINK	A
1	272363790	272363795	2	6	NA	NA	PLINK	A
1	272363901	272368640	96	4740	NA	NA	PLINK	A
1	272368719	272370741	49	2023	NA	NA	PLINK	A
1	272372362	272377747	74	5386	ENSSSCG00000005730	+	PLINK	A
1	272378502	272378801	7	300	ENSSSCG00000005730	+	PLINK	A
1	272386138	272395388	121	9251	ENSSSCG00000005729	-	PLINK	A
1	272395543	272398704	43	3162	ENSSSCG00000005729	-	PLINK	A
1	272399100	272401457	36	2358	ENSSSCG00000005729	-	PLINK	A
1	272401663	272406914	138	5252	ENSSSCG00000005729	-	PLINK	A
1	272407163	272410640	93	3478	ENSSSCG00000005729	-	PLINK	A
1	272411379	272415093	80	3715	ENSSSCG00000005729	-	PLINK	A
1	272415254	272415582	7	329	ENSSSCG00000005729	-	PLINK	A
1	272418062	272421077	70	3016	ENSSSCG00000005729	-	PLINK	A
1	272448592	272454281	94	5690	ENSSSCG00000005729	-	PLINK	A
1	272456038	272472557	242	16520	ENSSSCG00000005731	+	PLINK	A
1	272472625	272473334	10	710	ENSSSCG00000005731	+	PLINK	A
1	272475641	272484800	139	9160	ENSSSCG00000005731	+	PLINK	A
1	272484874	272485307	10	434	NA	NA	PLINK	A
1	272485597	272493050	125	7454	NA	NA	PLINK	A
1	272493221	272495771	32	2551	NA	NA	PLINK	A
1	272495782	272496374	10	593	NA	NA	PLINK	A
1	272496860	272512942	246	16083	ENSSSCG00000039188	-	PLINK	A
1	272513870	272516559	54	2690	ENSSSCG00000039188	-	PLINK	A
1	272516647	272537453	512	20807	ENSSSCG00000039188	-	PLINK	A
1	272537845	272537920	7	76	ENSSSCG00000039188	-	PLINK	A
1	272542915	272553440	237	10526	ENSSSCG00000039188	-	PLINK	A
1	272553498	272554239	16	742	ENSSSCG00000039188	-	PLINK	A
1	272555306	272558491	66	3186	ENSSSCG00000039188	-	PLINK	A
1	272566468	272571672	106	5205	ENSSSCG00000039188	-	PLINK	A
1	272571778	272575719	95	3942	ENSSSCG00000039188	-	PLINK	A
1	272575745	272576237	10	493	ENSSSCG00000039188	-	PLINK	A
1	272576248	272592182	347	15935	ENSSSCG00000039188	-	PLINK	A
1	272592187	272595074	76	2888	ENSSSCG00000039188	-	PLINK	A
1	272595088	272597454	60	2367	ENSSSCG00000039188	-	PLINK	A
1	272597881	272598663	48	783	ENSSSCG00000039188	-	PLINK	A
1	272598969	272605025	195	6057	ENSSSCG00000039188	-	PLINK	A
1	272607504	272612810	134	5307	ENSSSCG00000039188	-	PLINK	A
1	272613027	272618340	121	5314	ENSSSCG00000039188	-	PLINK	A
1	272618485	272628137	136	9653	ENSSSCG00000039188	-	PLINK	A
1	272618485	272628137	136	9653	ENSSSCG00000022250	+	PLINK	A
1	272628179	272633523	71	5345	ENSSSCG00000022250	+	PLINK	A
1	272635272	272638389	41	3118	ENSSSCG00000046003	-	PLINK	A
1	272635272	272638389	41	3118	ENSSSCG00000022250	+	PLINK	A
1	272682141	272682738	14	598	ENSSSCG00000046003	-	PLINK	A
1	272692683	272694335	51	1653	NA	NA	PLINK	A
1	272695161	272696980	34	1820	NA	NA	PLINK	A
1	272701647	272701920	6	274	NA	NA	PLINK	A
1	272702389	272704842	36	2454	ENSSSCG00000005737	+	PLINK	A
1	272706709	272716004	133	9296	ENSSSCG00000005737	+	PLINK	A
1	272716142	272729052	300	12911	NA	NA	PLINK	A
1	272729073	272732379	70	3307	NA	NA	PLINK	A
1	272733149	272749443	416	16295	ENSSSCG00000032110	+	PLINK	A
1	272772808	272776311	63	3504	NA	NA	PLINK	A
1	272776385	272776657	9	273	NA	NA	PLINK	A
1	272776729	272779261	41	2533	ENSSSCG00000005738	-	PLINK	A
1	272797378	272797817	8	440	ENSSSCG00000005738	-	PLINK	A
1	272800385	272802671	54	2287	ENSSSCG00000005738	-	PLINK	A
1	272804009	272812928	158	8920	ENSSSCG00000005738	-	PLINK	A
1	272804009	272812928	158	8920	ENSSSCG00000035904	+	PLINK	A
1	272855958	272857661	27	1704	ENSSSCG00000035904	+	PLINK	A
1	272859390	272860385	21	996	ENSSSCG00000035904	+	PLINK	A
1	272860505	272860984	9	480	ENSSSCG00000043049	+	PLINK	A
1	272860505	272860984	9	480	ENSSSCG00000035904	+	PLINK	A
1	272861298	272861480	4	183	ENSSSCG00000043049	+	PLINK	A
1	272861298	272861480	4	183	ENSSSCG00000035904	+	PLINK	A
1	272862126	272863667	20	1542	ENSSSCG00000043049	+	PLINK	A
1	272862126	272863667	20	1542	ENSSSCG00000035904	+	PLINK	A
1	272947913	272949585	42	1673	ENSSSCG00000032106	-	PLINK	A
1	272947913	272949585	42	1673	ENSSSCG00000035904	+	PLINK	A
1	273312037	273312574	14	538	ENSSSCG00000005743	-	PLINK	A
1	273425291	273426315	32	1025	ENSSSCG00000005743	-	PLINK	A
1	273445793	273446198	12	406	ENSSSCG00000005743	-	PLINK	A
1	273489638	273493106	89	3469	NA	NA	PLINK	A
1	273617276	273618026	15	751	ENSSSCG00000044746	+	PLINK	A
1	273634081	273636991	51	2911	ENSSSCG00000044746	+	PLINK	A
1	273783521	273784211	8	691	ENSSSCG00000038220	+	PLINK	A
1	273785278	273787800	55	2523	ENSSSCG00000038220	+	PLINK	A
1	273797548	273801082	115	3535	ENSSSCG00000038220	+	PLINK	A
1	273803939	273804166	5	228	NA	NA	PLINK	A
1	273841248	273845113	128	3866	NA	NA	PLINK	A
1	273845447	273848508	95	3062	NA	NA	PLINK	A
1	273848544	273851241	71	2698	NA	NA	PLINK	A
1	273851421	273853237	34	1817	NA	NA	PLINK	A
1	273853641	273853871	6	231	NA	NA	PLINK	A
1	273854020	273854572	23	553	NA	NA	PLINK	A
1	273854614	273859218	141	4605	NA	NA	PLINK	A
1	273859342	273864081	89	4740	NA	NA	PLINK	A
1	273864237	273867271	85	3035	NA	NA	PLINK	A
1	273868922	273869136	3	215	NA	NA	PLINK	A
1	273877804	273879385	42	1582	NA	NA	PLINK	A
1	273885914	273889265	133	3352	NA	NA	PLINK	A
1	273896947	273897783	24	837	NA	NA	PLINK	A
1	273904592	273907076	66	2485	NA	NA	PLINK	A
1	273907963	273908020	3	58	NA	NA	PLINK	A
1	273908143	273911604	42	3462	NA	NA	PLINK	A
1	273919336	273921323	53	1988	NA	NA	PLINK	A
1	273927128	273930117	115	2990	NA	NA	PLINK	A
1	273944663	273944899	6	237	NA	NA	PLINK	A
1	273944901	273946519	43	1619	NA	NA	PLINK	A
1	273946637	273947266	22	630	NA	NA	PLINK	A
1	273955724	273957625	35	1902	NA	NA	PLINK	A
1	274171827	274174745	89	2919	NA	NA	PLINK	A
2	1515588	1518101	39	2514	ENSSSCG00000039243	+	PLINK	A
2	1519379	1521860	49	2482	ENSSSCG00000039243	+	PLINK	A
2	1522467	1525126	35	2660	ENSSSCG00000039243	+	PLINK	A
2	1549884	1552517	45	2634	ENSSSCG00000039243	+	PLINK	A
2	1553494	1557906	100	4413	ENSSSCG00000039243	+	PLINK	A
2	1560134	1563285	37	3152	ENSSSCG00000039243	+	PLINK	A
2	1563427	1564787	29	1361	ENSSSCG00000039243	+	PLINK	A
2	1565333	1566796	27	1464	ENSSSCG00000039243	+	PLINK	A
2	1571870	1574618	69	2749	ENSSSCG00000039243	+	PLINK	A
2	1575651	1578854	83	3204	ENSSSCG00000039243	+	PLINK	A
2	1584994	1585243	5	250	ENSSSCG00000033880	+	PLINK	A
2	1584994	1585243	5	250	ENSSSCG00000039243	+	PLINK	A
2	1590559	1594522	81	3964	ENSSSCG00000033880	+	PLINK	A
2	1590559	1594522	81	3964	ENSSSCG00000039243	+	PLINK	A
2	1594949	1595282	7	334	ENSSSCG00000033880	+	PLINK	A
2	1594949	1595282	7	334	ENSSSCG00000039243	+	PLINK	A
2	1598586	1605177	203	6592	ENSSSCG00000033880	+	PLINK	A
2	1598586	1605177	203	6592	ENSSSCG00000039243	+	PLINK	A
2	1605359	1605801	13	443	ENSSSCG00000039243	+	PLINK	A
2	1641426	1645005	52	3580	ENSSSCG00000036015	+	PLINK	A
2	1641426	1645005	52	3580	ENSSSCG00000039243	+	PLINK	A
2	1645801	1646437	10	637	ENSSSCG00000036015	+	PLINK	A
2	1707736	1713181	77	5446	ENSSSCG00000039556	+	PLINK	A
2	1731184	1731184	1	1	ENSSSCG00000039556	+	PLINK	A
2	1731293	1731456	4	164	ENSSSCG00000039556	+	PLINK	A
2	1731542	1732785	31	1244	ENSSSCG00000039556	+	PLINK	A
2	1735633	1737494	45	1862	ENSSSCG00000039556	+	PLINK	A
2	1737562	1744026	105	6465	ENSSSCG00000039556	+	PLINK	A
2	1746050	1753137	146	7088	ENSSSCG00000039556	+	PLINK	A
2	1756039	1757534	38	1496	ENSSSCG00000039556	+	PLINK	A
2	1757563	1761582	74	4020	ENSSSCG00000039556	+	PLINK	A
2	1770760	1771190	14	431	ENSSSCG00000039556	+	PLINK	A
2	1775365	1776484	30	1120	ENSSSCG00000039556	+	PLINK	A
2	1776548	1777361	22	814	ENSSSCG00000039556	+	PLINK	A
2	1779840	1784472	70	4633	ENSSSCG00000039556	+	PLINK	A
2	1784644	1786438	36	1795	ENSSSCG00000039556	+	PLINK	A
2	1790044	1814224	366	24181	ENSSSCG00000039556	+	PLINK	A
2	1814633	1815909	13	1277	ENSSSCG00000039556	+	PLINK	A
2	1869329	1876434	111	7106	ENSSSCG00000039556	+	PLINK	A
2	1876868	1877219	5	352	ENSSSCG00000039556	+	PLINK	A
2	1877254	1881271	82	4018	ENSSSCG00000039556	+	PLINK	A
2	1883247	1887854	85	4608	ENSSSCG00000039556	+	PLINK	A
2	1904268	1904401	4	134	ENSSSCG00000039556	+	PLINK	A
2	1904435	1905079	18	645	ENSSSCG00000039556	+	PLINK	A
2	1905512	1914202	114	8691	ENSSSCG00000039556	+	PLINK	A
2	1914582	1915547	20	966	ENSSSCG00000039556	+	PLINK	A
2	1926893	1932816	94	5924	ENSSSCG00000039556	+	PLINK	A
2	1936313	1938092	28	1780	ENSSSCG00000039556	+	PLINK	A
2	1939283	1940690	23	1408	ENSSSCG00000039556	+	PLINK	A
2	1940744	1941405	15	662	ENSSSCG00000039556	+	PLINK	A
2	1941898	1944088	30	2191	ENSSSCG00000039556	+	PLINK	A
2	1978002	1980407	38	2406	ENSSSCG00000039556	+	PLINK	A
[truncated: 49,563 more rows]
