# Supplementary material for: Simultaneous testing of rule- and model-based approaches for runs of homozygosity detection opens up a window into genomic footprints of selection in pigs
Source: BMC Genomics. 2022 Aug 6;23:564. doi: 10.1186/s12864-022-08801-4 (PMC9357325; doi:10.1186/s12864-022-08801-4)
Supplement: Supplementary file 12 — Additional file 12: Table S12. Overlap of ROH regions (ROHRs) identified for lop and prick ear phenotypes. [file 12864_2022_8801_MOESM12_ESM.xlsx]

## Sheet: Table 1
Table S12. Overlap of ROH regions (ROHRs) identified for lop and prick ear phenotypes. Previously published quantitative trait loci (QTL) and loci under diversifying selection (DS) associated to ear morphology and ear size were checked for overlap with ROHRs identified for lop and prick ears. All loci refer to Sus scrofa 11.1.
Chromosome (ROHR)	Start (ROHR)	End (ROHR)	Strand	Ensemble Gene ID	Gene Name	Description	Locus (DS=Diversifying Selection; QTL=Quantitative Trait Locus)	Start (Locus)	End (Locus)	Tool	Parameterset	Phenotype	Reference
5	29114883	29116537	NA	NA	NA	NA	SSC 5 QTL	29740000	29880000	PLINK	A	lop ear	Chen et al., 2018
5	29116618	29117730	NA	NA	NA	NA	SSC 5 QTL	29740000	29880000	PLINK	A	lop ear	Chen et al., 2018
5	29117786	29119069	NA	NA	NA	NA	SSC 5 QTL	29740000	29880000	PLINK	A	lop ear	Chen et al., 2018
5	29121715	29128269	NA	NA	NA	NA	SSC 5 QTL	29740000	29880000	PLINK	A	lop ear	Chen et al., 2018
5	29134910	29138508	-	ENSSSCG00000023715	GNS	glucosamine (N-acetyl)-6-sulfatase [Source:VGNC Symbol;Acc:VGNC:103284]	SSC 5 QTL	29740000	29880000	PLINK	A	lop ear	Chen et al., 2018
5	28692706	28698441	NA	NA	NA	NA	SSC 5 DS	28644720	30474524	PLINK	A	lop ear	Wilkinson et al., 2013
5	28870353	28873147	+	ENSSSCG00000000466	XPOT	exportin for tRNA [Source:VGNC Symbol;Acc:VGNC:95008]	SSC 5 DS	28644720	30474524	PLINK	A	lop ear	Wilkinson et al., 2013
5	28870353	28873147	+	ENSSSCG00000031103	TBK1	TANK binding kinase 1 [Source:VGNC Symbol;Acc:VGNC:93787]	SSC 5 DS	28644720	30474524	PLINK	A	lop ear	Wilkinson et al., 2013
5	28968946	28970630	+	ENSSSCG00000039060	RASSF3	Ras association domain family member 3 [Source:VGNC Symbol;Acc:VGNC:92124]	SSC 5 DS	28644720	30474524	PLINK	A	lop ear	Wilkinson et al., 2013
5	28975621	28978128	+	ENSSSCG00000039060	RASSF3	Ras association domain family member 3 [Source:VGNC Symbol;Acc:VGNC:92124]	SSC 5 DS	28644720	30474524	PLINK	A	lop ear	Wilkinson et al., 2013
5	28989177	28991563	+	ENSSSCG00000039060	RASSF3	Ras association domain family member 3 [Source:VGNC Symbol;Acc:VGNC:92124]	SSC 5 DS	28644720	30474524	PLINK	A	lop ear	Wilkinson et al., 2013
5	28999717	29003671	+	ENSSSCG00000039060	RASSF3	Ras association domain family member 3 [Source:VGNC Symbol;Acc:VGNC:92124]	SSC 5 DS	28644720	30474524	PLINK	A	lop ear	Wilkinson et al., 2013
5	29004735	29005926	+	ENSSSCG00000039060	RASSF3	Ras association domain family member 3 [Source:VGNC Symbol;Acc:VGNC:92124]	SSC 5 DS	28644720	30474524	PLINK	A	lop ear	Wilkinson et al., 2013
5	29005930	29007096	+	ENSSSCG00000039060	RASSF3	Ras association domain family member 3 [Source:VGNC Symbol;Acc:VGNC:92124]	SSC 5 DS	28644720	30474524	PLINK	A	lop ear	Wilkinson et al., 2013
5	29037843	29039607	+	ENSSSCG00000039060	RASSF3	Ras association domain family member 3 [Source:VGNC Symbol;Acc:VGNC:92124]	SSC 5 DS	28644720	30474524	PLINK	A	lop ear	Wilkinson et al., 2013
5	29114883	29116537	NA	NA	NA	NA	SSC 5 DS	28644720	30474524	PLINK	A	lop ear	Wilkinson et al., 2013
5	29116618	29117730	NA	NA	NA	NA	SSC 5 DS	28644720	30474524	PLINK	A	lop ear	Wilkinson et al., 2013
5	29117786	29119069	NA	NA	NA	NA	SSC 5 DS	28644720	30474524	PLINK	A	lop ear	Wilkinson et al., 2013
5	29121715	29128269	NA	NA	NA	NA	SSC 5 DS	28644720	30474524	PLINK	A	lop ear	Wilkinson et al., 2013
5	29134910	29138508	-	ENSSSCG00000023715	GNS	glucosamine (N-acetyl)-6-sulfatase [Source:VGNC Symbol;Acc:VGNC:103284]	SSC 5 DS	28644720	30474524	PLINK	A	lop ear	Wilkinson et al., 2013
5	28715600	28732925	-	ENSSSCG00000000464	C12orf56	chromosome 5 C12orf56 homolog [Source:VGNC Symbol;Acc:VGNC:86044]	SSC 5 DS	28644720	30474524	PLINK	A	lop ear	Wilkinson et al., 2013
5	28715600	28732925	+	ENSSSCG00000000466	XPOT	exportin for tRNA [Source:VGNC Symbol;Acc:VGNC:95008]	SSC 5 DS	28644720	30474524	PLINK	A	lop ear	Wilkinson et al., 2013
7	27433735	27434846	-	ENSSSCG00000001490	KHDRBS2	KH RNA binding domain containing, signal transduction associated 2 [Source:VGNC Symbol;Acc:VGNC:89423]	SSC 7 DS 1	27385892	28810522	PLINK	A	lop ear	Wilkinson et al., 2013
7	28126357	28127566	NA	NA	NA	NA	SSC 7 DS 1	27385892	28810522	PLINK	A	lop ear	Wilkinson et al., 2013
7	28132854	28135230	NA	NA	NA	NA	SSC 7 DS 1	27385892	28810522	PLINK	A	lop ear	Wilkinson et al., 2013
7	28207301	28208995	NA	NA	NA	NA	SSC 7 DS 1	27385892	28810522	PLINK	A	lop ear	Wilkinson et al., 2013
7	28336563	28338268	-	ENSSSCG00000001493	PRIM2	DNA primase subunit 2 [Source:VGNC Symbol;Acc:VGNC:91796]	SSC 7 DS 1	27385892	28810522	PLINK	A	lop ear	Wilkinson et al., 2013
7	28098315	28099758	NA	NA	NA	NA	SSC 7 DS 1	27385892	28810522	PLINK	A	lop ear	Wilkinson et al., 2013
7	28458265	28460222	-	ENSSSCG00000001493	PRIM2	DNA primase subunit 2 [Source:VGNC Symbol;Acc:VGNC:91796]	SSC 7 DS 1	27385892	28810522	PLINK	A	lop ear	Wilkinson et al., 2013
7	50670807	50673255	NA	NA	NA	NA	SSC 7 DS 2	50667527	55700437	PLINK	A	lop ear	Wilkinson et al., 2013
7	50680339	50687971	NA	NA	NA	NA	SSC 7 DS 2	50667527	55700437	PLINK	A	lop ear	Wilkinson et al., 2013
7	50717649	50720844	NA	NA	NA	NA	SSC 7 DS 2	50667527	55700437	PLINK	A	lop ear	Wilkinson et al., 2013
7	53977668	53979728	NA	NA	NA	NA	SSC 7 DS 2	50667527	55700437	PLINK	A	lop ear	Wilkinson et al., 2013
7	54024624	54028444	NA	NA	NA	NA	SSC 7 DS 2	50667527	55700437	PLINK	A	lop ear	Wilkinson et al., 2013
7	54034648	54037309	NA	NA	NA	NA	SSC 7 DS 2	50667527	55700437	PLINK	A	lop ear	Wilkinson et al., 2013
7	54087494	54090120	NA	NA	NA	NA	SSC 7 DS 2	50667527	55700437	PLINK	A	lop ear	Wilkinson et al., 2013
7	54328524	54328808	NA	NA	NA	NA	SSC 7 DS 2	50667527	55700437	PLINK	A	lop ear	Wilkinson et al., 2013
7	50723440	50725185	NA	NA	NA	NA	SSC 7 DS 2	50667527	55700437	PLINK	A	lop ear	Wilkinson et al., 2013
5	28692706	28694733	NA	NA	NA	NA	SSC 5 DS	28644720	30474524	PLINK	A	prick ear	Wilkinson et al., 2013
5	28713587	28716066	NA	NA	NA	NA	SSC 5 DS	28644720	30474524	PLINK	A	prick ear	Wilkinson et al., 2013
5	28871267	28872924	+	ENSSSCG00000000466	XPOT	exportin for tRNA [Source:VGNC Symbol;Acc:VGNC:95008]	SSC 5 DS	28644720	30474524	PLINK	A	prick ear	Wilkinson et al., 2013
5	28871267	28872924	+	ENSSSCG00000031103	TBK1	TANK binding kinase 1 [Source:VGNC Symbol;Acc:VGNC:93787]	SSC 5 DS	28644720	30474524	PLINK	A	prick ear	Wilkinson et al., 2013
7	27450871	27451867	-	ENSSSCG00000001490	KHDRBS2	KH RNA binding domain containing, signal transduction associated 2 [Source:VGNC Symbol;Acc:VGNC:89423]	SSC 7 DS 1	27385892	28810522	PLINK	A	prick ear	Wilkinson et al., 2013
7	28023255	28024559	NA	NA	NA	NA	SSC 7 DS 1	27385892	28810522	PLINK	A	prick ear	Wilkinson et al., 2013
7	28650831	28652448	+	ENSSSCG00000029539	RAB23	RAB23, member RAS onco family [Source:VGNC Symbol;Acc:VGNC:98245]	SSC 7 DS 1	27385892	28810522	PLINK	A	prick ear	Wilkinson et al., 2013
7	51441567	51442153	-	ENSSSCG00000001795	SH3GL3	SH3 domain containing GRB2 like 3, endophilin A3 [Source:VGNC Symbol;Acc:VGNC:92825]	SSC 7 DS 2	50667527	55700437	PLINK	A	prick ear	Wilkinson et al., 2013
7	51450696	51451426	-	ENSSSCG00000001795	SH3GL3	SH3 domain containing GRB2 like 3, endophilin A3 [Source:VGNC Symbol;Acc:VGNC:92825]	SSC 7 DS 2	50667527	55700437	PLINK	A	prick ear	Wilkinson et al., 2013
7	51452613	51453172	-	ENSSSCG00000001795	SH3GL3	SH3 domain containing GRB2 like 3, endophilin A3 [Source:VGNC Symbol;Acc:VGNC:92825]	SSC 7 DS 2	50667527	55700437	PLINK	A	prick ear	Wilkinson et al., 2013
7	52037731	52038436	+	ENSSSCG00000001804	HOMER2	homer scaffold protein 2 [Source:VGNC Symbol;Acc:VGNC:88929]	SSC 7 DS 2	50667527	55700437	PLINK	A	prick ear	Wilkinson et al., 2013
7	52039422	52039422	+	ENSSSCG00000001804	HOMER2	homer scaffold protein 2 [Source:VGNC Symbol;Acc:VGNC:88929]	SSC 7 DS 2	50667527	55700437	PLINK	A	prick ear	Wilkinson et al., 2013
7	52040167	52041588	+	ENSSSCG00000001804	HOMER2	homer scaffold protein 2 [Source:VGNC Symbol;Acc:VGNC:88929]	SSC 7 DS 2	50667527	55700437	PLINK	A	prick ear	Wilkinson et al., 2013
7	52052901	52054222	+	ENSSSCG00000001804	HOMER2	homer scaffold protein 2 [Source:VGNC Symbol;Acc:VGNC:88929]	SSC 7 DS 2	50667527	55700437	PLINK	A	prick ear	Wilkinson et al., 2013
7	52054508	52054899	+	ENSSSCG00000001804	HOMER2	homer scaffold protein 2 [Source:VGNC Symbol;Acc:VGNC:88929]	SSC 7 DS 2	50667527	55700437	PLINK	A	prick ear	Wilkinson et al., 2013
7	52114313	52114772	-	ENSSSCG00000001805	WHAMM	WASP homolog associated with actin, golgi membranes and microtubules [Source:VGNC Symbol;Acc:VGNC:98414]	SSC 7 DS 2	50667527	55700437	PLINK	A	prick ear	Wilkinson et al., 2013
7	52114843	52116741	-	ENSSSCG00000001805	WHAMM	WASP homolog associated with actin, golgi membranes and microtubules [Source:VGNC Symbol;Acc:VGNC:98414]	SSC 7 DS 2	50667527	55700437	PLINK	A	prick ear	Wilkinson et al., 2013
7	53956851	53958583	NA	NA	NA	NA	SSC 7 DS 2	50667527	55700437	PLINK	A	prick ear	Wilkinson et al., 2013
7	53958591	53960110	NA	NA	NA	NA	SSC 7 DS 2	50667527	55700437	PLINK	A	prick ear	Wilkinson et al., 2013
7	53960999	53962937	NA	NA	NA	NA	SSC 7 DS 2	50667527	55700437	PLINK	A	prick ear	Wilkinson et al., 2013
7	53964893	53965705	NA	NA	NA	NA	SSC 7 DS 2	50667527	55700437	PLINK	A	prick ear	Wilkinson et al., 2013
7	53974338	53981797	NA	NA	NA	NA	SSC 7 DS 2	50667527	55700437	PLINK	A	prick ear	Wilkinson et al., 2013
7	54009256	54012659	NA	NA	NA	NA	SSC 7 DS 2	50667527	55700437	PLINK	A	prick ear	Wilkinson et al., 2013
7	54013320	54015252	NA	NA	NA	NA	SSC 7 DS 2	50667527	55700437	PLINK	A	prick ear	Wilkinson et al., 2013
7	54015345	54017310	NA	NA	NA	NA	SSC 7 DS 2	50667527	55700437	PLINK	A	prick ear	Wilkinson et al., 2013
7	54019740	54022925	NA	NA	NA	NA	SSC 7 DS 2	50667527	55700437	PLINK	A	prick ear	Wilkinson et al., 2013
7	54024188	54025670	NA	NA	NA	NA	SSC 7 DS 2	50667527	55700437	PLINK	A	prick ear	Wilkinson et al., 2013
7	54034915	54036738	NA	NA	NA	NA	SSC 7 DS 2	50667527	55700437	PLINK	A	prick ear	Wilkinson et al., 2013
7	54040805	54043472	NA	NA	NA	NA	SSC 7 DS 2	50667527	55700437	PLINK	A	prick ear	Wilkinson et al., 2013
7	54044253	54046722	NA	NA	NA	NA	SSC 7 DS 2	50667527	55700437	PLINK	A	prick ear	Wilkinson et al., 2013
7	54053122	54056042	NA	NA	NA	NA	SSC 7 DS 2	50667527	55700437	PLINK	A	prick ear	Wilkinson et al., 2013
7	54058758	54060471	NA	NA	NA	NA	SSC 7 DS 2	50667527	55700437	PLINK	A	prick ear	Wilkinson et al., 2013
7	54060816	54061198	NA	NA	NA	NA	SSC 7 DS 2	50667527	55700437	PLINK	A	prick ear	Wilkinson et al., 2013
7	54068773	54074230	NA	NA	NA	NA	SSC 7 DS 2	50667527	55700437	PLINK	A	prick ear	Wilkinson et al., 2013
7	54074244	54074288	NA	NA	NA	NA	SSC 7 DS 2	50667527	55700437	PLINK	A	prick ear	Wilkinson et al., 2013
7	54080106	54082022	NA	NA	NA	NA	SSC 7 DS 2	50667527	55700437	PLINK	A	prick ear	Wilkinson et al., 2013
7	54084071	54084972	NA	NA	NA	NA	SSC 7 DS 2	50667527	55700437	PLINK	A	prick ear	Wilkinson et al., 2013
7	54086743	54088679	NA	NA	NA	NA	SSC 7 DS 2	50667527	55700437	PLINK	A	prick ear	Wilkinson et al., 2013
7	54092454	54093815	NA	NA	NA	NA	SSC 7 DS 2	50667527	55700437	PLINK	A	prick ear	Wilkinson et al., 2013
7	54101983	54101983	NA	NA	NA	NA	SSC 7 DS 2	50667527	55700437	PLINK	A	prick ear	Wilkinson et al., 2013
7	54103841	54104289	NA	NA	NA	NA	SSC 7 DS 2	50667527	55700437	PLINK	A	prick ear	Wilkinson et al., 2013
7	54104484	54105366	NA	NA	NA	NA	SSC 7 DS 2	50667527	55700437	PLINK	A	prick ear	Wilkinson et al., 2013
7	54105662	54106132	NA	NA	NA	NA	SSC 7 DS 2	50667527	55700437	PLINK	A	prick ear	Wilkinson et al., 2013
7	54106191	54112327	-	ENSSSCG00000034559	ENSSSCG00000034559	NA	SSC 7 DS 2	50667527	55700437	PLINK	A	prick ear	Wilkinson et al., 2013
7	54112911	54114046	-	ENSSSCG00000034559	ENSSSCG00000034559	NA	SSC 7 DS 2	50667527	55700437	PLINK	A	prick ear	Wilkinson et al., 2013
7	54118617	54122498	-	ENSSSCG00000034559	ENSSSCG00000034559	NA	SSC 7 DS 2	50667527	55700437	PLINK	A	prick ear	Wilkinson et al., 2013
7	54122958	54123453	-	ENSSSCG00000034559	ENSSSCG00000034559	NA	SSC 7 DS 2	50667527	55700437	PLINK	A	prick ear	Wilkinson et al., 2013
7	54217816	54221259	+	ENSSSCG00000032460	RASSF3	Ras association domain family member 3 [Source:VGNC Symbol;Acc:VGNC:92124]	SSC 7 DS 2	50667527	55700437	PLINK	A	prick ear	Wilkinson et al., 2013
7	54222001	54224779	+	ENSSSCG00000032460	RASSF3	Ras association domain family member 3 [Source:VGNC Symbol;Acc:VGNC:92124]	SSC 7 DS 2	50667527	55700437	PLINK	A	prick ear	Wilkinson et al., 2013
7	54227058	54230711	+	ENSSSCG00000032460	RASSF3	Ras association domain family member 3 [Source:VGNC Symbol;Acc:VGNC:92124]	SSC 7 DS 2	50667527	55700437	PLINK	A	prick ear	Wilkinson et al., 2013
7	54236002	54238825	+	ENSSSCG00000032460	RASSF3	Ras association domain family member 3 [Source:VGNC Symbol;Acc:VGNC:92124]	SSC 7 DS 2	50667527	55700437	PLINK	A	prick ear	Wilkinson et al., 2013
7	54238886	54238907	+	ENSSSCG00000032460	RASSF3	Ras association domain family member 3 [Source:VGNC Symbol;Acc:VGNC:92124]	SSC 7 DS 2	50667527	55700437	PLINK	A	prick ear	Wilkinson et al., 2013
7	54240512	54242129	-	ENSSSCG00000035306	ENSSSCG00000035306	NA	SSC 7 DS 2	50667527	55700437	PLINK	A	prick ear	Wilkinson et al., 2013
7	54240512	54242129	+	ENSSSCG00000032460	RASSF3	Ras association domain family member 3 [Source:VGNC Symbol;Acc:VGNC:92124]	SSC 7 DS 2	50667527	55700437	PLINK	A	prick ear	Wilkinson et al., 2013
7	54249518	54250719	NA	NA	NA	NA	SSC 7 DS 2	50667527	55700437	PLINK	A	prick ear	Wilkinson et al., 2013
7	54265143	54266611	NA	NA	NA	NA	SSC 7 DS 2	50667527	55700437	PLINK	A	prick ear	Wilkinson et al., 2013
7	54266638	54268375	NA	NA	NA	NA	SSC 7 DS 2	50667527	55700437	PLINK	A	prick ear	Wilkinson et al., 2013
7	54270964	54271564	NA	NA	NA	NA	SSC 7 DS 2	50667527	55700437	PLINK	A	prick ear	Wilkinson et al., 2013
7	54271659	54272772	NA	NA	NA	NA	SSC 7 DS 2	50667527	55700437	PLINK	A	prick ear	Wilkinson et al., 2013
7	54275483	54276065	NA	NA	NA	NA	SSC 7 DS 2	50667527	55700437	PLINK	A	prick ear	Wilkinson et al., 2013
7	54277835	54278942	NA	NA	NA	NA	SSC 7 DS 2	50667527	55700437	PLINK	A	prick ear	Wilkinson et al., 2013
7	54282357	54282407	NA	NA	NA	NA	SSC 7 DS 2	50667527	55700437	PLINK	A	prick ear	Wilkinson et al., 2013
7	54282521	54283719	NA	NA	NA	NA	SSC 7 DS 2	50667527	55700437	PLINK	A	prick ear	Wilkinson et al., 2013
7	54283980	54284331	NA	NA	NA	NA	SSC 7 DS 2	50667527	55700437	PLINK	A	prick ear	Wilkinson et al., 2013
7	50823061	50824059	NA	NA	NA	NA	SSC 7 DS 2	50667527	55700437	PLINK	A	prick ear	Wilkinson et al., 2013
7	52100490	52101881	-	ENSSSCG00000046645	ENSSSCG00000046645	NA	SSC 7 DS 2	50667527	55700437	PLINK	A	prick ear	Wilkinson et al., 2013
7	53967767	53972944	NA	NA	NA	NA	SSC 7 DS 2	50667527	55700437	PLINK	A	prick ear	Wilkinson et al., 2013
7	53984478	53987353	NA	NA	NA	NA	SSC 7 DS 2	50667527	55700437	PLINK	A	prick ear	Wilkinson et al., 2013
7	54031124	54034732	NA	NA	NA	NA	SSC 7 DS 2	50667527	55700437	PLINK	A	prick ear	Wilkinson et al., 2013
7	54063084	54068070	NA	NA	NA	NA	SSC 7 DS 2	50667527	55700437	PLINK	A	prick ear	Wilkinson et al., 2013
7	54095556	54101116	NA	NA	NA	NA	SSC 7 DS 2	50667527	55700437	PLINK	A	prick ear	Wilkinson et al., 2013
7	54115172	54118308	-	ENSSSCG00000034559	ENSSSCG00000034559	NA	SSC 7 DS 2	50667527	55700437	PLINK	A	prick ear	Wilkinson et al., 2013
7	54214137	54214816	+	ENSSSCG00000032460	RASSF3	Ras association domain family member 3 [Source:VGNC Symbol;Acc:VGNC:92124]	SSC 7 DS 2	50667527	55700437	PLINK	A	prick ear	Wilkinson et al., 2013
7	54279093	54281275	NA	NA	NA	NA	SSC 7 DS 2	50667527	55700437	PLINK	A	prick ear	Wilkinson et al., 2013
7	54259235	54265099	NA	NA	NA	NA	SSC 7 DS 2	50667527	55700437	PLINK	A	prick ear	Wilkinson et al., 2013
7	NA	NA	NA	NA	NA	NA	SSC7 QTL	31220000	31290000	PLINK	NA	NA	Chen et al., 2018
5	28693089	28698337	NA	NA	NA	NA	SSC 5 DS	28644720	30474524	RZooRoH	NA	lop ear	Wilkinson et al., 2013
5	29000208	29002819	+	ENSSSCG00000039060	RASSF3	Ras association domain family member 3 [Source:VGNC Symbol;Acc:VGNC:92124]	SSC 5 DS	28644720	30474524	RZooRoH	NA	lop ear	Wilkinson et al., 2013
5	28717286	28724185	-	ENSSSCG00000000464	C12orf56	chromosome 5 C12orf56 homolog [Source:VGNC Symbol;Acc:VGNC:86044]	SSC 5 DS	28644720	30474524	RZooRoH	NA	lop ear	Wilkinson et al., 2013
5	28717286	28724185	+	ENSSSCG00000000466	XPOT	exportin for tRNA [Source:VGNC Symbol;Acc:VGNC:95008]	SSC 5 DS	28644720	30474524	RZooRoH	NA	lop ear	Wilkinson et al., 2013
7	50681029	50684080	NA	NA	NA	NA	SSC 7 DS 2	50667527	55700437	RZooRoH	NA	lop ear	Wilkinson et al., 2013
7	51157842	51159543	-	ENSSSCG00000001793	ADAMTSL3	ADAMTS like 3 [Source:VGNC Symbol;Acc:VGNC:85092]	SSC 7 DS 2	50667527	55700437	RZooRoH	NA	lop ear	Wilkinson et al., 2013
7	51457969	51462117	-	ENSSSCG00000001795	SH3GL3	SH3 domain containing GRB2 like 3, endophilin A3 [Source:VGNC Symbol;Acc:VGNC:92825]	SSC 7 DS 2	50667527	55700437	RZooRoH	NA	lop ear	Wilkinson et al., 2013
7	51880279	51881795	+	ENSSSCG00000001801	BTBD1	BTB domain containing 1 [Source:VGNC Symbol;Acc:VGNC:85900]	SSC 7 DS 2	50667527	55700437	RZooRoH	NA	lop ear	Wilkinson et al., 2013
7	52074771	52078840	+	ENSSSCG00000001804	HOMER2	homer scaffold protein 2 [Source:VGNC Symbol;Acc:VGNC:88929]	SSC 7 DS 2	50667527	55700437	RZooRoH	NA	lop ear	Wilkinson et al., 2013
7	52568467	52570646	-	ENSSSCG00000034070	ZNF592	zinc finger protein 592 [Source:HGNC Symbol;Acc:HGNC:28986]	SSC 7 DS 2	50667527	55700437	RZooRoH	NA	lop ear	Wilkinson et al., 2013
7	54024914	54027455	NA	NA	NA	NA	SSC 7 DS 2	50667527	55700437	RZooRoH	NA	lop ear	Wilkinson et al., 2013
7	51488425	51498422	-	ENSSSCG00000001795	SH3GL3	SH3 domain containing GRB2 like 3, endophilin A3 [Source:VGNC Symbol;Acc:VGNC:92825]	SSC 7 DS 2	50667527	55700437	RZooRoH	NA	lop ear	Wilkinson et al., 2013
7	52067628	52068455	+	ENSSSCG00000001804	HOMER2	homer scaffold protein 2 [Source:VGNC Symbol;Acc:VGNC:88929]	SSC 7 DS 2	50667527	55700437	RZooRoH	NA	lop ear	Wilkinson et al., 2013
5	30043478	30053542	NA	NA	NA	NA	SSC 5 DS	28644720	30474524	RZooRoH	NA	prick ear	Wilkinson et al., 2013
7	27842456	27850254	-	ENSSSCG00000001490	KHDRBS2	KH RNA binding domain containing, signal transduction associated 2 [Source:VGNC Symbol;Acc:VGNC:89423]	SSC 7 DS 1	27385892	28810522	RZooRoH	NA	prick ear	Wilkinson et al., 2013
7	27911010	27911513	NA	NA	NA	NA	SSC 7 DS 1	27385892	28810522	RZooRoH	NA	prick ear	Wilkinson et al., 2013
7	51080046	51081893	-	ENSSSCG00000001793	ADAMTSL3	ADAMTS like 3 [Source:VGNC Symbol;Acc:VGNC:85092]	SSC 7 DS 2	50667527	55700437	RZooRoH	NA	prick ear	Wilkinson et al., 2013
7	51085414	51090908	-	ENSSSCG00000001793	ADAMTSL3	ADAMTS like 3 [Source:VGNC Symbol;Acc:VGNC:85092]	SSC 7 DS 2	50667527	55700437	RZooRoH	NA	prick ear	Wilkinson et al., 2013
7	51093435	51098279	-	ENSSSCG00000001793	ADAMTSL3	ADAMTS like 3 [Source:VGNC Symbol;Acc:VGNC:85092]	SSC 7 DS 2	50667527	55700437	RZooRoH	NA	prick ear	Wilkinson et al., 2013
7	51301238	51301817	-	ENSSSCG00000001793	ADAMTSL3	ADAMTS like 3 [Source:VGNC Symbol;Acc:VGNC:85092]	SSC 7 DS 2	50667527	55700437	RZooRoH	NA	prick ear	Wilkinson et al., 2013
7	51302400	51312385	-	ENSSSCG00000001793	ADAMTSL3	ADAMTS like 3 [Source:VGNC Symbol;Acc:VGNC:85092]	SSC 7 DS 2	50667527	55700437	RZooRoH	NA	prick ear	Wilkinson et al., 2013
7	51408225	51410034	-	ENSSSCG00000001795	SH3GL3	SH3 domain containing GRB2 like 3, endophilin A3 [Source:VGNC Symbol;Acc:VGNC:92825]	SSC 7 DS 2	50667527	55700437	RZooRoH	NA	prick ear	Wilkinson et al., 2013
7	51490410	51491031	-	ENSSSCG00000001795	SH3GL3	SH3 domain containing GRB2 like 3, endophilin A3 [Source:VGNC Symbol;Acc:VGNC:92825]	SSC 7 DS 2	50667527	55700437	RZooRoH	NA	prick ear	Wilkinson et al., 2013
7	52129787	52131588	-	ENSSSCG00000001805	WHAMM	WASP homolog associated with actin, golgi membranes and microtubules [Source:VGNC Symbol;Acc:VGNC:98414]	SSC 7 DS 2	50667527	55700437	RZooRoH	NA	prick ear	Wilkinson et al., 2013
7	52979467	52983805	+	ENSSSCG00000001814	IQGAP1	IQ motif containing GTPase activating protein 1 [Source:HGNC Symbol;Acc:HGNC:6110]	SSC 7 DS 2	50667527	55700437	RZooRoH	NA	prick ear	Wilkinson et al., 2013
7	53254790	53259503	+	ENSSSCG00000034090	CRTC3	CREB regulated transcription coactivator 3 [Source:VGNC Symbol;Acc:VGNC:87009]	SSC 7 DS 2	50667527	55700437	RZooRoH	NA	prick ear	Wilkinson et al., 2013
7	53550262	53555817	+	ENSSSCG00000001822	RCCD1	RCC1 domain containing 1 [Source:VGNC Symbol;Acc:VGNC:92177]	SSC 7 DS 2	50667527	55700437	RZooRoH	NA	prick ear	Wilkinson et al., 2013
7	53570346	53571648	-	ENSSSCG00000048152	ENSSSCG00000048152	NA	SSC 7 DS 2	50667527	55700437	RZooRoH	NA	prick ear	Wilkinson et al., 2013
7	53616250	53622114	+	ENSSSCG00000001823	UROC1	urocanate hydratase 1 [Source:VGNC Symbol;Acc:VGNC:94733]	SSC 7 DS 2	50667527	55700437	RZooRoH	NA	prick ear	Wilkinson et al., 2013
7	53660449	53667194	+	ENSSSCG00000001824	ZXDC	ZXD family zinc finger C [Source:VGNC Symbol;Acc:VGNC:95343]	SSC 7 DS 2	50667527	55700437	RZooRoH	NA	prick ear	Wilkinson et al., 2013
7	53783988	53784486	-	ENSSSCG00000030626	ALDH1L1	aldehyde dehydrogenase 1 family member L1 [Source:VGNC Symbol;Acc:VGNC:97881]	SSC 7 DS 2	50667527	55700437	RZooRoH	NA	prick ear	Wilkinson et al., 2013
7	53783988	53784486	-	ENSSSCG00000001825	SLC41A3	solute carrier family 41 member 3 [Source:VGNC Symbol;Acc:VGNC:93115]	SSC 7 DS 2	50667527	55700437	RZooRoH	NA	prick ear	Wilkinson et al., 2013
7	53808091	53814976	-	ENSSSCG00000051155	ENSSSCG00000051155	NA	SSC 7 DS 2	50667527	55700437	RZooRoH	NA	prick ear	Wilkinson et al., 2013
7	53815591	53819488	NA	NA	NA	NA	SSC 7 DS 2	50667527	55700437	RZooRoH	NA	prick ear	Wilkinson et al., 2013
7	53953446	53960302	NA	NA	NA	NA	SSC 7 DS 2	50667527	55700437	RZooRoH	NA	prick ear	Wilkinson et al., 2013
7	53960689	53964686	NA	NA	NA	NA	SSC 7 DS 2	50667527	55700437	RZooRoH	NA	prick ear	Wilkinson et al., 2013
7	54039320	54049826	NA	NA	NA	NA	SSC 7 DS 2	50667527	55700437	RZooRoH	NA	prick ear	Wilkinson et al., 2013
7	54050918	54058470	NA	NA	NA	NA	SSC 7 DS 2	50667527	55700437	RZooRoH	NA	prick ear	Wilkinson et al., 2013
7	54094021	54094656	NA	NA	NA	NA	SSC 7 DS 2	50667527	55700437	RZooRoH	NA	prick ear	Wilkinson et al., 2013
7	54104810	54114315	-	ENSSSCG00000034559	ENSSSCG00000034559	NA	SSC 7 DS 2	50667527	55700437	RZooRoH	NA	prick ear	Wilkinson et al., 2013
7	54217960	54230435	+	ENSSSCG00000032460	ENSSSCG00000032460	NA	SSC 7 DS 2	50667527	55700437	RZooRoH	NA	prick ear	Wilkinson et al., 2013
7	54282631	54284195	NA	NA	NA	NA	SSC 7 DS 2	50667527	55700437	RZooRoH	NA	prick ear	Wilkinson et al., 2013
7	54287866	54288191	NA	NA	NA	NA	SSC 7 DS 2	50667527	55700437	RZooRoH	NA	prick ear	Wilkinson et al., 2013
7	54347623	54358757	NA	NA	NA	NA	SSC 7 DS 2	50667527	55700437	RZooRoH	NA	prick ear	Wilkinson et al., 2013
7	54428219	54433893	NA	NA	NA	NA	SSC 7 DS 2	50667527	55700437	RZooRoH	NA	prick ear	Wilkinson et al., 2013
7	54766098	54766725	+	ENSSSCG00000001835	ABHD2	abhydrolase domain containing 2, acylglycerol lipase [Source:VGNC Symbol;Acc:VGNC:84980]	SSC 7 DS 2	50667527	55700437	RZooRoH	NA	prick ear	Wilkinson et al., 2013
7	54766098	54766725	+	ENSSSCG00000001837	FANCI	FA complementation group I [Source:VGNC Symbol;Acc:VGNC:88006]	SSC 7 DS 2	50667527	55700437	RZooRoH	NA	prick ear	Wilkinson et al., 2013
7	54782517	54785734	+	ENSSSCG00000001835	ABHD2	abhydrolase domain containing 2, acylglycerol lipase [Source:VGNC Symbol;Acc:VGNC:84980]	SSC 7 DS 2	50667527	55700437	RZooRoH	NA	prick ear	Wilkinson et al., 2013
7	54782517	54785734	+	ENSSSCG00000001837	FANCI	FA complementation group I [Source:VGNC Symbol;Acc:VGNC:88006]	SSC 7 DS 2	50667527	55700437	RZooRoH	NA	prick ear	Wilkinson et al., 2013
7	54782517	54785734	-	ENSSSCG00000001836	RLBP1	retinaldehyde binding protein 1 [Source:VGNC Symbol;Acc:VGNC:92327]	SSC 7 DS 2	50667527	55700437	RZooRoH	NA	prick ear	Wilkinson et al., 2013
7	54792197	54795057	+	ENSSSCG00000001835	ABHD2	abhydrolase domain containing 2, acylglycerol lipase [Source:VGNC Symbol;Acc:VGNC:84980]	SSC 7 DS 2	50667527	55700437	RZooRoH	NA	prick ear	Wilkinson et al., 2013
7	54792197	54795057	+	ENSSSCG00000001837	FANCI	FA complementation group I [Source:VGNC Symbol;Acc:VGNC:88006]	SSC 7 DS 2	50667527	55700437	RZooRoH	NA	prick ear	Wilkinson et al., 2013
7	54792197	54795057	-	ENSSSCG00000001836	RLBP1	retinaldehyde binding protein 1 [Source:VGNC Symbol;Acc:VGNC:92327]	SSC 7 DS 2	50667527	55700437	RZooRoH	NA	prick ear	Wilkinson et al., 2013
7	54876939	54881478	+	ENSSSCG00000001837	FANCI	FA complementation group I [Source:VGNC Symbol;Acc:VGNC:88006]	SSC 7 DS 2	50667527	55700437	RZooRoH	NA	prick ear	Wilkinson et al., 2013
7	54876939	54881478	-	ENSSSCG00000001836	RLBP1	retinaldehyde binding protein 1 [Source:VGNC Symbol;Acc:VGNC:92327]	SSC 7 DS 2	50667527	55700437	RZooRoH	NA	prick ear	Wilkinson et al., 2013
7	55006067	55012403	+	ENSSSCG00000048159	ENSSSCG00000048159	NA	SSC 7 DS 2	50667527	55700437	RZooRoH	NA	prick ear	Wilkinson et al., 2013
7	55012666	55014830	NA	NA	NA	NA	SSC 7 DS 2	50667527	55700437	RZooRoH	NA	prick ear	Wilkinson et al., 2013
7	55015016	55016964	NA	NA	NA	NA	SSC 7 DS 2	50667527	55700437	RZooRoH	NA	prick ear	Wilkinson et al., 2013
7	55017826	55030961	NA	NA	NA	NA	SSC 7 DS 2	50667527	55700437	RZooRoH	NA	prick ear	Wilkinson et al., 2013
7	55482445	55492573	-	ENSSSCG00000001850	ENSSSCG00000001850	actin related protein 2/3 complex inhibitor [Source:NCBI gene (formerly Entrezgene);Acc:100689297]	SSC 7 DS 2	50667527	55700437	RZooRoH	NA	prick ear	Wilkinson et al., 2013
7	55482445	55492573	+	ENSSSCG00000021361	ZNF710	zinc finger protein 710 [Source:VGNC Symbol;Acc:VGNC:107180]	SSC 7 DS 2	50667527	55700437	RZooRoH	NA	prick ear	Wilkinson et al., 2013
7	55495426	55501931	+	ENSSSCG00000021361	ZNF710	zinc finger protein 710 [Source:VGNC Symbol;Acc:VGNC:107180]	SSC 7 DS 2	50667527	55700437	RZooRoH	NA	prick ear	Wilkinson et al., 2013
7	55607675	55608575	+	ENSSSCG00000021361	ZNF710	zinc finger protein 710 [Source:VGNC Symbol;Acc:VGNC:107180]	SSC 7 DS 2	50667527	55700437	RZooRoH	NA	prick ear	Wilkinson et al., 2013
7	55661979	55663539	-	ENSSSCG00000001852	IDH2	isocitrate dehydrogenase (NADP(+)) 2 [Source:NCBI gene (formerly Entrezgene);Acc:397603]	SSC 7 DS 2	50667527	55700437	RZooRoH	NA	prick ear	Wilkinson et al., 2013
7	51272210	51300838	-	ENSSSCG00000001793	ADAMTSL3	ADAMTS like 3 [Source:VGNC Symbol;Acc:VGNC:85092]	SSC 7 DS 2	50667527	55700437	RZooRoH	NA	prick ear	Wilkinson et al., 2013
7	51313435	51322761	+	ENSSSCG00000048932	ENSSSCG00000048932	NA	SSC 7 DS 2	50667527	55700437	RZooRoH	NA	prick ear	Wilkinson et al., 2013
7	51313435	51322761	-	ENSSSCG00000001793	ADAMTSL3	ADAMTS like 3 [Source:VGNC Symbol;Acc:VGNC:85092]	SSC 7 DS 2	50667527	55700437	RZooRoH	NA	prick ear	Wilkinson et al., 2013
7	51323210	51347952	+	ENSSSCG00000048932	ENSSSCG00000048932	NA	SSC 7 DS 2	50667527	55700437	RZooRoH	NA	prick ear	Wilkinson et al., 2013
7	51323210	51347952	-	ENSSSCG00000001793	ADAMTSL3	ADAMTS like 3 [Source:VGNC Symbol;Acc:VGNC:85092]	SSC 7 DS 2	50667527	55700437	RZooRoH	NA	prick ear	Wilkinson et al., 2013
7	51350273	51376616	-	ENSSSCG00000001793	ADAMTSL3	ADAMTS like 3 [Source:VGNC Symbol;Acc:VGNC:85092]	SSC 7 DS 2	50667527	55700437	RZooRoH	NA	prick ear	Wilkinson et al., 2013
7	51411914	51420667	-	ENSSSCG00000001795	SH3GL3	SH3 domain containing GRB2 like 3, endophilin A3 [Source:VGNC Symbol;Acc:VGNC:92825]	SSC 7 DS 2	50667527	55700437	RZooRoH	NA	prick ear	Wilkinson et al., 2013
7	52379606	52406702	+	ENSSSCG00000027358	RPS17	ribosomal protein S17 [Source:NCBI gene (formerly Entrezgene);Acc:414392]	SSC 7 DS 2	50667527	55700437	RZooRoH	NA	prick ear	Wilkinson et al., 2013
7	52379606	52406702	+	ENSSSCG00000001808	CPEB1	cytoplasmic polyadenylation element binding protein 1 [Source:NCBI gene (formerly Entrezgene);Acc:100048944]	SSC 7 DS 2	50667527	55700437	RZooRoH	NA	prick ear	Wilkinson et al., 2013
7	52894031	52904341	+	ENSSSCG00000022451	WDR73	WD repeat domain 73 [Source:VGNC Symbol;Acc:VGNC:94939]	SSC 7 DS 2	50667527	55700437	RZooRoH	NA	prick ear	Wilkinson et al., 2013
7	53094454	53103672	+	ENSSSCG00000001814	IQGAP1	IQ motif containing GTPase activating protein 1 [Source:HGNC Symbol;Acc:HGNC:6110]	SSC 7 DS 2	50667527	55700437	RZooRoH	NA	prick ear	Wilkinson et al., 2013
7	53411826	53413580	+	ENSSSCG00000001816	BLM	BLM RecQ like helicase [Source:VGNC Symbol;Acc:VGNC:96569]	SSC 7 DS 2	50667527	55700437	RZooRoH	NA	prick ear	Wilkinson et al., 2013
7	53440925	53448515	+	ENSSSCG00000049641	ENSSSCG00000049641	NA	SSC 7 DS 2	50667527	55700437	RZooRoH	NA	prick ear	Wilkinson et al., 2013
7	53572034	53577563	-	ENSSSCG00000042854	ENSSSCG00000042854	NA	SSC 7 DS 2	50667527	55700437	RZooRoH	NA	prick ear	Wilkinson et al., 2013
7	53622815	53632112	+	ENSSSCG00000001823	UROC1	urocanate hydratase 1 [Source:VGNC Symbol;Acc:VGNC:94733]	SSC 7 DS 2	50667527	55700437	RZooRoH	NA	prick ear	Wilkinson et al., 2013
7	53640039	53660206	+	ENSSSCG00000001824	ZXDC	ZXD family zinc finger C [Source:VGNC Symbol;Acc:VGNC:95343]	SSC 7 DS 2	50667527	55700437	RZooRoH	NA	prick ear	Wilkinson et al., 2013
7	53799314	53807144	-	ENSSSCG00000051155	ENSSSCG00000051155	NA	SSC 7 DS 2	50667527	55700437	RZooRoH	NA	prick ear	Wilkinson et al., 2013
7	53819736	53826432	NA	NA	NA	NA	SSC 7 DS 2	50667527	55700437	RZooRoH	NA	prick ear	Wilkinson et al., 2013
7	53967741	53986935	NA	NA	NA	NA	SSC 7 DS 2	50667527	55700437	RZooRoH	NA	prick ear	Wilkinson et al., 2013
7	54004853	54030933	NA	NA	NA	NA	SSC 7 DS 2	50667527	55700437	RZooRoH	NA	prick ear	Wilkinson et al., 2013
7	54031105	54037476	NA	NA	NA	NA	SSC 7 DS 2	50667527	55700437	RZooRoH	NA	prick ear	Wilkinson et al., 2013
7	54058965	54074159	NA	NA	NA	NA	SSC 7 DS 2	50667527	55700437	RZooRoH	NA	prick ear	Wilkinson et al., 2013
7	54074288	54093636	NA	NA	NA	NA	SSC 7 DS 2	50667527	55700437	RZooRoH	NA	prick ear	Wilkinson et al., 2013
7	54095059	54104182	NA	NA	NA	NA	SSC 7 DS 2	50667527	55700437	RZooRoH	NA	prick ear	Wilkinson et al., 2013
7	54114472	54123066	-	ENSSSCG00000034559	ENSSSCG00000034559	NA	SSC 7 DS 2	50667527	55700437	RZooRoH	NA	prick ear	Wilkinson et al., 2013
7	54214007	54217698	+	ENSSSCG00000032460	ENSSSCG00000032460	NA	SSC 7 DS 2	50667527	55700437	RZooRoH	NA	prick ear	Wilkinson et al., 2013
7	54230875	54231198	+	ENSSSCG00000032460	ENSSSCG00000032460	NA	SSC 7 DS 2	50667527	55700437	RZooRoH	NA	prick ear	Wilkinson et al., 2013
7	54278037	54282370	NA	NA	NA	NA	SSC 7 DS 2	50667527	55700437	RZooRoH	NA	prick ear	Wilkinson et al., 2013
7	54443824	54459439	+	ENSSSCG00000001832	ACAN	aggrecan [Source:NCBI gene (formerly Entrezgene);Acc:397255]	SSC 7 DS 2	50667527	55700437	RZooRoH	NA	prick ear	Wilkinson et al., 2013
7	54541918	54561820	-	ENSSSCG00000001834	MFGE8	milk fat globule EGF and factor V/VIII domain containing [Source:NCBI gene (formerly Entrezgene);Acc:397545]	SSC 7 DS 2	50667527	55700437	RZooRoH	NA	prick ear	Wilkinson et al., 2013
7	54578480	54598305	NA	NA	NA	NA	SSC 7 DS 2	50667527	55700437	RZooRoH	NA	prick ear	Wilkinson et al., 2013
7	54599235	54626068	NA	NA	NA	NA	SSC 7 DS 2	50667527	55700437	RZooRoH	NA	prick ear	Wilkinson et al., 2013
7	54632384	54641024	NA	NA	NA	NA	SSC 7 DS 2	50667527	55700437	RZooRoH	NA	prick ear	Wilkinson et al., 2013
7	54930785	54941953	NA	NA	NA	NA	SSC 7 DS 2	50667527	55700437	RZooRoH	NA	prick ear	Wilkinson et al., 2013
7	55031674	55034088	NA	NA	NA	NA	SSC 7 DS 2	50667527	55700437	RZooRoH	NA	prick ear	Wilkinson et al., 2013
7	55379439	55437473	-	ENSSSCG00000030174	AP3S2	adaptor-related protein complex 3, sigma 2 subunit [Source:NCBI gene (formerly Entrezgene);Acc:100153862]	SSC 7 DS 2	50667527	55700437	RZooRoH	NA	prick ear	Wilkinson et al., 2013
7	55379439	55437473	-	ENSSSCG00000001850	ENSSSCG00000001850	actin related protein 2/3 complex inhibitor [Source:NCBI gene (formerly Entrezgene);Acc:100689297]	SSC 7 DS 2	50667527	55700437	RZooRoH	NA	prick ear	Wilkinson et al., 2013
7	55504492	55535651	+	ENSSSCG00000021361	ZNF710	zinc finger protein 710 [Source:VGNC Symbol;Acc:VGNC:107180]	SSC 7 DS 2	50667527	55700437	RZooRoH	NA	prick ear	Wilkinson et al., 2013
7	55649096	55661459	-	ENSSSCG00000001852	IDH2	isocitrate dehydrogenase (NADP(+)) 2 [Source:NCBI gene (formerly Entrezgene);Acc:397603]	SSC 7 DS 2	50667527	55700437	RZooRoH	NA	prick ear	Wilkinson et al., 2013
7	55649096	55661459	+	ENSSSCG00000021361	ZNF710	zinc finger protein 710 [Source:VGNC Symbol;Acc:VGNC:107180]	SSC 7 DS 2	50667527	55700437	RZooRoH	NA	prick ear	Wilkinson et al., 2013
7	51232385	51271918	-	ENSSSCG00000001793	ADAMTSL3	ADAMTS like 3 [Source:VGNC Symbol;Acc:VGNC:85092]	SSC 7 DS 2	50667527	55700437	RZooRoH	NA	prick ear	Wilkinson et al., 2013
7	52291041	52299268	+	ENSSSCG00000001807	AP3B2	adaptor related protein complex 3 subunit beta 2 [Source:VGNC Symbol;Acc:VGNC:85388]	SSC 7 DS 2	50667527	55700437	RZooRoH	NA	prick ear	Wilkinson et al., 2013
7	54786501	54788113	+	ENSSSCG00000001835	ABHD2	abhydrolase domain containing 2, acylglycerol lipase [Source:VGNC Symbol;Acc:VGNC:84980]	SSC 7 DS 2	50667527	55700437	RZooRoH	NA	prick ear	Wilkinson et al., 2013
7	54786501	54788113	+	ENSSSCG00000001837	FANCI	FA complementation group I [Source:VGNC Symbol;Acc:VGNC:88006]	SSC 7 DS 2	50667527	55700437	RZooRoH	NA	prick ear	Wilkinson et al., 2013
7	54786501	54788113	-	ENSSSCG00000001836	RLBP1	retinaldehyde binding protein 1 [Source:VGNC Symbol;Acc:VGNC:92327]	SSC 7 DS 2	50667527	55700437	RZooRoH	NA	prick ear	Wilkinson et al., 2013
7	55439191	55479705	-	ENSSSCG00000030174	AP3S2	adaptor-related protein complex 3, sigma 2 subunit [Source:NCBI gene (formerly Entrezgene);Acc:100153862]	SSC 7 DS 2	50667527	55700437	RZooRoH	NA	prick ear	Wilkinson et al., 2013
7	55439191	55479705	-	ENSSSCG00000001850	ENSSSCG00000001850	actin related protein 2/3 complex inhibitor [Source:NCBI gene (formerly Entrezgene);Acc:100689297]	SSC 7 DS 2	50667527	55700437	RZooRoH	NA	prick ear	Wilkinson et al., 2013
5	30043478	30053542	NA	NA	NA	NA	SSC 5 QTL	29740000	29880000	RZooRoH	NA	prick ear	Chen et al., 2018
7	NA	NA	NA	NA	NA	NA	SSC7 QTL	31220000	31290000	RZooRoH	NA	NA	Chen et al., 2018
